# Supplementary material for: A Viral microRNA Down-Regulates Multiple Cell Cycle Genes through mRNA 5′UTRs
Source: PLoS Pathog. 2010 Jun 24;6(6):e1000967. doi: 10.1371/journal.ppat.1000967 (PMC2891821; doi:10.1371/journal.ppat.1000967)
Supplement: Table S1 — Full data set for RISC-IP analysis of miR-US25-1 pull downs using myc-Ago2 approach. Signal levels for total RNA and IP RNA levels are shown for biological replicates A and B. IP/Total ratios were generated for NEG and miR-US25-1 transfected cells and enrichment determined by dividing miR-US25-1 ratio by NEG ratio. Enrichment from the biological replicates were averaged and genes sorted based on this value. (5.70 MB ZIP) [file ppat.1000967.s003.zip]

Archive with 3 entries (2 files):
- Supplemental table 1.xls
- __MACOSX/
- __MACOSX/._Supplemental table 1.xls
