# Supplementary material for: A Viral microRNA Down-Regulates Multiple Cell Cycle Genes through mRNA 5′UTRs
Source: PLoS Pathog. 2010 Jun 24;6(6):e1000967. doi: 10.1371/journal.ppat.1000967 (PMC2891821; doi:10.1371/journal.ppat.1000967)
Supplement: Table S1 — Full data set for RISC-IP analysis of miR-US25-1 pull downs using myc-Ago2 approach. Signal levels for total RNA and IP RNA levels are shown for biological replicates A and B. IP/Total ratios were generated for NEG and miR-US25-1 transfected cells and enrichment determined by dividing miR-US25-1 ratio by NEG ratio. Enrichment from the biological replicates were averaged and genes sorted based on this value. (5.70 MB ZIP) [file ppat.1000967.s003.zip › Supplemental table 1.xls]

## Sheet: Sheet1
			NEGATIVE A			miR-US25-1 A				NEGATIVE B			miR-US25-1 B
Rank	TargetID	Total	IP	Ratio	Total	IP	Ratio	Enrichment A	Total	IP	Ratio	Total	IP	Ratio	Enrichment B	Ave Enrichment	DEFINITION	PROBE_ID	REFSEQ_ID
1	TRIM28	1738.1	1075.21	0.618612	2250.66	8912.08	3.95977	6.40105	5459.88	2630.02	0.481699	5786.18	18431.9	3.1855	6.61304	6.50705	Homo sapiens tripartite motif-containing 28 (TRIM28), mRNA.	ILMN_1736575	NM_005762.2
2	CCNE2	1958.53	2219.81	1.1334	2718.43	16744.7	6.15972	5.43471	6620.13	6916.36	1.04475	6468.77	41811.6	6.4636	6.18676	5.81073	Homo sapiens cyclin E2 (CCNE2), transcript variant 2, mRNA.	ILMN_2412384	NM_057749.1
3	LOC440093	539.685	698.631	1.29452	470.215	3453.89	7.34535	5.67421	514.811	700.54	1.36077	415.885	3217.11	7.73557	5.68469	5.67945	Homo sapiens similar to H3 histone, family 3B (LOC440093), mRNA.	ILMN_2061979	NM_001013699.1
4	ATP6V0C	1127.32	1458.49	1.29376	837.586	4138.1	4.94051	3.81872	2819.58	5077.71	1.80088	2481.4	17268	6.95899	3.86422	3.84147	Homo sapiens ATPase, H+ transporting, lysosomal 16kDa, V0 subunit c (ATP6V0C), mRNA.	ILMN_1773849	NM_001694.2
5	CCNE2	263.52	277.969	1.05483	309.971	522.831	1.68671	1.59903	377.574	284.37	0.753152	311.351	1243.91	3.99519	5.30463	3.45183	Homo sapiens cyclin E2 (CCNE2), mRNA.	ILMN_1651260	NM_057735.1
6	EID1	970.362	586.467	0.604379	910.216	1949.03	2.14128	3.54294	1120.34	697.825	0.622871	1053.75	2193.91	2.082	3.34259	3.44276	Homo sapiens EP300 interacting inhibitor of differentiation 1 (EID1), mRNA.	ILMN_1775269	NM_014335.2
7	PSMA4	12470.6	8309.33	0.666315	9521.85	19482.1	2.04604	3.07068	25181.2	17058.7	0.677437	21009.4	43842.5	2.08681	3.08045	3.07556	Homo sapiens proteasome (prosome, macropain) subunit, alpha type, 4 (PSMA4), mRNA.	ILMN_2198376	NM_002789.3
8	BCKDHA	4009.75	2590.93	0.646156	3420.27	5191.5	1.51786	2.34907	9723.04	5092.88	0.523795	9791.26	19253.4	1.96639	3.75411	3.05159	Homo sapiens branched chain keto acid dehydrogenase E1, alpha polypeptide (BCKDHA), mRNA.	ILMN_1735979	NM_000709.2
9	NUP62	2848.13	2071.25	0.727233	2292.27	5938.87	2.59082	3.56257	3623.97	2942.46	0.811944	3148.47	4471.95	1.42036	1.74933	2.65595	Homo sapiens nucleoporin 62kDa (NUP62), transcript variant 1, mRNA.	ILMN_1738681	NM_153719.2
10	RAB5C	1121.57	1784.16	1.59078	718.137	3099.58	4.31613	2.71323	6196.89	6061.72	0.978187	3791.95	9497.82	2.50473	2.56058	2.63691	Homo sapiens RAB5C, member RAS oncogene family (RAB5C), transcript variant 1, mRNA.	ILMN_2399140	NM_201434.1
11	DHRS2	3567.62	4114.89	1.1534	4146.75	6892.11	1.66205	1.441	2934.79	2517.13	0.857688	2024.79	6528.29	3.22418	3.75915	2.60008	Homo sapiens dehydrogenase/reductase (SDR family) member 2 (DHRS2), transcript variant 1, mRNA.	ILMN_2384857	NM_182908.3
12	H3F3B	13962.8	15248.9	1.09211	13402.1	39749.9	2.96595	2.71579	22251.4	30482.8	1.36992	19196.1	60767.6	3.16562	2.31079	2.51329	Homo sapiens H3 histone, family 3B (H3.3B) (H3F3B), mRNA.	ILMN_1695706	NM_005324.3
13	BAX	1126.76	1114.68	0.989275	961.447	3496.16	3.63635	3.67578	1850.2	2302.01	1.2442	2322.76	3623.97	1.5602	1.25398	2.46488	Homo sapiens BCL2-associated X protein (BAX), transcript variant beta, mRNA.	ILMN_1683300	NM_138765.2
14	POP4	1808.56	1321.23	0.730547	2045.3	3388.16	1.65656	2.26756	2631.22	1890.9	0.718639	2306.99	4228.01	1.83269	2.55023	2.4089	Homo sapiens processing of precursor 4, ribonuclease P/MRP subunit (S. cerevisiae) (POP4), mRNA.	ILMN_1696383	NM_006627.1
15	SAV1	1842.02	3517.01	1.90933	1752.68	11346.8	6.47395	3.3907	1509.32	3407.95	2.25793	1273.45	4014.57	3.15252	1.3962	2.39345	Homo sapiens salvador homolog 1 (Drosophila) (SAV1), mRNA.	ILMN_2050654	NM_021818.2
16	CXXC5	1590.38	1576.95	0.991554	1243.83	2836.27	2.28027	2.29969	1386.71	1880.87	1.35635	1210.51	3965.23	3.27565	2.41505	2.35737	Homo sapiens CXXC finger 5 (CXXC5), mRNA.	ILMN_1745256	NM_016463.5
17	USF2	1614.72	2250.66	1.39384	1392.84	5112.54	3.6706	2.63345	1548.71	2388.1	1.54199	1278.32	3933.14	3.07681	1.99535	2.3144	Homo sapiens upstream transcription factor 2, c-fos interacting (USF2), transcript variant 2, mRNA.	ILMN_1756696	NM_003367.2
18	EPOR	548.811	612.149	1.11541	460.162	879.228	1.91069	1.71299	551.206	545.518	0.989679	486.05	1358.04	2.79403	2.82317	2.26808	Homo sapiens erythropoietin receptor (EPOR), mRNA.	ILMN_2168347	NM_000121.2
19	DBN1	2988.94	2719.99	0.910019	1886.71	2697.05	1.42949	1.57084	4266.37	3201.37	0.750373	3297.94	7240.14	2.19535	2.92568	2.24826	Homo sapiens drebrin 1 (DBN1), transcript variant 2, mRNA.	ILMN_1769926	NM_080881.1
20	RAB5C	2281.34	4890.06	2.1435	1721.67	7877.38	4.57543	2.13456	3035.57	3084.1	1.01599	2195.97	5009.78	2.28135	2.24546	2.19001	Homo sapiens RAB5C, member RAS oncogene family (RAB5C), transcript variant 2, mRNA.	ILMN_1769665	NM_004583.2
21	RTN4	3389.58	6584.94	1.9427	3107.2	18451.9	5.93844	3.0568	4016.2	9291.11	2.31341	3289.8	9421.7	2.86391	1.23796	2.14738	Homo sapiens reticulon 4 (RTN4), transcript variant 1, mRNA.	ILMN_1693598	NM_020532.4
22	LOC407835	3113.59	3383.64	1.08674	2043.51	6577.78	3.21886	2.96196	6780.09	7661.55	1.13001	6508.81	9703.63	1.49085	1.31932	2.14064	Homo sapiens mitogen-activated protein kinase kinase 2 pseudogene (LOC407835) on chromosome 7.	ILMN_2198893	NR_002144.1
23	MAD2L2	18748.4	19111.5	1.01937	19516.3	34011.5	1.74272	1.70961	27656.6	24370.5	0.88118	25331.7	57051.9	2.25219	2.55588	2.13274	Homo sapiens MAD2 mitotic arrest deficient-like 2 (yeast) (MAD2L2), mRNA.	ILMN_1669550	NM_006341.2
24	SGSH	1185.04	1794.42	1.51423	1133.05	3870.95	3.41641	2.2562	1327.83	2655.25	1.99969	1486.2	5824.51	3.91907	1.95983	2.10802	Homo sapiens N-sulfoglucosamine sulfohydrolase (sulfamidase) (SGSH), mRNA.	ILMN_2133675	NM_000199.2
25	ASPSCR1	477.38	435.156	0.911551	375.644	686.053	1.82634	2.00355	17877.1	12795.5	0.715745	15567.9	24651.6	1.58349	2.21236	2.10796	Homo sapiens alveolar soft part sarcoma chromosome region, candidate 1 (ASPSCR1), mRNA.	ILMN_1661860	NM_024083.2
26	MAPRE2	2962.78	2775.7	0.936856	2361.9	5204.65	2.20359	2.35211	4533.89	3713.1	0.818966	4385	6607.45	1.50683	1.83992	2.09601	Homo sapiens microtubule-associated protein, RP/EB family, member 2 (MAPRE2), mRNA.	ILMN_1695276	NM_014268.1
27	C12ORF43	1448.31	1416.31	0.977906	1182.84	2511.26	2.12308	2.17105	2167.82	1929.06	0.889861	2248.25	3927.06	1.74672	1.96291	2.06698	Homo sapiens chromosome 12 open reading frame 43 (C12orf43), mRNA.	ILMN_2169856	NM_022895.1
28	ISCA1	3341.45	6010.7	1.79883	2178.65	9421.67	4.32454	2.40409	5531.71	21027.7	3.8013	4157.75	27114.2	6.52137	1.71556	2.05982	Homo sapiens iron-sulfur cluster assembly 1 homolog (S. cerevisiae) (ISCA1), mRNA.	ILMN_2219556	NM_030940.3
29	ASRGL1	934.603	929.876	0.994942	949.479	1644.94	1.73247	1.74128	1756.9	1226.19	0.697928	1565.05	2594.01	1.65746	2.37483	2.05805	Homo sapiens asparaginase like 1 (ASRGL1), mRNA.	ILMN_1810199	NM_025080.2
30	HIST2H4A	1082.56	1151.83	1.06399	836.694	1298.61	1.55207	1.45872	1418.9	1222.45	0.861547	1293.59	2947.17	2.27828	2.64441	2.05157	Homo sapiens histone cluster 2, H4a (HIST2H4A), mRNA.	ILMN_2115340	NM_003548.2
31	PRR3	1088.21	1065.6	0.979218	760.291	932.123	1.22601	1.25203	2813.99	2252.57	0.800489	1841.51	4188.75	2.27463	2.84155	2.04679	Homo sapiens proline rich 3 (PRR3), transcript variant 2, mRNA.	ILMN_1750167	NM_001077497.1
32	TRAF4	566.474	511.465	0.902893	560.124	1120.56	2.00055	2.21572	1023.33	1145.93	1.11981	1011.04	2076.48	2.0538	1.83406	2.02489	Homo sapiens TNF receptor-associated factor 4 (TRAF4), transcript variant 1, mRNA.	ILMN_1763104	NM_004295.2
33	GRN	487.253	622.031	1.27661	484.479	842.888	1.73978	1.36282	968.181	1259.07	1.30045	861.722	3005.76	3.48809	2.68221	2.02251	Homo sapiens granulin (GRN), transcript variant 2, mRNA.	ILMN_1811702	NM_002087.2
34	PIGH	4361.47	5942.47	1.36249	2820.48	8471.59	3.0036	2.20449	5839.88	9427.74	1.61437	4439.79	13140.6	2.95974	1.83337	2.01893	Homo sapiens phosphatidylinositol glycan, class H (PIGH), mRNA.	ILMN_1798395	NM_004569.2
35	EIF3S2	13074.6	8704.89	0.665784	10322.4	15481.1	1.49975	2.25261	38740.5	25095	0.647771	42319.6	48367.2	1.1429	1.76436	2.00849	Homo sapiens eukaryotic translation initiation factor 3, subunit 2 beta, 36kDa (EIF3S2), mRNA.	ILMN_1671291	NM_003757.1
36	LOC493869	6341.78	6961.84	1.09777	5942.47	12941	2.17772	1.98376	5860.9	6183.74	1.05508	5159.12	11008.9	2.13388	2.02247	2.00311	Homo sapiens similar to RIKEN cDNA 2310016C16 (LOC493869), mRNA.	ILMN_1767665	NM_001008397.1
37	EI24	3164.65	4122.71	1.30274	2518.69	7830.9	3.10911	2.3866	13594.2	21097.1	1.55192	10923.5	26805.5	2.45392	1.58122	1.98391	Homo sapiens etoposide induced 2.4 mRNA (EI24), transcript variant 1, mRNA.	ILMN_1726138	NM_004879.3
38	PAQR3	3670.29	4646.48	1.26597	2983.71	7456.55	2.49908	1.97405	4737.58	11039.4	2.33016	3415.87	15820.8	4.63156	1.98765	1.98085	Homo sapiens progestin and adipoQ receptor family member III (PAQR3), mRNA.	ILMN_1716071	NM_177453.2
39	BRCC3	992.705	937.721	0.944612	1029.51	2185.42	2.12277	2.24724	2730.85	2165.02	0.792798	2357.05	3185.01	1.35127	1.70443	1.97584	Homo sapiens BRCA1/BRCA2-containing complex, subunit 3 (BRCC3), transcript variant 1, mRNA.	ILMN_1697546	NM_024332.2
40	KPNA2	2644.96	3206.33	1.21224	2138.05	6919.72	3.23647	2.66982	4649.15	4212.6	0.906101	3736.12	4307.38	1.1529	1.27238	1.9711	Homo sapiens karyopherin alpha 2 (RAG cohort 1, importin alpha 1) (KPNA2), mRNA. XM_001133262 XM_001133265 XM_001133267 XM_001133271	ILMN_1708160	NM_002266.2
41	GRINA	1512.88	2135	1.41122	1277.2	4264.41	3.33888	2.36596	2568.87	2572.84	1.00155	2658.83	4112.29	1.54665	1.54427	1.95511	Homo sapiens glutamate receptor, ionotropic, N-methyl D-asparate-associated protein 1 (glutamate binding) (GRINA), transcript variant 2, mRNA.	ILMN_1796490	NM_000837.1
42	LOC651076	526.247	838.334	1.59304	420.37	873.621	2.07822	1.30456	1665.85	2216.02	1.33026	1475.84	5099.06	3.45501	2.59724	1.9509	PREDICTED: Homo sapiens hypothetical protein LOC651076 (LOC651076), mRNA.	ILMN_1693124	XM_940198.1
43	CHAC1	1584.58	6085.76	3.84063	1886.32	12879.1	6.82767	1.77775	1391.87	8095.52	5.81629	1467.11	18119.6	12.3506	2.12344	1.9506	Homo sapiens ChaC, cation transport regulator homolog 1 (E. coli) (CHAC1), mRNA.	ILMN_1739241	NM_024111.2
44	TAF5L	871.646	1124.56	1.29015	822.217	1524.94	1.85466	1.43756	1382.2	654.184	0.473293	878.52	1012.55	1.15256	2.4352	1.93638	Homo sapiens TAF5-like RNA polymerase II, p300/CBP-associated factor (PCAF)-associated factor, 65kDa (TAF5L), transcript variant 1, mRNA.	ILMN_2252813	NM_001025247.1
45	NKX2-5	4243.35	5067.22	1.19415	3508.39	7450.5	2.12362	1.77835	3297.55	3386.73	1.02705	3018.35	6364.34	2.10855	2.05302	1.91569	Homo sapiens NK2 transcription factor related, locus 5 (Drosophila) (NKX2-5), mRNA.	ILMN_1800058	NM_004387.2
46	THOC4	4496.47	6175.25	1.37335	3231.83	9944.7	3.07711	2.24058	9673.88	9975.23	1.03115	8458.48	13822.8	1.63419	1.58482	1.9127	Homo sapiens THO complex 4 (THOC4), mRNA.	ILMN_2364062	NM_005782.2
47	CSNK1D	1936.3	1701.1	0.87853	1913.2	4007.98	2.09491	2.38457	12695.4	7955.56	0.626652	10975.8	9667.44	0.880797	1.40556	1.89506	Homo sapiens casein kinase 1, delta (CSNK1D), transcript variant 2, mRNA.	ILMN_2286870	NM_139062.1
48	DHRS2	1308.35	1495.31	1.1429	1692.51	2440.16	1.44174	1.26147	1128.88	1307.67	1.15838	1076.76	3151.09	2.92646	2.52634	1.8939	Homo sapiens dehydrogenase/reductase (SDR family) member 2 (DHRS2), transcript variant 1, mRNA.	ILMN_1725726	NM_182908.3
49	PURA	2595.5	3954.29	1.52352	2698.18	10533.8	3.90405	2.56253	3395.93	4563.72	1.34388	2977.74	4844.56	1.62692	1.21062	1.88657	Homo sapiens purine-rich element binding protein A (PURA), mRNA.	ILMN_2127328	NM_005859.3
50	MRPS35	4694.4	4282.83	0.912328	4014.8	7725.14	1.92417	2.10907	10000.9	6906.35	0.69057	8037.97	9168.57	1.14066	1.65176	1.88042	Homo sapiens mitochondrial ribosomal protein S35 (MRPS35), nuclear gene encoding mitochondrial protein, mRNA.	ILMN_2189993	NM_021821.2
51	MAX	784.76	787.686	1.00373	634.598	1553.98	2.44877	2.43967	2116.34	4025.62	1.90217	1959.35	4917.97	2.51	1.31955	1.87961	Homo sapiens MYC associated factor X (MAX), transcript variant 1, mRNA.	ILMN_1695633	NM_145114.1
52	C14ORF151	1053.93	1367.93	1.29793	860.97	2427.44	2.81942	2.17224	466.759	911.129	1.95203	390.738	1206.3	3.08723	1.58154	1.87689	Homo sapiens chromosome 14 open reading frame 151 (C14orf151), mRNA.	ILMN_1729596	NM_032714.1
53	PPP2CA	10205.2	10765.3	1.05489	10000	17506.5	1.75065	1.65956	18062.4	12606.2	0.697924	17109.7	24952.6	1.45839	2.08961	1.87458	Homo sapiens protein phosphatase 2 (formerly 2A), catalytic subunit, alpha isoform (PPP2CA), mRNA.	ILMN_2196097	NM_002715.2
54	LOC644096	2841.07	5050.51	1.77768	1837.65	4513.95	2.45637	1.38179	5995.3	10193.2	1.70021	5183.39	20793.9	4.01164	2.3595	1.87065	Homo sapiens hypothetical protein LOC644096 (LOC644096), mRNA.	ILMN_2070355	NM_001042631.1
55	AKAP1	613.04	759.158	1.23835	610.401	1863.79	3.05338	2.46569	707.279	1081.09	1.52852	557.048	1076.1	1.93179	1.26383	1.86476	Homo sapiens A kinase (PRKA) anchor protein 1 (AKAP1), nuclear gene encoding mitochondrial protein, transcript variant 1, mRNA.	ILMN_1712530	NM_003488.2
56	NUCB2	3012.06	4429.21	1.47049	1979.31	6010.7	3.03676	2.06513	2204.51	4598.85	2.08611	1807.77	6251.92	3.45837	1.65781	1.86147	Homo sapiens nucleobindin 2 (NUCB2), mRNA.	ILMN_1655913	NM_005013.1
57	DYNLL1	40751.1	28161	0.691049	45225.7	52652.7	1.16422	1.68471	38354.4	25201.8	0.657076	35926.9	48005.3	1.3362	2.03355	1.85913	Homo sapiens dynein, light chain, LC8-type 1 (DYNLL1), transcript variant 1, mRNA.	ILMN_2300186	NM_001037494.1
58	C19ORF29	589.718	418.309	0.709338	436.042	662.819	1.52008	2.14295	768.182	668.892	0.870747	757.359	1029.82	1.35975	1.5616	1.85228	Homo sapiens chromosome 19 open reading frame 29 (C19orf29), transcript variant 1, mRNA.	ILMN_2350421	NM_001080543.1
59	AP2M1	3885.46	4485.51	1.15444	3376.66	6281.93	1.8604	1.61152	5528.99	4356.72	0.787977	4812.18	7924.15	1.64669	2.08976	1.85064	Homo sapiens adaptor-related protein complex 2, mu 1 subunit (AP2M1), transcript variant 1, mRNA.	ILMN_1699598	NM_004068.3
60	TMEM70	1392.84	1128.92	0.810522	1023.25	2166.05	2.11684	2.6117	1103.58	1362.21	1.23435	1272.31	1661.16	1.30563	1.05775	1.83472	Homo sapiens transmembrane protein 70 (TMEM70), transcript variant 1, mRNA.	ILMN_1739032	NM_017866.4
61	POMZP3	2431.75	2213.97	0.91044	2067.54	5006.66	2.42156	2.65976	2401.06	2385.37	0.993467	2423.02	2430.4	1.00305	1.00965	1.8347	Homo sapiens POM (POM121 homolog, rat) and ZP3 fusion (POMZP3), transcript variant 1, mRNA.	ILMN_1709800	NM_012230.2
62	DDX39	14652.4	8418.35	0.574537	13667.5	16474.2	1.20535	2.09795	23802	13918.6	0.584765	23907.5	21854.6	0.914131	1.56324	1.8306	Homo sapiens DEAD (Asp-Glu-Ala-Asp) box polypeptide 39 (DDX39), mRNA.	ILMN_1747303	NM_005804.2
63	COMMD10	2674.56	2145.89	0.802333	2374.8	4531.68	1.90824	2.37836	5021.2	4739.17	0.943832	5094.91	6132.85	1.20372	1.27536	1.82686	Homo sapiens COMM domain containing 10 (COMMD10), mRNA.	ILMN_2094905	NM_016144.2
64	NR2F2	3003.26	3526.85	1.17434	2477.54	5461.49	2.2044	1.87713	2020.47	1449.42	0.717366	1449.42	1846.76	1.27413	1.77613	1.82663	Homo sapiens nuclear receptor subfamily 2, group F, member 2 (NR2F2), mRNA.	ILMN_2094360	NM_021005.2
65	LOC402057	9175.16	8877.75	0.967585	6375.47	16897.3	2.65036	2.73915	4218.23	4626.94	1.09689	3020.54	3025.13	1.00152	0.913053	1.8261	Homo sapiens similar to 40S ribosomal protein S17 (LOC402057), mRNA.	ILMN_2407235	NM_001080499.1
66	FLJ90652	2323.43	1995.68	0.858938	1978.02	4774.81	2.41393	2.81037	3177.32	3482.87	1.09617	3739.76	3444.57	0.921067	0.840263	1.82532	Homo sapiens coiled-coil domain containing 95 (CCDC95), mRNA.	ILMN_1724406	NM_173618.1
67	HMGA1	9345.47	8904.24	0.952787	8567.38	21494.8	2.50891	2.63323	424.228	553.872	1.3056	365.595	479.776	1.31232	1.00515	1.81919	Homo sapiens high mobility group AT-hook 1 (HMGA1), transcript variant 2, mRNA.	ILMN_1693560	NM_002131.2
68	CD147	2045.3	2332.18	1.14026	2053.01	5699.86	2.77635	2.43483	3650.11	4715.65	1.29192	3983.8	6171.02	1.54903	1.19901	1.81692	Homo sapiens basigin (Ok blood group) (BSG), transcript variant 2, mRNA.	ILMN_1778374	NM_198589.1
69	YWHAE	1963.83	2524.9	1.2857	1593.12	5819.41	3.65283	2.84113	3818.77	3387.7	0.887118	4120.93	2837.15	0.688472	0.776077	1.8086	Homo sapiens tyrosine 3-monooxygenase/tryptophan 5-monooxygenase activation protein, epsilon polypeptide (YWHAE), mRNA.	ILMN_2252136	NM_006761.3
70	CCDC58	4960.79	4617.88	0.930877	3943.23	9130.63	2.31552	2.48746	6642.14	7261.06	1.09318	6176.19	7607.3	1.23172	1.12673	1.80709	Homo sapiens coiled-coil domain containing 58 (CCDC58), mRNA.	ILMN_1686920	NM_001017928.2
71	PTPLB	6109.52	5466.38	0.894732	4464.22	7506.44	1.68147	1.8793	7955.56	8292.27	1.04232	6020.19	10756	1.78666	1.71412	1.79671	Homo sapiens protein tyrosine phosphatase-like (proline instead of catalytic arginine), member b (PTPLB), mRNA.	ILMN_2170353	NM_198402.2
72	PSMC3IP	3498.76	6822.92	1.9501	2105.48	8175.27	3.88285	1.9911	7661.55	13533.8	1.76646	6478.38	18324.5	2.82856	1.60126	1.79618	Homo sapiens PSMC3 interacting protein (PSMC3IP), transcript variant 2, mRNA.	ILMN_2396948	NM_016556.1
73	STARD7	7995.91	6298.47	0.787712	7112.46	11998.6	1.68699	2.14163	1065.17	494.127	0.463895	1201.28	807.25	0.671992	1.44859	1.79511	Homo sapiens START domain containing 7 (STARD7), transcript variant 1, mRNA.	ILMN_2367782	NM_020151.2
74	HNRPH3	1224.86	1148.11	0.937341	883.318	1870.3	2.11736	2.25889	1306.78	1830.66	1.4009	1036.04	1930.23	1.86309	1.32992	1.79441	Homo sapiens heterogeneous nuclear ribonucleoprotein H3 (2H9) (HNRPH3), transcript variant 2H9A, mRNA.	ILMN_2341645	NM_012207.1
75	SMC3	790.962	726.892	0.918998	637.311	1125.77	1.76644	1.92214	1409.79	685.38	0.486158	950.365	764.206	0.804118	1.65403	1.78808	Homo sapiens structural maintenance of chromosomes 3 (SMC3), mRNA.	ILMN_2182348	NM_005445.3
76	LOC653906	620.109	874.915	1.41091	520.703	1238.27	2.37806	1.68549	1082.09	847.734	0.78342	1118.08	1651.6	1.47718	1.88555	1.78552	PREDICTED: Homo sapiens similar to ubiquitin-conjugating enzyme E2M, transcript variant 1 (LOC653906), mRNA.	ILMN_1695790	XM_936577.1
77	BLVRA	6234.66	6115.3	0.980855	5087.01	7327.61	1.44045	1.46857	10114.5	10109.2	0.99948	8320.15	17469.2	2.09962	2.10071	1.78464	Homo sapiens biliverdin reductase A (BLVRA), mRNA.	ILMN_1691436	NM_000712.3
78	ADCK4	593.364	580.124	0.977687	383.3	637.441	1.66304	1.70099	778.482	724.273	0.930366	483.932	809.157	1.67205	1.79719	1.74909	Homo sapiens aarF domain containing kinase 4 (ADCK4), mRNA.	ILMN_1700349	NM_024876.2
79	SHMT1	467.604	452.251	0.967165	504.037	641.95	1.27362	1.31686	4836.77	2944.96	0.608868	4902.65	6486.45	1.32305	2.17296	1.74491	Homo sapiens serine hydroxymethyltransferase 1 (soluble) (SHMT1), transcript variant 2, mRNA.	ILMN_1811933	NM_148918.1
80	MGC14376	375.932	409.968	1.09054	1118.21	2066.5	1.84805	1.69462	560.491	560.19	0.999464	645.936	1157.94	1.79266	1.79362	1.74412	Homo sapiens hypothetical protein MGC14376 (MGC14376), transcript variant 2, mRNA.	ILMN_2390310	NM_001001870.1
81	TMEM65	466.661	656.869	1.40759	445.849	1158.72	2.5989	1.84634	759.569	530.82	0.698843	616.21	703.015	1.14087	1.63251	1.73943	Homo sapiens transmembrane protein 65 (TMEM65), mRNA.	ILMN_2068122	NM_194291.1
82	TOM1L1	1503.54	1484.03	0.987027	1919.36	4180.03	2.17783	2.20646	5679.77	5992.74	1.0551	6208.38	8306.77	1.33799	1.26812	1.73729	Homo sapiens target of myb1 (chicken)-like 1 (TOM1L1), mRNA.	ILMN_1802642	NM_005486.1
83	MRPL16	2054.01	1684.54	0.82012	1919.78	2468.94	1.28605	1.56812	2595	2627.92	1.01269	2560.67	4921.64	1.92202	1.89794	1.73303	Homo sapiens mitochondrial ribosomal protein L16 (MRPL16), nuclear gene encoding mitochondrial protein, mRNA.	ILMN_1730685	NM_017840.2
84	HNRPUL1	9182.6	8515.42	0.927344	7615.75	15342.1	2.01452	2.17236	10350.2	9281.41	0.896735	9622.67	11125.6	1.15619	1.28933	1.73085	Homo sapiens heterogeneous nuclear ribonucleoprotein U-like 1 (HNRPUL1), transcript variant 4, mRNA.	ILMN_2395728	NM_144732.1
85	MAZ	1269.38	2016.89	1.58888	1116.33	4034.2	3.61382	2.27444	1726.64	3558.45	2.0609	2016.46	4895.34	2.4277	1.17798	1.72621	Homo sapiens MYC-associated zinc finger protein (purine-binding transcription factor) (MAZ), transcript variant 2, mRNA.	ILMN_2295620	NM_002383.1
86	PIM3	353.314	448.072	1.2682	387.613	1084.06	2.79675	2.2053	720.684	1214.24	1.68484	764.552	1583.87	2.07163	1.22957	1.71743	Homo sapiens pim-3 oncogene (PIM3), mRNA.	ILMN_1707748	NM_001001852.2
87	C4ORF16	595.08	795.042	1.33602	442.101	1286.65	2.9103	2.17833	800.634	1873.04	2.33945	699.85	2038.34	2.91254	1.24497	1.71165	Homo sapiens chromosome 4 open reading frame 16 (C4orf16), mRNA.	ILMN_2207562	NM_018569.2
88	ACY1L2	2312.94	1696.93	0.73367	2199.11	3969.7	1.80514	2.46043	4972.02	6032.58	1.21331	4517.2	5230.73	1.15796	0.954385	1.70741	Homo sapiens aminoacylase 1-like 2 (ACY1L2), mRNA.	ILMN_1766000	NM_001010853.1
89	SGK	775.109	1289.5	1.66364	717.59	1832.02	2.55302	1.5346	1070.74	2475.39	2.31185	1307.67	5683.03	4.34591	1.87984	1.70722	Homo sapiens serum/glucocorticoid regulated kinase (SGK), mRNA.	ILMN_1702487	NM_005627.2
90	LOC123688	832.687	708.899	0.851339	567.068	952.546	1.67977	1.9731	700.149	762.8	1.08948	643.625	1007.83	1.56587	1.43726	1.70518	Homo sapiens similar to RIKEN cDNA C630028N24 gene (LOC123688), mRNA.	ILMN_2091707	NM_001013619.1
91	C14ORF130	4429.21	3003.26	0.678057	3834.26	5195.85	1.35511	1.99852	8974.84	4755.73	0.529896	6991.51	5229.2	0.747935	1.41148	1.705	Homo sapiens chromosome 14 open reading frame 130 (C14orf130), transcript variant 1, mRNA.	ILMN_1758293	NM_175748.1
92	ZNF22	4919.33	4707.26	0.956889	5252.75	8189.47	1.55908	1.62932	5876.58	5479.95	0.932507	4992.71	8265.18	1.65545	1.77527	1.7023	Homo sapiens zinc finger protein 22 (KOX 15) (ZNF22), mRNA.	ILMN_2117904	NM_006963.3
93	SSBP3	422.338	424.108	1.00419	383.181	845.601	2.20679	2.19758	373.16	355.406	0.952421	419.016	481.313	1.14867	1.20606	1.70182	Homo sapiens single stranded DNA binding protein 3 (SSBP3), transcript variant 2, mRNA.	ILMN_2361163	NM_018070.3
94	SPPL3	544.756	660.014	1.21158	479.593	1077.18	2.24604	1.85381	784.128	998.447	1.27332	653.606	1288.87	1.97194	1.54866	1.70123	Homo sapiens signal peptide peptidase 3 (SPPL3), mRNA.	ILMN_1657405	NM_139015.3
95	MGC2803	7339.33	10213.5	1.39161	5107.85	12250.8	2.39842	1.72348	15517.1	16179.5	1.04269	13324.3	23315.4	1.74984	1.6782	1.70084	Homo sapiens chromosome 19 open reading frame 43 (C19orf43), mRNA.	ILMN_1784299	NM_024038.2
96	SCAND1	3253.29	2468.12	0.758654	2658.14	2995.83	1.12704	1.48558	7959.87	4917.97	0.617845	6848.33	8058.9	1.17677	1.90463	1.69511	Homo sapiens SCAN domain containing 1 (SCAND1), transcript variant 2, mRNA.	ILMN_2372011	NM_033630.1
97	MGC61571	3057.37	2148.06	0.702586	2318.32	3570.75	1.54023	2.19223	5212.74	5936.74	1.13889	5193.64	7063.98	1.36012	1.19425	1.69324	Homo sapiens hypothetical protein MGC61571 (MGC61571), mRNA.	ILMN_1707634	NM_182523.1
98	HSPC176	4980.81	4542.35	0.911971	4766.27	7593.09	1.59309	1.74686	6457.87	9107.95	1.41036	7567.72	17490.3	2.31117	1.6387	1.69278	Homo sapiens trafficking protein particle complex 2-like (TRAPPC2L), mRNA.	ILMN_1747058	NM_016209.1
99	CAV1	1684.54	1122.32	0.666247	1411.02	2239.5	1.58715	2.38223	1724.51	2308.62	1.33871	2035.49	2729.79	1.3411	1.00178	1.692	Homo sapiens caveolin 1, caveolae protein, 22kDa (CAV1), mRNA.	ILMN_2149226	NM_001753.3
100	SLC29A1	708.704	1176.44	1.65998	572.738	1972.2	3.44346	2.07439	406.469	338.276	0.832229	323.738	352.451	1.08869	1.30816	1.69128	Homo sapiens solute carrier family 29 (nucleoside transporters), member 1 (SLC29A1), nuclear gene encoding mitochondrial protein, transcript variant 1, mRNA.	ILMN_1723971	NM_001078177.1
101	SDCBP	3826.43	2950.85	0.771175	3341.45	5540.85	1.65822	2.15025	10756	10120.5	0.940911	10545.9	12213.8	1.15815	1.23089	1.69057	Homo sapiens syndecan binding protein (syntenin) (SDCBP), transcript variant 2, mRNA.	ILMN_2363586	NM_001007067.1
102	MRPL40	9928.8	6352.34	0.639789	6953.32	8365.55	1.2031	1.88047	8596.47	8185.31	0.95217	6803.39	9592.07	1.4099	1.48072	1.68059	Homo sapiens mitochondrial ribosomal protein L40 (MRPL40), nuclear gene encoding mitochondrial protein, mRNA.	ILMN_1687403	NM_003776.2
103	FOXK2	1140.15	1294.02	1.13495	1145.05	2311.78	2.01893	1.77887	487.965	416.913	0.854392	433.777	586.311	1.35164	1.58199	1.68043	Homo sapiens forkhead box K2 (FOXK2), mRNA.	ILMN_2310685	NM_004514.3
104	TPM4	868.798	1063.3	1.22387	844.214	2144.43	2.54015	2.07551	962.651	1094.8	1.13728	1038.37	1490.04	1.43498	1.26177	1.66864	Homo sapiens tropomyosin 4 (TPM4), mRNA.	ILMN_2140974	NM_003290.1
105	TBX1	473.614	652.168	1.377	473.614	1364.69	2.88144	2.09254	437.656	770.793	1.76118	428.47	938.54	2.19044	1.24373	1.66814	Homo sapiens T-box 1 (TBX1), transcript variant B, mRNA.	ILMN_1698015	NM_080647.1
106	TNFSF5IP1	8381.71	10570.5	1.26114	7567.24	17632.8	2.33015	1.84765	11652	9556.57	0.820168	12401	15129.1	1.22	1.4875	1.66757	Homo sapiens tumor necrosis factor superfamily, member 5-induced protein 1 (TNFSF5IP1), mRNA.	ILMN_2088410	NM_020232.3
107	SH3GL2	2135	1632.81	0.764783	1769.72	1630.8	0.921501	1.20492	4958.23	3431.3	0.69204	3788.21	5577.88	1.47243	2.12767	1.66629	Homo sapiens SH3-domain GRB2-like 2 (SH3GL2), mRNA.	ILMN_1661491	NM_003026.1
108	C19ORF10	3230.7	5220.15	1.61579	2941.98	7273.5	2.47231	1.53009	5886.39	6429.1	1.0922	6313.37	12422.4	1.96763	1.80154	1.66581	Homo sapiens chromosome 19 open reading frame 10 (C19orf10), mRNA.	ILMN_1787844	NM_019107.3
109	ZFP36L2	721.418	880.239	1.22015	703.281	1382.33	1.96555	1.6109	985.072	1309.47	1.32931	954.86	2175.99	2.27886	1.71431	1.66261	Homo sapiens zinc finger protein 36, C3H type-like 2 (ZFP36L2), mRNA.	ILMN_2150258	NM_006887.3
110	LOC90580	3188.69	3129.22	0.981352	2689.08	5035.07	1.87242	1.908	3506.95	4331.98	1.23525	3972.5	6930.4	1.74459	1.41234	1.66017	Homo sapiens chromosome 19 open reading frame 52 (C19orf52), mRNA.	ILMN_1726181	NM_138358.2
111	LOC440145	5963.35	5333.55	0.894388	4592.28	9935.25	2.16347	2.41894	13723.6	31932.4	2.32682	13611.2	27995.5	2.0568	0.883951	1.65144	Homo sapiens similar to RIKEN cDNA 2410129H14 (LOC440145), mRNA.	ILMN_1809662	XM_933946.1
112	AVEN	2196.94	3870.95	1.76197	1990.6	5121.55	2.57286	1.46022	2424.89	3083.2	1.27148	2159.03	5044.83	2.33662	1.83772	1.64897	Homo sapiens apoptosis, caspase activation inhibitor (AVEN), mRNA.	ILMN_1710216	NM_020371.2
113	ASH2L	3663.13	2239.5	0.611364	3384.74	3022.47	0.89297	1.46062	8026.35	4405.9	0.54893	6831.86	6885.8	1.00789	1.83611	1.64836	Homo sapiens ash2 (absent, small, or homeotic)-like (Drosophila) (ASH2L), mRNA.	ILMN_1666933	NM_004674.1
114	MAFG	1148.73	1394.4	1.21387	1326.03	2978	2.24581	1.85013	3572.26	5290.12	1.48089	3362.61	7199.69	2.1411	1.44582	1.64798	Homo sapiens v-maf musculoaponeurotic fibrosarcoma oncogene homolog G (avian) (MAFG), transcript variant 1, mRNA.	ILMN_2412761	NM_002359.2
115	ASCIZ	1721.67	1877.79	1.09068	1834.34	2905.41	1.5839	1.45222	1468.25	1839.19	1.25264	1101.18	2529.22	2.29682	1.83358	1.6429	Homo sapiens ATM/ATR-Substrate Chk2-Interacting Zn2+-finger protein (ASCIZ), mRNA.	ILMN_2223720	NM_015251.2
116	CLK1	541.943	493.296	0.910236	493.776	740.43	1.49953	1.6474	3109.07	3418.79	1.09962	2689.49	4840.32	1.79972	1.63668	1.64204	Homo sapiens CDC-like kinase 1 (CLK1), transcript variant 2, mRNA.	ILMN_1652790	NM_001024646.1
117	RTN4R	745.39	1122.7	1.50619	669.627	907.58	1.35535	0.899855	598.01	890.705	1.48945	470.842	1669.4	3.54556	2.38045	1.64015	Homo sapiens reticulon 4 receptor (RTN4R), mRNA.	ILMN_1737484	NM_023004.5
118	RNF13	862.274	954.058	1.10644	615.04	1350.53	2.19584	1.98459	926.812	1089.51	1.17555	742.798	1123.51	1.51253	1.28667	1.63563	Homo sapiens ring finger protein 13 (RNF13), transcript variant 4, mRNA.	ILMN_1719867	NM_183381.1
119	ODF2	1270.88	676.929	0.532645	1129.99	977.664	0.865199	1.62434	1054.33	677.787	0.642862	846.98	895.624	1.05743	1.64488	1.63461	Homo sapiens outer dense fiber of sperm tails 2 (ODF2), transcript variant 2, mRNA.	ILMN_1730698	NM_153437.1
120	ARHGAP8	244.84	253.196	1.03413	232.778	303.296	1.30294	1.25994	572.566	622.575	1.08734	426.014	929.803	2.18256	2.00725	1.6336	Homo sapiens Rho GTPase activating protein 8 (ARHGAP8), transcript variant 1, mRNA.	ILMN_2297096	NM_181335.2
121	SNX16	301.836	430.059	1.42481	307.643	642.771	2.08934	1.4664	499.838	562.544	1.12545	376.515	762.197	2.02435	1.7987	1.63255	Homo sapiens sorting nexin 16 (SNX16), transcript variant 3, mRNA.	ILMN_2348808	NM_022133.2
122	FLJ22688	667.692	558.882	0.837036	537.069	637.758	1.18748	1.41867	1661.41	974.969	0.586832	1477.89	1599.44	1.08224	1.84421	1.63144	Homo sapiens fuzzy homolog (Drosophila) (FUZ), mRNA.	ILMN_1748836	NM_025129.3
123	VPS37D	7816.15	10959.4	1.40215	6809.65	10227.3	1.50189	1.07113	6704.85	6582.92	0.981814	6150.75	13219.5	2.14925	2.18906	1.6301	PREDICTED: Homo sapiens vacuolar protein sorting 37D (yeast) (VPS37D), mRNA.	ILMN_1692865	XM_376631.3
124	BCAS2	872.066	783.04	0.897913	774.511	1328.56	1.71536	1.91038	943.363	922.346	0.97772	588.943	774.943	1.31582	1.34581	1.62809	Homo sapiens breast carcinoma amplified sequence 2 (BCAS2), mRNA.	ILMN_2148452	NM_005872.2
125	DSTN	12986.1	10058	0.774524	9550.57	14924.2	1.56265	2.01757	16817.5	13763.3	0.81839	14277.7	14444.5	1.01169	1.23619	1.62688	Homo sapiens destrin (actin depolymerizing factor) (DSTN), transcript variant 1, mRNA.	ILMN_1794294	NM_006870.3
126	SF1	706.196	558.067	0.790244	743.181	1098.62	1.47827	1.87065	468.584	378.471	0.80769	356.084	397.016	1.11495	1.38042	1.62554	Homo sapiens splicing factor 1 (SF1), transcript variant 4, mRNA.	ILMN_1712560	NM_201997.1
127	HCCS	776.763	998.398	1.28533	792.701	1975.99	2.49273	1.93937	1183.3	2459.56	2.07855	1065.74	2891.28	2.71293	1.3052	1.62228	Homo sapiens holocytochrome c synthase (cytochrome c heme-lyase) (HCCS), mRNA.	ILMN_2128923	NM_005333.2
128	NDUFB7	12434.1	9134.9	0.734663	9813.25	13000.5	1.32479	1.80326	23607	21193.1	0.897745	24348.5	31491.9	1.29338	1.4407	1.62198	Homo sapiens NADH dehydrogenase (ubiquinone) 1 beta subcomplex, 7, 18kDa (NDUFB7), nuclear gene encoding mitochondrial protein, mRNA.	ILMN_1813604	NM_004146.4
129	C2ORF12	388.396	451.274	1.16189	378.257	714.73	1.88954	1.62626	440.421	627.63	1.42507	353.946	814.259	2.30052	1.61432	1.62029	PREDICTED: Homo sapiens chromosome 2 open reading frame 12, transcript variant 2 (C2orf12), mRNA.	ILMN_1766753	XM_944033.1
130	C2ORF33	907.385	1402.47	1.54562	729.272	2094.11	2.8715	1.85783	1526.48	3596.04	2.35577	1016.22	3306.99	3.25421	1.38138	1.61961	Homo sapiens chromosome 2 open reading frame 33 (C2orf33), mRNA.	ILMN_2198408	NM_020194.4
131	FLJ37562	747.917	690.474	0.923196	726.138	1304.22	1.79611	1.94553	2025.12	2945.7	1.45458	1674.49	3140.12	1.87526	1.28922	1.61737	Homo sapiens chromosome 5 open reading frame 24 (C5orf24), mRNA.	ILMN_1743939	NM_152409.2
132	LGALS3	429.64	493.926	1.14963	371.823	706.61	1.90039	1.65305	395.187	703.198	1.7794	390.979	1100	2.81345	1.58112	1.61709	Homo sapiens lectin, galactoside-binding, soluble, 3 (galectin 3) (LGALS3), mRNA.	ILMN_1803788	NM_002306.1
133	MRPL47	2068.3	1785.44	0.863241	1624.31	2812.79	1.73169	2.00603	4075.19	4274.63	1.04894	3254.74	4187.01	1.28644	1.22641	1.61622	Homo sapiens mitochondrial ribosomal protein L47 (MRPL47), nuclear gene encoding mitochondrial protein, transcript variant 2, mRNA.	ILMN_1687036	NM_020409.2
134	METTL9	461.729	495.141	1.07236	489.204	1015.89	2.07663	1.9365	449.924	623.671	1.38617	399.562	717.038	1.79456	1.29462	1.61556	Homo sapiens methyltransferase like 9 (METTL9), transcript variant 2, mRNA.	ILMN_2402629	NM_001077180.1
135	TERF1	578.834	608.063	1.0505	599.982	1250	2.08339	1.98324	3824	4336.76	1.13409	3087.98	4352.8	1.40959	1.24293	1.61309	Homo sapiens telomeric repeat binding factor (NIMA-interacting) 1 (TERF1), transcript variant 1, mRNA.	ILMN_2357377	NM_017489.1
136	RND3	1867.66	1762.32	0.9436	1591.52	2281.9	1.43378	1.51948	3609.81	2775.49	0.768873	3326.32	4363.21	1.31172	1.70603	1.61276	Homo sapiens Rho family GTPase 3 (RND3), mRNA.	ILMN_1759513	NM_005168.3
137	SYNPO	290.184	292.865	1.00924	331.947	339.999	1.02426	1.01488	493.071	347.127	0.70401	307.319	478.171	1.55594	2.21012	1.6125	Homo sapiens synaptopodin (SYNPO), mRNA.	ILMN_1711491	NM_007286.3
138	NME2	2828.17	2517.66	0.890205	2875.75	4791.93	1.66633	1.87185	1110.24	1378.07	1.24123	808.941	1357.13	1.67766	1.35161	1.61173	Homo sapiens non-metastatic cells 2, protein (NM23B) expressed in (NME2), transcript variant 4, mRNA.	ILMN_2234873	NM_001018137.1
139	PRR3	1355	1280.78	0.945229	986.422	1076.09	1.0909	1.15411	3362.61	3044.99	0.905544	2598.66	4862.18	1.87104	2.0662	1.61016	Homo sapiens proline rich 3 (PRR3), mRNA.	ILMN_2392674	NM_025263.1
140	CNOT7	4164.41	3459.33	0.830689	3960.07	7199.77	1.81809	2.18866	507.341	499.698	0.984934	546.585	553.52	1.01269	1.02818	1.60842	Homo sapiens CCR4-NOT transcription complex, subunit 7 (CNOT7), transcript variant 2, mRNA.	ILMN_1656134	NM_054026.1
141	LARP6	14172.1	12539.3	0.88479	15414.1	21436	1.39067	1.57175	23927.3	18366.9	0.767614	21741	27386	1.25965	1.64099	1.60637	Homo sapiens La ribonucleoprotein domain family, member 6 (LARP6), transcript variant 1, mRNA.	ILMN_1752810	NM_018357.2
142	APH1A	1747.93	2489.95	1.42451	1441.24	3825.09	2.65403	1.86312	2014.52	4019.28	1.99516	1798.28	4841.57	2.69233	1.34943	1.60627	Homo sapiens anterior pharynx defective 1 homolog A (C. elegans) (APH1A), transcript variant 1, mRNA.	ILMN_1658472	NM_016022.1
143	FYTTD1	3436.8	2707.28	0.787731	2272.6	3005.81	1.32263	1.67904	1255.49	815.764	0.649755	850.196	846.651	0.99583	1.53262	1.60583	Homo sapiens forty-two-three domain containing 1 (FYTTD1), transcript variant 1, mRNA.	ILMN_2389935	NM_001011537.1
144	C7ORF28B	2280.7	2935.05	1.28691	2081.83	3682.66	1.76895	1.37458	3066.58	3012.96	0.982514	2067.22	3727.82	1.8033	1.8354	1.60499	Homo sapiens chromosome 7 open reading frame 28B (C7orf28B), mRNA.	ILMN_2246083	NM_198097.1
145	TOB1	1331.66	1795.16	1.34806	1326.39	3224.83	2.43128	1.80353	2412.44	4197.43	1.73991	2887.04	7020.69	2.43179	1.39765	1.60059	Homo sapiens transducer of ERBB2, 1 (TOB1), mRNA.	ILMN_1672004	NM_005749.2
146	TOMM40L	1231.62	1329.85	1.07975	1196.49	2059.09	1.72094	1.59383	1980.83	1940	0.979386	1548.37	2436.34	1.57349	1.60661	1.60022	Homo sapiens translocase of outer mitochondrial membrane 40 homolog (yeast)-like (TOMM40L), mRNA.	ILMN_2065606	NM_032174.4
147	ZNF690	387.062	329.972	0.852505	370.498	353.838	0.955034	1.12027	543.971	324.435	0.596419	383.864	474.141	1.23518	2.07099	1.59563	Homo sapiens zinc finger protein 690 (ZNF690), mRNA.	ILMN_1691772	NM_152455.2
148	TCEA1	898.059	844.068	0.939881	1057.4	1776.24	1.67982	1.78727	3746.72	3188.84	0.851103	3267.81	3899.24	1.19323	1.40198	1.59462	PREDICTED: Homo sapiens transcription elongation factor A (SII), 1, transcript variant 4 (TCEA1), mRNA.	ILMN_2357770	NM_201437.1
149	FLJ30596	1455.94	1260.05	0.865455	1033.58	1664.6	1.61052	1.8609	2107.97	3254.74	1.54402	1825.09	3739.76	2.04908	1.32711	1.594	Homo sapiens chromosome 5 open reading frame 33 (C5orf33), mRNA.	ILMN_1698770	NM_153013.2
150	NQO2	1371.93	1670.05	1.2173	1244.22	2562.64	2.05963	1.69197	2100.36	2812.87	1.33923	2054.83	4065.8	1.97865	1.47746	1.58471	Homo sapiens NAD(P)H dehydrogenase, quinone 2 (NQO2), mRNA.	ILMN_1712918	NM_000904.1
151	COBRA1	3605.01	4118.7	1.14249	2914.53	6645.71	2.2802	1.99581	6244.22	8191.35	1.31183	6908.8	10619.8	1.53715	1.17176	1.58379	Homo sapiens cofactor of BRCA1 (COBRA1), mRNA.	ILMN_1742432	NM_015456.2
152	ITPK1	1213.97	1119.69	0.922334	1175.03	1865.57	1.58768	1.72137	882.076	1252.41	1.41985	781.749	1604.8	2.05283	1.44581	1.58359	Homo sapiens inositol 1,3,4-triphosphate 5/6 kinase (ITPK1), mRNA.	ILMN_1715674	NM_014216.3
153	ASPSCR1	10304.2	9647.69	0.936283	8784.84	7852.28	0.893844	0.954673	763.45	594.13	0.778217	617.817	1063.58	1.72151	2.21212	1.5834	Homo sapiens alveolar soft part sarcoma chromosome region, candidate 1 (ASPSCR1), mRNA.	ILMN_1660749	NM_024083.2
154	DNPEP	627.582	570.343	0.908795	458.362	587.943	1.28271	1.41144	868.46	785.345	0.904295	756.394	1198.48	1.58446	1.75215	1.58179	Homo sapiens aspartyl aminopeptidase (DNPEP), mRNA.	ILMN_1691393	NM_012100.1
155	ALS2CR15	846.751	483.421	0.570913	713.154	964.511	1.35246	2.36894	880.72	862.1	0.978858	923.462	717.529	0.776999	0.793782	1.58136	Homo sapiens amyotrophic lateral sclerosis 2 (juvenile) chromosome region, candidate 15 (ALS2CR15), mRNA.	ILMN_1766366	NM_138468.3
156	MRPL53	3971.52	2594.3	0.653225	3907.93	3580.41	0.916192	1.40257	4917.97	3683.75	0.749039	4762.95	6274.77	1.31741	1.7588	1.58068	Homo sapiens mitochondrial ribosomal protein L53 (MRPL53), nuclear gene encoding mitochondrial protein, mRNA.	ILMN_1813682	NM_053050.2
157	SCAND1	5217.79	3786.78	0.725745	4219.59	4475.14	1.06056	1.46134	5006.1	3325.46	0.664281	4515.64	5091.73	1.12758	1.69744	1.57939	Homo sapiens SCAN domain containing 1 (SCAND1), transcript variant 2, mRNA.	ILMN_1795317	NM_016558.2
158	RAB33B	2731.32	2084.02	0.76301	2383.57	3072.86	1.28918	1.6896	3783.74	5355.55	1.41541	2822.77	5863.32	2.07715	1.46752	1.57856	Homo sapiens RAB33B, member RAS oncogene family (RAB33B), mRNA.	ILMN_1727738	NM_031296.1
159	DEPDC4	474.136	446.569	0.941858	423.498	664.633	1.56939	1.66627	663.135	753.133	1.13572	610.773	1033.36	1.6919	1.48972	1.57799	Homo sapiens DEP domain containing 4 (DEPDC4), mRNA.	ILMN_2135527	NM_152317.2
160	GNG5	5124.07	4705.75	0.91836	4435.47	8617.69	1.9429	2.11562	5044.83	11112.4	2.20273	5100.1	11681.6	2.29046	1.03983	1.57773	Homo sapiens guanine nucleotide binding protein (G protein), gamma 5 (GNG5), mRNA.	ILMN_1701854	NM_005274.1
161	KIAA1804	893.737	1125.77	1.25962	869.549	2080.92	2.3931	1.89985	1073.66	1700.86	1.58417	978.123	1944.18	1.98766	1.2547	1.57728	Homo sapiens mixed lineage kinase 4 (KIAA1804), mRNA.	ILMN_2174380	NM_032435.1
162	ARHGDIG	1555.01	2837.47	1.82473	1460.57	4454.02	3.04951	1.67122	1432.14	1937.91	1.35316	1429.78	2866.22	2.00466	1.48147	1.57634	Homo sapiens Rho GDP dissociation inhibitor (GDI) gamma (ARHGDIG), mRNA.	ILMN_2049274	NM_001176.2
163	GTPBP8	1531.91	1376.07	0.898269	1389.4	2386.42	1.71759	1.91211	1853.61	1291.8	0.696911	1804.83	1554.9	0.861519	1.2362	1.57415	Homo sapiens GTP-binding protein 8 (putative) (GTPBP8), transcript variant 1, mRNA.	ILMN_2286514	NM_014170.2
164	CSNK1E	5786.7	10018.9	1.73137	5796.69	20568.1	3.54826	2.04939	379.006	340.931	0.899541	373.177	368.001	0.986131	1.09626	1.57283	Homo sapiens casein kinase 1, epsilon (CSNK1E), transcript variant 2, mRNA.	ILMN_1708858	NM_152221.2
165	COX4NB	1241.81	1423.7	1.14648	851.366	1581.38	1.85747	1.62015	2137.02	2620.69	1.22633	1650.16	3084.9	1.86945	1.52443	1.57229	Homo sapiens COX4 neighbor (COX4NB), mRNA.	ILMN_1722583	NM_006067.3
166	ECOP	615.921	618.065	1.00348	581.481	1150.42	1.97844	1.97157	901.281	1579.61	1.75262	1030.66	2118.22	2.05521	1.17265	1.57211	Homo sapiens EGFR-coamplified and overexpressed protein (ECOP), mRNA.	ILMN_2226955	NM_030796.3
167	PPP3R1	3308.52	2519.45	0.761502	3139.14	3148.56	1.003	1.31714	9932.06	6394.8	0.643854	9157.15	10764.6	1.17555	1.82579	1.57146	Homo sapiens protein phosphatase 3 (formerly 2B), regulatory subunit B, alpha isoform (PPP3R1), mRNA.	ILMN_1796962	NM_000945.3
168	PDDC1	539.554	504.262	0.934591	518.767	719.697	1.38732	1.48442	552.928	629.305	1.13813	487.26	919.001	1.88606	1.65715	1.57078	Homo sapiens Parkinson disease 7 domain containing 1 (PDDC1), mRNA.	ILMN_1801215	NM_182612.1
169	C19ORF29	538.575	486.082	0.902533	465.168	685.098	1.4728	1.63185	583.371	581.418	0.996652	516.834	777.274	1.50391	1.50897	1.57041	Homo sapiens chromosome 19 open reading frame 29 (C19orf29), transcript variant 1, mRNA.	ILMN_2262462	NM_001080543.1
170	MANBAL	7600.72	8437.49	1.11009	6565.22	12169.1	1.85357	1.66975	12388.5	16195.5	1.30731	11743	22544.7	1.91985	1.46855	1.56915	Homo sapiens mannosidase, beta A, lysosomal-like (MANBAL), transcript variant 1, mRNA.	ILMN_2252554	NM_022077.3
171	BAIAP2	309.588	245.97	0.794506	308.494	421.836	1.3674	1.72107	347.384	279.163	0.803616	347.508	395.142	1.13707	1.41495	1.56801	Homo sapiens BAI1-associated protein 2 (BAIAP2), transcript variant 2, mRNA.	ILMN_2258749	NM_006340.1
172	DVL1	374.394	366.364	0.97855	341.802	539.788	1.57924	1.61386	575.354	616.756	1.07196	563.245	918.176	1.63016	1.52073	1.56729	Homo sapiens dishevelled, dsh homolog 1 (Drosophila) (DVL1), transcript variant 2, mRNA.	ILMN_1783444	NM_181870.1
173	C1ORF35	4168.85	5009.14	1.20156	2923.66	5796.69	1.98268	1.65009	4395.5	5048.07	1.14846	3513.26	5983.71	1.70318	1.48301	1.56655	Homo sapiens chromosome 1 open reading frame 35 (C1orf35), mRNA.	ILMN_1790202	NM_024319.2
174	FAM103A1	6027.36	5934.7	0.984627	5127.62	8626.63	1.68238	1.70865	7891.47	11372.6	1.44113	6732.49	13811.2	2.05143	1.42349	1.56607	Homo sapiens family with sequence similarity 103, member A1 (FAM103A1), mRNA.	ILMN_2151441	NM_031452.2
175	LOC440145	3149.55	3257.53	1.03428	2750.15	6529.18	2.37412	2.29543	4790.25	9218.2	1.92437	5591.41	8993.9	1.60852	0.83587	1.56565	PREDICTED: Homo sapiens similar to RIKEN cDNA 2410129H14, transcript variant 2 (LOC440145), mRNA.	ILMN_2226415	NM_001071775.1
176	MGC11102	574.264	587.05	1.02226	577.515	907.871	1.57203	1.53779	1315.59	1791.34	1.36162	929.61	2014.87	2.16743	1.5918	1.5648	Homo sapiens hypothetical protein MGC11102 (MGC11102), mRNA.	ILMN_1717834	NM_032325.2
177	DAPK3	741.283	1052.36	1.41965	735.295	1733.23	2.3572	1.6604	1504.57	1066.28	0.708695	1465.58	1522.49	1.03883	1.46584	1.56312	Homo sapiens death-associated protein kinase 3 (DAPK3), mRNA.	ILMN_1792710	NM_001348.1
178	SNAI1	264.725	239.194	0.903555	240.71	383.824	1.59455	1.76475	321.575	237.128	0.737396	263.752	264.698	1.00359	1.36099	1.56287	Homo sapiens snail homolog 1 (Drosophila) (SNAI1), mRNA.	ILMN_1758086	NM_005985.2
179	BTG3	11290.9	16694.2	1.47856	11889.2	27590.6	2.32064	1.56952	19338.8	27186.7	1.40581	15841.6	34631.2	2.18609	1.55504	1.56228	Homo sapiens BTG family, member 3 (BTG3), mRNA.	ILMN_2154836	NM_006806.3
180	MGC12966	655.631	670.962	1.02338	559.986	894.717	1.59775	1.56124	549.75	1080.45	1.96536	378.405	1161.06	3.06831	1.56119	1.56122	Homo sapiens hypothetical protein LOC84792 (MGC12966), mRNA.	ILMN_1717219	NM_001037163.1
181	HSPC148	4843.69	5056.17	1.04387	4508.47	6674.85	1.48051	1.4183	9408.22	8423.63	0.895348	10094.5	15291.2	1.5148	1.69186	1.55508	Homo sapiens hypothetical protein HSPC148 (HSPC148), mRNA.	ILMN_1713482	NM_016403.1
182	VAMP2	2616.97	3986.19	1.52321	2572.71	8897.42	3.45839	2.27046	1582.19	3360.53	2.12398	1803.4	3204.8	1.77709	0.836679	1.55357	Homo sapiens vesicle-associated membrane protein 2 (synaptobrevin 2) (VAMP2), mRNA.	ILMN_1713491	NM_014232.1
183	ASB6	1260.63	962.047	0.763146	1338.69	1881.72	1.40564	1.8419	1720.06	2015.78	1.17193	1642.55	2432.55	1.48096	1.26369	1.5528	Homo sapiens ankyrin repeat and SOCS box-containing 6 (ASB6), transcript variant 2, mRNA.	ILMN_1806705	NM_017873.2
184	RTN3	1986.86	1828.87	0.920486	1959.35	3520.57	1.79681	1.95202	3927.06	4629.55	1.17888	3489.16	4741.45	1.35891	1.15271	1.55237	Homo sapiens reticulon 3 (RTN3), transcript variant 1, mRNA.	ILMN_2320906	NM_006054.2
185	PELO	8789.9	8129.75	0.924897	9861.92	12080	1.22491	1.32438	7083.12	4085.85	0.576844	7354.11	7538.4	1.02506	1.77701	1.55069	Homo sapiens pelota homolog (Drosophila) (PELO), mRNA.	ILMN_1770811	NM_015946.4
186	RBM4	8181.67	6365.02	0.777961	7450.5	9726.32	1.30546	1.67805	22764.8	11644.4	0.511509	22566.1	16397.5	0.726643	1.42059	1.54932	Homo sapiens RNA binding motif protein 4 (RBM4), mRNA.	ILMN_1709042	XM_945490.1
187	FYN	1298.94	981.203	0.755389	1139.68	1804.59	1.58342	2.09616	4071.7	2977.74	0.731328	4218.23	3066.58	0.726983	0.99406	1.54511	Homo sapiens FYN oncogene related to SRC, FGR, YES (FYN), transcript variant 1, mRNA.	ILMN_1781207	NM_002037.3
188	SLC25A3	26407.2	23807.5	0.901552	23651.7	33085.1	1.39884	1.55159	1298.07	699.423	0.538816	1119.61	927.268	0.828208	1.53709	1.54434	Homo sapiens solute carrier family 25 (mitochondrial carrier; phosphate carrier), member 3 (SLC25A3), nuclear gene encoding mitochondrial protein, transcript variant 3, mRNA.	ILMN_2332713	NM_002635.2
189	WDR50	3329.88	2534.28	0.761071	3090.8	4558.9	1.47499	1.93804	8699.07	4787.08	0.550299	7992.57	5053.82	0.632315	1.14904	1.54354	Homo sapiens WD repeat domain 50 (WDR50), mRNA.	ILMN_1779584	NM_016001.1
190	NRGN	861.446	960.527	1.11502	991.366	2646.24	2.66928	2.39394	597.019	1105.48	1.85167	897.519	1150.49	1.28185	0.69227	1.54311	Homo sapiens neurogranin (protein kinase C substrate, RC3) (NRGN), mRNA.	ILMN_1705686	NM_006176.1
191	DSTN	7054.53	5651.57	0.801127	5125.63	8114.27	1.58308	1.97606	13084	9932.06	0.759099	11431	9604.97	0.840255	1.10691	1.54149	Homo sapiens destrin (actin depolymerizing factor) (DSTN), transcript variant 1, mRNA.	ILMN_2380698	NM_001011546.1
192	MERTK	762.467	778.488	1.02101	601.765	664.119	1.10362	1.08091	1018.34	857.422	0.841981	792.509	1335.02	1.68455	2.0007	1.5408	Homo sapiens c-mer proto-oncogene tyrosine kinase (MERTK), mRNA.	ILMN_2138589	NM_006343.2
193	TXNDC10	703.281	805.889	1.1459	544.168	1193.14	2.1926	1.91343	1490.31	3042.43	2.04147	1255.49	2979.6	2.37324	1.16252	1.53797	Homo sapiens thioredoxin domain containing 10 (TXNDC10), mRNA.	ILMN_2047206	NM_019022.3
194	AP2B1	380.757	383.695	1.00772	379.376	388.202	1.02326	1.01543	1150.49	440.808	0.383149	738.256	582.393	0.788878	2.05893	1.53718	Homo sapiens adaptor-related protein complex 2, beta 1 subunit (AP2B1), transcript variant 2, mRNA.	ILMN_1681998	NM_001282.2
195	PPIB	842	816.907	0.970198	745.087	1357.12	1.82143	1.87738	630.735	1198.19	1.89967	590.942	1339.31	2.26639	1.19305	1.53521	Homo sapiens peptidylprolyl isomerase B (cyclophilin B) (PPIB), mRNA.	ILMN_1703622	NM_000942.4
196	MTF1	1255.87	1384.29	1.10225	1222.43	2790.59	2.28282	2.07106	1236.05	1905.21	1.54137	1313.48	2022.21	1.53958	0.998835	1.53495	Homo sapiens metal-regulatory transcription factor 1 (MTF1), mRNA.	ILMN_1763828	NM_005955.1
197	ARL6IP1	577.253	943.111	1.63379	529.754	1622.96	3.06361	1.87515	559.917	1165.87	2.08221	454.04	1129.06	2.48669	1.19425	1.5347	Homo sapiens ADP-ribosylation factor-like 6 interacting protein 1 (ARL6IP1), mRNA.	ILMN_2113362	NM_015161.1
198	DDX21	13792.2	9407.15	0.682065	13769.3	19832.8	1.44036	2.11177	33312.5	15185.9	0.455862	30525.3	13299.2	0.435677	0.955721	1.53374	Homo sapiens DEAD (Asp-Glu-Ala-Asp) box polypeptide 21 (DDX21), mRNA.	ILMN_1735461	NM_004728.2
199	LRRFIP1	21154.8	18527.3	0.875797	11866.2	15824.2	1.33355	1.52267	6454.24	9595.43	1.48668	7115.01	16333.3	2.29561	1.54411	1.53339	Homo sapiens leucine rich repeat (in FLII) interacting protein 1 (LRRFIP1), mRNA.	ILMN_2214997	NM_004735.2
200	HNRPH1	390.651	479.53	1.22752	427.876	646.771	1.51159	1.23142	1512.42	1572.14	1.03949	992.337	1889.08	1.90367	1.83136	1.53139	Homo sapiens heterogeneous nuclear ribonucleoprotein H1 (H) (HNRPH1), mRNA.	ILMN_2101928	NM_005520.1
201	MDK	1910.76	3823.82	2.00121	1842.64	5636.09	3.0587	1.52843	2425.84	3520.06	1.45107	2433.38	5415.11	2.22535	1.53359	1.53101	Homo sapiens midkine (neurite growth-promoting factor 2) (MDK), transcript variant 2, mRNA.	ILMN_1659142	NM_001012334.1
202	TSC22D4	533.9	635.025	1.18941	541.08	1146.42	2.11876	1.78136	603.685	875.225	1.44981	541.455	1003.31	1.85299	1.27809	1.52973	Homo sapiens TSC22 domain family, member 4 (TSC22D4), mRNA.	ILMN_1721636	NM_030935.3
203	USF2	1505.2	2175.33	1.44521	1314.71	2943.67	2.23903	1.54928	2648.51	4441.84	1.67711	2686.24	6799.12	2.53109	1.5092	1.52924	Homo sapiens upstream transcription factor 2, c-fos interacting (USF2), transcript variant 2, mRNA.	ILMN_2324672	NM_207291.1
204	GPATC3	673.448	664.633	0.986912	689.591	1013.08	1.46911	1.48859	1312.7	945.252	0.720083	1207.32	1364.7	1.13035	1.56975	1.52917	Homo sapiens G patch domain containing 3 (GPATCH3), mRNA.	ILMN_1686929	NM_022078.1
205	H19	296.607	1249.5	4.21266	285.252	2086.28	7.31381	1.73615	293.899	2892.86	9.84304	331.213	4310.13	13.0132	1.32207	1.52911	Homo sapiens H19, imprinted maternally expressed untranslated mRNA (H19) on chromosome 11.	ILMN_2148527	NR_002196.1
206	PABPC1	16088.3	23612.7	1.4677	13632.6	36168	2.65306	1.80763	17136.3	27469.1	1.60298	11286.5	22599.2	2.00233	1.24913	1.52838	Homo sapiens poly(A) binding protein, cytoplasmic 1 (PABPC1), mRNA.	ILMN_2136133	NM_002568.3
207	PSMC6	900.617	1076.39	1.19518	835.968	1559.39	1.86537	1.56075	1049.65	769.046	0.732667	950.062	1040.59	1.09528	1.49493	1.52784	Homo sapiens proteasome (prosome, macropain) 26S subunit, ATPase, 6 (PSMC6), mRNA.	ILMN_2096759	NM_002806.2
208	COX6A1	13196.8	9690.71	0.734325	10227.3	13062.3	1.2772	1.73928	18431.9	28223.2	1.53122	15990.7	32198	2.01355	1.315	1.52714	Homo sapiens cytochrome c oxidase subunit VIa polypeptide 1 (COX6A1), nuclear gene encoding mitochondrial protein, mRNA.	ILMN_1783636	NM_004373.2
209	IL11RA	400.822	442.998	1.10522	359.615	396.585	1.1028	0.997811	1311.37	1882.59	1.43559	1128.73	3331.55	2.9516	2.05601	1.52691	Homo sapiens interleukin 11 receptor, alpha (IL11RA), transcript variant 1, mRNA.	ILMN_1720024	NM_147162.1
210	NUP85	3743.16	2017.96	0.539106	3463.75	2884.89	0.832879	1.54493	11161.5	4307.38	0.385915	11031.7	6416.76	0.581666	1.50724	1.52608	Homo sapiens nucleoporin 85kDa (NUP85), mRNA.	ILMN_1669635	NM_024844.2
211	PSMD11	981.203	693.085	0.706362	740.43	853.52	1.15274	1.63193	1488.74	833.588	0.559928	1423.13	1131.43	0.79503	1.41988	1.52591	Homo sapiens proteasome (prosome, macropain) 26S subunit, non-ATPase, 11 (PSMD11), mRNA.	ILMN_1800952	NM_002815.2
212	PRCC	795.042	510.75	0.642419	734.542	930.721	1.26708	1.97235	1452.32	1088.31	0.749359	1319.28	1066.43	0.808342	1.07871	1.52553	Homo sapiens papillary renal cell carcinoma (translocation-associated) (PRCC), transcript variant 1, mRNA.	ILMN_1809818	NM_005973.4
213	RFK	1156.7	1428.82	1.23526	1003.82	2445.6	2.4363	1.9723	1213.92	3126.55	2.57558	1157.44	3214.23	2.77702	1.07821	1.52526	Homo sapiens riboflavin kinase (RFK), mRNA.	ILMN_2211263	NM_018339.3
214	LYPLA1	704.491	747.55	1.06112	600.997	1163.14	1.93534	1.82387	736.538	1309.71	1.7782	614.188	1338.92	2.17998	1.22595	1.52491	Homo sapiens lysophospholipase I (LYPLA1), mRNA.	ILMN_2099798	NM_006330.2
215	BUB3	549.25	614.392	1.1186	633.156	885.636	1.39877	1.25046	902.851	786.341	0.870952	658.061	1029.65	1.56467	1.7965	1.52348	Homo sapiens BUB3 budding uninhibited by benzimidazoles 3 homolog (yeast) (BUB3), transcript variant 1, mRNA.	ILMN_2386100	NM_004725.2
216	TUSC1	2793.36	4085.49	1.46257	2598.81	6774.21	2.60666	1.78224	2437.1	2974.75	1.22061	2565.76	3956.51	1.54204	1.26334	1.52279	Homo sapiens tumor suppressor candidate 1 (TUSC1), mRNA.	ILMN_1707350	NM_001004125.1
217	ZNF703	7407.16	12340.6	1.66604	8076.68	21154.8	2.61925	1.57214	5004.18	11795.8	2.35719	4371.74	15149.4	3.4653	1.4701	1.52112	Homo sapiens zinc finger protein 703 (ZNF703), mRNA.	ILMN_1714952	NM_025069.1
218	DLG4	415.022	850.377	2.04899	437.094	997.832	2.28288	1.11415	871.237	1512.61	1.73617	719.084	2404.82	3.34428	1.92625	1.5202	Homo sapiens discs, large homolog 4 (Drosophila) (DLG4), mRNA.	ILMN_1768595	NM_001365.1
219	ZNF580	2739.42	5672.24	2.0706	2757.03	11241.7	4.07745	1.96921	389.88	374.65	0.960935	380.751	390.145	1.02467	1.06633	1.51777	Homo sapiens zinc finger protein 580 (ZNF580), transcript variant 2, mRNA.	ILMN_1653310	NM_207115.1
220	PLEKHJ1	826.667	1312.03	1.58713	699.634	1726.85	2.46822	1.55514	836.729	1660.32	1.9843	856.505	2515.38	2.9368	1.48002	1.51758	Homo sapiens pleckstrin homology domain containing, family J member 1 (PLEKHJ1), mRNA.	ILMN_1697701	NM_018049.1
221	TMEM38A	422.641	491.659	1.1633	425.058	749.473	1.76323	1.51571	379.234	479.661	1.26481	422.431	809.698	1.91676	1.51545	1.51558	Homo sapiens transmembrane protein 38A (TMEM38A), mRNA.	ILMN_1765584	NM_024074.1
222	RAC3	7789.23	21537.8	2.76507	7157.19	19199.7	2.68258	0.970166	10883.6	5597.39	0.514295	6955.66	7359.04	1.05799	2.05717	1.51367	Homo sapiens ras-related C3 botulinum toxin substrate 3 (rho family, small GTP binding protein Rac3) (RAC3), mRNA.	ILMN_1693340	NM_005052.2
223	PPP2CB	5867.17	6066.97	1.03405	4740.24	6762.77	1.42667	1.37969	1157.23	781.175	0.67504	749.263	833.083	1.11187	1.64712	1.5134	Homo sapiens protein phosphatase 2 (formerly 2A), catalytic subunit, beta isoform (PPP2CB), transcript variant 2, mRNA.	ILMN_1675693	NM_001009552.1
224	AP1S1	1939.41	3363.3	1.73418	1625.34	3689.94	2.27026	1.30912	5863.32	6401.9	1.09186	4729.9	8860.4	1.87327	1.71568	1.5124	Homo sapiens adaptor-related protein complex 1, sigma 1 subunit (AP1S1), transcript variant 1, mRNA.	ILMN_1712806	NM_057089.1
225	ZNF714	554.801	578.577	1.04286	522.255	1075.21	2.05878	1.97418	923.958	818.221	0.88556	739.081	687.357	0.930016	1.0502	1.51219	Homo sapiens zinc finger protein 714 (ZNF714), mRNA.	ILMN_1748254	NM_182515.1
226	TNRC5	657.431	848.271	1.29028	565.78	1236.96	2.18629	1.69443	661.234	799.987	1.20984	686.269	1103.58	1.60809	1.32918	1.5118	Homo sapiens trinucleotide repeat containing 5 (TNRC5), transcript variant 1, mRNA.	ILMN_1812967	NM_006586.2
227	C14ORF140	599.325	550.28	0.918167	550.676	711.822	1.29263	1.40784	620.334	488.907	0.788135	521.524	663.899	1.273	1.6152	1.51152	Homo sapiens chromosome 14 open reading frame 140 (C14orf140), transcript variant 2, mRNA.	ILMN_1686043	NM_001042430.1
228	MAPK7	1122.88	1044.27	0.929995	1063.51	1461.28	1.37402	1.47745	758.78	841.543	1.10907	690.623	1182.24	1.71185	1.54349	1.51047	Homo sapiens mitogen-activated protein kinase 7 (MAPK7), transcript variant 4, mRNA.	ILMN_1709623	NM_139032.1
229	FBXO4	1575.23	1046.31	0.664224	1426.49	1537.82	1.07805	1.62302	2901.7	1689.8	0.582348	2875.02	2339.62	0.813777	1.39741	1.51021	Homo sapiens F-box protein 4 (FBXO4), transcript variant 1, mRNA.	ILMN_1755811	NM_012176.2
230	KCNJ4	261.695	235.016	0.898054	282.277	266.577	0.944381	1.05159	841.275	1257.9	1.49523	697.434	2052.37	2.94274	1.96808	1.50983	Homo sapiens potassium inwardly-rectifying channel, subfamily J, member 4 (KCNJ4), transcript variant 1, mRNA.	ILMN_1800179	NM_152868.1
231	C3ORF28	8175.27	5292.07	0.647327	7216.02	8599.11	1.19167	1.84091	6552.04	8107.14	1.23735	5962.38	8684.18	1.4565	1.17711	1.50901	Homo sapiens chromosome 3 open reading frame 28 (C3orf28), mRNA.	ILMN_1803647	NM_014367.3
232	C2ORF27	302.532	261.548	0.86453	286.381	389.639	1.36056	1.57376	330.339	321.32	0.972698	316.659	444.504	1.40373	1.44313	1.50844	Homo sapiens chromosome 2 open reading frame 27 (C2orf27), mRNA.	ILMN_1684726	NM_013310.3
233	ATP1A1	1159.94	1064.9	0.918066	1009.66	1665.7	1.64977	1.797	12135.1	14012.3	1.15469	10947.1	15418	1.40841	1.21973	1.50837	Homo sapiens ATPase, Na+/K+ transporting, alpha 1 polypeptide (ATP1A1), transcript variant 2, mRNA.	ILMN_1731783	NM_000701.6
234	TPK1	787.189	702.601	0.892545	708.187	881.032	1.24407	1.39384	620.654	592.072	0.95395	554.263	857.664	1.5474	1.62209	1.50797	Homo sapiens thiamin pyrophosphokinase 1 (TPK1), mRNA.	ILMN_1804629	NM_022445.2
235	RPL9	43395.5	36363	0.837945	35899.7	52594.2	1.46503	1.74836	58219.7	48552.5	0.833953	51907.9	54830.3	1.0563	1.26662	1.50749	Homo sapiens ribosomal protein L9 (RPL9), transcript variant 2, mRNA.	ILMN_1729033	NM_001024921.2
236	GGH	3514.07	3573.06	1.01679	2696.11	4827.6	1.79058	1.76102	1897.51	3510.85	1.85024	1601.84	3715.82	2.31972	1.25374	1.50738	Homo sapiens gamma-glutamyl hydrolase (conjugase, folylpolygammaglutamyl hydrolase) (GGH), mRNA.	ILMN_2195914	NM_003878.1
237	PTPN11	11321.2	6007.85	0.530672	9392.98	6930.35	0.737823	1.39035	22434.4	15114.1	0.673704	17469.2	19062.1	1.09118	1.61968	1.50502	Homo sapiens protein tyrosine phosphatase, non-receptor type 11 (Noonan syndrome 1) (PTPN11), mRNA.	ILMN_1778236	NM_002834.3
238	TSPAN2	325.964	331.362	1.01656	295.873	353.579	1.19503	1.17557	380.794	352.701	0.926223	288.264	489.516	1.69815	1.83342	1.50449	Homo sapiens tetraspanin 2 (TSPAN2), mRNA.	ILMN_2186319	NM_005725.3
239	OXSM	932.381	919.514	0.9862	843.389	1079.54	1.28	1.29791	790.037	589.848	0.746608	639.308	816.534	1.27721	1.71069	1.5043	Homo sapiens 3-oxoacyl-ACP synthase, mitochondrial (OXSM), mRNA.	ILMN_1683992	NM_017897.1
240	WRNIP1	818.051	934.75	1.14265	792.442	1577.84	1.99111	1.74253	14753.2	16146.9	1.09447	13998.8	19374.8	1.38403	1.26457	1.50355	Homo sapiens Werner helicase interacting protein 1 (WRNIP1), transcript variant 2, mRNA.	ILMN_2332105	NM_020135.2
241	FBXW2	913.082	1266.96	1.38756	776.538	1473.26	1.89721	1.3673	1283.48	1886.88	1.47013	1274.8	3069.04	2.40747	1.63759	1.50245	Homo sapiens F-box and WD-40 domain protein 2 (FBXW2), mRNA.	ILMN_1775753	NM_012164.2
242	PDPK1	3334.53	2019.71	0.605695	2710.19	2597.66	0.958478	1.58244	8296.4	3993.39	0.481341	7110.08	4867.6	0.684605	1.42229	1.50236	Homo sapiens 3-phosphoinositide dependent protein kinase-1 (PDPK1), transcript variant 2, mRNA.	ILMN_1653793	XM_939834.1
243	C1ORF2	704.057	767.415	1.08999	595.36	1189.88	1.99859	1.83359	11958	19302.1	1.61416	12955.7	24486.1	1.88999	1.17088	1.50223	Homo sapiens chromosome 1 open reading frame 2 (C1orf2), transcript variant 1, mRNA.	ILMN_1795026	NM_006589.2
244	LOC728489	5889.56	7261.66	1.23297	6302.97	8070.62	1.28045	1.0385	8873.52	8334.04	0.939203	9437.08	17410.8	1.84494	1.96437	1.50144	Homo sapiens similar to CG12379-PA (LOC728489), mRNA.	ILMN_2112049	NM_001080849.1
245	ACN9	13900.1	14281.4	1.02743	13650.6	20707.8	1.51699	1.47649	18780.7	19930.8	1.06124	14592.5	23632.2	1.61948	1.52603	1.50126	Homo sapiens ACN9 homolog (S. cerevisiae) (ACN9), mRNA.	ILMN_2134039	NM_020186.1
246	GAGE8	9478.31	7193.37	0.758929	9729.77	12442.7	1.27883	1.68504	15342.2	11692.8	0.762131	12461.3	12504.4	1.00346	1.31665	1.50085	Homo sapiens G antigen 8 (GAGE8), mRNA.	ILMN_2104486	NM_012196.1
247	RTN2	479.993	566.142	1.17948	419.907	870.815	2.07383	1.75826	420.041	587.373	1.39837	428.998	745.749	1.73835	1.24313	1.50069	Homo sapiens reticulon 2 (RTN2), transcript variant 4, mRNA.	ILMN_1749115	NM_206902.1
248	METTL2A	1968.54	1413.2	0.717894	2152.22	3044.3	1.41449	1.97033	658.653	547.814	0.831719	740.889	635.21	0.857362	1.03083	1.50058	Homo sapiens methyltransferase like 2A (METTL2A), mRNA.	ILMN_1806314	NM_181725.2
249	AFTIPHILIN	470.267	536.99	1.14188	468.894	570.789	1.21731	1.06605	1262.57	900.442	0.713182	853.998	1178.32	1.37977	1.93467	1.50036	Homo sapiens aftiphilin (AFTPH), transcript variant 1, mRNA.	ILMN_1767722	NM_203437.2
250	ATP5G2	494.935	463.962	0.937421	465.238	622.926	1.33894	1.42832	644.693	694.106	1.07665	577.44	976.684	1.6914	1.57099	1.49966	Homo sapiens ATP synthase, H+ transporting, mitochondrial F0 complex, subunit c (subunit 9), isoform 2 (ATP5G2), nuclear gene encoding mitochondrial protein, transcript variant 1, mRNA.	ILMN_1660577	NM_001002031.1
251	EIF4E	1363.36	1455.25	1.0674	1085.02	2079.79	1.91681	1.79578	1774.23	2269.32	1.27904	1338.17	2059.79	1.53926	1.20344	1.49961	Homo sapiens eukaryotic translation initiation factor 4E (EIF4E), mRNA.	ILMN_2050761	NM_001968.2
252	QKI	584.388	697.71	1.19392	591.9	1149.77	1.9425	1.627	1291.54	865.969	0.670493	1275.51	1173.55	0.920067	1.37222	1.49961	Homo sapiens quaking homolog, KH domain RNA binding (mouse) (QKI), transcript variant 2, mRNA.	ILMN_1690476	NM_206853.1
253	TXNL1	2218.96	2781.57	1.25354	1909.46	4182.81	2.19057	1.7475	2976.11	2084.28	0.700339	2531.63	2219.08	0.876541	1.2516	1.49955	Homo sapiens thioredoxin-like 1 (TXNL1), mRNA.	ILMN_1756860	NM_004786.1
254	MRPS31	4600.94	3447.07	0.74921	3881.24	4307.09	1.10972	1.48118	8860.4	4581.93	0.517124	7684.61	6027.19	0.78432	1.5167	1.49894	Homo sapiens mitochondrial ribosomal protein S31 (MRPS31), nuclear gene encoding mitochondrial protein, mRNA.	ILMN_1654552	NM_005830.2
255	SDCCAG33	2022.59	1473.65	0.728599	1901.15	2655.41	1.39674	1.91702	1222.7	1206.58	0.986809	1217.62	1296.25	1.06458	1.07881	1.49792	Homo sapiens serologically defined colon cancer antigen 33 (SDCCAG33), mRNA.	ILMN_1718907	NM_005786.3
256	ATAD3B	365.901	314.186	0.858663	331.49	420.006	1.26702	1.47558	1449.84	631.652	0.435669	1278.9	845.948	0.661467	1.51828	1.49693	Homo sapiens ATPase family, AAA domain containing 3B (ATAD3B), mRNA.	ILMN_2131936	NM_031921.4
257	RKHD2	4412.56	6213.56	1.40815	3775.58	7837.4	2.07582	1.47414	5062.55	8659.36	1.71048	3965.9	10295.6	2.59604	1.51773	1.49594	Homo sapiens ring finger and KH domain containing 2 (RKHD2), mRNA.	ILMN_1658182	NM_016626.2
258	GRN	534.37	771.601	1.44394	541.461	633.156	1.16935	0.809828	639.462	858.881	1.34313	676.139	1980.83	2.92962	2.18119	1.49551	Homo sapiens granulin (GRN), mRNA.	ILMN_1724250	NM_001012479.1
259	C7ORF20	1725.91	2364.7	1.37012	1650.51	3331.33	2.01837	1.47313	1686.77	1172.18	0.694922	1463.24	1543.44	1.05481	1.51789	1.49551	Homo sapiens chromosome 7 open reading frame 20 (C7orf20), mRNA. XM_946081 XM_946082 XM_946083	ILMN_1701724	XM_946079.1
260	PKD2	687.676	941.896	1.36968	547.202	1153.86	2.10866	1.53952	1006.48	1954.33	1.94174	949.63	2675.25	2.81715	1.45084	1.49518	Homo sapiens polycystic kidney disease 2 (autosomal dominant) (PKD2), mRNA.	ILMN_2052891	NM_000297.2
261	RHOA	26587	24184.1	0.909619	18489.4	24466.7	1.32328	1.45476	44275.5	41334.6	0.933579	29731	42617.5	1.43344	1.53542	1.49509	Homo sapiens ras homolog gene family, member A (RHOA), mRNA.	ILMN_1781290	NM_001664.2
262	AMY1A	6645.71	4756.52	0.715728	5480.14	6143.98	1.12114	1.56643	308.158	260.458	0.845211	225.22	270.809	1.20242	1.42263	1.49453	Homo sapiens amylase, alpha 1A (salivary) (AMY1A), transcript variant 1, mRNA.	ILMN_2294762	NM_001008221.1
263	DPP8	914.704	649.177	0.709713	893.737	867.256	0.97037	1.36727	3007.77	2136.32	0.710265	2778.51	3199.87	1.15165	1.62143	1.49435	Homo sapiens dipeptidylpeptidase 8 (DPP8), transcript variant 1, mRNA.	ILMN_2260926	NM_130434.3
264	PHF23	1580.16	2264.78	1.43326	1653.58	2100.34	1.27018	0.886217	2777.38	3696.51	1.33093	2309.36	6457.87	2.79638	2.10107	1.49364	Homo sapiens PHD finger protein 23 (PHF23), mRNA.	ILMN_1746135	NM_024297.1
265	CHCHD3	5921.61	6001.15	1.01343	4202.81	7908.41	1.8817	1.85676	13998.8	12758.3	0.911382	12660.6	13039.4	1.02992	1.13006	1.49341	Homo sapiens coiled-coil-helix-coiled-coil-helix domain containing 3 (CHCHD3), mRNA.	ILMN_1673026	NM_017812.1
266	HLXB9	660.62	945.798	1.43168	639.626	1392.22	2.17662	1.52032	811.939	934.695	1.15119	697.051	1175.63	1.68657	1.46507	1.4927	Homo sapiens homeobox HB9 (HLXB9), mRNA.	ILMN_1697812	NM_005515.2
267	DDX17	13531.2	5917.12	0.437296	13165.7	9583.04	0.727878	1.6645	1502.71	476.587	0.317151	1202.49	503.669	0.418853	1.32067	1.49259	Homo sapiens DEAD (Asp-Glu-Ala-Asp) box polypeptide 17 (DDX17), transcript variant 1, mRNA.	ILMN_2371590	NM_030881.2
268	ZNF79	590.95	743.482	1.25811	604.874	892.175	1.47498	1.17237	844.569	645.344	0.76411	800.37	1108.12	1.38451	1.81193	1.49215	Homo sapiens zinc finger protein 79 (ZNF79), mRNA.	ILMN_1794122	NM_007135.1
269	GPR161	478.136	567.909	1.18776	432.896	786.671	1.81723	1.52997	672.853	459.418	0.682792	602.9	598.596	0.99286	1.45412	1.49204	Homo sapiens G protein-coupled receptor 161 (GPR161), transcript variant 1, mRNA.	ILMN_1773940	NM_007369.1
270	BAT2	950.356	670.543	0.70557	1005.56	1338.69	1.33129	1.88683	1809.58	924.407	0.510841	1836.85	1029.33	0.560376	1.09697	1.4919	Homo sapiens HLA-B associated transcript 2 (BAT2), transcript variant 1, mRNA.	ILMN_2408179	NM_080686.1
271	ENY2	26738	23100.9	0.863972	28401.9	39609.8	1.39462	1.61419	32029.4	46754.1	1.45972	30879.4	61666.9	1.99702	1.36808	1.49114	Homo sapiens enhancer of yellow 2 homolog (Drosophila) (ENY2), mRNA.	ILMN_2166865	NM_020189.4
272	TNFAIP8	670.099	539.554	0.805186	619.389	682.304	1.10158	1.3681	943.168	751.51	0.796793	1012.55	1301.56	1.28542	1.61325	1.49067	Homo sapiens tumor necrosis factor, alpha-induced protein 8 (TNFAIP8), transcript variant 2, mRNA.	ILMN_2414325	NM_001077654.1
273	ATP5J2	22627.6	12365.6	0.546483	19600.8	16993	0.866955	1.58643	34631.2	30952	0.89376	33732.6	42020.9	1.2457	1.39378	1.4901	Homo sapiens ATP synthase, H+ transporting, mitochondrial F0 complex, subunit F2 (ATP5J2), nuclear gene encoding mitochondrial protein, transcript variant 1, mRNA.	ILMN_2307883	NM_001003714.1
274	GHRHR	346.687	276.741	0.798244	288.948	338.733	1.1723	1.4686	383.701	294.129	0.766557	332.703	385.493	1.15867	1.51153	1.49006	Homo sapiens growth hormone releasing hormone receptor (GHRHR), transcript variant 2, mRNA.	ILMN_1714884	NM_001009824.1
275	PLOD2	666.889	912.83	1.36879	634.091	1505.52	2.3743	1.7346	1134.8	2095.87	1.8469	913.191	2099.41	2.29898	1.24478	1.48969	Homo sapiens procollagen-lysine, 2-oxoglutarate 5-dioxygenase 2 (PLOD2), transcript variant 2, mRNA.	ILMN_1771599	NM_182943.2
276	H2AFX	1636.29	2374.28	1.45101	1629.53	5323.83	3.2671	2.2516	1999.56	3459.77	1.73026	2252.57	2835.68	1.25886	0.727556	1.48958	Homo sapiens H2A histone family, member X (H2AFX), mRNA.	ILMN_2200331	NM_002105.2
277	SEDLP	3195.86	2279.68	0.713323	2962.78	3181.66	1.07387	1.50545	4167.7	2387.41	0.572836	4231.5	3570.84	0.843872	1.47315	1.4893	Homo sapiens spondyloepiphyseal dysplasia, late, pseudogene (SEDLP) on chromosome 19.	ILMN_2211122	NR_002166.1
278	ERGIC1	331.876	348.905	1.05131	322.607	375.689	1.16454	1.1077	2848	2030.92	0.713104	1849.3	2465.18	1.33304	1.86934	1.48852	Homo sapiens endoplasmic reticulum-golgi intermediate compartment (ERGIC) 1 (ERGIC1), transcript variant 1, mRNA.	ILMN_1778377	NM_001031711.1
279	RAB39B	675.848	655.988	0.970615	713.044	851.636	1.19437	1.23053	910.774	1217.62	1.3369	590.56	1377.06	2.33178	1.74417	1.48735	Homo sapiens RAB39B, member RAS oncogene family (RAB39B), mRNA.	ILMN_1811889	NM_171998.2
280	BAT1	13806.7	8088.45	0.585836	11510.2	13196.8	1.14653	1.95708	26859.7	14670.5	0.546191	25509.7	14150.8	0.554725	1.01562	1.48635	Homo sapiens HLA-B associated transcript 1 (BAT1), transcript variant 1, mRNA.	ILMN_2357976	NM_004640.4
281	RRAS	1033.58	1205.83	1.16665	937.071	987.033	1.05332	0.902852	1581.32	1813.52	1.14684	1415.73	3354.86	2.36971	2.0663	1.48457	Homo sapiens related RAS viral (r-ras) oncogene homolog (RRAS), mRNA.	ILMN_1780825	NM_006270.2
282	ARRB2	528.117	627.438	1.18807	514.702	1131.32	2.19801	1.85007	680.613	924.574	1.35844	746.059	1134.06	1.52006	1.11897	1.48452	Homo sapiens arrestin, beta 2 (ARRB2), transcript variant 2, mRNA.	ILMN_2395711	NM_004313.3
283	ATF3	15033.8	15013.1	0.998621	16404.5	24333.5	1.48334	1.48539	493.354	311.686	0.63177	394.159	369.378	0.937129	1.48334	1.48436	Homo sapiens activating transcription factor 3 (ATF3), transcript variant 2, mRNA.	ILMN_2374865	NM_001040619.1
284	AGPAT2	572.102	862.524	1.50764	447.465	981.796	2.19413	1.45534	1721.9	1786.27	1.03738	1616.76	2537.53	1.56952	1.51296	1.48415	Homo sapiens 1-acylglycerol-3-phosphate O-acyltransferase 2 (lysophosphatidic acid acyltransferase, beta) (AGPAT2), transcript variant 1, mRNA.	ILMN_1732176	NM_006412.3
285	ZNF654	453.238	365.707	0.806876	476.305	469.82	0.986385	1.22247	695.379	417.569	0.60049	449.246	469.484	1.04505	1.74033	1.4814	Homo sapiens zinc finger protein 654 (ZNF654), mRNA.	ILMN_1744471	NM_018293.2
286	PPIL5	11596.3	11638.7	1.00366	11429.6	17764.8	1.55427	1.54861	11439.6	10131	0.885608	11305.6	14133	1.25008	1.41155	1.48008	Homo sapiens peptidylprolyl isomerase (cyclophilin)-like 5 (PPIL5), transcript variant 1, mRNA.	ILMN_2293167	NM_152329.3
287	TSNAX	2087.38	1396.22	0.668889	1437.39	1677.87	1.1673	1.74514	2225.17	1582.19	0.711041	1705.52	1471.7	0.862905	1.21358	1.47936	Homo sapiens translin-associated factor X (TSNAX), mRNA.	ILMN_2211672	NM_005999.2
288	NFX1	316.053	269.556	0.852883	252.07	304.963	1.20983	1.41852	1131.8	583.019	0.515125	890.354	706.303	0.793283	1.53998	1.47925	Homo sapiens nuclear transcription factor, X-box binding 1 (NFX1), transcript variant 1, mRNA.	ILMN_1804610	NM_002504.3
289	AHSA2	1688.37	1702.98	1.00865	1016.86	1295.43	1.27395	1.26302	1754.87	1164.68	0.663682	1269.35	1425.53	1.12304	1.69214	1.47758	Homo sapiens AHA1, activator of heat shock 90kDa protein ATPase homolog 2 (yeast) (AHSA2), mRNA.	ILMN_1798308	NM_152392.1
290	DEAF1	1139	1473.01	1.29325	993.533	2352.74	2.36805	1.83108	2216.02	2564.41	1.15721	2599.59	3380.54	1.30041	1.12374	1.47741	Homo sapiens deformed epidermal autoregulatory factor 1 (Drosophila) (DEAF1), mRNA.	ILMN_2387784	NM_021008.2
291	CSTF2	3219.28	2474.26	0.768576	3280	3203.71	0.976741	1.27085	6931.85	2391.33	0.344977	6799.12	3943.96	0.580069	1.68147	1.47616	Homo sapiens cleavage stimulation factor, 3' pre-RNA, subunit 2, 64kDa (CSTF2), mRNA.	ILMN_1653129	NM_001325.2
292	UBTD1	1403.22	2186.16	1.55796	1349.97	3345.75	2.47838	1.59079	1076.48	1888.55	1.75437	1015.38	2424.07	2.38736	1.36081	1.4758	Homo sapiens ubiquitin domain containing 1 (UBTD1), mRNA.	ILMN_1794914	NM_024954.3
293	FAM13C1	324.994	245.126	0.754248	248.45	288.702	1.16201	1.54062	323.415	286.344	0.885375	277.098	345.831	1.24804	1.40962	1.47512	Homo sapiens family with sequence similarity 13, member C1 (FAM13C1), transcript variant 1, mRNA.	ILMN_1752343	NM_198215.2
294	LDOC1L	2815.07	3648.52	1.29607	2926.25	6820.62	2.33084	1.79839	3010.18	7559.89	2.51144	2719.93	7867.44	2.89252	1.15174	1.47506	Homo sapiens leucine zipper, down-regulated in cancer 1-like (LDOC1L), mRNA.	ILMN_1691425	NM_032287.2
295	PKM2	686.412	502.242	0.731691	657.703	917.891	1.3956	1.90736	1101.58	684.269	0.621173	1020.63	660.843	0.647483	1.04236	1.47486	Homo sapiens pyruvate kinase, muscle (PKM2), transcript variant 2, mRNA.	ILMN_1775327	NM_182471.1
296	CALM2	37594.7	35660.1	0.948542	40622.8	52063.4	1.28163	1.35116	64526.1	45213.6	0.700702	63076.6	70643.1	1.11996	1.59834	1.47475	Homo sapiens calmodulin 2 (phosphorylase kinase, delta) (CALM2), mRNA.	ILMN_1687858	NM_001743.3
297	CLPTM1	1975.34	7923.31	4.01111	1984.22	14820.3	7.46909	1.8621	1872.09	23607	12.61	1780.43	24409.5	13.7099	1.08722	1.47466	Homo sapiens cleft lip and palate associated transmembrane protein 1 (CLPTM1), mRNA.	ILMN_1665831	NM_001294.1
298	AP2M1	3964.86	4364.72	1.10085	3570.75	5559.93	1.55707	1.41443	4955.98	3871.52	0.781182	5459.88	6537.85	1.19744	1.53285	1.47364	Homo sapiens adaptor-related protein complex 2, mu 1 subunit (AP2M1), transcript variant 1, mRNA.	ILMN_2402798	NM_004068.3
299	RABGEF1	1050.12	856.792	0.8159	956.281	1276.98	1.33536	1.63667	1449.42	1515.86	1.04584	1391.42	1902.74	1.36748	1.30755	1.47211	Homo sapiens RAB guanine nucleotide exchange factor (GEF) 1 (RABGEF1), mRNA.	ILMN_2230579	NM_014504.1
300	SHC1	283.201	268.085	0.946623	295.159	357.85	1.2124	1.28076	2689.93	2410.64	0.896172	2423.69	3609.81	1.48939	1.66194	1.47135	Homo sapiens SHC (Src homology 2 domain containing) transforming protein 1 (SHC1), transcript variant 2, mRNA.	ILMN_1812570	NM_183001.3
301	ISOC2	1869.17	1999.25	1.06959	1587.7	2561.74	1.61349	1.50851	3904.27	2635.02	0.674907	3854.32	3726.12	0.966741	1.43241	1.47046	Homo sapiens isochorismatase domain containing 2 (ISOC2), mRNA.	ILMN_1769158	NM_024710.1
302	IFT81	453.804	372.977	0.821889	380.558	400.473	1.05233	1.28038	829.112	574.877	0.693364	579.619	667.068	1.15087	1.65984	1.47011	Homo sapiens intraflagellar transport 81 homolog (Chlamydomonas) (IFT81), transcript variant 1, mRNA.	ILMN_1743753	NM_031473.2
303	DDX59	683.241	588.22	0.860927	640.074	945.798	1.47764	1.71633	1055	682.818	0.64722	909.844	718.655	0.789866	1.2204	1.46837	Homo sapiens DEAD (Asp-Glu-Ala-Asp) box polypeptide 59 (DDX59), transcript variant 1, mRNA.	ILMN_2357193	NM_001031725.1
304	DDEF1	1345.55	1094.33	0.813297	1314.1	2227.47	1.69506	2.08418	2761.53	3450.61	1.24953	2728.17	2901.7	1.06361	0.851209	1.4677	Homo sapiens development and differentiation enhancing factor 1 (DDEF1), mRNA.	ILMN_2233366	NM_018482.2
305	CBX4	6295.31	7588.72	1.20546	6533.14	12052.1	1.84477	1.53035	4987.42	6750.21	1.35345	5081.38	9661.38	1.90133	1.40481	1.46758	Homo sapiens chromobox homolog 4 (Pc class homolog, Drosophila) (CBX4), mRNA.	ILMN_1724145	NM_003655.2
306	KCNIP4	302.72	264.046	0.872246	244.874	318.224	1.29955	1.48989	370.897	252.933	0.681949	302.947	297.996	0.983657	1.44242	1.46615	Homo sapiens Kv channel interacting protein 4 (KCNIP4), transcript variant 5, mRNA.	ILMN_1679580	NM_147183.2
307	WAC	11045.5	17467.3	1.58139	9421.67	25554.2	2.71228	1.71512	11384.5	23356.8	2.05163	9517.55	23749	2.49528	1.21624	1.46568	Homo sapiens WW domain containing adaptor with coiled-coil (WAC), transcript variant 1, mRNA.	ILMN_1669727	NM_100486.1
308	MAZ	348.85	396.015	1.1352	331.12	680.105	2.05395	1.80933	411.011	527.322	1.28299	439.114	631.419	1.43794	1.12077	1.46505	Homo sapiens MYC-associated zinc finger protein (purine-binding transcription factor) (MAZ), transcript variant 2, mRNA.	ILMN_2409793	NM_001042539.1
309	RTN4	8700.03	17849.5	2.05167	9211.05	33880.5	3.67824	1.79281	258.932	231.906	0.895623	301.97	307.53	1.01841	1.1371	1.46495	Homo sapiens reticulon 4 (RTN4), transcript variant 5, mRNA.	ILMN_1748983	NM_207521.1
310	SAFB2	3249.77	3075.67	0.946426	2731.32	3497.01	1.28034	1.35281	4350.5	2311.83	0.531394	3456.24	2894.13	0.837362	1.57578	1.4643	Homo sapiens scaffold attachment factor B2 (SAFB2), mRNA.	ILMN_2069446	NM_014649.2
311	GADD45B	909.8	1205.47	1.32498	1108.5	1619.89	1.46133	1.1029	999.192	823.098	0.823764	906.425	1363.1	1.50382	1.82555	1.46423	Homo sapiens growth arrest and DNA-damage-inducible, beta (GADD45B), mRNA.	ILMN_1718977	NM_015675.1
312	ITGB4BP	8018.54	5451.98	0.679922	7805.31	8153.62	1.04462	1.53639	27927.2	18495.7	0.662283	29058.5	26775.3	0.921427	1.39129	1.46384	Homo sapiens integrin beta 4 binding protein (ITGB4BP), transcript variant 3, mRNA.	ILMN_1787410	NM_181466.1
313	COBRA1	442.459	469.009	1.06001	463.962	889.81	1.91785	1.80929	4133.19	5393.75	1.30498	4671.31	6816.12	1.45915	1.11814	1.46371	Homo sapiens cofactor of BRCA1 (COBRA1), mRNA.	ILMN_2399328	NM_015456.2
314	PRKCB1	1021.86	773.915	0.757363	830.318	974.619	1.17379	1.54984	325.789	277.43	0.851564	273.27	320.354	1.1723	1.37664	1.46324	Homo sapiens protein kinase C, beta 1 (PRKCB1), transcript variant 1, mRNA.	ILMN_1806908	NM_212535.1
315	WDR78	368.368	342.655	0.930197	314.391	380.282	1.20958	1.30035	521.028	608.984	1.16881	408.962	776.398	1.89846	1.62427	1.46231	Homo sapiens WD repeat domain 78 (WDR78), transcript variant 2, mRNA.	ILMN_1679535	NM_207014.1
316	ZNF286	700.513	532.921	0.760758	605.922	883.815	1.45863	1.91734	1091.81	811.478	0.743244	1098.4	822.25	0.748586	1.00719	1.46226	Homo sapiens zinc finger protein 286A (ZNF286A), mRNA.	ILMN_1663858	NM_020652.1
317	STX1A	755.782	876.936	1.1603	663.902	1487.52	2.24057	1.93102	813.447	1210.25	1.4878	868.909	1281.91	1.47531	0.991601	1.46131	Homo sapiens syntaxin 1A (brain) (STX1A), mRNA.	ILMN_1760160	NM_004603.1
318	NUDCD3	1649.03	1130.38	0.685483	1282.46	1588.57	1.23869	1.80703	3083.2	2690.62	0.87267	2848	2771.91	0.973284	1.11529	1.46116	Homo sapiens NudC domain containing 3 (NUDCD3), mRNA.	ILMN_1796900	NM_015332.2
319	LOC200810	5146.55	2987.95	0.580573	3806.28	2658.14	0.698356	1.20287	4474.14	3204.8	0.716294	4054.14	4992.71	1.23151	1.71928	1.46108	Homo sapiens similar to beta-1,4-mannosyltransferase; beta-1,4 mannosyltransferase (LOC200810), mRNA.	ILMN_2131293	NM_001015050.1
320	RNF121	3120.24	6014.5	1.92758	2465.57	6261.65	2.53964	1.31753	5768.82	9711.76	1.68349	4774.23	12886.5	2.69917	1.60332	1.46042	Homo sapiens ring finger protein 121 (RNF121), transcript variant 1, mRNA.	ILMN_2356031	NM_018320.3
321	CDK2AP2	843.389	1044.55	1.23852	839.833	1451.94	1.72885	1.3959	1530.04	3010.18	1.96739	1353.41	4054.14	2.99549	1.52257	1.45923	Homo sapiens CDK2-associated protein 2 (CDK2AP2), mRNA.	ILMN_1690653	NM_005851.3
322	VDAC2	503.058	493.639	0.981277	475.353	530.309	1.11561	1.1369	529.101	450.652	0.851731	407.988	618.595	1.51621	1.78015	1.45852	Homo sapiens voltage-dependent anion channel 2 (VDAC2), mRNA.	ILMN_2221066	NM_003375.2
323	DYRK1B	446.721	925.238	2.07118	460.423	1773.13	3.85109	1.85937	511.735	3523.04	6.88449	510.494	3716.81	7.28082	1.05757	1.45847	Homo sapiens dual-specificity tyrosine-(Y)-phosphorylation regulated kinase 1B (DYRK1B), transcript variant c, mRNA.	ILMN_2354617	NM_006484.1
324	C14ORF92	687.585	591.401	0.860113	641.716	890.159	1.38715	1.61276	1419.73	983.444	0.692698	1501.75	1355.97	0.902926	1.30349	1.45812	Homo sapiens chromosome 14 open reading frame 92 (C14orf92), mRNA.	ILMN_1743131	NM_014828.1
325	FVT1	1521.09	1981.27	1.30254	875.455	2025.52	2.31368	1.77628	1673.73	3467.59	2.07177	1301.83	3074.42	2.36162	1.1399	1.45809	Homo sapiens follicular lymphoma variant translocation 1 (FVT1), mRNA.	ILMN_2154053	NM_002035.1
326	WASF3	2308.43	2205.82	0.95555	1378.52	1855.55	1.34605	1.40866	4012	6270.68	1.56298	2735.81	6442.2	2.35477	1.50659	1.45762	Homo sapiens WAS protein family, member 3 (WASF3), mRNA.	ILMN_1810797	NM_006646.4
327	DDX31	429.933	347.003	0.807109	401.042	436.608	1.08868	1.34887	3336.02	1353.41	0.405697	2806.28	1782.32	0.635116	1.56549	1.45718	Homo sapiens DEAD (Asp-Glu-Ala-Asp) box polypeptide 31 (DDX31), transcript variant 1, mRNA.	ILMN_1663156	NM_022779.7
328	FBXO4	613.798	593.882	0.967552	601.263	911.954	1.51673	1.5676	1079.84	841.724	0.77949	1052.07	1103.78	1.04915	1.34595	1.45677	Homo sapiens F-box protein 4 (FBXO4), transcript variant 1, mRNA.	ILMN_1656691	NM_012176.2
329	HSPC171	2180.27	2685.19	1.23159	1565.38	2734.76	1.74703	1.41852	2485.15	3324.02	1.33755	2293.49	4584.46	1.99891	1.49445	1.45649	Homo sapiens HSPC171 protein (HSPC171), mRNA.	ILMN_1700419	NM_014187.1
330	STAG2	3870.95	1972.2	0.509487	3476.18	2815.85	0.810042	1.58992	672.475	371.221	0.552022	548.302	400.084	0.729679	1.32183	1.45587	Homo sapiens stromal antigen 2 (STAG2), mRNA.	ILMN_2333708	NM_001042749.1
331	CEECAM1	401.926	561.405	1.39679	379.428	761.176	2.00611	1.43623	429.037	1427.32	3.3268	343.955	1687.1	4.90499	1.47439	1.45531	Homo sapiens cerebral endothelial cell adhesion molecule 1 (CEECAM1), mRNA.	ILMN_1750563	NM_016174.3
332	SLC29A1	834.825	1360.46	1.62964	738.346	2084.02	2.82256	1.73201	681.166	1924.37	2.82511	689.172	2294.04	3.32869	1.17825	1.45513	Homo sapiens solute carrier family 29 (nucleoside transporters), member 1 (SLC29A1), nuclear gene encoding mitochondrial protein, transcript variant 4, mRNA.	ILMN_2279377	NM_004955.1
333	BBC3	401.211	450.079	1.1218	365.933	596.711	1.63065	1.45361	444.812	609.868	1.37107	384.582	767.965	1.99688	1.45644	1.45502	Homo sapiens BCL2 binding component 3 (BBC3), mRNA.	ILMN_1729645	NM_014417.2
334	CSAD	931.258	854.846	0.917948	590.95	830.318	1.40506	1.53065	851.649	513.16	0.602549	815.207	676.955	0.830409	1.37816	1.4544	Homo sapiens cysteine sulfinic acid decarboxylase (CSAD), mRNA.	ILMN_2119692	NM_015989.3
335	CD58	762.326	1358.12	1.78155	536.821	1529.18	2.84859	1.59894	660.247	1122.58	1.70024	635.21	1413.28	2.22489	1.30858	1.45376	Homo sapiens CD58 molecule (CD58), mRNA.	ILMN_2147517	NM_001779.1
336	GADD45G	1351.02	2231.99	1.65208	1327.63	2570.72	1.93632	1.17205	1427.32	1826.64	1.27977	1681.77	3732.31	2.21928	1.73412	1.45308	Homo sapiens growth arrest and DNA-damage-inducible, gamma (GADD45G), mRNA.	ILMN_1651498	NM_006705.2
337	PTMA	15630.4	23160.3	1.48175	14070.7	29926.8	2.12689	1.43539	22627.6	36979.3	1.63426	17123.5	41121.5	2.40146	1.46945	1.45242	Homo sapiens prothymosin, alpha (gene sequence 28) (PTMA), mRNA.	ILMN_1759954	NM_002823.2
338	SFRS10	20880.5	23064.9	1.10461	18775.5	30839	1.64251	1.48696	39146.4	48005.3	1.2263	29812.4	51806.9	1.73776	1.41707	1.45202	Homo sapiens splicing factor, arginine/serine-rich 10 (transformer 2 homolog, Drosophila) (SFRS10), mRNA.	ILMN_1742798	NM_004593.1
339	PAK1IP1	1469.13	1646.63	1.12082	1358.48	2990.78	2.20156	1.96425	2362.99	1889.68	0.799702	2076.01	1559.25	0.751082	0.939202	1.45173	Homo sapiens PAK1 interacting protein 1 (PAK1IP1), mRNA.	ILMN_2054145	NM_017906.2
340	NKX3-1	2622.21	3159.26	1.20481	2714.46	4308.86	1.58737	1.31753	2671	3449.48	1.29145	2499.27	5116.38	2.04715	1.58515	1.45134	Homo sapiens NK3 homeobox 1 (NKX3-1), mRNA.	ILMN_1667162	NM_006167.2
341	C9ORF78	14732.8	21154.8	1.4359	11907.1	21474.8	1.80353	1.25602	15443.2	18819.7	1.21864	11384.5	22830.4	2.00539	1.6456	1.45081	Homo sapiens chromosome 9 open reading frame 78 (C9orf78), transcript variant 1, mRNA.	ILMN_1697166	NM_016482.2
342	ATG9A	632.6	1059.97	1.67558	644.667	1702.98	2.64164	1.57656	303.844	274.766	0.9043	257.08	307.615	1.19657	1.3232	1.44988	Homo sapiens ATG9 autophagy related 9 homolog A (S. cerevisiae) (ATG9A), transcript variant 1, mRNA.	ILMN_2410975	NM_001077198.1
343	BRD8	1841.2	1190.12	0.646386	1441.66	1411.02	0.978746	1.51418	4095.52	1920.18	0.46885	3518.47	2285.05	0.649447	1.38519	1.44969	Homo sapiens bromodomain containing 8 (BRD8), transcript variant 3, mRNA.	ILMN_2349600	NM_183359.1
344	ATP5J2	29329.7	16502.4	0.562654	26503.5	22733.7	0.857762	1.52449	26040.6	22879.5	0.878608	23976.5	28943.2	1.20715	1.37394	1.44921	Homo sapiens ATP synthase, H+ transporting, mitochondrial F0 complex, subunit F2 (ATP5J2), nuclear gene encoding mitochondrial protein, transcript variant 3, mRNA.	ILMN_2310621	NM_004889.2
345	IQCK	2189.71	1996.97	0.911976	1733.9	2061.81	1.18911	1.30389	3508.16	2907.7	0.828841	2983.67	3939.33	1.3203	1.59294	1.44841	Homo sapiens IQ motif containing K (IQCK), mRNA.	ILMN_2081883	NM_153208.1
346	KDELC2	1838.39	1994.14	1.08472	1372.49	2904.71	2.11638	1.95108	2576.01	4851.26	1.88324	2182.87	3884.68	1.77962	0.944977	1.44803	Homo sapiens KDEL (Lys-Asp-Glu-Leu) containing 2 (KDELC2), mRNA.	ILMN_1651557	NM_153705.2
347	ANKFY1	392.303	364.835	0.929982	346.472	457.156	1.31946	1.4188	4287.36	1400.56	0.326673	3663.94	1768.12	0.482574	1.47724	1.44802	Homo sapiens ankyrin repeat and FYVE domain containing 1 (ANKFY1), transcript variant 1, mRNA.	ILMN_1801464	NM_016376.2
348	ABTB1	397.404	473.683	1.19194	368.048	631.568	1.71599	1.43966	857.422	1823.79	2.12706	799.987	2478.09	3.09766	1.45631	1.44798	Homo sapiens ankyrin repeat and BTB (POZ) domain containing 1 (ABTB1), transcript variant 2, mRNA.	ILMN_2367165	NM_172027.1
349	IRF7	789.988	731.055	0.9254	868.089	1367.28	1.57504	1.70201	1169.75	1038.37	0.887681	1058.92	1120.85	1.05848	1.19241	1.44721	Homo sapiens interferon regulatory factor 7 (IRF7), transcript variant b, mRNA.	ILMN_1674646	NM_004029.2
350	LOC283871	743.482	1035.85	1.39324	752.909	1440.7	1.91352	1.37343	527.322	1042.91	1.97775	456.702	1373.29	3.00697	1.5204	1.44691	Homo sapiens hypothetical protein LOC283871 (LOC283871), mRNA.	ILMN_2057566	NM_001042371.2
351	MOBKL2B	622.865	728.804	1.17008	595.599	1241.81	2.08497	1.7819	525.556	678.28	1.2906	490.865	704.336	1.43489	1.1118	1.44685	Homo sapiens MOB1, Mps One Binder kinase activator-like 2B (yeast) (MOBKL2B), mRNA.	ILMN_1717046	NM_024761.3
352	FLJ36445	300.288	347.266	1.15644	312.05	331.12	1.06111	0.917564	412.595	287.706	0.697309	330.071	454.766	1.37778	1.97586	1.44671	Homo sapiens hypothetical protein FLJ36445 (FLJ36445), mRNA.	ILMN_1801697	NM_153233.1
353	RHOB	5520.75	6783.07	1.22865	5360.12	10959.4	2.04461	1.66411	6318.48	8905.53	1.40944	5629.43	9745.05	1.73109	1.22821	1.44616	Homo sapiens ras homolog gene family, member B (RHOB), mRNA.	ILMN_1802205	NM_004040.2
354	EIF1AX	3228.86	2749.24	0.851459	2505.77	3874.73	1.54632	1.81609	3872.58	4185.66	1.08085	3435.69	3993.39	1.16233	1.07539	1.44574	Homo sapiens eukaryotic translation initiation factor 1A, X-linked (EIF1AX), mRNA.	ILMN_1770895	XM_942595.1
355	CANT1	2566.36	2748.23	1.07087	2346.89	5067.22	2.15912	2.01624	2933.97	6171.02	2.1033	3345.81	6159.08	1.84083	0.875211	1.44572	Homo sapiens calcium activated nucleotidase 1 (CANT1), mRNA.	ILMN_1664012	NM_138793.2
356	SNAP91	1896.16	2356.75	1.24291	1457.29	2512.68	1.72421	1.38724	3642.78	4200.98	1.15324	2971.42	5149.73	1.73308	1.5028	1.44502	Homo sapiens synaptosomal-associated protein, 91kDa homolog (mouse) (SNAP91), mRNA.	ILMN_1733648	NM_014841.1
357	NELF	2946.12	3874.73	1.3152	2922.62	3250.75	1.11227	0.845707	4540.51	3940.97	0.867956	4052.53	7188.76	1.77389	2.04376	1.44473	Homo sapiens nasal embryonic LHRH factor (NELF), mRNA.	ILMN_1665095	NM_015537.3
358	SMYD4	2240.06	1600.86	0.714652	2316.78	2315.23	0.999331	1.39835	3099.89	1972.54	0.636325	2805.23	2661.68	0.948829	1.49111	1.44473	Homo sapiens SET and MYND domain containing 4 (SMYD4), mRNA.	ILMN_2086238	NM_052928.1
359	SFRS3	831.898	695.645	0.836215	688.765	866.849	1.25856	1.50506	1279.68	1833.8	1.43301	799.272	1584.28	1.98215	1.38321	1.44413	Homo sapiens splicing factor, arginine/serine-rich 3 (SFRS3), mRNA.	ILMN_2135232	NM_003017.3
360	LOC388955	534.936	562.938	1.05235	472.114	925.636	1.96062	1.86309	476.862	637.231	1.3363	439.606	602.169	1.36979	1.02506	1.44408	Homo sapiens PX19 protein pseudogene (LOC388955) on chromosome 2.	ILMN_2163315	NR_003131.1
361	APP	520.485	1270.88	2.44173	447.22	1526.85	3.41409	1.39823	1390.95	850.196	0.611235	1117.35	1017.4	0.910546	1.48968	1.44395	Homo sapiens amyloid beta (A4) precursor protein (peptidase nexin-II, Alzheimer disease) (APP), transcript variant 3, mRNA.	ILMN_2404065	NM_201414.1
362	CRIP2	684.577	840.478	1.22773	538.352	715.334	1.32875	1.08228	453.29	517.773	1.14225	432.99	892.857	2.06207	1.80526	1.44377	Homo sapiens cysteine-rich protein 2 (CRIP2), mRNA.	ILMN_1694432	NM_001312.2
363	ACSL4	1286.21	1313.6	1.02129	1151.83	1530.53	1.32878	1.30108	1543.7	1292.12	0.837031	1391.87	1847.55	1.32739	1.58583	1.44345	Homo sapiens acyl-CoA synthetase long-chain family member 4 (ACSL4), transcript variant 2, mRNA.	ILMN_2285506	NM_022977.1
364	ZNF664	1345.02	737.489	0.548312	1230.11	1314.32	1.06846	1.94863	2210.76	3114.72	1.40889	2546.93	3366.67	1.32185	0.938227	1.44343	Homo sapiens zinc finger protein 664 (ZNF664), mRNA.	ILMN_1670640	NM_152437.1
365	ZNF124	322.667	331.921	1.02868	296.882	388.756	1.30946	1.27296	440.231	522.889	1.18776	335.629	643.369	1.91691	1.61388	1.44342	Homo sapiens zinc finger protein 124 (ZNF124), mRNA.	ILMN_2110084	NM_003431.2
366	UBE2A	9045.94	8946.42	0.988998	8643.46	16452.9	1.90351	1.92468	23533.3	26971.2	1.14608	22962.8	25305.2	1.10201	0.961543	1.44311	Homo sapiens ubiquitin-conjugating enzyme E2A (RAD6 homolog) (UBE2A), transcript variant 2, mRNA.	ILMN_2307455	NM_181777.1
367	QDPR	3835.43	4737.26	1.23513	3169.72	4480.58	1.41356	1.14446	5520.77	4830.36	0.874943	4821.61	7340.08	1.52233	1.73992	1.44219	Homo sapiens quinoid dihydropteridine reductase (QDPR), mRNA.	ILMN_1672443	NM_000320.1
368	MGC22793	5988.11	9550.57	1.59492	4517.81	7843.21	1.73607	1.0885	4648.01	9535.4	2.0515	3943.96	14527.9	3.68359	1.79556	1.44203	Homo sapiens chromosome 7 open reading frame 47 (C7orf47), mRNA.	ILMN_1741475	NM_145030.1
369	CDK5R1	723.307	1021.38	1.4121	643.494	1544.97	2.40091	1.70024	890.705	2079.5	2.33467	851.061	2351.16	2.76262	1.1833	1.44177	Homo sapiens cyclin-dependent kinase 5, regulatory subunit 1 (p35) (CDK5R1), mRNA.	ILMN_2062271	NM_003885.2
370	NCBP2	8709.65	9544.94	1.0959	6604.63	11638.7	1.7622	1.60799	1556.37	1593.27	1.02371	1538.03	2007.91	1.30551	1.27527	1.44163	Homo sapiens nuclear cap binding protein subunit 2, 20kDa (NCBP2), mRNA.	ILMN_1720442	NM_007362.2
371	ACTB	24002.2	29926.8	1.24684	22712.3	49860.5	2.19531	1.7607	47493.6	45763.6	0.963574	45162.3	48819.9	1.08099	1.12185	1.44128	Homo sapiens actin, beta (ACTB), mRNA.	ILMN_2038777	NM_001101.2
372	C14ORF24	655.988	1145.97	1.74694	604.091	1476.38	2.44397	1.399	935.537	853.004	0.91178	779.205	1053.11	1.35152	1.48229	1.44064	Homo sapiens chromosome 14 open reading frame 24 (C14orf24), mRNA.	ILMN_2287276	NM_173607.2
373	RFNG	611.215	743.275	1.21606	598.852	1276.68	2.13188	1.7531	957.846	1312.14	1.36988	917.268	1417.5	1.54535	1.12809	1.4406	PREDICTED: Homo sapiens radical fringe homolog (Drosophila) (RFNG), mRNA.	ILMN_1661427	XM_941367.1
374	CEBPA	2283.38	3101.89	1.35847	2588.58	5520.75	2.13273	1.56996	2279.77	3954.84	1.73475	2278.34	5180.63	2.27386	1.31077	1.44036	Homo sapiens CCAAT/enhancer binding protein (C/EBP), alpha (CEBPA), mRNA.	ILMN_1715715	NM_004364.2
375	USP16	4001.83	3315.07	0.828388	3605.01	4333.95	1.2022	1.45125	416.677	315.002	0.755987	292.333	315.495	1.07923	1.42758	1.43942	Homo sapiens ubiquitin specific peptidase 16 (USP16), transcript variant 3, mRNA.	ILMN_1713161	NM_006447.2
376	FAM54A	875.569	678.501	0.774925	760.526	921.101	1.21114	1.56291	1413.28	1119.11	0.791855	1181.9	1230.94	1.0415	1.31526	1.43909	Homo sapiens family with sequence similarity 54, member A (FAM54A), mRNA.	ILMN_2139827	NM_138419.2
377	ZNF313	9093.71	8733.95	0.960439	8459.62	12351	1.46	1.52013	23231.4	23231.4	1	21376.6	29024.1	1.35775	1.35775	1.43894	Homo sapiens zinc finger protein 313 (ZNF313), mRNA.	ILMN_1792078	NM_018683.3
378	BXDC5	5136.97	7506.44	1.46126	5259.67	11680.1	2.22069	1.51971	6306.75	12979	2.05795	6106.13	17058.7	2.7937	1.35751	1.43861	Homo sapiens brix domain containing 5 (BXDC5), mRNA.	ILMN_1655734	NM_025065.5
379	ZNF302	440.688	387.101	0.878401	428.408	537.438	1.2545	1.42816	537.147	431.852	0.803973	420.407	489.748	1.16494	1.44897	1.43857	Homo sapiens zinc finger protein 302 (ZNF302), transcript variant 2, mRNA.	ILMN_2414254	NM_001012320.1
380	ZNF273	621.426	660.62	1.06307	504.887	670.543	1.3281	1.24931	1318.99	1928.22	1.4619	877.255	2087.11	2.37913	1.62743	1.43837	Homo sapiens zinc finger protein 273 (ZNF273), mRNA.	ILMN_2346562	NM_021148.1
381	LOC339745	743.854	1027.04	1.3807	938.165	1574.43	1.6782	1.21547	1828.88	3419.76	1.86986	1326.19	4119.27	3.10609	1.66114	1.4383	Homo sapiens hypothetical protein LOC339745 (LOC339745), mRNA.	ILMN_2095506	NM_001001664.1
382	TCF7	333.927	347.084	1.0394	305.296	435.77	1.42737	1.37326	309.061	274.588	0.888459	281.254	375.381	1.33467	1.50223	1.43775	Homo sapiens transcription factor 7 (T-cell specific, HMG-box) (TCF7), transcript variant 5, mRNA.	ILMN_1710746	NM_201632.1
383	PKN1	474.683	503.363	1.06042	449.058	738.036	1.64352	1.54988	474.618	429.191	0.904288	351.303	421.1	1.19868	1.32555	1.43772	Homo sapiens protein kinase N1 (PKN1), transcript variant 2, mRNA.	ILMN_2272120	NM_213560.1
384	CIC	906.129	1062.54	1.17261	877.204	1263.65	1.44054	1.22849	1250.05	1571.27	1.25697	1006.75	2082.77	2.06881	1.64588	1.43718	Homo sapiens capicua homolog (Drosophila) (CIC), mRNA.	ILMN_1784780	NM_015125.2
385	DHX30	4342.19	2710.19	0.624154	3602.56	3863.34	1.07239	1.71815	5334.45	2746.91	0.514937	5353.66	3186.35	0.595173	1.15582	1.43698	Homo sapiens DEAH (Asp-Glu-Ala-His) box polypeptide 30 (DHX30), transcript variant 2, mRNA.	ILMN_1795218	NM_014966.2
386	HNRPL	2830.51	2981.45	1.05332	2912.09	5626.45	1.9321	1.83429	5637.34	3838.31	0.680873	6132.85	4329.47	0.705947	1.03683	1.43556	Homo sapiens heterogeneous nuclear ribonucleoprotein L (HNRPL), transcript variant 2, mRNA.	ILMN_2389582	NM_001005335.1
387	TBC1D10B	1157.42	1116.33	0.964497	953.13	1420.74	1.4906	1.54547	1166.22	1948.82	1.67106	971.853	2151.84	2.21416	1.32501	1.43524	Homo sapiens TBC1 domain family, member 10B (TBC1D10B), mRNA.	ILMN_1668639	NM_015527.2
388	MARVELD2	534.813	500.382	0.93562	496.724	721.846	1.45321	1.55321	297.373	267.516	0.899596	265.597	314.681	1.18481	1.31704	1.43513	Homo sapiens MARVEL domain containing 2 (MARVELD2), transcript variant 1, mRNA.	ILMN_1711124	NM_144724.1
389	HHLA3	776.538	661.409	0.851741	695.645	994.543	1.42967	1.67853	390.454	447.245	1.14545	344.699	469.832	1.36302	1.18995	1.43424	Homo sapiens HERV-H LTR-associating 3 (HHLA3), transcript variant 3, mRNA.	ILMN_1802338	NM_001031693.1
390	NUAK1	2347.51	2821.43	1.20188	2295.74	3584.88	1.56154	1.29924	2530.44	2965.56	1.17196	1977.06	3630.91	1.83652	1.56706	1.43315	Homo sapiens NUAK family, SNF1-like kinase, 1 (NUAK1), mRNA.	ILMN_2079786	NM_014840.2
391	MGC61598	344.519	454.544	1.31936	297.199	676.017	2.27463	1.72405	317.535	488.995	1.53997	370.658	651.143	1.75672	1.14075	1.4324	Homo sapiens Notch-regulated ankyrin repeat protein (NRARP), mRNA.	ILMN_1697666	NM_001004354.1
392	ZFP36L1	3129.22	4432.18	1.41638	3456.02	7094.74	2.05286	1.44937	3881.41	4755.15	1.22511	3659.65	6335.4	1.73115	1.41306	1.43122	Homo sapiens zinc finger protein 36, C3H type-like 1 (ZFP36L1), mRNA.	ILMN_1675448	NM_004926.2
393	TOLLIP	663.489	798.077	1.20285	573.948	1039.61	1.81133	1.50586	971.853	1980.83	2.0382	937.883	2591.25	2.76287	1.35554	1.4307	Homo sapiens toll interacting protein (TOLLIP), mRNA.	ILMN_1765523	NM_019009.2
394	PYGO2	786.003	729.127	0.927639	767.785	1409.35	1.8356	1.97879	663.528	870.899	1.31253	702.366	812.64	1.157	0.881509	1.43015	Homo sapiens pygopus homolog 2 (Drosophila) (PYGO2), mRNA.	ILMN_1695334	NM_138300.3
395	FBXO46	879.662	642.32	0.73019	842.888	1134.77	1.34629	1.84375	838.927	1021.82	1.21801	887.726	1098.2	1.2371	1.01567	1.42971	Homo sapiens F-box protein 46 (FBXO46), mRNA.	ILMN_2350266	NM_001080469.1
396	TMEM113	4409.02	5373.07	1.21865	3253.29	6917.1	2.12619	1.7447	7599.12	10067.5	1.32482	7042.6	10383.3	1.47436	1.11288	1.42879	Homo sapiens transmembrane protein 113 (TMEM113), mRNA.	ILMN_1679655	NM_025222.2
397	PHF1	720.222	964.227	1.33879	687.113	1490.96	2.16989	1.62078	462.68	625.272	1.35141	427.971	715.047	1.67078	1.23632	1.42855	Homo sapiens PHD finger protein 1 (PHF1), transcript variant 2, mRNA.	ILMN_1746968	NM_024165.1
398	SMARCC2	328.375	318.445	0.96976	320.311	424.18	1.32428	1.36557	2410.64	1019.95	0.423104	2372.4	1497.08	0.63104	1.49145	1.42851	Homo sapiens SWI/SNF related, matrix associated, actin dependent regulator of chromatin, subfamily c, member 2 (SMARCC2), transcript variant 1, mRNA.	ILMN_1773620	NM_139067.1
399	USP14	3644.33	2687.46	0.737436	3484.72	4875.56	1.39913	1.89729	3524.6	2390	0.678091	3799.04	2471.95	0.650676	0.959571	1.42843	Homo sapiens ubiquitin specific peptidase 14 (tRNA-guanine transglycosylase) (USP14), transcript variant 2, mRNA.	ILMN_2402947	NM_005151.2
400	UGP2	3074.49	3537.62	1.15064	2665.99	3996.43	1.49904	1.30279	4430.54	4561.71	1.0296	3463.52	5538.56	1.59911	1.55313	1.42796	Homo sapiens UDP-glucose pyrophosphorylase 2 (UGP2), transcript variant 1, mRNA.	ILMN_2389151	NM_006759.3
401	AKAP9	348.715	273.205	0.783462	338.977	292.642	0.863311	1.10192	388.483	277.238	0.713643	267.531	334.858	1.25166	1.7539	1.42791	Homo sapiens A kinase (PRKA) anchor protein (yotiao) 9 (AKAP9), transcript variant 3, mRNA.	ILMN_2396691	NM_147185.1
402	PDCD10	1297.42	1852.73	1.42801	1187.28	2899.18	2.44187	1.70998	2024.29	4146.87	2.04855	1785.69	4190.82	2.34689	1.14563	1.4278	Homo sapiens programmed cell death 10 (PDCD10), transcript variant 3, mRNA.	ILMN_2365196	NM_145859.1
403	PRKRIR	10822.9	10348.5	0.956163	10348.5	12849.8	1.2417	1.29863	21458.1	32309.2	1.50569	16826.3	39439.6	2.34392	1.55671	1.42767	Homo sapiens protein-kinase, interferon-inducible double stranded RNA dependent inhibitor, repressor of (P58 repressor) (PRKRIR), mRNA.	ILMN_1655622	NM_004705.2
404	BOLA1	672.272	605.193	0.90022	537.438	743.482	1.38338	1.53672	627.331	715.047	1.13982	513.821	772.105	1.50267	1.31834	1.42753	Homo sapiens bolA homolog 1 (E. coli) (BOLA1), mRNA.	ILMN_1793966	NM_016074.1
405	MYADM	454.842	475.22	1.0448	421.337	535.298	1.27047	1.21599	485.063	708.877	1.46141	358.968	859.47	2.39428	1.63833	1.42716	Homo sapiens myeloid-associated differentiation marker (MYADM), transcript variant 2, mRNA.	ILMN_2308849	NM_001020821.1
406	WASF2	936.544	918.44	0.98067	1061.29	1923.59	1.81251	1.84824	1940.34	3049.97	1.57188	2270.99	3586.31	1.57919	1.00465	1.42644	Homo sapiens WAS protein family, member 2 (WASF2), mRNA.	ILMN_1684051	NM_006990.2
407	METTL2B	506.897	467.033	0.921358	489.378	668.244	1.3655	1.48205	698.453	587.12	0.8406	627.63	722.996	1.15194	1.37038	1.42622	Homo sapiens methyltransferase like 2B (METTL2B), mRNA.	ILMN_1735958	NM_018396.1
408	PER2	2170.93	1653.58	0.761692	2246.61	2382.96	1.06069	1.39255	293.072	242.287	0.826716	229.093	276.305	1.20608	1.45889	1.42572	Homo sapiens period homolog 2 (Drosophila) (PER2), transcript variant 2, mRNA.	ILMN_1738095	NM_003894.3
409	LOC643366	435.593	516.461	1.18565	415.743	792.164	1.90542	1.60706	438.498	682.738	1.55699	376.847	729.73	1.93641	1.24369	1.42537	PREDICTED: Homo sapiens similar to ADP-ribosylation factor-like protein 4A, transcript variant 1 (LOC643366), mRNA.	ILMN_1753663	XM_927886.1
410	C4ORF32	1069.97	1274.46	1.19112	1326.77	2244.37	1.6916	1.42018	1395.92	3385.83	2.42553	1056.4	3665.34	3.46965	1.43047	1.42532	Homo sapiens chromosome 4 open reading frame 32 (C4orf32), mRNA.	ILMN_2069821	NM_152400.1
411	TIAL1	3229.7	2557.96	0.792011	3078.07	4606.7	1.49662	1.88964	3471.84	3224.68	0.92881	3232.17	2884.42	0.892412	0.960812	1.42523	Homo sapiens TIA1 cytotoxic granule-associated RNA binding protein-like 1 (TIAL1), transcript variant 1, mRNA. XM_945560 XM_945564 XM_945566 XM_945569 XM_945570 XM_945572 XM_945573	ILMN_1796855	XM_945552.1
412	LRRC45	419.316	452.476	1.07908	410.373	598.852	1.45928	1.35234	520.292	582.644	1.11984	485.736	814.138	1.67609	1.49673	1.42453	Homo sapiens leucine rich repeat containing 45 (LRRC45), mRNA.	ILMN_1754827	NM_144999.2
413	ASGR2	277.41	233.227	0.840729	230.312	258.631	1.12296	1.3357	332.191	266.739	0.80297	236.14	286.954	1.21519	1.51337	1.42453	Homo sapiens asialoglycoprotein receptor 2 (ASGR2), transcript variant H2', mRNA.	ILMN_2342638	NM_080912.1
414	IMPDH2	16787.8	15528	0.92496	9290.27	10813.9	1.16401	1.25844	35354.2	17887	0.505936	28223.2	22709.3	0.804631	1.59038	1.42441	Homo sapiens IMP (inosine monophosphate) dehydrogenase 2 (IMPDH2), mRNA.	ILMN_1705737	NM_000884.2
415	RNPC1	622.558	897.134	1.44104	602.448	1402	2.32717	1.61492	802.547	1360.36	1.69506	787.612	1646.51	2.09051	1.2333	1.42411	Homo sapiens RNA binding motif protein 38 (RBM38), transcript variant 1, mRNA.	ILMN_1704079	NM_017495.4
416	APRT	12916	12220.2	0.946132	12031	17882.7	1.48639	1.57102	7038.61	10054.7	1.42851	8287.14	15114.1	1.82381	1.27672	1.42387	Homo sapiens adenine phosphoribosyltransferase (APRT), transcript variant 2, mRNA.	ILMN_1726410	NM_000485.2
417	FAM100A	1301.88	1583.69	1.21646	1522.81	3836.82	2.51957	2.07123	918.539	1094.59	1.19166	1044.51	965.91	0.924746	0.776015	1.42362	Homo sapiens family with sequence similarity 100, member A (FAM100A), mRNA.	ILMN_1733863	NM_145253.1
418	LOC113179	1445.82	1805.47	1.24875	1547.9	3069.72	1.98315	1.58811	925.602	1314.09	1.41971	972.846	1738.95	1.78749	1.25905	1.42358	Homo sapiens tRNA-specific adenosine deaminase 3 (ADAT3), mRNA.	ILMN_1806275	NM_138422.1
419	HIST3H3	272.447	283.401	1.0402	281.199	391.439	1.39203	1.33823	294.818	303.36	1.02897	263.665	409.034	1.55134	1.50766	1.42294	Homo sapiens histone cluster 3, H3 (HIST3H3), mRNA.	ILMN_1707173	NM_003493.2
420	PRR5	914.887	999.087	1.09203	933.635	1566.59	1.67794	1.53653	518.191	641.29	1.23756	504.456	817.096	1.61976	1.30884	1.42268	Homo sapiens proline rich 5 (renal) (PRR5), transcript variant 4, mRNA.	ILMN_2409754	NM_181333.2
421	APOL3	251.46	232.625	0.925097	239.129	269.996	1.12908	1.2205	428.968	333.98	0.778566	314.879	397.905	1.26367	1.62308	1.42179	Homo sapiens apolipoprotein L, 3 (APOL3), transcript variant beta/a, mRNA.	ILMN_2283195	NM_014349.2
422	TAF10	9455.96	14297.6	1.51202	6892.11	13217.1	1.91772	1.26832	8914.9	16581.1	1.85994	7891.47	23108.7	2.92832	1.57442	1.42137	Homo sapiens TAF10 RNA polymerase II, TATA box binding protein (TBP)-associated factor, 30kDa (TAF10), mRNA.	ILMN_1721093	NM_006284.2
423	MGC24665	4485.51	4641.06	1.03468	2979.04	4439.44	1.49022	1.44028	8840.36	8750.2	0.989801	7695.01	10677.9	1.38764	1.40193	1.42111	Homo sapiens chromosome 16 open reading frame 75 (C16orf75), mRNA.	ILMN_1790537	NM_152308.1
424	TSPAN4	654.008	1015.66	1.55299	571.838	1048.41	1.83341	1.18057	1732.59	2016.46	1.16384	1920.18	3713.1	1.93372	1.6615	1.42104	Homo sapiens tetraspanin 4 (TSPAN4), transcript variant 3, mRNA.	ILMN_2340027	NM_001025235.1
425	BMP1	302.207	318.694	1.05456	282.618	385.815	1.36515	1.29452	493.864	564.551	1.14313	414.612	733.278	1.76859	1.54714	1.42083	Homo sapiens bone morphogenetic protein 1 (BMP1), transcript variant BMP1-3, mRNA.	ILMN_1800412	NM_006128.1
426	RBM7	1761.16	1938.34	1.1006	1453.91	2876.95	1.97877	1.7979	2649.97	3945.81	1.489	2270.3	3527.9	1.55394	1.04361	1.42075	Homo sapiens RNA binding motif protein 7 (RBM7), mRNA.	ILMN_2183331	NM_016090.2
427	ERGIC2	2474.26	5149.31	2.08115	2537.25	7501.28	2.95646	1.42059	2076.48	4416.19	2.12677	1568.74	4739.17	3.021	1.42046	1.42053	Homo sapiens ERGIC and golgi 2 (ERGIC2), mRNA.	ILMN_1712766	NM_016570.2
428	INADL	437.627	645.761	1.4756	424.566	727.276	1.71299	1.16088	438.872	339.385	0.773313	370.897	481.705	1.29876	1.67947	1.42018	Homo sapiens InaD-like (Drosophila) (INADL), transcript variant 1, mRNA.	ILMN_1747318	NM_176877.1
429	TADA2L	974.812	797.312	0.817913	813.195	953.13	1.17208	1.43301	457.06	618.862	1.35401	361.7	688.462	1.90341	1.40576	1.41939	Homo sapiens transcriptional adaptor 2 (ADA2 homolog, yeast)-like (TADA2L), transcript variant 2, mRNA.	ILMN_1680682	NM_133439.2
430	CASP2	1197.54	1094.72	0.914144	1576.95	2218.31	1.40671	1.53883	29793.6	14312.5	0.480387	33366.8	20831.4	0.624315	1.29961	1.41922	Homo sapiens caspase 2, apoptosis-related cysteine peptidase (neural precursor cell expressed, developmentally down-regulated 2) (CASP2), transcript variant 1, mRNA.	ILMN_1736568	NM_032982.2
431	PSMC3IP	2810.86	4685.87	1.66706	1956.63	4723.24	2.41397	1.44804	7549.19	10883.6	1.44169	6881.15	13786	2.00345	1.38965	1.41885	Homo sapiens PSMC3 interacting protein (PSMC3IP), transcript variant 2, mRNA.	ILMN_2396947	NM_016556.1
432	NRXN1	278.779	242.116	0.86849	266.995	361.795	1.35506	1.56025	349.655	338.114	0.966993	287.337	354.926	1.23523	1.27739	1.41882	Homo sapiens neurexin 1 (NRXN1), transcript variant beta, mRNA.	ILMN_1673152	NM_004801.2
433	ATAD3A	2482.64	2294.03	0.924031	2107.82	2189.71	1.03885	1.12426	5582.09	3485.38	0.624385	4610.97	4930.86	1.06937	1.71268	1.41847	Homo sapiens ATPase family, AAA domain containing 3A (ATAD3A), mRNA.	ILMN_1738530	NM_018188.2
434	RBBP6	698.32	616.89	0.883392	531.316	538.035	1.01265	1.14632	1126.08	986.017	0.875617	717.993	1062.62	1.47999	1.69023	1.41827	Homo sapiens retinoblastoma binding protein 6 (RBBP6), transcript variant 3, mRNA.	ILMN_2309449	NM_006910.4
435	TP53	612.525	507.805	0.829036	646.444	1044.87	1.61633	1.94966	1726.03	1098.4	0.636376	1874.28	1057.52	0.564226	0.886624	1.41814	Homo sapiens tumor protein p53 (Li-Fraumeni syndrome) (TP53), mRNA.	ILMN_1779356	NM_000546.2
436	DYRK1A	4659.05	3282.41	0.704524	4649.67	5124.07	1.10203	1.56422	475.56	405.539	0.852761	345.714	374.99	1.08468	1.27196	1.41809	Homo sapiens dual-specificity tyrosine-(Y)-phosphorylation regulated kinase 1A (DYRK1A), transcript variant 2, mRNA.	ILMN_1664560	NM_130437.2
437	APOL4	375.874	291.942	0.776701	282.804	311.262	1.10063	1.41705	373.606	293.863	0.78656	306.467	342.031	1.11605	1.4189	1.41797	Homo sapiens apolipoprotein L, 4 (APOL4), transcript variant a, mRNA.	ILMN_1704682	NM_030643.3
438	IDH3G	2177.41	1320.26	0.606343	2536.21	2353.52	0.927967	1.53043	601.972	721.069	1.19785	643.919	1006.88	1.56367	1.3054	1.41792	Homo sapiens isocitrate dehydrogenase 3 (NAD+) gamma (IDH3G), nuclear gene encoding mitochondrial protein, transcript variant 2, mRNA.	ILMN_1802706	NM_174869.1
439	MRPL3	1153.05	1194.45	1.0359	1084.06	1493.01	1.37724	1.3295	1164.06	1064.67	0.914615	937.645	1291.8	1.37771	1.50632	1.41791	Homo sapiens mitochondrial ribosomal protein L3 (MRPL3), nuclear gene encoding mitochondrial protein, mRNA.	ILMN_2230592	NM_007208.2
440	SFRS11	2284.8	2040.32	0.892998	2262.27	2438.54	1.07792	1.20708	6663.71	4128.64	0.619571	4470.81	4511.41	1.00908	1.62868	1.41788	Homo sapiens splicing factor, arginine/serine-rich 11 (SFRS11), mRNA.	ILMN_1657790	NM_004768.2
441	NBPF3	1594.14	955.409	0.599324	1513.27	1021.08	0.674751	1.12585	441.655	321.897	0.728843	353.219	439.869	1.24532	1.70862	1.41724	Homo sapiens neuroblastoma breakpoint family, member 3 (NBPF3), mRNA.	ILMN_1707244	NM_032264.2
442	CENTB5	269.916	232.32	0.860713	250.87	324.623	1.29399	1.50339	355.335	353.524	0.994905	305.09	403.835	1.32366	1.33044	1.41692	Homo sapiens centaurin, beta 5 (CENTB5), mRNA.	ILMN_1743847	NM_030649.1
443	C6ORF1	351.541	373.2	1.06161	370.861	533.024	1.43726	1.35385	625.452	715.317	1.14368	551.534	933.382	1.69234	1.47973	1.41679	Homo sapiens chromosome 6 open reading frame 1 (C6orf1), transcript variant 3, mRNA.	ILMN_1691899	NM_178508.3
444	MXI1	316.363	289.165	0.914028	266.505	359.543	1.34911	1.476	561.729	455.218	0.810388	502.926	552.963	1.09949	1.35675	1.41637	Homo sapiens MAX interactor 1 (MXI1), transcript variant 1, mRNA.	ILMN_1663497	NM_005962.4
445	CNOT4	2242.11	1894.88	0.845133	1945.09	2101.29	1.0803	1.27826	2202.16	1940.74	0.881287	1742.61	2386.87	1.36971	1.55421	1.41624	Homo sapiens CCR4-NOT transcription complex, subunit 4 (CNOT4), transcript variant 1, mRNA.	ILMN_1772677	NM_013316.2
446	STK16	335.174	337.771	1.00775	326.079	321.233	0.985138	0.977562	528.16	366.564	0.69404	390.214	502.304	1.28725	1.85472	1.41614	Homo sapiens serine/threonine kinase 16 (STK16), transcript variant 2, mRNA.	ILMN_1742520	NM_003691.2
447	TCF3	2098.18	2326.46	1.1088	1764.56	3207.75	1.81788	1.6395	2282.54	3678.39	1.61153	2172.2	4171.05	1.9202	1.19153	1.41552	Homo sapiens transcription factor 3 (E2A immunoglobulin enhancer binding factors E12/E47) (TCF3), mRNA.	ILMN_1664434	NM_003200.1
448	RFX4	310.057	254.414	0.820541	252.856	302.44	1.19609	1.45769	314.389	360.876	1.14786	262.842	414.306	1.57625	1.3732	1.41544	Homo sapiens regulatory factor X, 4 (influences HLA class II expression) (RFX4), transcript variant 2, mRNA.	ILMN_1794068	NM_002920.3
449	GIPC1	6533.14	9259.13	1.41725	7266.41	15935.3	2.19301	1.54737	363.97	624.787	1.71659	385.646	849.401	2.20254	1.28309	1.41523	Homo sapiens GIPC PDZ domain containing family, member 1 (GIPC1), transcript variant 1, mRNA.	ILMN_2342903	NM_005716.2
450	GPAA1	2162.73	2655.41	1.2278	1844.6	4437.55	2.4057	1.95935	3369.91	5153.54	1.52928	4182.86	5569.77	1.33157	0.870714	1.41503	Homo sapiens GPAA1P anchor attachment protein 1 homolog (yeast) (GPAA1), mRNA.	ILMN_1769702	NM_003801.2
451	GAD1	389.956	328.185	0.841596	399.548	365.099	0.91378	1.08577	815.89	707.926	0.867674	845.243	1278.32	1.51236	1.74301	1.41439	Homo sapiens glutamate decarboxylase 1 (brain, 67kDa) (GAD1), transcript variant GAD25, mRNA.	ILMN_1812859	NM_013445.3
452	PTPN18	323.635	321.541	0.993529	255.725	331.931	1.298	1.30645	468.743	397.861	0.848781	357.108	461.382	1.29199	1.52218	1.41431	Homo sapiens protein tyrosine phosphatase, non-receptor type 18 (brain-derived) (PTPN18), mRNA.	ILMN_1770005	NM_014369.2
453	SDC1	338.382	368.785	1.08985	330.172	359.213	1.08796	0.998264	3736.12	4944.34	1.32339	3288.05	7959.87	2.42084	1.82928	1.41377	Homo sapiens syndecan 1 (SDC1), transcript variant 2, mRNA.	ILMN_1815308	NM_002997.4
454	RG9MTD1	4425.06	3784.88	0.855328	3998.41	6112.65	1.52877	1.78735	3239.74	1899.88	0.586432	3012.96	1837.49	0.609861	1.03995	1.41365	Homo sapiens RNA (guanine-9-) methyltransferase domain containing 1 (RG9MTD1), mRNA.	ILMN_1672565	NM_017819.1
455	NFIA	878.276	1148.73	1.30794	856.542	1753.62	2.04732	1.56531	1838.75	1568.4	0.852972	1573.78	1693.69	1.07619	1.26169	1.4135	Homo sapiens nuclear factor I/A (NFIA), mRNA.	ILMN_1758049	NM_005595.1
456	MICAL-L1	1365.97	1139.84	0.834457	1194.75	1798.25	1.50512	1.80372	1620.41	2058.17	1.27015	1856.5	2412.44	1.29946	1.02308	1.4134	Homo sapiens MICAL-like 1 (MICALL1), mRNA.	ILMN_1815130	NM_033386.2
457	C10ORF88	1678.41	1369.91	0.816194	1520.6	1789.95	1.17714	1.44223	2938.68	2212.32	0.752827	2529.22	2635.02	1.04183	1.38389	1.41306	Homo sapiens chromosome 10 open reading frame 88 (C10orf88), mRNA.	ILMN_1775423	NM_024942.1
458	PANX1	310.737	317.972	1.02328	276.411	320.826	1.16069	1.13428	448.978	460.9	1.02655	326.258	566.618	1.73672	1.69179	1.41303	Homo sapiens pannexin 1 (PANX1), mRNA.	ILMN_1697817	NM_015368.3
459	LIG4	566.689	565.519	0.997935	523.484	693.288	1.32437	1.32711	385.386	293.218	0.760842	317.601	362.213	1.14047	1.49895	1.41303	Homo sapiens ligase IV, DNA, ATP-dependent (LIG4), transcript variant 1, mRNA.	ILMN_1693758	NM_002312.3
460	TRAPPC6B	953.13	830.59	0.871433	967.611	1258.83	1.30097	1.49291	1135.53	933.071	0.821704	999.435	1093.15	1.09377	1.3311	1.412	Homo sapiens trafficking protein particle complex 6B (TRAPPC6B), transcript variant 1, mRNA.	ILMN_2272967	NM_177452.2
461	MAP4	297.711	284.429	0.955385	242.885	280.06	1.15306	1.2069	350.451	286.507	0.817536	244.418	323.063	1.32176	1.61677	1.41183	Homo sapiens microtubule-associated protein 4 (MAP4), transcript variant 3, mRNA.	ILMN_1708064	NM_002375.3
462	IGF2BP2	7725.14	7361.78	0.952964	6361.18	10196.1	1.60286	1.68198	9781.12	6869.86	0.70236	8471.02	6787.82	0.801299	1.14087	1.41142	Homo sapiens insulin-like growth factor 2 mRNA binding protein 2 (IGF2BP2), transcript variant 1, mRNA.	ILMN_1702447	NM_006548.4
463	B4GALT4	624.736	721.57	1.155	548.341	913.082	1.66517	1.44171	699.232	935.197	1.33746	546.71	1009.27	1.84607	1.38028	1.411	Homo sapiens UDP-Gal:betaGlcNAc beta 1,4- galactosyltransferase, polypeptide 4 (B4GALT4), transcript variant 2, mRNA.	ILMN_2380688	NM_003778.3
464	C8ORF53	602.564	543.179	0.901446	539.13	824.059	1.5285	1.69561	997.22	860.043	0.862441	721.959	700.752	0.970626	1.12544	1.41052	Homo sapiens chromosome 8 open reading frame 53 (C8orf53), mRNA.	ILMN_2043828	NM_032334.1
465	DNAJC14	1226.98	1201.04	0.97886	1174.62	1629.53	1.38728	1.41724	1025.33	1194.3	1.16479	1006	1644.61	1.63481	1.40352	1.41038	Homo sapiens DnaJ (Hsp40) homolog, subfamily C, member 14 (DNAJC14), mRNA.	ILMN_1785177	NM_032364.4
466	BAT4	734.718	652.293	0.887813	737.349	1061.68	1.43986	1.62181	565.933	747.811	1.32138	499.314	789.184	1.58054	1.19613	1.40897	Homo sapiens HLA-B associated transcript 4 (BAT4), mRNA.	ILMN_1742782	NM_033177.2
467	DKFZP761H1710	335.059	302.972	0.904234	320.809	444.132	1.38441	1.53103	349.746	310.77	0.888559	309.608	353.983	1.14332	1.28672	1.40888	Homo sapiens hypothetical protein DKFZp761H1710 (DKFZP761H1710), mRNA.	ILMN_1653788	NM_031297.2
468	ARPC2	26478.4	30705.7	1.15965	21074.4	30635.6	1.45369	1.25355	471.04	338.212	0.71801	374.387	419.935	1.12166	1.56218	1.40787	Homo sapiens actin related protein 2/3 complex, subunit 2, 34kDa (ARPC2), transcript variant 2, mRNA.	ILMN_1810200	NM_152862.1
469	GPR24	277.902	293.649	1.05666	283.012	313.673	1.10834	1.0489	351.114	267.476	0.761793	300.682	404.696	1.34593	1.76679	1.40785	Homo sapiens G protein-coupled receptor 24 (GPR24), mRNA.	ILMN_1685096	NM_005297.2
470	ANKRD13B	438.27	568.544	1.29725	417.319	781.34	1.87228	1.44327	423.473	680.857	1.60779	417.148	919.735	2.20482	1.37133	1.4073	Homo sapiens ankyrin repeat domain 13B (ANKRD13B), mRNA.	ILMN_1794070	NM_152345.3
471	TSEN34	8504.61	6361.18	0.747969	7129.86	7708.55	1.08117	1.44547	30952	21347.6	0.6897	29601.6	27927.2	0.943437	1.36789	1.40668	Homo sapiens tRNA splicing endonuclease 34 homolog (S. cerevisiae) (TSEN34), transcript variant 2, mRNA.	ILMN_1673111	NM_001077446.1
472	ZNF681	379.944	353.969	0.931635	369.167	422.157	1.14354	1.22745	427.836	437.769	1.02322	344.918	559.699	1.6227	1.58588	1.40667	Homo sapiens zinc finger protein 681 (ZNF681), mRNA.	ILMN_2155025	NM_138286.1
473	RBM4	3082.77	2708.6	0.878624	2777.87	3515.67	1.2656	1.44043	8317.97	5353.66	0.643625	7979.43	7042.6	0.882594	1.37129	1.40586	PREDICTED: Homo sapiens RNA binding motif protein 4, transcript variant 4 (RBM4), mRNA.	ILMN_1757439	NM_002896.1
474	HSPBP1	527.981	389.458	0.737636	471.326	572.738	1.21516	1.64737	1721.37	897.519	0.521397	1735.84	1053.75	0.607053	1.16428	1.40583	PREDICTED: Homo sapiens hsp70-interacting protein (HSPBP1), mRNA.	ILMN_1769902	NM_012267.2
475	TDP1	25650.3	13883.2	0.541249	18109.5	16938.3	0.935325	1.72809	560.096	571.093	1.01963	569.097	628.442	1.10428	1.08301	1.40555	Homo sapiens tyrosyl-DNA phosphodiesterase 1 (TDP1), transcript variant 1, mRNA.	ILMN_2391789	NM_018319.3
476	HCFC1R1	4364.72	4608.11	1.05576	4575.56	4122.71	0.901028	0.853438	986.577	846.414	0.857931	921.92	1548.13	1.67924	1.95732	1.40538	Homo sapiens host cell factor C1 regulator 1 (XPO1 dependent) (HCFC1R1), transcript variant 3, mRNA.	ILMN_2318568	NM_001002018.1
477	CBX8	532.426	607.955	1.14186	565.384	942.413	1.66686	1.45978	579.619	553.928	0.955677	522.889	674.877	1.29067	1.35053	1.40515	Homo sapiens chromobox homolog 8 (Pc class homolog, Drosophila) (CBX8), mRNA.	ILMN_1775183	NM_020649.1
478	NANP	627.264	464.145	0.739952	544.333	669.532	1.23	1.66228	979.98	760.117	0.775645	935.537	832.772	0.890154	1.14763	1.40495	Homo sapiens N-acetylneuraminic acid phosphatase (NANP), mRNA.	ILMN_2064132	NM_152667.1
479	MSI1	965.507	1547.9	1.6032	988.652	2634.62	2.66486	1.66221	1056.06	1574.44	1.49087	1040.59	1779.98	1.71055	1.14735	1.40478	Homo sapiens musashi homolog 1 (Drosophila) (MSI1), mRNA.	ILMN_1739601	NM_002442.2
480	RPS6KC1	891.646	1020.11	1.14408	800.633	1520.6	1.89924	1.66007	964.799	1524.69	1.58031	941.662	1708.77	1.81464	1.14827	1.40417	Homo sapiens ribosomal protein S6 kinase, 52kDa, polypeptide 1 (RPS6KC1), mRNA.	ILMN_2123431	NM_012424.2
481	GRK6	1155.12	1414.75	1.22477	965.952	2089	2.16263	1.76575	1059.57	1929.45	1.82098	1189.27	2257.33	1.89808	1.04234	1.40405	Homo sapiens G protein-coupled receptor kinase 6 (GRK6), transcript variant 2, mRNA.	ILMN_1681802	NM_002082.2
482	NUF2	1416.75	1202.38	0.848687	1351.43	1436.67	1.06307	1.25261	432.61	353.946	0.818163	329.878	419.43	1.27147	1.55405	1.40333	Homo sapiens NUF2, NDC80 kinetochore complex component, homolog (S. cerevisiae) (NUF2), transcript variant 2, mRNA.	ILMN_1658695	NM_031423.3
483	MEIS2	1191.08	1364.69	1.14576	882.488	1522.81	1.72558	1.50606	1458.6	1575.19	1.07993	1418.69	1992.5	1.40447	1.30051	1.40329	Homo sapiens Meis1, myeloid ecotropic viral integration site 1 homolog 2 (mouse) (MEIS2), transcript variant e, mRNA.	ILMN_1695945	NM_020149.2
484	ABCG1	512.473	404.123	0.788573	462.297	516.811	1.11792	1.41765	362.414	317.984	0.877405	328.324	399.734	1.2175	1.38762	1.40263	Homo sapiens ATP-binding cassette, sub-family G (WHITE), member 1 (ABCG1), transcript variant 3, mRNA.	ILMN_2329927	NM_207629.1
485	ATF4	7481.75	5534.49	0.739732	6756.26	8134.27	1.20396	1.62757	553.216	452.484	0.817915	481.375	463.06	0.961952	1.1761	1.40183	Homo sapiens activating transcription factor 4 (tax-responsive enhancer element B67) (ATF4), transcript variant 1, mRNA.	ILMN_2358457	NM_001675.2
486	UNC45A	1873.14	1387.57	0.740771	1731.61	1936.82	1.11851	1.50992	6066.33	2234.49	0.368344	5310.06	2530.44	0.476537	1.29373	1.40183	Homo sapiens unc-45 homolog A (C. elegans) (UNC45A), transcript variant 3, mRNA.	ILMN_1709860	NM_001039675.1
487	OSR1	753.479	973.636	1.29219	619.776	657.703	1.06119	0.821238	862.464	1200.36	1.39178	718.537	1981.64	2.75788	1.98155	1.40139	Homo sapiens odd-skipped related 1 (Drosophila) (OSR1), mRNA.	ILMN_2197128	NM_145260.2
488	MAP2K7	680.524	931.258	1.36844	660.014	1266.96	1.91959	1.40276	847.922	1174.4	1.38503	809.698	1569.37	1.93821	1.3994	1.40108	Homo sapiens mitogen-activated protein kinase kinase 7 (MAP2K7), mRNA.	ILMN_1781104	NM_145185.2
489	PHC2	918.913	908.556	0.988728	759.879	1266.27	1.6664	1.6854	380.783	340.412	0.893981	368.979	367.866	0.996984	1.11522	1.40031	Homo sapiens polyhomeotic-like 2 (Drosophila) (PHC2), transcript variant 2, mRNA.	ILMN_1808047	NM_004427.2
490	MGC72075	486.832	519.786	1.06769	450.654	580.439	1.28799	1.20634	1045.94	929.324	0.888505	911.24	1290.17	1.41583	1.5935	1.39992	Homo sapiens chromosome 7 open reading frame 46 (C7orf46), mRNA.	ILMN_1674498	NM_199136.1
491	MT1M	299.508	271.021	0.904886	216.264	302.149	1.39713	1.54398	317.017	303.338	0.956851	272.756	327.674	1.20134	1.25552	1.39975	Homo sapiens metallothionein 1M (MT1M), mRNA.	ILMN_1657435	NM_176870.1
492	MGAT4B	1202.82	1292.62	1.07466	1315.05	2355.97	1.79155	1.66709	304.311	269.341	0.885086	283.636	284.19	1.00195	1.13204	1.39957	Homo sapiens mannosyl (alpha-1,3-)-glycoprotein beta-1,4-N-acetylglucosaminyltransferase, isoenzyme B (MGAT4B), transcript variant 2, mRNA.	ILMN_1796106	NM_014275.2
493	SF3B5	11785.4	6636.23	0.563087	10686.4	11146.4	1.04305	1.85237	17696.3	11635.5	0.65751	18893.8	11760.3	0.622441	0.946663	1.39952	Homo sapiens splicing factor 3b, subunit 5, 10kDa (SF3B5), mRNA.	ILMN_1689389	NM_031287.2
494	HTR4	297.431	249.251	0.838013	255.35	317.465	1.24326	1.48358	269.613	232.19	0.861199	230.694	261.193	1.13221	1.31469	1.39913	Homo sapiens 5-hydroxytryptamine (serotonin) receptor 4 (HTR4), transcript variant n, mRNA.	ILMN_1676350	NM_001040174.1
495	AHSA1	6227.03	5040.83	0.809508	3954.29	4581.67	1.15866	1.43131	10436.9	6508.81	0.623633	9285.48	7914.05	0.852304	1.36668	1.39899	Homo sapiens AHA1, activator of heat shock 90kDa protein ATPase homolog 1 (yeast) (AHSA1), mRNA.	ILMN_1703617	NM_012111.1
496	DKK2	297.122	229.677	0.773005	255.573	298.547	1.16815	1.51118	264.344	250.359	0.947094	263.019	320.539	1.21869	1.28677	1.39898	Homo sapiens dickkopf homolog 2 (Xenopus laevis) (DKK2), mRNA.	ILMN_2194688	NM_014421.2
497	RCE1	384.256	507.861	1.32167	396.899	879.459	2.21583	1.67653	2022.5	6478.38	3.20315	2101.85	7549.19	3.59169	1.1213	1.39891	Homo sapiens RCE1 homolog, prenyl protein peptidase (S. cerevisiae) (RCE1), transcript variant 2, mRNA.	ILMN_1685002	NM_001032279.1
498	WWC1	1466.41	1409.68	0.961313	1602.63	1601.17	0.999086	1.03929	2304.72	1584.65	0.687566	2233.75	2700.13	1.20879	1.75806	1.39868	Homo sapiens WW, C2 and coiled-coil domain containing 1 (WWC1), mRNA.	ILMN_1658619	NM_015238.1
499	CD1C	316.513	281.075	0.888037	316.78	381.612	1.20466	1.35654	343.356	277.18	0.807266	305.609	355.391	1.16289	1.44053	1.39854	Homo sapiens CD1C antigen, c polypeptide (CD1C), mRNA.	ILMN_1654210	NM_001765.1
500	HS6ST2	621.882	667.692	1.07366	549.25	915.675	1.66714	1.55276	1833.07	2521.06	1.37532	1380.62	2360.27	1.70958	1.24304	1.3979	Homo sapiens heparan sulfate 6-O-sulfotransferase 2 (HS6ST2), mRNA.	ILMN_2415583	NM_001077188.1
501	KTI12	1746.08	1908.57	1.09306	1830.36	3160.1	1.72649	1.5795	4057.88	3199.87	0.788557	3565.2	3416.55	0.958304	1.21526	1.39738	Homo sapiens KTI12 homolog, chromatin associated (S. cerevisiae) (KTI12), mRNA.	ILMN_1703226	NM_138417.2
502	ZNF354A	652.293	703.932	1.07917	578.484	671.73	1.16119	1.07601	787.404	615.555	0.781753	548.725	737.126	1.34334	1.71837	1.39719	Homo sapiens zinc finger protein 354A (ZNF354A), mRNA.	ILMN_1714848	NM_005649.2
503	LOC201725	2294.03	2493.31	1.08687	2117.18	3909.3	1.84647	1.69889	2965.56	4682.89	1.57909	2749.68	4755.73	1.72956	1.09529	1.39709	Homo sapiens hypothetical protein LOC201725 (LOC201725), mRNA.	ILMN_1792712	NM_001008393.1
504	SNRP70	842.55	948.563	1.12582	663.319	1082.43	1.63184	1.44946	26524	17314	0.652765	24771.9	21741	0.877646	1.3445	1.39698	Homo sapiens small nuclear ribonucleoprotein 70kDa polypeptide (RNP antigen) (SNRP70), mRNA.	ILMN_1732053	NM_003089.4
505	AZIN1	2002.7	2260.01	1.12849	2107.22	3089.73	1.46626	1.29931	3826.87	4400.5	1.1499	3177.32	5456.17	1.71723	1.49338	1.39634	Homo sapiens antizyme inhibitor 1 (AZIN1), transcript variant 2, mRNA.	ILMN_1656682	NM_015878.4
506	ABLIM1	870.096	607.536	0.69824	703.436	849.168	1.20717	1.72888	313.423	302.251	0.964356	352.62	361.734	1.02585	1.06376	1.39632	Homo sapiens actin binding LIM protein 1 (ABLIM1), transcript variant 4, mRNA.	ILMN_1696682	NM_006720.3
507	ADAR	1612.61	852.127	0.528416	1687.6	1284.38	0.76107	1.44029	352.375	299.868	0.850992	299.436	344.273	1.14974	1.35106	1.39567	Homo sapiens adenosine deaminase, RNA-specific (ADAR), transcript variant 4, mRNA.	ILMN_2320964	NM_015840.2
508	NPDC1	773.299	1066.35	1.37896	654.33	1615.77	2.46936	1.79074	914.531	1005.42	1.09939	961.618	1056.7	1.09888	0.999535	1.39514	Homo sapiens neural proliferation, differentiation and control, 1 (NPDC1), mRNA.	ILMN_2199313	NM_015392.2
509	RPE	2614.07	2005.57	0.767222	2379.03	2447.33	1.02871	1.34082	287.484	245.476	0.853879	274.517	339.534	1.23684	1.4485	1.39466	Homo sapiens ribulose-5-phosphate-3-epimerase (RPE), transcript variant 1, mRNA.	ILMN_1699476	NM_006916.1
510	ZNF121	556.001	560.768	1.00857	551.519	763.168	1.38376	1.37199	455.941	574.249	1.25948	359.42	641.472	1.78474	1.41704	1.39452	Homo sapiens zinc finger protein 121 (ZNF121), mRNA.	ILMN_1766613	NM_001008727.1
511	MPST	1805.83	2574.23	1.42551	1606.98	3286.55	2.04518	1.43469	778.003	921.676	1.18467	727.736	1166.62	1.60308	1.35319	1.39394	Homo sapiens mercaptopyruvate sulfurtransferase (MPST), transcript variant 3, mRNA.	ILMN_1764596	NM_001013440.1
512	SNX7	2061.81	1775.07	0.860928	1714.06	1975.34	1.15243	1.3386	645.781	434.807	0.673305	533.663	520.152	0.974681	1.44761	1.3931	Homo sapiens sorting nexin 7 (SNX7), transcript variant 2, mRNA.	ILMN_2400613	NM_152238.1
513	TCP11L2	307.326	271.084	0.882071	266.412	321.293	1.206	1.36724	337.874	293.781	0.869498	317.581	391.768	1.2336	1.41875	1.39299	Homo sapiens t-complex 11 (mouse)-like 2 (TCP11L2), mRNA.	ILMN_2231051	NM_152772.1
514	INSIG1	932.123	2026.15	2.17369	883.138	3027.73	3.42838	1.57721	564.894	1414.41	2.50384	582.201	1761.88	3.02625	1.20864	1.39293	Homo sapiens insulin induced gene 1 (INSIG1), transcript variant 2, mRNA.	ILMN_1686989	NM_198336.1
515	UBE2V1	336.96	315.737	0.937017	299.411	407.163	1.35988	1.45129	387.469	337.059	0.869897	335.284	389.198	1.1608	1.33441	1.39285	Homo sapiens ubiquitin-conjugating enzyme E2 variant 1 (UBE2V1), transcript variant 3, mRNA.	ILMN_1665862	NM_001032288.1
516	SEC23A	471.509	431.319	0.914763	544.845	670.238	1.23015	1.34477	547.38	502.134	0.917342	408.489	539.639	1.32106	1.4401	1.39243	Homo sapiens Sec23 homolog A (S. cerevisiae) (SEC23A), mRNA.	ILMN_2129309	NM_006364.2
517	FAM69B	1050.43	1753.21	1.66905	1198.08	1955.32	1.63205	0.977833	928.879	1304.37	1.40424	723.904	1834.98	2.53483	1.80512	1.39148	Homo sapiens family with sequence similarity 69, member B (FAM69B), mRNA.	ILMN_1718446	XM_942503.1
518	PVRL2	257.855	289.284	1.12188	253.327	407.275	1.6077	1.43304	803.733	851.472	1.0594	962.339	1374.35	1.42814	1.34807	1.39055	Homo sapiens poliovirus receptor-related 2 (herpesvirus entry mediator B) (PVRL2), mRNA.	ILMN_1718303	NM_001042724.1
519	POP7	5273.5	4435.47	0.841087	5645.38	8418.35	1.49119	1.77294	4074.16	6444.87	1.58189	4869.34	7765.21	1.59471	1.00811	1.39052	Homo sapiens processing of precursor 7, ribonuclease P subunit (S. cerevisiae) (POP7), mRNA.	ILMN_1680091	NM_005837.1
520	PCBP4	351.05	290.223	0.826729	313.343	349.161	1.11431	1.34785	484.379	372.521	0.76907	371.324	409.174	1.10193	1.43281	1.39033	Homo sapiens poly(rC) binding protein 4 (PCBP4), transcript variant 3, mRNA.	ILMN_2358842	NM_033009.1
521	DENND1A	520.98	458.005	0.879123	392.482	438.477	1.11719	1.2708	1383.8	1217.23	0.879628	1110.01	1474.16	1.32807	1.50981	1.3903	Homo sapiens DENN/MADD domain containing 1A (DENND1A), transcript variant 2, mRNA.	ILMN_1727315	NM_024820.2
522	ATPBD1C	497.608	449.349	0.903016	487.21	731.693	1.5018	1.66309	565.407	614.517	1.08686	477.572	579.838	1.21414	1.11711	1.3901	Homo sapiens ATP binding domain 1 family, member C (ATPBD1C), mRNA.	ILMN_1704943	NM_016301.2
523	NUP62	29802.8	20053	0.672856	25230.2	20087.5	0.796171	1.18327	38612.5	23392.2	0.60582	33862.9	32744.8	0.96698	1.59615	1.38971	Homo sapiens nucleoporin 62kDa (NUP62), transcript variant 1, mRNA.	ILMN_2323491	NM_153719.2
524	DONSON	5877.86	6302.97	1.07232	5425.32	9712.39	1.7902	1.66946	9585.94	12348.2	1.28816	8898.61	12720.7	1.42951	1.10973	1.38959	Homo sapiens downstream neighbor of SON (DONSON), transcript variant 2, mRNA.	ILMN_1758629	NM_145794.1
525	SLC35B2	1890.59	3380.84	1.78825	1588.57	3887.71	2.4473	1.36855	2354.69	3760.73	1.59712	2195.35	4944.34	2.25219	1.41015	1.38935	Homo sapiens solute carrier family 35, member B2 (SLC35B2), mRNA.	ILMN_1789001	NM_178148.1
526	C1ORF108	4064.78	6447.57	1.58621	3740.92	9472.02	2.532	1.59626	822.897	897.06	1.09012	778.124	1002.69	1.2886	1.18206	1.38916	Homo sapiens chromosome 1 open reading frame 108 (C1orf108), mRNA.	ILMN_1679383	NM_024595.1
527	ID2	30319.1	38666	1.2753	27787.1	42911.7	1.5443	1.21093	11203.7	11322.8	1.01063	9637.31	15255.8	1.58299	1.56634	1.38864	Homo sapiens inhibitor of DNA binding 2, dominant negative helix-loop-helix protein (ID2), mRNA.	ILMN_2086095	NM_002166.4
528	CTR9	666.053	502.434	0.754345	690.156	782.672	1.13405	1.50336	588.585	409.256	0.695322	592.605	524.377	0.884867	1.2726	1.38798	Homo sapiens Ctr9, Paf1/RNA polymerase II complex component, homolog (S. cerevisiae) (CTR9), mRNA.	ILMN_2120917	NM_014633.2
529	GPT2	9426.11	7348.07	0.779544	7782.04	7749.28	0.995791	1.2774	21795.5	18324.5	0.840747	19278.5	24259.2	1.25836	1.49671	1.38706	Homo sapiens glutamic pyruvate transaminase (alanine aminotransferase) 2 (GPT2), mRNA.	ILMN_1684158	NM_133443.1
530	HCN3	510.607	682.03	1.33572	513.12	673.664	1.31288	0.982895	1296.73	2343.69	1.80739	1149.26	3719.63	3.23656	1.79074	1.38682	Homo sapiens hyperpolarization activated cyclic nucleotide-gated potassium channel 3 (HCN3), mRNA.	ILMN_1787256	NM_020897.1
531	TSPYL1	3865.2	3099.58	0.801919	3830.96	4917.74	1.28368	1.60076	8948.2	6250.83	0.698557	8765.81	7180.64	0.819164	1.17265	1.38671	Homo sapiens TSPY-like 1 (TSPYL1), mRNA.	ILMN_1779014	NM_003309.1
532	FASTK	509.531	786.497	1.54357	685.242	1219.66	1.7799	1.1531	7533.34	23955	3.17987	6454.24	33239.3	5.15	1.61956	1.38633	Homo sapiens Fas-activated serine/threonine kinase (FASTK), transcript variant 4, mRNA.	ILMN_1691861	NM_033015.2
533	PCDHA6	300.813	231.444	0.769395	288.556	286.548	0.993042	1.29068	298.609	249.791	0.836516	239.161	296.415	1.2394	1.48162	1.38615	Homo sapiens protocadherin alpha 6 (PCDHA6), transcript variant 2, mRNA.	ILMN_1799335	NM_031848.1
534	SRC	1620.93	1658.07	1.02291	1353.38	1987.44	1.46851	1.43562	302.251	273.937	0.906323	287.842	348.652	1.21126	1.33646	1.38604	Homo sapiens v-src sarcoma (Schmidt-Ruppin A-2) viral oncogene homolog (avian) (SRC), transcript variant 2, mRNA.	ILMN_1685898	NM_198291.1
535	PRKACB	484.619	402.896	0.831367	398.757	413.062	1.03588	1.24599	552.105	415.856	0.75322	373.377	429.139	1.14935	1.52591	1.38595	Homo sapiens protein kinase, cAMP-dependent, catalytic, beta (PRKACB), transcript variant 3, mRNA.	ILMN_2278112	NM_182948.2
536	TBCD	1333.05	713.955	0.535581	1311.18	816.654	0.62284	1.16292	555.009	338.438	0.609789	464.537	455.77	0.981128	1.60896	1.38594	Homo sapiens tubulin-specific chaperone d (TBCD), transcript variant 1, mRNA.	ILMN_1795400	NM_005993.3
537	SHMT1	2686.26	1658.53	0.617411	3336.66	2350.77	0.704527	1.1411	950.365	650.189	0.684146	868.68	968.972	1.11545	1.63043	1.38577	Homo sapiens serine hydroxymethyltransferase 1 (soluble) (SHMT1), transcript variant 1, mRNA.	ILMN_1743784	NM_148918.1
538	UPF3A	938.599	1389.4	1.48029	862.113	2348.14	2.72371	1.83998	1196.91	1857.11	1.55158	1290.99	1865.58	1.44508	0.93136	1.38567	Homo sapiens UPF3 regulator of nonsense transcripts homolog A (yeast) (UPF3A), transcript variant 1, mRNA.	ILMN_1705515	NM_023011.2
539	SIAHBP1	13614.8	8582.58	0.630387	13501.5	9040.03	0.66956	1.06214	28351.6	12123.9	0.427627	27137.3	19833.6	0.730861	1.70911	1.38562	Homo sapiens fuse-binding protein-interacting repressor (SIAHBP1), transcript variant 2, mRNA.	ILMN_1779404	NM_014281.3
540	PPIL5	693.904	751.972	1.08368	694.039	1088.38	1.56818	1.44709	1009.82	842.264	0.834075	1111.5	1227.53	1.10439	1.32409	1.38559	Homo sapiens peptidylprolyl isomerase (cyclophilin)-like 5 (PPIL5), transcript variant 1, mRNA.	ILMN_1715616	NM_203467.1
541	TMEM55A	1379.46	2211.36	1.60306	1201.83	3131.1	2.60529	1.6252	1309.71	3474.72	2.65304	1175.08	3572.26	3.04002	1.14586	1.38553	Homo sapiens transmembrane protein 55A (TMEM55A), mRNA.	ILMN_1752117	NM_018710.1
542	OR10K2	272.557	253.649	0.930629	212.86	322.714	1.51609	1.6291	277.384	261.829	0.943924	256.646	276.514	1.07742	1.14142	1.38526	Homo sapiens olfactory receptor, family 10, subfamily K, member 2 (OR10K2), mRNA.	ILMN_1708982	NM_001004476.1
543	THRAP5	624.9	532.426	0.852018	684.577	919.788	1.34359	1.57695	8727.48	5263.86	0.603136	8488	6108.23	0.719632	1.19315	1.38505	Homo sapiens mediator complex subunit 16 (MED16), mRNA.	ILMN_1790782	XM_939640.1
544	BRD3	3986.19	3477.94	0.872497	3291.6	4705.75	1.42963	1.63854	6942.31	6217.44	0.895587	7017.08	7108.56	1.01304	1.13114	1.38484	Homo sapiens bromodomain containing 3 (BRD3), mRNA.	ILMN_1785635	NM_007371.2
545	SQLE	3552.62	4667.38	1.31379	2283.38	4550.05	1.99269	1.51675	1982.96	2724.09	1.37375	1676.4	2882.95	1.71973	1.25186	1.3843	Homo sapiens squalene epoxidase (SQLE), mRNA.	ILMN_2041293	NM_003129.3
546	C14ORF166	17540.8	16100.2	0.917872	13125.8	18925.8	1.44188	1.57089	20763.9	17445.6	0.840186	17903	18015.6	1.00629	1.1977	1.38429	Homo sapiens chromosome 14 open reading frame 166 (C14orf166), mRNA.	ILMN_1696708	NM_016039.1
547	FAM107B	1599.71	2284.8	1.42826	1303.67	3483.87	2.67235	1.87105	2271.98	4148.4	1.8259	2281.6	3738.1	1.63837	0.897292	1.38417	Homo sapiens family with sequence similarity 107, member B (FAM107B), mRNA.	ILMN_1758672	NM_031453.2
548	YSK4	253.536	227.028	0.895448	226.046	276.905	1.22499	1.36802	290.988	260.897	0.89659	255.553	320.764	1.25517	1.39994	1.38398	Homo sapiens yeast Sps1/Ste20-related kinase 4 (S. cerevisiae) (YSK4), transcript variant 2, mRNA.	ILMN_2235115	NM_025052.3
549	BAD	4184.33	3903.23	0.932821	3660.24	4097.45	1.11945	1.20007	678.84	681.54	1.00398	666.465	1049.05	1.57406	1.56782	1.38395	Homo sapiens BCL2-antagonist of cell death (BAD), transcript variant 1, mRNA.	ILMN_1720360	NM_032989.1
550	ALS2CR12	318.365	274.09	0.860932	305.343	307.76	1.00791	1.17073	403.501	339.202	0.840647	295.612	396.659	1.34182	1.59618	1.38345	Homo sapiens amyotrophic lateral sclerosis 2 (juvenile) chromosome region, candidate 12 (ALS2CR12), mRNA.	ILMN_1765674	NM_139163.1
551	SLC30A5	708.899	721.846	1.01826	609.079	815.25	1.3385	1.31449	685.38	760.268	1.10926	610.521	983.02	1.61013	1.45153	1.38301	Homo sapiens solute carrier family 30 (zinc transporter), member 5 (SLC30A5), transcript variant 1, mRNA.	ILMN_2258471	NM_024055.2
552	TCP11L1	300.844	247.644	0.823165	254.748	270.959	1.06364	1.29213	346.365	283.458	0.81838	251.688	303.554	1.20607	1.47373	1.38293	Homo sapiens t-complex 11 (mouse)-like 1 (TCP11L1), mRNA.	ILMN_2208812	NM_018393.2
553	CAMK1	2552.86	2564.28	1.00447	2115.09	3616.63	1.70992	1.70231	3181.16	3799.97	1.19452	3073.69	3903.34	1.26992	1.06312	1.38271	Homo sapiens calcium/calmodulin-dependent protein kinase I (CAMK1), mRNA.	ILMN_2140990	NM_003656.3
554	GMCL1	1095.47	856.167	0.781555	977.664	1108.18	1.1335	1.45031	2937.86	2753.65	0.937299	2715.73	3345.81	1.23201	1.31442	1.38237	Homo sapiens germ cell-less homolog 1 (Drosophila) (GMCL1), mRNA.	ILMN_2194627	NM_178439.3
555	FAM19A3	385.45	422.391	1.09584	335.212	358.095	1.06826	0.974839	294.097	222.352	0.756049	239.938	324.688	1.35321	1.78985	1.38234	Homo sapiens family with sequence similarity 19 (chemokine (C-C motif)-like), member A3 (FAM19A3), transcript variant 1, mRNA.	ILMN_2318885	NM_001004440.1
556	EHMT1	320.988	286.374	0.892164	310.587	365.875	1.17801	1.32039	624.318	388.382	0.622091	505.467	454.132	0.898441	1.44423	1.38231	Homo sapiens euchromatic histone-lysine N-methyltransferase 1 (EHMT1), mRNA. XM_946126 XM_946128 XM_946130 XM_946133	ILMN_1812273	NM_024757.3
557	MTA1	5152.94	7144.8	1.38655	4462.13	10397.6	2.33018	1.68056	5714.24	9168.57	1.60451	5907.88	10275.6	1.73931	1.08401	1.38229	Homo sapiens metastasis associated 1 (MTA1), mRNA.	ILMN_1671911	NM_004689.2
558	GNA13	4643.45	4219.59	0.908719	5022.35	6631.06	1.32031	1.45294	4479.95	4695.76	1.04817	3350.02	4601.66	1.37362	1.31049	1.38171	Homo sapiens guanine nucleotide binding protein (G protein), alpha 13 (GNA13), mRNA.	ILMN_2176037	NM_006572.3
559	ZNF37A	501.548	612.258	1.22074	480.575	692.934	1.44189	1.18116	590.661	445.594	0.754399	475.729	567.66	1.19324	1.58171	1.38144	Homo sapiens zinc finger protein 37A (ZNF37A), transcript variant 1, mRNA.	ILMN_1707596	NM_003421.1
560	SLC35B4	1497.51	1032.3	0.689343	1274.46	1396.22	1.09554	1.58926	1549.67	2008.49	1.29608	1413.68	2150.08	1.5209	1.17347	1.38136	Homo sapiens solute carrier family 35, member B4 (SLC35B4), mRNA.	ILMN_1697959	NM_032826.3
561	EGLN2	253.353	247.273	0.976001	251.575	321.473	1.27785	1.30927	19234.9	16991.7	0.883379	17410.8	22350.4	1.2837	1.45317	1.38122	Homo sapiens egl nine homolog 2 (C. elegans) (EGLN2), transcript variant 3, mRNA.	ILMN_2354391	NM_017555.1
562	CD276	2224.83	2856.33	1.28384	1773.13	3540.46	1.99673	1.55528	2010.05	3552.07	1.76715	1880.87	4012	2.13306	1.20706	1.38117	Homo sapiens CD276 molecule (CD276), transcript variant 1, mRNA. XM_945872 XM_945874	ILMN_1683747	NM_001024736.1
563	MXRA7	1031.83	1342.73	1.30131	859.337	1617.28	1.88201	1.44624	540.178	505.141	0.935138	522.927	643.469	1.23051	1.31586	1.38105	Homo sapiens matrix-remodelling associated 7 (MXRA7), transcript variant 3, mRNA.	ILMN_1692077	NM_198530.2
564	RAB18	1389.74	2336.84	1.68149	1188.05	3075.67	2.58885	1.53961	2328.6	3918.34	1.6827	1986.33	4085.85	2.05699	1.22243	1.38102	Homo sapiens RAB18, member RAS oncogene family (RAB18), mRNA.	ILMN_1691143	NM_021252.3
565	SERINC3	435.521	516.871	1.18679	368.682	639.907	1.73566	1.46249	583.019	973.08	1.66904	488.886	1060.29	2.16879	1.29943	1.38096	Homo sapiens serine incorporator 3 (SERINC3), transcript variant 1, mRNA.	ILMN_1815656	NM_198941.1
566	ETNK2	760.923	845.059	1.11057	651.962	1230.61	1.88754	1.69962	747.986	1181.62	1.57974	829.916	1390.95	1.67601	1.06094	1.38028	Homo sapiens ethanolamine kinase 2 (ETNK2), mRNA.	ILMN_1800130	NM_018208.1
567	LRRC22	286.983	263.075	0.916694	236.986	320.644	1.35301	1.47597	244.861	250.28	1.02213	252.494	331.484	1.31284	1.28442	1.38019	Homo sapiens leucine-rich repeat, immunoglobulin-like and transmembrane domains 2 (LRIT2), mRNA.	ILMN_2115677	NM_001017924.2
568	CTBP1	428.111	430.349	1.00523	414.946	687.972	1.65798	1.64936	1098.67	1225.88	1.11579	1059.81	1312.96	1.23887	1.1103	1.37983	Homo sapiens C-terminal binding protein 1 (CTBP1), transcript variant 1, mRNA.	ILMN_2379734	NM_001012614.1
569	GAS1	1862.27	3100.72	1.66502	1659.57	3467.68	2.08951	1.25494	2286.8	3229.57	1.41227	1694.38	3600.64	2.12504	1.5047	1.37982	Homo sapiens growth arrest-specific 1 (GAS1), mRNA.	ILMN_2062701	NM_002048.1
570	MKNK2	565.009	1450.46	2.56715	554.178	2564.28	4.62719	1.80246	10509.9	69691.4	6.63104	10858.7	68890.9	6.3443	0.956757	1.37961	Homo sapiens MAP kinase interacting serine/threonine kinase 2 (MKNK2), transcript variant 1, mRNA.	ILMN_2347068	NM_017572.2
571	KLK8	292.726	283.968	0.970081	253.709	332.502	1.31056	1.35099	330.424	279.387	0.845541	286.49	340.931	1.19003	1.40742	1.3792	Homo sapiens kallikrein-related peptidase 8 (KLK8), transcript variant 4, mRNA.	ILMN_1735700	NM_144505.1
572	PIP5K2A	400.227	528.738	1.3211	409.968	745.574	1.81861	1.3766	433.971	574.092	1.32288	431.422	788.398	1.82744	1.38141	1.379	Homo sapiens phosphatidylinositol-4-phosphate 5-kinase, type II, alpha (PIP5K2A), mRNA.	ILMN_2152465	NM_005028.3
573	PPM1B	587.186	635.871	1.08291	515.925	950.173	1.84169	1.70068	1306.1	1024.54	0.784427	1160.15	961.618	0.828871	1.05666	1.37867	Homo sapiens protein phosphatase 1B (formerly 2C), magnesium-dependent, beta isoform (PPM1B), transcript variant 4, mRNA.	ILMN_1796085	NM_177969.2
574	KRCC1	2459.94	2810.86	1.14265	2050.85	4132.42	2.01498	1.76343	1916.37	3818.77	1.99272	1850.2	3663.94	1.9803	0.993768	1.3786	Homo sapiens lysine-rich coiled-coil 1 (KRCC1), mRNA.	ILMN_2091375	NM_016618.1
575	NPEPPS	3240.72	2278.1	0.70296	3012.06	3814.6	1.26644	1.80159	5930.27	4196.34	0.707614	5719.79	3866.98	0.67607	0.955422	1.37851	Homo sapiens aminopeptidase puromycin sensitive (NPEPPS), mRNA.	ILMN_2116127	NM_006310.2
576	ABCB8	336.178	262.932	0.782121	256.332	325.726	1.27072	1.62471	434.569	351.417	0.808655	370.316	338.966	0.915341	1.13193	1.37832	Homo sapiens ATP-binding cassette, sub-family B (MDR/TAP), member 8 (ABCB8), nuclear gene encoding mitochondrial protein, mRNA.	ILMN_2102422	NM_007188.2
577	SSR1	1612.14	2790.59	1.73098	1422.69	3425.2	2.40755	1.39086	2072.15	4365.08	2.10655	1821.57	5240.43	2.87687	1.36568	1.37827	Homo sapiens signal sequence receptor, alpha (translocon-associated protein alpha) (SSR1), mRNA.	ILMN_1750693	NM_003144.2
578	C16ORF61	23775	20568.1	0.865116	24466.7	26503.5	1.08325	1.25214	24486.1	26395.5	1.07798	24409.5	39554.2	1.62044	1.50322	1.37768	Homo sapiens chromosome 16 open reading frame 61 (C16orf61), mRNA.	ILMN_1783333	NM_020188.2
579	LARP6	14586.3	24466.7	1.67738	13280.7	27980.9	2.10688	1.25606	10474.3	25766.5	2.45996	9267.57	34177.9	3.6879	1.49917	1.37761	Homo sapiens La ribonucleoprotein domain family, member 6 (LARP6), transcript variant 2, mRNA.	ILMN_1663401	NM_197958.1
580	BCL7B	2021.46	3442.29	1.70287	2008.2	6014.5	2.99497	1.75877	5429.71	10947.1	2.01615	5444.61	10937	2.00878	0.996346	1.37756	Homo sapiens B-cell CLL/lymphoma 7B (BCL7B), transcript variant 2, mRNA.	ILMN_1754199	NM_001707.2
581	HES6	8144.85	12803.5	1.57198	6851.85	12314.6	1.79727	1.14331	7494.79	12729	1.69838	6575.84	17999.1	2.73716	1.61163	1.37747	Homo sapiens hairy and enhancer of split 6 (Drosophila) (HES6), mRNA.	ILMN_1694268	NM_018645.3
582	AGRN	272.906	232.749	0.852853	256.416	302.972	1.18156	1.38542	323.286	289.277	0.894802	255.014	312.5	1.22542	1.36949	1.37745	Homo sapiens agrin (AGRN), mRNA.	ILMN_2234605	NM_198576.2
583	PRRT3	826.429	1058.15	1.28039	655.631	796.634	1.21506	0.948976	724.273	1123.51	1.55122	623.671	1747	2.80116	1.80578	1.37738	Homo sapiens proline-rich transmembrane protein 3 (PRRT3), mRNA.	ILMN_1784985	NM_207351.2
584	HCAP-G	3565.31	2184.75	0.61278	3819.85	3118.32	0.816346	1.3322	6545.41	2641.54	0.403571	5664.55	3250.98	0.573917	1.4221	1.37715	Homo sapiens non-SMC condensin I complex, subunit G (NCAPG), mRNA.	ILMN_1751444	NM_022346.3
585	FCRL2	321.303	274.521	0.854399	230.434	301.699	1.30926	1.53238	301.356	248.654	0.825116	265.958	268.122	1.00814	1.22181	1.3771	Homo sapiens Fc receptor-like 2 (FCRL2), transcript variant 1, mRNA.	ILMN_1761873	NM_138738.2
586	CNBP	28758.9	18351.4	0.638113	26407.2	28835.3	1.09195	1.71121	46754.1	44275.5	0.946986	39642.6	39146.4	0.987483	1.04276	1.37699	Homo sapiens CCHC-type zinc finger, nucleic acid binding protein (CNBP), mRNA.	ILMN_2169839	NM_003418.1
587	GTPBP8	2606.16	2244.37	0.861179	2324.98	3307.29	1.4225	1.65181	3161.91	2420.82	0.765619	3194.9	2695.17	0.843585	1.10183	1.37682	Homo sapiens GTP-binding protein 8 (putative) (GTPBP8), transcript variant 1, mRNA.	ILMN_2393243	NM_014170.2
588	C17ORF62	1091.6	1339.44	1.22705	1013.08	1917.85	1.89309	1.5428	1191	1528.06	1.28301	1195.81	1853.61	1.55008	1.20816	1.37548	Homo sapiens chromosome 17 open reading frame 62 (C17orf62), mRNA.	ILMN_1750401	NM_001033046.1
589	FBXO21	1290.82	924.272	0.716034	1147.53	1226.74	1.06903	1.49299	14538.1	6390.85	0.439594	12225.7	6747.45	0.551909	1.2555	1.37424	Homo sapiens F-box protein 21 (FBXO21), transcript variant 2, mRNA.	ILMN_2358647	NM_033624.2
590	ALF	258.419	192.462	0.744767	269.681	250.693	0.929591	1.24816	319.138	260.055	0.814865	251.906	307.765	1.22175	1.49933	1.37374	Homo sapiens TFIIA-alpha/beta-like factor (ALF), transcript variant 1, mRNA.	ILMN_1682943	NM_172196.1
591	PIK3CB	539.279	439.006	0.81406	510.532	468.551	0.917769	1.1274	1132.74	873.495	0.771135	938.801	1172.7	1.24915	1.61989	1.37364	Homo sapiens phosphoinositide-3-kinase, catalytic, beta polypeptide (PIK3CB), mRNA.	ILMN_1763347	NM_006219.1
592	RCHY1	686.053	581.357	0.847393	730.884	1022.12	1.39847	1.65032	412.67	433.2	1.04975	420.088	483.656	1.15132	1.09676	1.37354	Homo sapiens ring finger and CHY zinc finger domain containing 1 (RCHY1), transcript variant 3, mRNA.	ILMN_2386732	NM_015436.2
593	TRAF5	288.618	230.386	0.798238	249.954	287.009	1.14825	1.43848	263.504	258.746	0.981943	227.313	292.037	1.28474	1.30836	1.37342	Homo sapiens TNF receptor-associated factor 5 (TRAF5), transcript variant 1, mRNA.	ILMN_1699447	NM_004619.3
594	PALM	333.405	275.085	0.825076	239.462	328.401	1.37141	1.66216	895.913	1398.04	1.56047	912.944	1543.7	1.6909	1.08359	1.37288	Homo sapiens paralemmin (PALM), transcript variant 1, mRNA.	ILMN_2283185	NM_002579.2
595	SMOC1	351.314	409.271	1.16497	353.457	496.365	1.40431	1.20545	395.753	382.069	0.965421	339.25	504.456	1.48697	1.54023	1.37284	Homo sapiens SPARC related modular calcium binding 1 (SMOC1), transcript variant 1, mRNA.	ILMN_1791202	NM_001034852.1
596	ALDOA	6037.55	4966.69	0.822634	4816.83	6387.73	1.32613	1.61205	21729.2	12742.8	0.586435	22140.1	14718.6	0.664795	1.13362	1.37284	Homo sapiens aldolase A, fructose-bisphosphate (ALDOA), transcript variant 2, mRNA.	ILMN_1681374	NM_000034.2
597	OBFC2B	6540.18	6404.27	0.979218	5356.75	10602.8	1.97934	2.02135	4672.56	6794.78	1.45419	5271.08	5551.94	1.05328	0.72431	1.37283	Homo sapiens oligonucleotide/oligosaccharide-binding fold containing 2B (OBFC2B), mRNA.	ILMN_1704672	NM_024068.2
598	LOC650254	326.402	256.712	0.786491	255.078	299.786	1.17527	1.49432	340.183	299.551	0.880556	304.389	335.263	1.10143	1.25083	1.37258	PREDICTED: Homo sapiens similar to hypothetical protein FLJ40722, transcript variant 2 (LOC650254), mRNA.	ILMN_1652494	XM_945692.1
599	TMEM20	754.968	2124.85	2.81449	755.151	2684.02	3.55429	1.26285	818.019	1971.62	2.41024	711.637	2541.73	3.57166	1.48187	1.37236	Homo sapiens transmembrane protein 20 (TMEM20), mRNA.	ILMN_1690464	NM_153226.1
600	CROP	734.243	344.698	0.46946	526.522	335.283	0.636788	1.35643	12979	7628.02	0.587721	9992.66	8152.83	0.815882	1.38821	1.37232	Homo sapiens cisplatin resistance-associated overexpressed protein (CROP), transcript variant 2, mRNA.	ILMN_2299072	NM_016424.3
601	HSPE1	13769.3	14605	1.06069	10988.3	18527.3	1.68609	1.58961	20524	46215.5	2.25177	17782.4	46215.5	2.59895	1.15418	1.3719	Homo sapiens heat shock 10kDa protein 1 (chaperonin 10) (HSPE1), mRNA.	ILMN_2092536	NM_002157.1
602	CTCF	1242.99	817.1	0.657368	1383.06	1577.33	1.14047	1.7349	2067.22	1284.4	0.621318	2302.01	1442.04	0.626428	1.00822	1.37156	Homo sapiens CCCTC-binding factor (zinc finger protein) (CTCF), mRNA.	ILMN_1786015	NM_006565.2
603	STARD7	19800	17632.8	0.890545	19981.6	24426.5	1.22245	1.3727	19015.1	18163.3	0.955204	16631.9	21752	1.30785	1.36918	1.37094	Homo sapiens START domain containing 7 (STARD7), transcript variant 2, mRNA.	ILMN_1740819	NM_139267.1
604	COL9A1	327.192	251.854	0.769742	318.76	310.648	0.974551	1.26607	298.76	260.743	0.872749	246.047	316.865	1.28782	1.47559	1.37083	Homo sapiens collagen, type IX, alpha 1 (COL9A1), transcript variant 1, mRNA.	ILMN_2284647	NM_001851.3
605	ENAH	642.449	535.504	0.833535	572.229	756.493	1.32201	1.58603	1617.3	827.5	0.511656	1607.37	949.832	0.590923	1.15492	1.37048	Homo sapiens enabled homolog (Drosophila) (ENAH), transcript variant 2, mRNA.	ILMN_1716552	NM_018212.4
606	CPE	1041.91	1992.43	1.91228	956.547	2313.46	2.41855	1.26475	2005.83	3941.97	1.96525	1575.92	4568.32	2.89882	1.47503	1.36989	Homo sapiens carboxypeptidase E (CPE), mRNA.	ILMN_1731374	NM_001873.1
607	C16ORF25	260.93	262.302	1.00526	228.389	285.69	1.25089	1.24435	315.86	249.029	0.788414	246.679	290.813	1.17891	1.4953	1.36982	Homo sapiens coiled-coil domain containing 78 (CCDC78), transcript variant 2, mRNA.	ILMN_1811397	NM_173476.2
608	TNFRSF18	264.28	212.519	0.804144	239.514	275.031	1.14829	1.42796	356.907	337.335	0.945162	267.239	331.226	1.23944	1.31135	1.36965	Homo sapiens tumor necrosis factor receptor superfamily, member 18 (TNFRSF18), transcript variant 3, mRNA.	ILMN_2349633	NM_148902.1
609	SKIP	304.286	246.811	0.811117	245.837	267.776	1.08924	1.34289	290.478	262.265	0.902874	294.097	370.675	1.26038	1.39597	1.36943	Homo sapiens SPHK1 (sphingosine kinase type 1) interacting protein (SKIP), mRNA.	ILMN_1712423	NM_130766.1
610	C1ORF43	3529.64	4116.74	1.16633	3250.75	5960.51	1.83358	1.57209	16762.2	20667.1	1.23296	16674.9	23976.5	1.43788	1.1662	1.36915	Homo sapiens chromosome 1 open reading frame 43 (C1orf43), transcript variant 1, mRNA.	ILMN_1660602	NM_015449.1
611	TSSK4	317.116	244.53	0.771106	250.211	271.674	1.08578	1.40808	320.401	276.908	0.864253	264.605	304.116	1.14932	1.32984	1.36896	Homo sapiens testis-specific serine kinase 4 (TSSK4), mRNA.	ILMN_1723381	NM_174944.2
612	LMO4	25028.7	33951.2	1.35649	21052.2	45427	2.15782	1.59073	26805.5	32086.9	1.19703	22407.4	30765	1.37299	1.147	1.36886	Homo sapiens LIM domain only 4 (LMO4), mRNA.	ILMN_2117171	NM_006769.2
613	USP21	1644.42	2776.85	1.68865	1492.07	3812.78	2.55537	1.51326	340.916	360.175	1.05649	371.306	480.295	1.29353	1.22436	1.36881	Homo sapiens ubiquitin specific peptidase 21 (USP21), transcript variant 3, mRNA.	ILMN_2349006	NM_012475.4
614	KPNA6	2697.05	1451.94	0.538345	2764.65	2833.83	1.02502	1.90403	3939.33	1995.8	0.506634	5086.07	2147.1	0.422153	0.833249	1.36864	Homo sapiens karyopherin alpha 6 (importin alpha 7) (KPNA6), mRNA.	ILMN_1696021	NM_012316.3
615	GAGE5	19753	13430.7	0.679934	15683.4	16542.2	1.05476	1.55127	29058.5	22469.4	0.773245	24463.8	22434.4	0.917042	1.18597	1.36862	Homo sapiens G antigen 5 (GAGE5), mRNA.	ILMN_2127767	NM_001475.1
616	FLJ36888	416.568	446.671	1.07226	440.159	615.04	1.39731	1.30314	595.552	725.908	1.21888	575.077	1004.09	1.74601	1.43246	1.3678	Homo sapiens chromosome 19 open reading frame 47 (C19orf47), mRNA.	ILMN_1735608	NM_178830.2
617	TRIB2	941.694	843.684	0.895921	670.807	922.309	1.37492	1.53465	1422.18	2470.01	1.73678	1327.47	2767.84	2.08505	1.20053	1.36759	Homo sapiens tribbles homolog 2 (Drosophila) (TRIB2), mRNA.	ILMN_1714700	NM_021643.1
618	ITGB4	266.829	234.331	0.878208	270.049	283.961	1.05152	1.19734	304.344	252.327	0.829085	262.596	334.735	1.27471	1.53749	1.36742	Homo sapiens integrin, beta 4 (ITGB4), transcript variant 3, mRNA.	ILMN_2334210	NM_001005731.1
619	CRMP1	365.777	324.567	0.887336	342.655	384.474	1.12205	1.26451	290.104	237.534	0.818788	274.873	330.88	1.20376	1.47017	1.36734	Homo sapiens collapsin response mediator protein 1 (CRMP1), transcript variant 1, mRNA.	ILMN_1789541	NM_001014809.1
620	EXOSC3	4753.19	4232.71	0.890501	3480.89	4273.22	1.22762	1.37858	9915.64	9769.16	0.985228	8600.09	11485.4	1.3355	1.35553	1.36705	Homo sapiens exosome component 3 (EXOSC3), transcript variant 2, mRNA.	ILMN_1734194	NM_016042.2
621	FXYD2	307.926	271.681	0.882293	279.648	317.285	1.13458	1.28595	312.95	250.256	0.799667	282.8	327.482	1.158	1.4481	1.36702	Homo sapiens FXYD domain containing ion transport regulator 2 (FXYD2), transcript variant a, mRNA.	ILMN_2289593	NM_001680.3
622	CD320	1542.45	2236.98	1.45028	1519.26	2216.95	1.45923	1.00617	2392.11	3952.52	1.65232	2064.57	5894.33	2.85499	1.72787	1.36702	Homo sapiens CD320 molecule (CD320), mRNA.	ILMN_2115633	NM_016579.2
623	RBMY1J	283.111	268.401	0.94804	252.664	307.672	1.21771	1.28445	316.798	261.297	0.824806	273.75	327.228	1.19535	1.44926	1.36685	Homo sapiens RNA binding motif protein, Y-linked, family 1, member J (RBMY1J), mRNA.	ILMN_2194108	NM_001006117.2
624	NAT11	414.708	364.403	0.878696	370.933	426.24	1.1491	1.30773	522.669	488.087	0.933835	457.392	608.723	1.33086	1.42515	1.36644	Homo sapiens N-acetyltransferase 11 (NAT11), mRNA.	ILMN_2178244	NM_024771.1
625	FAM13A1	293.748	235.308	0.801054	230.268	267.746	1.16276	1.45153	425.927	335.212	0.787016	326.216	328.814	1.00796	1.28074	1.36614	Homo sapiens family with sequence similarity 13, member A1 (FAM13A1), transcript variant 1, mRNA.	ILMN_2401253	NM_001015045.1
626	UCRC	3943.23	3219.28	0.816407	3780.79	5489.4	1.45192	1.77843	4527.91	4847.08	1.07049	4211.18	4299.32	1.02093	0.953704	1.36606	Homo sapiens ubiquinol-cytochrome c reductase complex (7.2 kD) (UCRC), transcript variant 1, mRNA.	ILMN_2366714	NM_001003684.1
627	WDR34	1728.55	1781.43	1.0306	1248.53	2117.84	1.69627	1.64591	1477.89	1530.04	1.03528	1296.73	1457.55	1.12402	1.08571	1.36581	Homo sapiens WD repeat domain 34 (WDR34), mRNA.	ILMN_1685928	NM_052844.3
628	LSP1	1278.62	1436.67	1.12361	1070.76	2107.22	1.96797	1.75147	314.647	315.408	1.00242	333.064	327.124	0.982164	0.979794	1.36563	Homo sapiens lymphocyte-specific protein 1 (LSP1), transcript variant 2, mRNA.	ILMN_1791623	NM_001013255.1
629	C20ORF149	837.928	727.986	0.868793	845.84	1211.08	1.4318	1.64804	1180.12	1266.98	1.0736	1358.73	1580.11	1.16293	1.08321	1.36562	Homo sapiens chromosome 20 open reading frame 149 (C20orf149), mRNA.	ILMN_1720430	NM_024299.2
630	S100PBP	1382.64	1068.03	0.772454	1189.63	1196.49	1.00577	1.30204	4145.41	3453.99	0.833207	3325.46	3959.46	1.19065	1.429	1.36552	Homo sapiens S100P binding protein (S100PBP), transcript variant 1, mRNA.	ILMN_2314208	NM_001017406.1
631	DTWD2	10018.9	12749.1	1.2725	8101.2	14027.5	1.73154	1.36074	5874.16	9954.9	1.69469	5042.64	11708.1	2.32182	1.37005	1.36539	Homo sapiens DTW domain containing 2 (DTWD2), mRNA.	ILMN_2054554	NM_173666.1
632	TPD52L3	331.02	285.132	0.861374	275.188	282.595	1.02692	1.19218	409.569	305.397	0.745653	324.132	371.813	1.1471	1.53839	1.36529	Homo sapiens tumor protein D52-like 3 (TPD52L3), transcript variant 2, mRNA.	ILMN_1673190	NM_001001874.1
633	ZWILCH	891.533	778.587	0.873313	902.636	1212.76	1.34358	1.53848	1899.35	933.54	0.491505	1610.8	943.746	0.585886	1.19202	1.36525	Homo sapiens Zwilch, kinetochore associated, homolog (Drosophila) (ZWILCH), mRNA.	ILMN_1806483	NM_017975.2
634	CEP63	474.256	517.313	1.09079	450.984	694.235	1.53938	1.41125	432.814	422.361	0.975848	320.277	412.264	1.28721	1.31907	1.36516	Homo sapiens centrosomal protein 63kDa (CEP63), transcript variant 4, mRNA.	ILMN_2396011	NM_025180.2
635	ARHGEF1	313.35	248.988	0.794601	308.063	354.236	1.14988	1.44712	731.167	478.481	0.654407	499.838	419.56	0.839391	1.28268	1.3649	Homo sapiens Rho guanine nucleotide exchange factor (GEF) 1 (ARHGEF1), transcript variant 1, mRNA.	ILMN_2293131	NM_199002.1
636	USP32	274.788	261.738	0.952509	286.943	275.821	0.961239	1.00916	471.351	465.371	0.987314	344.911	585.891	1.69867	1.7205	1.36483	PREDICTED: Homo sapiens ubiquitin specific peptidase 32 (USP32), mRNA.	ILMN_1653337	XM_939750.1
637	ARPC5L	6265.59	13531.2	2.1596	5842.99	16873.4	2.8878	1.33719	5635.32	11595.6	2.05767	6066.33	17378	2.86467	1.39219	1.36469	Homo sapiens actin related protein 2/3 complex, subunit 5-like (ARPC5L), mRNA.	ILMN_2043816	NM_030978.1
638	UBXD5	327.102	323.188	0.988034	321.019	392.303	1.22206	1.23686	357.829	343.979	0.961295	277.171	397.662	1.43472	1.49249	1.36467	Homo sapiens UBX domain containing 5 (UBXD5), transcript variant 2, mRNA.	ILMN_1771390	NM_183008.2
639	RAB2	1236.96	1434.16	1.15942	1041.63	1585.09	1.52175	1.3125	1827.83	1485.61	0.812775	1737.55	2000.7	1.15145	1.41669	1.36459	Homo sapiens RAB2A, member RAS oncogene family (RAB2A), mRNA.	ILMN_1652394	NM_002865.1
640	TAGLN2	7199.77	3993.84	0.554718	7892.14	8249.44	1.04527	1.88433	23574.8	15276.9	0.648018	27114.2	14843.9	0.547457	0.844818	1.36457	Homo sapiens transgelin 2 (TAGLN2), mRNA.	ILMN_2090105	NM_003564.1
641	RBBP8	10111.4	9064.2	0.896438	10525.6	11117.1	1.05619	1.17821	880.535	405.809	0.460866	789.597	564.384	0.714775	1.55094	1.36457	Homo sapiens retinoblastoma binding protein 8 (RBBP8), transcript variant 1, mRNA.	ILMN_1678695	NM_002894.2
642	NUDT11	3191.17	3248.66	1.01801	2946.12	4743.98	1.61025	1.58175	2738.4	2120.47	0.774345	2491.62	2213.36	0.888319	1.14719	1.36447	Homo sapiens nudix (nucleoside diphosphate linked moiety X)-type motif 11 (NUDT11), mRNA.	ILMN_2189668	NM_018159.2
643	CBLN1	622.205	953.705	1.53278	484.899	904.825	1.86601	1.2174	404.624	471.742	1.16588	385.493	678.426	1.75989	1.5095	1.36345	Homo sapiens cerebellin 1 precursor (CBLN1), mRNA.	ILMN_1712461	NM_004352.1
644	HRAS	596.073	991.366	1.66316	586.387	1558.6	2.65797	1.59814	7247.34	10525.6	1.45234	7281.13	11928.9	1.63834	1.12806	1.3631	Homo sapiens v-Ha-ras Harvey rat sarcoma viral oncogene homolog (HRAS), transcript variant 2, mRNA.	ILMN_1699798	NM_176795.2
645	DULLARD	1426.97	1930.42	1.3528	1152.06	2596.86	2.2541	1.66625	1159.64	1950.87	1.68231	1328.53	2365.81	1.78078	1.05853	1.36239	Homo sapiens dullard homolog (Xenopus laevis) (DULLARD), mRNA.	ILMN_2133638	NM_015343.3
646	TMEM62	1511.46	1623.49	1.07412	1358.12	2288.47	1.68503	1.56875	1230.12	2535.74	2.06138	1351.71	3220.66	2.38265	1.15585	1.3623	Homo sapiens transmembrane protein 62 (TMEM62), mRNA.	ILMN_1745807	NM_024956.3
647	SP3	1336.71	1854.13	1.38709	1336.46	2501.34	1.87162	1.34932	2299.71	3242.32	1.40988	1582.19	3067.81	1.93897	1.37527	1.36229	Homo sapiens Sp3 transcription factor (SP3), transcript variant 2, mRNA.	ILMN_1691171	NM_001017371.3
648	LAPTM4B	9381.21	10369.2	1.10531	7001.69	12204.9	1.74313	1.57705	13611.2	16048.6	1.17907	14195	19169.8	1.35046	1.14536	1.3612	Homo sapiens lysosomal associated protein transmembrane 4 beta (LAPTM4B), mRNA.	ILMN_2101832	NM_018407.4
649	AES	1860.7	5084.99	2.73283	1627.72	7559.22	4.64406	1.69936	6575.84	13168.6	2.00258	6776.15	13877.1	2.04793	1.02265	1.361	Homo sapiens amino-terminal enhancer of split (AES), transcript variant 1, mRNA.	ILMN_1712944	NM_198969.1
650	WBP5	2812.79	3169.72	1.1269	2529.68	4901.13	1.93745	1.71928	6061.72	7160.59	1.18128	5697.47	6743.65	1.18362	1.00198	1.36063	Homo sapiens WW domain binding protein 5 (WBP5), transcript variant 4, mRNA.	ILMN_2340935	NM_001006614.1
651	GNAQ	645.465	492.07	0.762349	545.854	667.358	1.22259	1.60372	1661.16	1765.89	1.06304	1713.17	2035.23	1.18799	1.11753	1.36063	Homo sapiens guanine nucleotide binding protein (G protein), q polypeptide (GNAQ), mRNA.	ILMN_1659923	NM_002072.2
652	ZFYVE9	252.795	261.192	1.03321	265.951	284.751	1.07069	1.03627	539.875	345.296	0.639586	357.297	385.02	1.07759	1.68482	1.36055	Homo sapiens zinc finger, FYVE domain containing 9 (ZFYVE9), transcript variant 3, mRNA.	ILMN_1799622	NM_007323.1
653	SRCRB4D	353.061	333.136	0.943566	340.89	401.042	1.17646	1.24682	411.334	422.977	1.0283	321.601	487.355	1.5154	1.47369	1.36026	Homo sapiens scavenger receptor cysteine rich domain containing, group B (4 domains) (SRCRB4D), mRNA.	ILMN_1800002	NM_080744.1
654	PLEKHA5	1199.85	1382.64	1.15234	1076.69	1899.1	1.76383	1.53065	1567.41	1087.52	0.693833	1305.77	1077.79	0.825407	1.18963	1.36014	Homo sapiens pleckstrin homology domain containing, family A member 5 (PLEKHA5), mRNA.	ILMN_2096083	NM_019012.2
655	TLK1	1251.64	1841.2	1.47102	1220.38	2454.93	2.01162	1.3675	1846.76	2263.69	1.22577	1614.56	2676.66	1.65782	1.35248	1.35999	Homo sapiens tousled-like kinase 1 (TLK1), mRNA.	ILMN_1811029	NM_012290.3
656	ILK	838.549	802.3	0.956771	720.706	1200.21	1.66532	1.74057	267.089	280.007	1.04836	305.148	313.103	1.02607	0.978734	1.35965	Homo sapiens integrin-linked kinase (ILK), transcript variant 3, mRNA.	ILMN_1732827	NM_001014795.1
657	C14ORF11	575.067	488.594	0.849631	674.735	793.402	1.17587	1.38398	942.285	731.665	0.776479	710.67	736.811	1.03678	1.33524	1.35961	Homo sapiens chromosome 14 open reading frame 11 (C14orf11), mRNA.	ILMN_1660812	NM_018453.2
658	B3GNT5	647.856	724.949	1.119	562.506	1067.03	1.89692	1.6952	680.857	1193.03	1.75225	667.596	1197.87	1.79431	1.024	1.3596	Homo sapiens UDP-GlcNAc:betaGal beta-1,3-N-acetylglucosaminyltransferase 5 (B3GNT5), mRNA.	ILMN_1702609	NM_032047.3
659	DSC2	829.568	994.543	1.19887	724.604	1067.33	1.47298	1.22864	1239.07	1562.52	1.26105	1030.38	1936.58	1.87948	1.49041	1.35953	Homo sapiens desmocollin 2 (DSC2), transcript variant Dsc2b, mRNA.	ILMN_2381257	NM_004949.2
660	SEC14L2	349.603	370.654	1.06021	308.301	388.164	1.25904	1.18754	391.603	333.382	0.851328	397.773	518.477	1.30345	1.53108	1.35931	Homo sapiens SEC14-like 2 (S. cerevisiae) (SEC14L2), mRNA.	ILMN_1684211	NM_012429.1
661	TOP1P1	333.94	335.933	1.00597	348.266	412.098	1.18328	1.17627	445.111	326.224	0.732907	333.952	377.406	1.13012	1.54197	1.35912	Homo sapiens topoisomerase (DNA) I pseudogene 1 (TOP1P1) on chromosome 1.	ILMN_2086952	NR_002719.1
662	WNK1	336.387	317.586	0.944108	333.245	343.903	1.03198	1.09308	809.528	357.829	0.442022	581.288	417.297	0.717884	1.62409	1.35859	Homo sapiens WNK lysine deficient protein kinase 1 (WNK1), mRNA.	ILMN_1753165	NM_018979.1
663	CA7	331.344	262.666	0.792727	268.68	284.958	1.06059	1.3379	376.18	326.184	0.867094	269.137	321.738	1.19545	1.37868	1.35829	Homo sapiens carbonic anhydrase VII (CA7), transcript variant 1, mRNA.	ILMN_1761789	NM_005182.2
664	ACIN1	2390.43	2379.03	0.995231	1816.51	2441.95	1.34431	1.35075	3510.85	2899.59	0.825895	3072.93	3463.52	1.12711	1.36471	1.35773	Homo sapiens apoptotic chromatin condensation inducer 1 (ACIN1), mRNA.	ILMN_1699636	NM_014977.1
665	LIMS1	604.874	557.577	0.921807	579.264	604.47	1.04351	1.13203	353.071	274.854	0.778467	315.011	388.232	1.23244	1.58316	1.3576	Homo sapiens LIM and senescent cell antigen-like domains 1 (LIMS1), mRNA.	ILMN_2381037	NM_004987.3
666	C9ORF10OS	2612.21	3316.66	1.26968	2409.43	5184.73	2.15185	1.6948	2741.03	5261.53	1.91954	2594.3	5079.95	1.95812	1.0201	1.35745	Homo sapiens chromosome 9 open reading frame 10 opposite strand (C9orf10OS), mRNA.	ILMN_1750969	NM_198841.1
667	BRWD1	429.183	689.383	1.60627	471.135	927.412	1.96847	1.22549	680.131	947.038	1.39244	752.699	1560.68	2.07344	1.48907	1.35728	Homo sapiens bromodomain and WD repeat domain containing 1 (BRWD1), transcript variant 3, mRNA.	ILMN_1805111	NM_018963.3
668	G6PD	415.294	376.871	0.90748	427.332	470.544	1.10112	1.21338	541.907	492.222	0.908315	455.878	621.304	1.36287	1.50044	1.35691	Homo sapiens glucose-6-phosphate dehydrogenase (G6PD), nuclear gene encoding mitochondrial protein, mRNA.	ILMN_1697559	NM_000402.2
669	CHMP6	473.089	533.547	1.12779	464.726	699.634	1.50547	1.33488	2416.58	3074.42	1.27222	2382.28	4178.23	1.75388	1.3786	1.35674	Homo sapiens chromatin modifying protein 6 (CHMP6), mRNA.	ILMN_1731609	NM_024591.3
670	ARRDC4	879.852	802.046	0.911569	714.258	1116.33	1.56292	1.71454	1077.79	1527.58	1.41732	906.602	1283.48	1.4157	0.998855	1.3567	Homo sapiens arrestin domain containing 4 (ARRDC4), mRNA.	ILMN_2184064	NM_183376.1
671	EXTL2	1033.9	1023.89	0.990318	1044.55	1384.59	1.32554	1.33849	715.816	593.223	0.828738	502.792	572.841	1.13932	1.37476	1.35663	Homo sapiens exostoses (multiple)-like 2 (EXTL2), transcript variant 2, mRNA.	ILMN_2388425	NM_001033025.1
672	MTBP	478.204	356.807	0.746138	445.332	469.759	1.05485	1.41375	1116.14	564.894	0.506114	1039.59	683.534	0.657501	1.29912	1.35643	Homo sapiens Mdm2, transformed 3T3 cell double minute 2, p53 binding protein (mouse) binding protein, 104kDa (MTBP), mRNA.	ILMN_1660222	NM_022045.2
673	C6ORF66	5556.58	4387.75	0.789649	5965.6	7054.53	1.18253	1.49754	4732.02	4105.19	0.867534	4540.51	4786.4	1.05415	1.21511	1.35633	Homo sapiens chromosome 6 open reading frame 66 (C6orf66), mRNA.	ILMN_2205350	NM_014165.1
674	NAT12	900.355	918.079	1.01969	754.968	1085.27	1.4375	1.40975	1332.96	996.867	0.747857	1126.08	1097.13	0.974289	1.30277	1.35626	Homo sapiens N-acetyltransferase 12 (NAT12), mRNA.	ILMN_2128087	NM_001011713.1
675	SCOC	5446.73	6253.91	1.14819	4352.8	8765.43	2.01374	1.75384	6757.05	13339.6	1.97417	6325.45	11968.5	1.89211	0.958432	1.35613	Homo sapiens short coiled-coil protein (SCOC), mRNA.	ILMN_1768050	NM_032547.1
676	RHCE	323.7	266.73	0.824006	272.869	322.896	1.18334	1.43608	267.109	263.325	0.985835	255.137	320.903	1.25777	1.27584	1.35596	Homo sapiens Rh blood group, CcEe antigens (RHCE), transcript variant 1, mRNA.	ILMN_2408663	NM_138617.2
677	C7ORF11	4933.48	3763.44	0.762837	4414.27	5177.46	1.17289	1.53754	5783.79	6177.74	1.06811	4269.75	5355.55	1.2543	1.17431	1.35593	Homo sapiens chromosome 7 open reading frame 11 (C7orf11), mRNA.	ILMN_2183885	NM_138701.1
678	TMEM52	504.345	626.45	1.24211	503.189	1008.48	2.00417	1.61352	415.885	472.026	1.13499	392.309	488.733	1.24579	1.09762	1.35557	Homo sapiens transmembrane protein 52 (TMEM52), mRNA.	ILMN_1668246	NM_178545.2
679	GTF2I	733.892	577.336	0.786678	570.06	605.294	1.06181	1.34974	2546.13	783.544	0.307739	2414.85	1011.67	0.418935	1.36133	1.35554	PREDICTED: Homo sapiens general transcription factor II, i (GTF2I), mRNA.	ILMN_2350240	XM_939506.1
680	CD86	316.851	343.048	1.08268	251.045	292.835	1.16646	1.07739	451.794	349.627	0.773864	393.921	497.752	1.26358	1.63282	1.3551	Homo sapiens CD86 antigen (CD28 antigen ligand 2, B7-2 antigen) (CD86), transcript variant 1, mRNA.	ILMN_1672097	NM_175862.2
681	ESPN	277.192	290.39	1.04761	216.673	311.294	1.4367	1.3714	324.059	294.943	0.910152	316.474	385.468	1.21801	1.33825	1.35482	Homo sapiens espin (ESPN), mRNA.	ILMN_1806710	NM_031475.1
682	CAMTA1	810.627	1652.38	2.03839	823.415	2406.7	2.92283	1.43389	1292.12	3460.39	2.67807	1285.15	4390.46	3.4163	1.27566	1.35477	Homo sapiens calmodulin binding transcription activator 1 (CAMTA1), mRNA.	ILMN_1661940	NM_015215.1
683	ACOT7	4210.18	3381.98	0.803286	3536.23	4071.12	1.15126	1.43319	34705.6	19937.9	0.574487	32029.4	23479.4	0.733058	1.27602	1.35461	Homo sapiens acyl-CoA thioesterase 7 (ACOT7), transcript variant hBACHd, mRNA.	ILMN_1719178	NM_181865.2
684	AKT1	5978.24	5867.17	0.981421	5483.42	7044.72	1.28473	1.30905	451.734	395.187	0.874823	389.745	477.053	1.22401	1.39915	1.3541	Homo sapiens v-akt murine thymoma viral oncogene homolog 1 (AKT1), transcript variant 1, mRNA.	ILMN_1748661	NM_001014432.1
685	PILRA	571.649	528.225	0.924037	486.158	607.619	1.24984	1.35258	601.854	606.207	1.00723	427.905	584.008	1.36481	1.35501	1.3538	Homo sapiens paired immunoglobin-like type 2 receptor alpha (PILRA), transcript variant 2, mRNA.	ILMN_2362858	NM_178272.1
686	NFKBIL2	431.216	423.33	0.981712	380.659	432.861	1.13714	1.15832	500.393	421.949	0.843234	403.783	527.266	1.30582	1.54858	1.35345	Homo sapiens nuclear factor of kappa light polypeptide gene enhancer in B-cells inhibitor-like 2 (NFKBIL2), mRNA.	ILMN_1781383	NM_013432.3
687	GART	2700.31	1524.4	0.564527	2370.94	1760.58	0.742565	1.31537	661.776	457.146	0.690787	615.969	592.072	0.961204	1.39146	1.35342	Homo sapiens phosphoribosylglycinamide formyltransferase, phosphoribosylglycinamide synthetase, phosphoribosylaminoimidazole synthetase (GART), transcript variant 2, mRNA.	ILMN_1679476	NM_000819.3
688	DEPDC1B	2857.38	3595.08	1.25817	2319.84	3939.76	1.69829	1.3498	3541.91	5740.14	1.62063	2944.22	6473.93	2.19886	1.35679	1.3533	Homo sapiens DEP domain containing 1B (DEPDC1B), mRNA.	ILMN_2103685	NM_018369.1
689	PPP2R2D	876.081	1338.69	1.52805	767.235	1609.45	2.09772	1.37281	1992.5	2395.91	1.20247	1820.16	2918.89	1.60364	1.33363	1.35322	Homo sapiens protein phosphatase 2, regulatory subunit B, delta isoform (PPP2R2D), transcript variant 1, mRNA.	ILMN_1683589	NM_018461.2
690	OR5AP2	327.642	259.491	0.791997	259.771	274.256	1.05576	1.33304	290.568	295.605	1.01733	267.516	373.43	1.39592	1.37214	1.35259	Homo sapiens olfactory receptor, family 5, subfamily AP, member 2 (OR5AP2), mRNA.	ILMN_1780952	NM_001002925.1
691	DCAMKL1	598.727	429.314	0.717044	533.727	530.066	0.99314	1.38505	789.482	710.207	0.899586	654.184	776.528	1.18702	1.31951	1.35228	Homo sapiens doublecortin and CaM kinase-like 1 (DCAMKL1), mRNA.	ILMN_2165354	NM_004734.2
692	MTRF1L	7356.11	8022.13	1.09054	8448.41	12489.6	1.47834	1.35561	19325.8	19573.2	1.0128	17869.4	24398.5	1.36538	1.34812	1.35186	Homo sapiens mitochondrial translational release factor 1-like (MTRF1L), mRNA.	ILMN_2175474	NM_019041.3
693	LOC643995	4264.41	4519.7	1.05986	4089.1	6883.93	1.68348	1.5884	14571.1	8363.76	0.573995	13752.7	8801.77	0.640005	1.115	1.3517	PREDICTED: Homo sapiens similar to Importin alpha-2 subunit (Karyopherin alpha-2 subunit) (SRP1-alpha) (RAG cohort protein 1), transcript variant 1 (LOC643995), mRNA.	ILMN_1721868	XM_930156.1
694	DLX4	387.671	475.297	1.22603	368.709	762.467	2.06794	1.68669	291.623	336.123	1.1526	273.798	320.796	1.17165	1.01653	1.35161	Homo sapiens distal-less homeobox 4 (DLX4), transcript variant 2, mRNA.	ILMN_1750941	NM_001934.2
695	DNASE1L1	1517.98	2751.55	1.81264	1054.16	2867.63	2.72029	1.50073	298.068	271.779	0.911802	280.618	307.639	1.09629	1.20233	1.35153	Homo sapiens deoxyribonuclease I-like 1 (DNASE1L1), transcript variant 1, mRNA.	ILMN_2256081	NM_001009934.1
696	USP6	472.595	463.661	0.981095	457.206	695.957	1.5222	1.55153	725.669	765.552	1.05496	649.189	788.331	1.21433	1.15107	1.3513	Homo sapiens ubiquitin specific peptidase 6 (Tre-2 oncogene) (USP6), mRNA.	ILMN_1721727	NM_004505.1
697	KIAA1815	353.438	342.533	0.969144	347.031	371.391	1.0702	1.10427	503.199	426.661	0.847898	371.269	503.137	1.35518	1.59828	1.35128	Homo sapiens KIAA1815 (KIAA1815), mRNA.	ILMN_1751425	NM_024896.2
698	EFNA1	1023.89	1862.27	1.81882	869.792	1925.97	2.21429	1.21743	1171.39	2952.83	2.52079	1062.62	3977.58	3.74317	1.48492	1.35117	Homo sapiens ephrin-A1 (EFNA1), transcript variant 1, mRNA.	ILMN_2371053	NM_004428.2
699	NKD2	5210.85	5454.15	1.04669	3809.24	3903.23	1.02467	0.978967	6264.47	5531.71	0.88303	5577.88	8488	1.52172	1.7233	1.35113	Homo sapiens naked cuticle homolog 2 (Drosophila) (NKD2), mRNA.	ILMN_1731206	NM_033120.2
700	ETV5	356.841	323.643	0.906967	364.376	355.817	0.976509	1.07668	2535.74	1697.58	0.669462	2671	2904.13	1.08728	1.62411	1.35039	Homo sapiens ets variant gene 5 (ets-related molecule) (ETV5), mRNA.	ILMN_1739222	NM_004454.1
701	B3GTL	411.458	454.309	1.10414	438.979	426.862	0.972396	0.88068	581.631	722.348	1.24194	429.191	970.101	2.2603	1.81998	1.35033	Homo sapiens beta 3-glycosyltransferase-like (B3GTL), mRNA.	ILMN_1764813	NM_194318.2
702	TBXA2R	328.554	346.283	1.05396	257.433	333.313	1.29476	1.22847	319.999	303.997	0.949994	306.572	428.523	1.39779	1.47137	1.34992	Homo sapiens thromboxane A2 receptor (TBXA2R), transcript variant 2, mRNA.	ILMN_1794840	NM_201636.1
703	ZNF333	608.332	505.335	0.830688	536.027	716.784	1.33722	1.60977	706.954	700.149	0.990374	641.29	691.86	1.07886	1.08934	1.34956	Homo sapiens zinc finger protein 333 (ZNF333), mRNA.	ILMN_2209299	NM_032433.2
704	CD247	399.849	404.345	1.01124	369.891	430.659	1.16429	1.15134	432.897	461.315	1.06565	367.43	605.567	1.64811	1.54658	1.34896	Homo sapiens CD247 molecule (CD247), transcript variant 1, mRNA.	ILMN_1676924	NM_198053.1
705	AP3D1	3656	2100.34	0.574492	2860.46	1959.72	0.685108	1.19255	5165.09	2835.68	0.549009	4685.14	3871.52	0.826341	1.50515	1.34885	Homo sapiens adaptor-related protein complex 3, delta 1 subunit (AP3D1), mRNA.	ILMN_2390114	NM_001077523.1
706	MARK2	443.427	461.384	1.0405	380.356	558.339	1.46794	1.41081	328.862	286.354	0.870743	286.605	321.147	1.12052	1.28686	1.34883	Homo sapiens MAP/microtubule affinity-regulating kinase 2 (MARK2), transcript variant 1, mRNA.	ILMN_2413572	NM_004954.2
707	DET1	2881.39	3119.36	1.08259	2254.9	3929.43	1.74262	1.60968	1996.53	2117.47	1.06058	1960.15	2260.05	1.153	1.08714	1.34841	Homo sapiens de-etiolated homolog 1 (Arabidopsis) (DET1), mRNA.	ILMN_2145423	NM_017996.2
708	DVL3	2216.18	1582.82	0.714207	2097.31	2248.91	1.07228	1.50136	3295.92	4939.68	1.49873	3375.75	6045.8	1.79095	1.19498	1.34817	Homo sapiens dishevelled, dsh homolog 3 (Drosophila) (DVL3), mRNA.	ILMN_2137464	NM_004423.3
709	B3GALT6	2263.07	3509.19	1.55063	2145.89	5391.85	2.51264	1.6204	4561.71	8448.63	1.85208	5154.5	10269.4	1.99231	1.07572	1.34806	Homo sapiens UDP-Gal:betaGal beta 1,3-galactosyltransferase polypeptide 6 (B3GALT6), mRNA.	ILMN_1739749	NM_080605.2
710	TMTC4	657.551	761.622	1.15827	534.708	669.813	1.25267	1.0815	387.832	440.252	1.13516	361.421	662.166	1.83212	1.61397	1.34774	Homo sapiens transmembrane and tetratricopeptide repeat containing 4 (TMTC4), mRNA.	ILMN_2259223	NM_032813.1
711	KLHDC3	17208	19832.8	1.15253	13248.8	19645.8	1.48283	1.28658	21532.8	34177.9	1.58725	19101	42702.2	2.2356	1.40848	1.34753	Homo sapiens kelch domain containing 3 (KLHDC3), mRNA.	ILMN_1730940	NM_057161.2
712	PLAGL1	403.155	423.558	1.05061	385.717	522.542	1.35473	1.28947	885.158	1332.63	1.50553	650.817	1377.22	2.11614	1.40558	1.34753	Homo sapiens pleiomorphic adenoma gene-like 1 (PLAGL1), transcript variant 4, mRNA.	ILMN_1815121	NM_006718.2
713	SYVN1	276.365	323.358	1.17004	312.523	328.51	1.05115	0.898392	1840.67	3492.46	1.89739	1490.04	5074.74	3.40578	1.79498	1.34669	Homo sapiens synovial apoptosis inhibitor 1, synoviolin (SYVN1), transcript variant 1, mRNA.	ILMN_2339691	NM_032431.2
714	FLJ14466	490.942	665.764	1.35609	464.977	885.847	1.90514	1.40487	696.701	934.981	1.34201	644.763	1114.86	1.72911	1.28844	1.34666	Homo sapiens transmembrane protein 142A (TMEM142A), mRNA.	ILMN_1724148	NM_032790.2
715	TRAF3IP2	286.103	262.557	0.917702	258.727	304.002	1.17499	1.28036	282.317	226.432	0.802047	279.872	317.073	1.13292	1.41254	1.34645	Homo sapiens TRAF3 interacting protein 2 (TRAF3IP2), transcript variant 2, mRNA.	ILMN_1663381	NM_147686.1
716	HOOK2	691.641	511.226	0.739149	585.921	566.555	0.966949	1.30819	1547.26	904.242	0.584414	1282.18	1037.57	0.809224	1.38468	1.34643	Homo sapiens hook homolog 2 (Drosophila) (HOOK2), mRNA.	ILMN_1682147	NM_013312.1
717	UBQLN1	8938.4	7897.6	0.883559	10117.6	11809.4	1.16721	1.32103	15359.4	8736.15	0.568783	14045.1	10955.9	0.780052	1.37144	1.34624	Homo sapiens ubiquilin 1 (UBQLN1), transcript variant 1, mRNA.	ILMN_2351611	NM_053067.1
718	SAR1A	4456.52	3573.99	0.801967	4524.26	5158.67	1.14022	1.42178	10929.5	9566.4	0.875285	9910.95	11020.6	1.11197	1.27041	1.34609	Homo sapiens SAR1 gene homolog A (S. cerevisiae) (SAR1A), mRNA.	ILMN_1657697	NM_020150.3
719	YARS	31369.5	20991.9	0.669182	32248.7	28591.6	0.886599	1.3249	70268.8	44886.8	0.638786	68472	59782.3	0.873092	1.3668	1.34585	Homo sapiens tyrosyl-tRNA synthetase (YARS), mRNA.	ILMN_1766010	NM_003680.2
720	RAB8B	2862.16	3168.18	1.10692	2176.22	3361.29	1.54456	1.39537	4656.13	4645.8	0.997781	3387.7	4379.84	1.29286	1.29574	1.34555	Homo sapiens RAB8B, member RAS oncogene family (RAB8B), mRNA.	ILMN_2173004	NM_016530.2
721	SIPA1	388.97	375.874	0.966332	339.497	393.622	1.15943	1.19982	1473.69	1068.11	0.724781	1441.52	1557.75	1.08063	1.49098	1.3454	Homo sapiens signal-induced proliferation-associated gene 1 (SIPA1), transcript variant 1, mRNA.	ILMN_1682930	NM_153253.28
722	RNF121	599.457	588.867	0.982334	593.955	665.471	1.12041	1.14056	1143.79	1452.32	1.26974	1134.06	2232.07	1.96821	1.55009	1.34532	Homo sapiens ring finger protein 121 (RNF121), transcript variant 1, mRNA.	ILMN_1742318	NM_018320.3
723	UBL4B	304.673	258.684	0.849056	248.346	293.333	1.18115	1.39113	304.167	266.305	0.875525	274.176	311.792	1.1372	1.29887	1.345	Homo sapiens ubiquitin-like 4B (UBL4B), mRNA.	ILMN_1806394	NM_203412.1
724	HOP	736.986	1074.62	1.45813	705.36	1144	1.62186	1.11229	349.988	272.205	0.777754	286.668	351.71	1.22689	1.57748	1.34488	Homo sapiens homeodomain-only protein (HOP), transcript variant 2, mRNA.	ILMN_2316236	NM_032495.4
725	EIF4EBP2	1762.89	5523.82	3.13338	1765.31	9446.13	5.35099	1.70774	3058.64	24744.3	8.08998	3509.84	27882.3	7.94403	0.98196	1.34485	Homo sapiens eukaryotic translation initiation factor 4E binding protein 2 (EIF4EBP2), mRNA.	ILMN_1728083	NM_004096.3
726	GPX1	14126.6	11964.7	0.846962	12602.1	14586.3	1.15744	1.36658	17490.3	16933.6	0.968174	18276.9	23407.6	1.28072	1.32282	1.3447	Homo sapiens glutathione peroxidase 1 (GPX1), transcript variant 2, mRNA.	ILMN_1749662	NM_201397.1
727	FKBP1A	6261.65	6488.56	1.03624	7253.77	13998.4	1.92981	1.86232	8659.36	14571.1	1.6827	10275.6	14300.6	1.3917	0.827064	1.34469	Homo sapiens FK506 binding protein 1A, 12kDa (FKBP1A), transcript variant 12B, mRNA.	ILMN_2333367	NM_054014.1
728	KCTD13	3347.41	3641.39	1.08782	3425.2	5661.62	1.65293	1.51948	2682.91	3508.16	1.30759	2962.58	4531.57	1.5296	1.16978	1.34463	Homo sapiens potassium channel tetramerisation domain containing 13 (KCTD13), mRNA.	ILMN_1786843	NM_178863.2
729	PVRL4	318.694	413.988	1.29901	338.245	458.673	1.35604	1.0439	457.801	1290.99	2.81998	388.417	1801.57	4.63822	1.64477	1.34434	Homo sapiens poliovirus receptor-related 4 (PVRL4), mRNA.	ILMN_1749044	NM_030916.1
730	LOC653542	1236.3	886.218	0.716832	1169.91	1393.26	1.19091	1.66136	2639.29	1715.9	0.650136	3716.81	2481.4	0.667614	1.02688	1.34412	PREDICTED: Homo sapiens similar to dual-specificity tyrosine-(Y)-phosphorylation regulated kinase 1A (LOC653542), mRNA.	ILMN_1660663	XM_927999.1
731	LOC150223	2554.7	3807.6	1.49043	2631.24	4776.73	1.81539	1.21803	3003.5	3781.18	1.25893	2777.78	5140.6	1.85062	1.47	1.34401	Homo sapiens LOC150223 protein (LOC150223), mRNA.	ILMN_1812580	NM_001017964.1
732	PGBD5	1530.96	1129.99	0.738089	1275.81	1253.36	0.982399	1.331	1038.07	807.042	0.777445	1022.12	1078.28	1.05495	1.35694	1.34397	Homo sapiens piggyBac transposable element derived 5 (PGBD5), mRNA.	ILMN_1733831	NM_024554.2
733	ITGAE	16150.2	13755.7	0.851734	13092.1	17467.3	1.33419	1.56644	16777.8	25925.8	1.54524	14645.7	25375.4	1.73261	1.12126	1.34385	Homo sapiens integrin, alpha E (antigen CD103, human mucosal lymphocyte antigen 1; alpha polypeptide) (ITGAE), mRNA.	ILMN_1683927	NM_002208.3
734	NPAT	415.198	356.381	0.85834	391.039	377.262	0.964769	1.12399	810.04	404.045	0.498797	715.816	557.929	0.779431	1.56262	1.34331	Homo sapiens nuclear protein, ataxia-telangiectasia locus (NPAT), mRNA.	ILMN_2120965	NM_002519.1
735	ZADH1	16007	17826.3	1.11366	9719.07	16423.3	1.6898	1.51735	2569.78	6320.51	2.45955	2757.02	7928.78	2.87585	1.16926	1.3433	Homo sapiens zinc binding alcohol dehydrogenase, domain containing 1 (ZADH1), mRNA.	ILMN_2105253	NM_152444.1
736	DYRK1A	4308.86	2975.93	0.690653	4092.13	4418.37	1.07972	1.56334	8555.23	5786.18	0.676333	9879.19	7505.16	0.759694	1.12326	1.3433	Homo sapiens dual-specificity tyrosine-(Y)-phosphorylation regulated kinase 1A (DYRK1A), transcript variant 4, mRNA.	ILMN_1713599	NM_101395.1
737	YTHDF2	12169.1	10792.7	0.886895	12179.4	20421.9	1.67676	1.8906	16282	15095.7	0.927138	16089.2	11872.9	0.737945	0.795939	1.34327	Homo sapiens YTH domain family, member 2 (YTHDF2), mRNA.	ILMN_1730658	NM_016258.1
738	DSCR1	2952.43	4454.02	1.5086	3007.97	5858.14	1.94754	1.29096	7864.82	7515.28	0.955556	6740.61	8984.79	1.33293	1.39493	1.34295	Homo sapiens Down syndrome critical region gene 1 (DSCR1), transcript variant 2, mRNA.	ILMN_1712112	NM_203418.1
739	FAIM	2309.23	2995.83	1.29733	2069.71	4093.86	1.97799	1.52466	2084.28	3484.41	1.67176	1705.16	3308.61	1.94036	1.16067	1.34267	Homo sapiens Fas apoptotic inhibitory molecule (FAIM), transcript variant 3, mRNA.	ILMN_1723268	NM_001033032.1
740	STIM1	706.447	591.57	0.837388	622.031	757.325	1.2175	1.45393	843.869	1160.41	1.37511	618.175	1046.47	1.69284	1.23106	1.3425	Homo sapiens stromal interaction molecule 1 (STIM1), mRNA.	ILMN_2064694	NM_003156.2
741	CDK5RAP3	3312.43	1941.55	0.586141	2284.06	2021.46	0.885031	1.50993	5852.57	2886.18	0.493147	5845.98	3385.83	0.579173	1.17444	1.34219	Homo sapiens CDK5 regulatory subunit associated protein 3 (CDK5RAP3), transcript variant 2, mRNA.	ILMN_2383489	NM_025197.2
742	GABARAPL2	4170.91	3826.43	0.917408	3540.46	5380.27	1.51965	1.65646	3773.3	5294.77	1.40322	3152.18	4546.42	1.44231	1.02785	1.34216	Homo sapiens GABA(A) receptor-associated protein-like 2 (GABARAPL2), mRNA.	ILMN_2046315	NM_007285.6
743	DSG2	393.849	351.485	0.892435	362.945	420.315	1.15807	1.29765	480.987	389.483	0.809759	429.693	482.341	1.12252	1.38625	1.34195	Homo sapiens desmoglein 2 (DSG2), mRNA.	ILMN_1704196	NM_001943.1
744	MAFB	2848.94	3172.05	1.11341	2981.45	4562.51	1.5303	1.37442	3467.59	2412.44	0.695711	3239.74	2948.54	0.910118	1.30818	1.3413	Homo sapiens v-maf musculoaponeurotic fibrosarcoma oncogene homolog B (avian) (MAFB), mRNA.	ILMN_1764709	NM_005461.3
745	BRSK1	7615.75	12204.9	1.60258	7656.98	12501.1	1.63264	1.01876	11174.6	14290.1	1.2788	10335	21987.5	2.12749	1.66366	1.34121	Homo sapiens BR serine/threonine kinase 1 (BRSK1), mRNA.	ILMN_2185845	NM_032430.1
746	PPBP	287.125	270.542	0.942243	277.183	335.328	1.20977	1.28393	339.21	316.719	0.933694	307.871	401.925	1.3055	1.39821	1.34107	Homo sapiens pro-platelet basic protein (chemokine (C-X-C motif) ligand 7) (PPBP), mRNA.	ILMN_1767281	NM_002704.2
747	MGRN1	793.547	809.084	1.01958	717.764	1151.83	1.60475	1.57393	904.481	1369.92	1.5146	891.947	1496.78	1.6781	1.10795	1.34094	Homo sapiens mahogunin, ring finger 1 (MGRN1), mRNA.	ILMN_1745697	NM_015246.1
748	ZNF706	323.262	238.947	0.739176	244.916	296.301	1.20981	1.6367	2508.83	4073.16	1.62353	2076.48	3521.94	1.69611	1.04471	1.3407	Homo sapiens zinc finger protein 706 (ZNF706), mRNA.	ILMN_2273700	NM_001042511.1
749	LOC440926	8803.38	5854.6	0.66504	8425.97	9007.14	1.06897	1.60738	7987.93	8675.9	1.08613	6626.81	7730.12	1.16649	1.07399	1.34069	Homo sapiens H3 histone, family 3A pseudogene (LOC440926) on chromosome 2.	ILMN_2402936	NR_002315.1
750	THAP4	442.236	380.254	0.859843	379.654	497.527	1.31048	1.52409	763.886	509.699	0.667245	822.897	635.362	0.772104	1.15715	1.34062	Homo sapiens THAP domain containing 4 (THAP4), mRNA.	ILMN_2183261	NM_015963.4
751	WHSC1L1	398.883	345.821	0.866975	435.902	532.038	1.22055	1.40782	1012.8	927.469	0.915749	966.833	1127.17	1.16583	1.27309	1.34046	Homo sapiens Wolf-Hirschhorn syndrome candidate 1-like 1 (WHSC1L1), transcript variant short, mRNA.	ILMN_1697919	NM_023034.1
752	LRDD	1205.47	1114.95	0.924908	1023.61	1298.24	1.26829	1.37126	1163.78	1710.57	1.46984	1030.79	1983.57	1.92431	1.3092	1.34023	Homo sapiens leucine-rich repeats and death domain containing (LRDD), transcript variant 2, mRNA.	ILMN_2400352	NM_018494.3
753	MBNL1	1012.1	1598.02	1.57892	1076.39	2556.73	2.37527	1.50436	2368.21	2073.69	0.875637	2066.75	2128.19	1.02973	1.17597	1.34017	Homo sapiens muscleblind-like (Drosophila) (MBNL1), transcript variant 5, mRNA.	ILMN_1748358	NM_207295.1
754	DUSP19	32816.4	22106.2	0.673632	21189.5	24093.1	1.13703	1.68791	15114.1	26287	1.73923	16372.3	28249.1	1.72542	0.992059	1.33998	Homo sapiens dual specificity phosphatase 19 (DUSP19), mRNA.	ILMN_1722492	NM_080876.2
755	COMMD1	8083.33	5380.27	0.665601	8365.55	6427.58	0.768339	1.15435	12333.7	9843.41	0.798088	12293.1	14966.9	1.2175	1.52553	1.33994	Homo sapiens copper metabolism (Murr1) domain containing 1 (COMMD1), mRNA.	ILMN_1761242	NM_152516.2
756	C17ORF32	1888.68	2193.75	1.16153	1952.1	3247.33	1.66351	1.43217	2206.05	3266.84	1.48086	2100.78	3881.41	1.84761	1.24766	1.33992	Homo sapiens chromosome 17 open reading frame 32 (C17orf32), mRNA.	ILMN_1748481	NM_152464.1
757	NOC4L	555.124	542.022	0.976397	588.696	892.921	1.51678	1.55344	1498.07	899.734	0.600597	1587	1073.51	0.676441	1.12628	1.33986	Homo sapiens nucleolar complex associated 4 homolog (S. cerevisiae) (NOC4L), mRNA.	ILMN_1733107	NM_024078.1
758	HOXB8	2407.43	5273.5	2.19051	2311.78	4535.23	1.96179	0.895584	3544.99	3527.9	0.995179	2655.25	4714.36	1.77549	1.78409	1.33984	Homo sapiens homeo box B8 (HOXB8), mRNA.	ILMN_1798496	NM_024016.2
759	FAM3C	523.092	1183.79	2.26307	511.064	1593.12	3.11727	1.37745	1156.19	4034.49	3.48946	1162.58	5282.58	4.54383	1.30216	1.33981	Homo sapiens family with sequence similarity 3, member C (FAM3C), transcript variant 2, mRNA.	ILMN_1777261	NM_014888.1
760	PMS2L2	295.902	254.972	0.861677	301.626	300.827	0.997352	1.15745	375.672	299.557	0.797392	320.29	388.657	1.21346	1.52178	1.33962	Homo sapiens postmeiotic segregation increased 2-like 2 (PMS2L2), mRNA.	ILMN_1787931	NM_002679.1
761	ARRDC1	430.897	379.4	0.880488	342.885	452.195	1.3188	1.4978	398.148	515.977	1.29594	375.22	574.417	1.53088	1.18129	1.33954	Homo sapiens arrestin domain containing 1 (ARRDC1), mRNA.	ILMN_1661492	NM_152285.2
762	TBC1D22B	1272.57	1501.89	1.18021	1003.23	1814.51	1.80867	1.5325	1485.85	2380	1.60177	1659.73	3047.92	1.8364	1.14648	1.33949	Homo sapiens TBC1 domain family, member 22B (TBC1D22B), mRNA.	ILMN_2123730	NM_017772.2
763	TNRC6A	1083.78	2741.28	2.52938	1233.8	5870.65	4.75817	1.88116	327.088	437.092	1.33631	353.421	376.583	1.06554	0.797371	1.33927	Homo sapiens trinucleotide repeat containing 6A (TNRC6A), transcript variant 2, mRNA.	ILMN_1752409	NM_020847.1
764	SURF4	2377.89	2282.58	0.959917	2022.59	3088.75	1.52713	1.5909	4146.87	6834.61	1.64814	4550.61	8155.93	1.79227	1.08745	1.33918	Homo sapiens surfeit 4 (SURF4), mRNA.	ILMN_1690761	NM_033161.2
765	NFKB2	417.319	429.245	1.02858	415.922	495.666	1.19173	1.15862	291.839	261.85	0.897239	245.588	334.847	1.36345	1.51961	1.33911	Homo sapiens nuclear factor of kappa light polypeptide gene enhancer in B-cells 2 (p49/p100) (NFKB2), transcript variant 1, mRNA.	ILMN_2247868	NM_002502.2
766	LOC440686	660.24	606.815	0.919083	597.239	990.916	1.65916	1.80524	510.099	502.273	0.984658	474.808	408.071	0.859445	0.872836	1.33904	Homo sapiens similar to histone H2B histone family (LOC440686), mRNA.	ILMN_1664706	NM_001025303.1
767	PIK3R1	302.767	300.475	0.992429	264.272	345.865	1.30874	1.31873	363.95	323.99	0.890206	282.119	341.346	1.20993	1.35916	1.33895	Homo sapiens phosphoinositide-3-kinase, regulatory subunit 1 (p85 alpha) (PIK3R1), transcript variant 1, mRNA.	ILMN_2398235	NM_181504.2
768	CSNK2A1	1388.17	1183.34	0.852444	1240.07	1561.59	1.25928	1.47726	648.202	382.962	0.590806	631.735	447.928	0.709044	1.20013	1.3387	Homo sapiens casein kinase 2, alpha 1 polypeptide (CSNK2A1), transcript variant 1, mRNA.	ILMN_2386354	NM_001895.3
769	DPP7	1142.46	1103.14	0.965585	852.127	1035.22	1.21487	1.25817	2606.25	1907.88	0.732039	2766.14	2873.44	1.03879	1.41904	1.3386	Homo sapiens dipeptidyl-peptidase 7 (DPP7), mRNA.	ILMN_1811328	NM_013379.2
770	HOXA5	15342.1	29858.2	1.94616	12365.6	30705.7	2.48316	1.27593	12706.1	21074.9	1.65864	10899.6	25331.7	2.32409	1.4012	1.33856	Homo sapiens homeobox A5 (HOXA5), mRNA.	ILMN_1753613	NM_019102.2
771	LOC284912	290.114	289.335	0.997315	266.603	305.856	1.14724	1.15032	413.018	314.027	0.760323	356.721	413.949	1.16043	1.52623	1.33828	Homo sapiens hypothetical gene supported by BC001801 (LOC284912), mRNA.	ILMN_1804213	NM_203375.1
772	ST5	372.272	330.358	0.88741	315.299	370.955	1.17652	1.32579	447.031	524.545	1.1734	421.875	668.58	1.58478	1.35059	1.33819	Homo sapiens suppression of tumorigenicity 5 (ST5), transcript variant 2, mRNA.	ILMN_1686988	NM_139157.2
773	EYA1	674.839	683.459	1.01277	646.057	873.108	1.35144	1.3344	1610.8	1251.25	0.776784	1487.08	1550.17	1.04243	1.34198	1.33819	Homo sapiens eyes absent homolog 1 (Drosophila) (EYA1), transcript variant 4, mRNA.	ILMN_1807554	NM_000503.3
774	C6ORF199	332.328	336.484	1.01251	262.464	343.122	1.30731	1.29116	363.694	304.965	0.83852	357.81	415.543	1.16135	1.385	1.33808	Homo sapiens chromosome 6 open reading frame 199 (C6orf199), mRNA.	ILMN_1755111	NM_145025.2
775	H1FX	5052.88	4688.06	0.927801	4930.98	7934.71	1.60915	1.73437	3959.46	3193.9	0.806651	4105.19	3117.97	0.75952	0.941572	1.33797	Homo sapiens H1 histone family, member X (H1FX), mRNA.	ILMN_1773964	NM_006026.2
776	SLC39A8	660.476	720.388	1.09071	681.027	885.297	1.29994	1.19183	758.948	1086.19	1.43119	643.469	1366.49	2.12363	1.48382	1.33783	Homo sapiens solute carrier family 39 (zinc transporter), member 8 (SLC39A8), mRNA.	ILMN_2233539	NM_022154.5
777	DMD	275.544	254.944	0.925241	231.892	287.942	1.24171	1.34204	335.011	291.182	0.869173	253.198	293.489	1.15913	1.3336	1.33782	Homo sapiens dystrophin (muscular dystrophy, Duchenne and Becker types) (DMD), transcript variant Dp40, mRNA.	ILMN_2373106	NM_004006.1
778	HMX1	490.689	466.483	0.95067	401.124	647.386	1.61393	1.69768	371.735	431.312	1.16027	358.185	406.326	1.1344	0.977708	1.33769	Homo sapiens homeobox (H6 family) 1 (HMX1), mRNA.	ILMN_1811022	NM_018942.1
779	AATK	263.161	257.761	0.97948	279.281	295.055	1.05648	1.07861	381.569	386.752	1.01358	328.214	531	1.61785	1.59617	1.33739	PREDICTED: Homo sapiens apoptosis-associated tyrosine kinase (AATK), mRNA.	ILMN_1687609	XM_927215.1
780	WAC	4078.84	7643.95	1.87405	4527.96	14386.8	3.17732	1.69543	7210.37	18780.7	2.60468	7180.64	18313.5	2.5504	0.979159	1.3373	Homo sapiens WW domain containing adaptor with coiled-coil (WAC), transcript variant 3, mRNA.	ILMN_2323526	NM_100264.1
781	ING1	1171.41	1281.22	1.09374	1186.05	1692.51	1.42701	1.30471	327.721	302.512	0.923076	238.604	301.61	1.26406	1.3694	1.33705	Homo sapiens inhibitor of growth family, member 1 (ING1), transcript variant 3, mRNA.	ILMN_1730817	NM_005537.3
782	C20ORF108	3439.86	3586.84	1.04273	2368.44	4155.65	1.7546	1.68269	2138.3	3669.37	1.71602	1838.75	3126.55	1.70037	0.990881	1.33679	Homo sapiens chromosome 20 open reading frame 108 (C20orf108), mRNA.	ILMN_1708016	NM_080821.1
783	HSA9761	8411	9478.31	1.1269	7715.63	11964.7	1.55071	1.37609	13634	10868.4	0.797156	12510.9	12935.6	1.03395	1.29705	1.33657	Homo sapiens DIM1 dimethyladenosine transferase 1-like (S. cerevisiae) (DIMT1L), mRNA.	ILMN_1803312	NM_014473.2
784	FBXO5	2529.68	2449.4	0.968263	2086.28	3242.59	1.55425	1.60519	3646.6	4151.48	1.13845	2461.4	2991.87	1.21551	1.06769	1.33644	Homo sapiens F-box protein 5 (FBXO5), mRNA.	ILMN_2121555	NM_012177.2
785	CEBPD	3036.64	4840.51	1.59404	3188.69	6924.27	2.17151	1.36227	1874.67	3547.96	1.89258	1805.84	4478.78	2.48016	1.31047	1.33637	Homo sapiens CCAAT/enhancer binding protein (C/EBP), delta (CEBPD), mRNA.	ILMN_1782050	NM_005195.2
786	ALG2	318.058	296.301	0.931592	342.417	369.637	1.07949	1.15876	403.642	356.796	0.883941	350.594	469.08	1.33796	1.51363	1.3362	Homo sapiens asparagine-linked glycosylation 2 homolog (yeast, alpha-1,3-mannosyltransferase) (ALG2), transcript variant 1, mRNA.	ILMN_1737945	NM_033087.2
787	RSAD1	1614.15	1443.92	0.894538	1388.53	1815.13	1.30723	1.46135	1491.33	1711.16	1.1474	1302.34	1809.09	1.38911	1.21066	1.336	Homo sapiens radical S-adenosyl methionine domain containing 1 (RSAD1), mRNA.	ILMN_1809963	NM_018346.1
788	SLC7A6	508.302	510.532	1.00439	516.941	668.774	1.29371	1.28806	826.696	1210.51	1.46428	755.327	1530.6	2.0264	1.38389	1.33598	Homo sapiens solute carrier family 7 (cationic amino acid transporter, y+ system), member 6 (SLC7A6), transcript variant 2, mRNA.	ILMN_2324561	NM_003983.3
789	IL17RD	17259.2	19861.5	1.15078	12377.9	21846.8	1.76499	1.53373	268.186	270.651	1.00919	266.359	305.936	1.14859	1.13812	1.33593	Homo sapiens interleukin 17 receptor D (IL17RD), transcript variant 1, mRNA.	ILMN_1728663	NM_017563.1
790	SLC35A2	266.141	258.46	0.971139	232.53	323.77	1.39238	1.43376	1919.54	2329.14	1.21339	2031.52	3051.89	1.50227	1.23808	1.33592	Homo sapiens solute carrier family 35 (UDP-galactose transporter), member A2 (SLC35A2), transcript variant 2, mRNA.	ILMN_1792135	NM_001032289.1
791	LILRA5	270.202	253.585	0.9385	275.251	303.071	1.10107	1.17322	316.12	260.149	0.822944	251.185	309.75	1.23316	1.49847	1.33585	Homo sapiens leukocyte immunoglobulin-like receptor, subfamily A (with TM domain), member 5 (LILRA5), transcript variant 4, mRNA.	ILMN_1726545	NM_181986.1
792	UBAP2	546.665	521.413	0.953808	553.504	696.849	1.25898	1.31995	1205.19	876.244	0.727061	1068.92	1050.5	0.982765	1.35169	1.33582	Homo sapiens ubiquitin associated protein 2 (UBAP2), mRNA.	ILMN_1716157	NM_018449.2
793	KLC2	316.205	279.959	0.885374	302.854	339.341	1.12048	1.26554	588.943	697.338	1.18405	601.181	999.707	1.6629	1.40442	1.33498	Homo sapiens kinesin light chain 2 (KLC2), mRNA.	ILMN_1779064	NM_022822.1
794	ITGB4BP	10271.4	8249.44	0.803149	10549.5	12695.2	1.2034	1.49835	19181.1	12422.4	0.647638	21120.4	16014.6	0.758254	1.1708	1.33457	Homo sapiens integrin beta 4 binding protein (ITGB4BP), transcript variant 4, mRNA.	ILMN_2387636	NM_181466.1
795	EYA2	308.286	297.687	0.965621	251.214	280.363	1.11603	1.15577	360.914	288.756	0.800069	283.458	343.183	1.2107	1.51325	1.33451	Homo sapiens eyes absent homolog 2 (Drosophila) (EYA2), transcript variant 4, mRNA.	ILMN_1669813	NM_005244.3
796	NOL4	436.5	392.452	0.899088	365.528	409.039	1.11904	1.24463	529.5	388.305	0.733344	478.264	499.171	1.04371	1.42323	1.33393	Homo sapiens nucleolar protein 4 (NOL4), mRNA.	ILMN_2087629	NM_003787.1
797	CTTNBP2NL	498.415	395.644	0.793803	495.245	503.914	1.0175	1.28181	786.683	471.895	0.599854	775.776	644.951	0.831362	1.38594	1.33387	Homo sapiens CTTNBP2 N-terminal like (CTTNBP2NL), mRNA.	ILMN_1719517	NM_018704.1
798	RAD51L1	433.14	362.797	0.837597	337.823	347.782	1.02948	1.22909	534.34	408.14	0.76382	484.694	532.608	1.09885	1.43863	1.33386	Homo sapiens RAD51-like 1 (S. cerevisiae) (RAD51L1), transcript variant 1, mRNA.	ILMN_1802392	NM_133509.2
799	CAP1	13715.4	7650.76	0.557822	12955.4	11355.7	0.876524	1.57133	25533.9	12339.6	0.483265	25201.8	13352.7	0.529832	1.09636	1.33385	Homo sapiens CAP, adenylate cyclase-associated protein 1 (yeast) (CAP1), mRNA.	ILMN_1797604	NM_006367.2
800	CAMK2N2	576.226	1324.51	2.2986	513.883	1822.55	3.54662	1.54295	569.445	2545.52	4.47019	621.593	3124.66	5.02687	1.12453	1.33374	Homo sapiens calcium/calmodulin-dependent protein kinase II inhibitor 2 (CAMK2N2), mRNA.	ILMN_1660633	NM_033259.2
801	CTSB	2570.03	2734.76	1.0641	2425.27	3312.43	1.3658	1.28353	2884.42	3959.46	1.3727	2748.72	5221.84	1.89974	1.38394	1.33373	Homo sapiens cathepsin B (CTSB), transcript variant 1, mRNA.	ILMN_2359742	NM_001908.3
802	COL4A6	260.291	224.284	0.861666	223.132	268.98	1.20548	1.39901	283.451	273.467	0.964775	240.471	294.239	1.22359	1.26827	1.33364	Homo sapiens collagen, type IV, alpha 6 (COL4A6), transcript variant B, mRNA.	ILMN_1811289	NM_033641.1
803	TSN	713.489	541.08	0.758358	774.685	753.901	0.973171	1.28326	1704.97	1496.2	0.877554	1171.39	1422.5	1.21437	1.38381	1.33353	Homo sapiens translin (TSN), mRNA.	ILMN_1768913	NM_004622.2
804	C21ORF33	3287.66	2566.36	0.780605	2577.11	3164.65	1.22798	1.57312	4586.41	3335.43	0.727242	4485.11	3567.32	0.795368	1.09368	1.3334	Homo sapiens chromosome 21 open reading frame 33 (C21orf33), nuclear gene encoding mitochondrial protein, transcript variant 1, mRNA.	ILMN_2386205	NM_004649.4
805	PKN1	1015.66	1053.65	1.0374	857.549	1378.16	1.60709	1.54916	1924.84	2290.62	1.19003	1932.01	2566.39	1.32836	1.11624	1.3327	Homo sapiens protein kinase N1 (PKN1), transcript variant 1, mRNA.	ILMN_2367707	NM_213560.1
806	AP1S1	1592.72	3012.06	1.89114	1430.96	2626.78	1.83567	0.970669	3407.09	4996.94	1.46663	2602.57	6468.77	2.48553	1.69472	1.3327	Homo sapiens adaptor-related protein complex 1, sigma 1 subunit (AP1S1), transcript variant 2, mRNA.	ILMN_2316173	NM_001283.2
807	WSB1	1478.3	1411.02	0.954488	1248.12	1718.14	1.37658	1.44222	3954.84	2700.85	0.682924	3426.89	2860.25	0.83465	1.22217	1.3322	Homo sapiens WD repeat and SOCS box-containing 1 (WSB1), transcript variant 2, mRNA.	ILMN_2415748	NM_134265.2
808	ZNF620	420.249	446.254	1.06188	422.853	689.981	1.63173	1.53664	498.653	549.317	1.1016	514.053	638.187	1.24148	1.12698	1.33181	Homo sapiens zinc finger protein 620 (ZNF620), mRNA.	ILMN_1742288	NM_175888.1
809	MCM10	1355.88	794.293	0.585814	1549.95	1552.53	1.00167	1.70987	14503.9	4901.05	0.337913	12695.4	4090.76	0.322225	0.953575	1.33172	Homo sapiens minichromosome maintenance complex component 10 (MCM10), transcript variant 2, mRNA.	ILMN_2413899	NM_018518.3
810	FBXL16	2153.61	3033.48	1.40856	1763.98	3967.34	2.24909	1.59673	1860.11	3358.91	1.80576	1969.18	3791.95	1.92565	1.06639	1.33156	Homo sapiens F-box and leucine-rich repeat protein 16 (FBXL16), mRNA.	ILMN_1697561	NM_153350.2
811	DUXAP3	21494.8	20949.6	0.974636	17105.4	23287.5	1.36141	1.39684	14026.2	20537.7	1.46424	13057.4	24205.4	1.85377	1.26603	1.33144	Homo sapiens double homeobox A pseudogene 3 (DUXAP3) on chromosome 10.	ILMN_2117809	NR_002220.1
812	LOC113444	2115.65	2488.94	1.17644	2042.89	3602.56	1.76346	1.49898	4123.01	6246.36	1.515	3927.06	6921.97	1.76263	1.16345	1.33121	Homo sapiens chromosome 1 open reading frame 212 (C1orf212), mRNA.	ILMN_1693226	NM_138428.2
813	RUFY1	796.032	625.27	0.785484	703.81	685.242	0.973617	1.23951	1372.61	749.001	0.545675	1212.22	941.118	0.776357	1.42275	1.33113	Homo sapiens RUN and FYVE domain containing 1 (RUFY1), transcript variant 2, mRNA.	ILMN_2277025	NM_025158.3
814	FBXO17	1672.3	1871.46	1.11909	1572.46	2496.16	1.58743	1.4185	368.646	333.454	0.904536	324.952	365.528	1.12487	1.24358	1.33104	Homo sapiens F-box protein 17 (FBXO17), transcript variant 1, mRNA.	ILMN_1789274	NM_024907.5
815	TBX20	287.963	269.584	0.936175	260.769	277.07	1.06251	1.13495	354.968	260.906	0.735013	269.564	302.559	1.1224	1.52705	1.331	Homo sapiens T-box 20 (TBX20), transcript variant 2, mRNA.	ILMN_2259815	NM_001077653.1
816	LOC144363	8283.73	8157.84	0.984804	7745.07	11548.4	1.49107	1.51408	8562.14	12189.3	1.42363	8363.76	13668.1	1.6342	1.14791	1.33099	Homo sapiens hypothetical protein LOC144363 (LOC144363), mRNA.	ILMN_1744534	NM_001001660.1
817	ARL6	300.063	254.369	0.847721	273.281	317.99	1.1636	1.37262	283.576	257.764	0.908976	235.11	275.546	1.17199	1.28935	1.33099	Homo sapiens ADP-ribosylation factor-like 6 (ARL6), transcript variant 1, mRNA.	ILMN_1750488	NM_032146.3
818	AGC1	291.916	233.015	0.798224	268.197	299.18	1.11553	1.39751	296.586	229.147	0.772616	251.022	245.174	0.976703	1.26415	1.33083	Homo sapiens aggrecan 1 (chondroitin sulfate proteoglycan 1, large aggregating proteoglycan, antigen identified by monoclonal antibody A0122) (AGC1), transcript variant 2, mRNA.	ILMN_1777182	NM_001135.1
819	DLG3	388.827	372.1	0.95698	376.559	414.803	1.10156	1.15108	335.049	271.309	0.809758	260.552	318.705	1.22319	1.51056	1.33082	Homo sapiens discs, large homolog 3 (neuroendocrine-dlg, Drosophila) (DLG3), mRNA.	ILMN_1811515	NM_021120.1
820	VAMP5	315.648	276.936	0.877358	316.259	323.537	1.02301	1.16602	309.488	300.134	0.969775	261.943	379.68	1.44947	1.49465	1.33033	Homo sapiens vesicle-associated membrane protein 5 (myobrevin) (VAMP5), mRNA.	ILMN_1809467	NM_006634.2
821	PACRG	296.169	300.884	1.01592	281.116	342.704	1.21909	1.19998	323.892	273.684	0.844984	256.335	316.281	1.23386	1.46022	1.3301	Homo sapiens PARK2 co-regulated (PACRG), mRNA.	ILMN_1802674	NM_152410.1
822	MET	543.648	441.196	0.811547	524.536	438.72	0.836397	1.03062	581.214	536.959	0.923858	396.804	597.315	1.50531	1.62938	1.33	Homo sapiens met proto-oncogene (hepatocyte growth factor receptor) (MET), mRNA.	ILMN_1715175	NM_000245.2
823	CTBP2	390.705	415.327	1.06302	371.391	496.527	1.33694	1.25768	393.898	321.715	0.816746	313.769	359.268	1.14501	1.40191	1.3298	Homo sapiens C-terminal binding protein 2 (CTBP2), transcript variant 2, mRNA.	ILMN_1781031	NM_001329.1
824	SMARCD3	306.977	258.846	0.843212	306.099	320.245	1.04621	1.24075	3635.77	6540.02	1.7988	3752.71	9576.42	2.55187	1.41865	1.3297	Homo sapiens SWI/SNF related, matrix associated, actin dependent regulator of chromatin, subfamily d, member 3 (SMARCD3), transcript variant 2, mRNA.	ILMN_2408987	NM_001003802.1
825	DBF4B	337.457	277.827	0.823296	297.98	291.667	0.978815	1.1889	275.902	231.3	0.838341	236.177	291.145	1.23274	1.47045	1.32968	Homo sapiens DBF4 homolog B (S. cerevisiae) (DBF4B), transcript variant 1, mRNA.	ILMN_1696666	NM_025104.2
826	GPR177	753.695	767.621	1.01848	536.409	786.964	1.4671	1.44048	1929.06	2221.58	1.15164	1410.81	1980.31	1.40367	1.21885	1.32966	Homo sapiens G protein-coupled receptor 177 (GPR177), transcript variant 2, mRNA.	ILMN_2399769	NM_001002292.1
827	ALAS1	274.651	324.927	1.18306	269.931	313.429	1.16115	0.98148	534.413	394.215	0.73766	405.274	501.541	1.23754	1.67765	1.32957	Homo sapiens aminolevulinate, delta-, synthase 1 (ALAS1), transcript variant 1, mRNA.	ILMN_1700047	NM_000688.4
828	PQLC1	8346.58	12127.6	1.453	6595.48	8877.75	1.34604	0.926383	8235.62	11825.4	1.43588	6980.61	17363.5	2.48739	1.7323	1.32934	Homo sapiens PQ loop repeat containing 1 (PQLC1), mRNA.	ILMN_1798620	NM_025078.3
829	ZDHHC18	758.417	2156.62	2.84358	816.378	3415.72	4.184	1.47138	1053.75	9653.98	9.16154	1177.53	12807	10.8762	1.18716	1.32927	Homo sapiens zinc finger, DHHC-type containing 18 (ZDHHC18), mRNA.	ILMN_1668270	NM_032283.1
830	NCBP2	1073.99	1088.38	1.0134	885.506	1415.23	1.59822	1.57709	14941.4	17007.7	1.13829	13672.7	16826.3	1.23065	1.08114	1.32912	Homo sapiens nuclear cap binding protein subunit 2, 20kDa (NCBP2), mRNA.	ILMN_2412564	NM_007362.2
831	NDUFS7	14962.7	8779.82	0.586779	12574	9980.99	0.793782	1.35278	25989.5	20192.1	0.776934	28848.2	29253.8	1.01406	1.30521	1.32899	Homo sapiens NADH dehydrogenase (ubiquinone) Fe-S protein 7, 20kDa (NADH-coenzyme Q reductase) (NDUFS7), mRNA.	ILMN_1669966	NM_024407.3
832	ALCAM	2033.71	1817.55	0.89371	1845.07	2540.99	1.37718	1.54097	1716.78	2119.66	1.23467	1382.85	1905.21	1.37775	1.11588	1.32842	Homo sapiens activated leukocyte cell adhesion molecule (ALCAM), mRNA.	ILMN_1670870	NM_001627.2
833	FOXP4	515.749	390.452	0.757059	517.865	492.235	0.950508	1.25553	382.962	331.412	0.865391	330.974	401.147	1.21202	1.40055	1.32804	Homo sapiens forkhead box P4 (FOXP4), transcript variant 1, mRNA.	ILMN_1773809	NM_001012427.1
834	EXOSC4	5225.73	5098.17	0.975589	5249.91	6227.03	1.18612	1.2158	5444.61	4040.88	0.742179	5024.69	5369.82	1.06869	1.43993	1.32787	Homo sapiens exosome component 4 (EXOSC4), mRNA.	ILMN_1745271	NM_019037.2
835	FLJ20323	1671.72	1313.15	0.785507	1281.6	1480.66	1.15532	1.4708	2306.99	2032.65	0.881081	2257.99	2357.05	1.04387	1.18476	1.32778	Homo sapiens hypothetical protein FLJ20323 (FLJ20323), mRNA.	ILMN_1680644	NM_019005.2
836	VEGFB	1089.08	1770.28	1.62549	1136.18	2301.58	2.02572	1.24623	341.088	384.617	1.12762	277.996	441.655	1.58871	1.40891	1.32757	Homo sapiens vascular endothelial growth factor B (VEGFB), mRNA.	ILMN_1801814	XM_938483.1
837	ANKRD6	1695.58	2145.25	1.26521	1429.03	1976.65	1.38321	1.09327	2604.14	2372.4	0.911011	2177.15	3097.76	1.42285	1.56184	1.32755	Homo sapiens ankyrin repeat domain 6 (ANKRD6), mRNA.	ILMN_2178587	NM_014942.2
838	THRAP4	1185.29	663.489	0.559768	1118.91	754.209	0.674054	1.20417	2030.92	1093.15	0.538256	1698.31	1326.19	0.780886	1.45077	1.32747	Homo sapiens thyroid hormone receptor associated protein 4 (THRAP4), transcript variant 1, mRNA.	ILMN_1711853	NM_014815.3
839	PDRG1	3699.3	7125.88	1.92628	4132.42	10472.8	2.53429	1.31564	7522.54	13050.6	1.73487	8499.89	19732	2.32144	1.3381	1.32687	Homo sapiens p53 and DNA damage regulated 1 (PDRG1), mRNA.	ILMN_1731720	NM_030815.2
840	YTHDC1	448.19	387.13	0.863761	397.515	495.304	1.246	1.44253	1089.05	377.227	0.346382	866.985	363.694	0.419493	1.21107	1.3268	Homo sapiens YTH domain containing 1 (YTHDC1), transcript variant 1, mRNA.	ILMN_1670878	NM_001031732.1
841	TUFT1	2944.84	2392.16	0.812323	4015.73	4089.1	1.01827	1.25353	5193.64	2787.16	0.536648	5256.76	3949.44	0.751308	1.4	1.32677	Homo sapiens tuftelin 1 (TUFT1), mRNA.	ILMN_1781374	NM_020127.1
842	MAF1	1350.53	1771.99	1.31207	1254.32	2730.81	2.17713	1.65931	1938.35	2858.46	1.47469	2110.54	3094.22	1.46608	0.994163	1.32674	Homo sapiens MAF1 homolog (S. cerevisiae) (MAF1), mRNA.	ILMN_1713985	NM_032272.3
843	PLB1	307.192	270.466	0.880444	271.87	303.021	1.11458	1.26593	510.93	400.614	0.784088	407.253	443.068	1.08794	1.38753	1.32673	Homo sapiens phospholipase B1 (PLB1), mRNA.	ILMN_1736929	NM_153021.3
844	EN1	419.469	551.052	1.31369	411.133	814.745	1.98171	1.50851	381.108	392.356	1.02951	322.449	379.986	1.17844	1.14465	1.32658	Homo sapiens engrailed homolog 1 (EN1), mRNA.	ILMN_1709593	NM_001426.2
845	ATP1A1	6943.42	6912.38	0.99553	6014.5	8691.7	1.44512	1.45161	3787.37	4769.4	1.25929	3859.97	5837.12	1.51222	1.20085	1.32623	Homo sapiens ATPase, Na+/K+ transporting, alpha 1 polypeptide (ATP1A1), transcript variant 1, mRNA.	ILMN_1775566	NM_001001586.1
846	PUS1	1927.36	2999.33	1.55619	1695.58	3723.82	2.1962	1.41127	23863.5	31752.9	1.33061	23533.3	38860.4	1.6513	1.24101	1.32614	Homo sapiens pseudouridylate synthase 1 (PUS1), transcript variant 1, mRNA.	ILMN_1672157	NM_025215.4
847	CDCA3	3876.26	4400.2	1.13517	3501.67	6049.48	1.7276	1.52189	2004.4	2386.87	1.19082	2304.19	3098.8	1.34485	1.12936	1.32562	Homo sapiens cell division cycle associated 3 (CDCA3), mRNA.	ILMN_1737728	NM_031299.3
848	SPOCD1	343.788	356.183	1.03605	345.72	346.864	1.00331	0.968396	569.805	473.485	0.830959	405.661	567.244	1.39832	1.68278	1.32559	Homo sapiens SPOC domain containing 1 (SPOCD1), mRNA.	ILMN_1784948	NM_144569.3
849	HDCMA18P	1715.32	1105.19	0.644307	1407.03	1327.63	0.943573	1.46448	2720.91	1125.8	0.413758	2444.95	1200.36	0.490956	1.18658	1.32553	Homo sapiens HDCMA18P protein (HDCMA18P), mRNA.	ILMN_1756104	NM_016648.1
850	HNMT	316.043	237.035	0.750008	266.129	299.552	1.12559	1.50077	341.586	311.643	0.91234	339.464	356.069	1.04892	1.1497	1.32524	Homo sapiens histamine N-methyltransferase (HNMT), transcript variant 2, mRNA.	ILMN_1790881	NM_001024074.1
851	FADS1	3358.45	3200.4	0.952938	3079.25	5125.63	1.66457	1.74678	5247.79	10436.9	1.98882	5557.84	9985.13	1.79659	0.903343	1.32506	Homo sapiens fatty acid desaturase 1 (FADS1), mRNA.	ILMN_1670134	NM_013402.3
852	CS	1530.2	978.386	0.639384	1403.61	1553.45	1.10676	1.73098	310.217	305.325	0.984231	323.635	292.655	0.904276	0.918763	1.32487	Homo sapiens citrate synthase (CS), nuclear gene encoding mitochondrial protein, transcript variant 2, mRNA.	ILMN_2396410	NM_198324.1
853	RKHD3	1030.25	1269.38	1.23211	906.42	1517.39	1.67405	1.35869	1003.57	1266.54	1.26204	1026.42	1672.01	1.62897	1.29074	1.32472	Homo sapiens mex-3 homolog B (C. elegans) (MEX3B), mRNA.	ILMN_1658989	NM_032246.3
854	NFKBIB	525.935	568.355	1.08066	492.13	882.641	1.79351	1.65965	1212.91	3220.66	2.65533	1371.54	3604.25	2.62789	0.989665	1.32466	Homo sapiens nuclear factor of kappa light polypeptide gene enhancer in B-cells inhibitor, beta (NFKBIB), transcript variant 2, mRNA.	ILMN_1674152	NM_002503.3
855	FGFR4	318.043	223.911	0.704027	247.407	269.721	1.09019	1.54851	310.899	351.015	1.12903	316.599	393.44	1.24271	1.10068	1.3246	Homo sapiens fibroblast growth factor receptor 4 (FGFR4), transcript variant 2, mRNA.	ILMN_2241412	NM_213647.1
856	MSX2	675.368	600.88	0.889707	558.882	901.473	1.61299	1.81295	539.01	552.281	1.02462	578.878	495.941	0.856727	0.83614	1.32454	Homo sapiens msh homeo box homolog 2 (Drosophila) (MSX2), mRNA.	ILMN_1766951	NM_002449.3
857	DEDD	3145.19	3465.46	1.10183	3352.16	5412.41	1.6146	1.46538	498.972	819.892	1.64316	385.104	748.75	1.94428	1.18325	1.32432	Homo sapiens death effector domain containing (DEDD), transcript variant 1, mRNA.	ILMN_1699711	NM_001039712.1
858	ZNF574	669.627	687.511	1.02671	704.824	1091.6	1.54876	1.50847	451.537	375.176	0.830888	452.109	428.137	0.946978	1.13972	1.32409	Homo sapiens zinc finger protein 574 (ZNF574), mRNA.	ILMN_1790460	NM_022752.3
859	NSFL1C	1376.07	1095.47	0.796086	1419.43	1277.2	0.899793	1.13027	3495.18	1842.83	0.52725	3063.69	2451.22	0.800088	1.51748	1.32387	Homo sapiens NSFL1 (p97) cofactor (p47) (NSFL1C), transcript variant 3, mRNA.	ILMN_2366719	NM_016143.3
860	YIPF5	1359.39	995.292	0.732158	1181.91	1251.64	1.059	1.44641	2162.37	2041.07	0.943902	1862.1	2111.27	1.13381	1.2012	1.3238	Homo sapiens Yip1 domain family, member 5 (YIPF5), transcript variant 2, mRNA.	ILMN_1714756	NM_030799.6
861	BIVM	3110.48	1970.17	0.633396	2316.15	2669.93	1.15274	1.81994	3223.43	2975.62	0.92312	3092.65	2362.49	0.763903	0.827523	1.32373	Homo sapiens basic, immunoglobulin-like variable motif containing (BIVM), mRNA.	ILMN_2214098	NM_017693.2
862	ABCA7	268.345	243.761	0.908388	239.065	239.619	1.00232	1.1034	276.582	239.901	0.867377	218.261	292.261	1.33905	1.54379	1.32359	Homo sapiens ATP-binding cassette, sub-family A (ABC1), member 7 (ABCA7), transcript variant 2, mRNA.	ILMN_1743205	NM_019112.2
863	CBX1	7377.73	11656.7	1.57999	5317.46	13944.7	2.62244	1.65979	9820.42	24234.2	2.46773	9734.87	23705.3	2.43509	0.986773	1.32328	Homo sapiens chromobox homolog 1 (HP1 beta homolog Drosophila ) (CBX1), mRNA.	ILMN_1770244	NM_006807.3
864	LOC346653	270.949	275.181	1.01562	268.303	277.776	1.03531	1.01938	330.659	298.79	0.903619	287.991	423.415	1.47024	1.62706	1.32322	Homo sapiens hypothetical protein LOC346653 (LOC346653), mRNA.	ILMN_1788806	NM_001012454.1
865	CA10	299.669	246.82	0.823644	277.155	295.393	1.06581	1.29401	300.853	242.903	0.80738	265.754	290.164	1.09185	1.35234	1.32318	Homo sapiens carbonic anhydrase X (CA10), mRNA.	ILMN_1665856	NM_020178.3
866	SLC25A14	1063.3	795.138	0.747804	990.665	1088.87	1.09913	1.46981	3025.13	2021.81	0.668339	3210.51	2524.29	0.786257	1.17643	1.32312	Homo sapiens solute carrier family 25 (mitochondrial carrier, brain), member 14 (SLC25A14), nuclear gene encoding mitochondrial protein, transcript variant short, mRNA.	ILMN_2347044	NM_022810.1
867	HOXA4	1328.11	2204.51	1.65989	1444.57	4053.07	2.80572	1.69031	788.138	914.531	1.16037	853.205	946.259	1.10906	0.955786	1.32305	Homo sapiens homeo box A4 (HOXA4), mRNA.	ILMN_1677018	NM_002141.2
868	EYA4	485.665	373.511	0.769072	421.631	443.659	1.05225	1.3682	901.616	381.024	0.422602	853.364	460.752	0.539924	1.27762	1.32291	Homo sapiens eyes absent homolog 4 (Drosophila) (EYA4), transcript variant 4, mRNA.	ILMN_1693319	NM_172104.1
869	MPZL1	815.608	850.64	1.04295	761.847	908.296	1.19223	1.14313	441.058	403.818	0.915567	367.475	505.554	1.37575	1.50262	1.32287	Homo sapiens myelin protein zero-like 1 (MPZL1), transcript variant 1, mRNA.	ILMN_2386008	NM_003953.4
870	RASAL2	281.949	232.94	0.826175	250.316	262.901	1.05028	1.27125	487.857	388.529	0.7964	455.33	498.401	1.09459	1.37443	1.32284	Homo sapiens RAS protein activator like 2 (RASAL2), transcript variant 2, mRNA.	ILMN_1652952	NM_170692.1
871	NEK11	390.136	348.095	0.892242	360.142	363.738	1.00999	1.13196	551.42	404.549	0.73365	381.817	424.01	1.1105	1.51367	1.32282	Homo sapiens NIMA (never in mitosis gene a)- related kinase 11 (NEK11), transcript variant 2, mRNA.	ILMN_1788149	NM_024800.2
872	GAGE2	1568.15	1145.05	0.730191	1445.01	1351.98	0.935625	1.28134	1535.44	1513.56	0.985746	1250.93	1682.25	1.3448	1.36425	1.3228	Homo sapiens G antigen 2 (GAGE2), mRNA.	ILMN_2203976	NM_001472.2
873	STRN4	396.73	469.501	1.18343	413.277	649.896	1.57254	1.32881	615.969	995.279	1.61579	519.769	1105.48	2.12687	1.3163	1.32255	Homo sapiens striatin, calmodulin binding protein 4 (STRN4), transcript variant 1, mRNA.	ILMN_2394102	NM_013403.1
874	CD151	617.369	889.488	1.44077	599.325	1014.2	1.69224	1.17454	1354.96	1390.28	1.02606	1146.29	1729.29	1.5086	1.47028	1.32241	Homo sapiens CD151 antigen (CD151), transcript variant 4, mRNA.	ILMN_2326713	NM_004357.3
875	WTAP	560.559	494.784	0.882663	494.532	653.858	1.32217	1.49794	19537.4	17255.6	0.883212	16209.6	16419.2	1.01293	1.14687	1.32241	Homo sapiens Wilms tumor 1 associated protein (WTAP), transcript variant 1, mRNA.	ILMN_2260725	NM_004906.3
876	KLF5	881.293	1293.06	1.46723	1019.37	2021.94	1.98352	1.35188	1392.31	1390.63	0.998791	1102.44	1423.63	1.29134	1.29291	1.32239	Homo sapiens Kruppel-like factor 5 (intestinal) (KLF5), mRNA.	ILMN_1770293	NM_001730.3
877	TULP1	288.079	278.979	0.968415	277.581	293.7	1.05807	1.09258	335.876	275.811	0.82117	292.689	373.034	1.27451	1.55206	1.32232	Homo sapiens tubby like protein 1 (TULP1), mRNA.	ILMN_2163547	NM_003322.2
878	RASA4	239.214	228.475	0.955107	254.687	335.965	1.31913	1.38113	301.825	262.785	0.870654	287.748	316.532	1.10003	1.26345	1.32229	Homo sapiens RAS p21 protein activator 4 (RASA4), mRNA.	ILMN_1694404	NM_006989.3
879	DHX33	5387.67	5069.35	0.940918	5498.58	7476.84	1.35978	1.44516	6294.02	4863.34	0.772691	5809.16	5383.78	0.926774	1.19941	1.32228	Homo sapiens DEAH (Asp-Glu-Ala-His) box polypeptide 33 (DHX33), mRNA.	ILMN_1744308	NM_020162.2
880	RUNX1T1	299.98	246.268	0.820949	253.87	309.621	1.21961	1.4856	414.517	419.43	1.01185	330.396	387.231	1.17202	1.15829	1.32195	Homo sapiens runt-related transcription factor 1; translocated to, 1 (cyclin D-related) (RUNX1T1), transcript variant 3, mRNA.	ILMN_1812795	NM_175634.1
881	CD164	1026.38	1336.46	1.30212	936.299	1485.55	1.58662	1.21849	1520.68	2608.43	1.71531	1101.94	2693.8	2.44459	1.42516	1.32183	Homo sapiens CD164 molecule, sialomucin (CD164), mRNA.	ILMN_1783852	NM_006016.3
882	CD9	439.129	497.075	1.13196	392.727	554.801	1.41269	1.248	566.52	1256.26	2.21751	490.002	1515.86	3.09359	1.39507	1.32154	Homo sapiens CD9 molecule (CD9), mRNA.	ILMN_1695423	NM_001769.2
883	PRKCB1	335.852	262.198	0.780695	285.786	325.964	1.14059	1.46099	420.296	409.153	0.973487	456.897	525.745	1.15069	1.18202	1.32151	Homo sapiens protein kinase C, beta 1 (PRKCB1), transcript variant 2, mRNA.	ILMN_1716563	NM_212535.1
884	C1ORF58	342.533	309.166	0.902589	308.7	340.873	1.10422	1.22339	646.028	402.329	0.622773	531.55	469.904	0.884025	1.4195	1.32144	Homo sapiens chromosome 1 open reading frame 58 (C1orf58), mRNA.	ILMN_1654864	NM_144695.1
885	TCF12	2072.43	1332.19	0.642816	1784.68	1606.12	0.899949	1.40001	4769.4	2924.27	0.613133	4029.91	3070.34	0.761887	1.24261	1.32131	Homo sapiens transcription factor 12 (HTF4, helix-loop-helix transcription factors 4) (TCF12), transcript variant 2, mRNA.	ILMN_2314007	NM_207037.1
886	PPP1R16A	928.646	901.473	0.97074	879.228	673.937	0.76651	0.789615	2421.92	2031.52	0.838805	1903.01	2957.2	1.55396	1.85259	1.3211	Homo sapiens protein phosphatase 1, regulatory (inhibitor) subunit 16A (PPP1R16A), mRNA.	ILMN_1757882	NM_032902.5
887	CEP290	462.22	439.558	0.950973	409.299	383.995	0.938179	0.986546	783.437	354.295	0.452232	474.044	354.854	0.748568	1.65527	1.32091	Homo sapiens centrosomal protein 290kDa (CEP290), mRNA.	ILMN_1746832	NM_025114.2
888	C11ORF61	724.795	639.741	0.882651	701.898	821.99	1.1711	1.3268	1486.2	1426.46	0.959809	1193.03	1505.55	1.26196	1.3148	1.3208	Homo sapiens chromosome 11 open reading frame 61 (C11orf61), mRNA.	ILMN_2073263	NM_024631.1
889	TGIF	330.998	289.048	0.873262	291.182	332.123	1.1406	1.30614	517.115	695.523	1.34501	462.198	829.812	1.79536	1.33483	1.32049	Homo sapiens TGFB-induced factor homeobox 1 (TGIF1), transcript variant 2, mRNA.	ILMN_1702211	NM_173207.1
890	NUDT1	934.927	1315.95	1.40755	652.566	1065.6	1.63293	1.16013	6916.36	11850.4	1.71338	5597.39	14201.8	2.53722	1.48083	1.32048	Homo sapiens nudix (nucleoside diphosphate linked moiety X)-type motif 1 (NUDT1), transcript variant 2A, mRNA.	ILMN_1654068	NM_198954.1
891	KCNH7	287.874	273.433	0.949835	248.722	268.079	1.07783	1.13475	351.721	281.449	0.800204	239.901	289.123	1.20518	1.50609	1.32042	Homo sapiens potassium voltage-gated channel, subfamily H (eag-related), member 7 (KCNH7), transcript variant 2, mRNA.	ILMN_1788664	NM_173162.1
892	LOC652020	297.09	260.044	0.875303	268.828	272.009	1.01184	1.15598	264.148	231.012	0.874553	251.304	326.282	1.29836	1.48459	1.32029	PREDICTED: Homo sapiens hypothetical protein LOC652020 (LOC652020), mRNA.	ILMN_1663963	XM_945117.1
893	BICD2	3060.84	3520.57	1.1502	3129.22	5416.97	1.73109	1.50504	286.53	274.222	0.957044	290.78	315.822	1.08612	1.13487	1.31995	Homo sapiens bicaudal D homolog 2 (Drosophila) (BICD2), transcript variant 1, mRNA.	ILMN_2380418	NM_001003800.1
894	TFIP11	1341.99	1065.08	0.793661	1658.53	1430.38	0.862441	1.08666	2287.49	800.37	0.34989	2146.05	1166.22	0.543426	1.55314	1.3199	Homo sapiens tuftelin interacting protein 11 (TFIP11), transcript variant 2, mRNA.	ILMN_1672571	NM_012143.2
895	RAP2C	4366.29	5344.25	1.22398	3395.74	6686.53	1.9691	1.60877	5336.44	15551.5	2.91421	5355.55	16089.2	3.0042	1.03088	1.31982	Homo sapiens RAP2C, member of RAS oncogene family (RAP2C), mRNA.	ILMN_1773561	NM_021183.3
896	GTF2E1	1578.96	1039.61	0.658413	1337.35	1383.06	1.03417	1.57071	2587.26	2586.69	0.999778	2632.97	2812.87	1.06832	1.06856	1.31963	Homo sapiens general transcription factor IIE, polypeptide 1 (alpha subunit, 56kD) (GTF2E1), mRNA.	ILMN_1655921	NM_005513.1
897	TCF7L2	404.087	576.624	1.42698	460.601	997.258	2.16512	1.51728	504.456	696.18	1.38006	533.505	825.822	1.54792	1.12163	1.31945	Homo sapiens transcription factor 7-like 2 (T-cell specific, HMG-box) (TCF7L2), mRNA.	ILMN_1672486	NM_030756.1
898	MRPS17	20672.9	17117.2	0.828003	18668.4	20533.1	1.09989	1.32836	18844.1	17461	0.926603	16419.2	19930.8	1.21387	1.31002	1.31919	Homo sapiens mitochondrial ribosomal protein S17 (MRPS17), nuclear gene encoding mitochondrial protein, mRNA.	ILMN_1804851	NM_015969.2
899	SGTB	327.16	306.799	0.937766	316.545	347.11	1.09656	1.16933	585.692	450.377	0.768966	453.485	512.238	1.12956	1.46893	1.31913	Homo sapiens small glutamine-rich tetratricopeptide repeat (TPR)-containing, beta (SGTB), mRNA.	ILMN_2109343	NM_019072.2
900	PTDSS1	2484.38	2305.22	0.927886	2281.9	3349.93	1.46804	1.58214	1731.16	2019.19	1.16638	1562.52	1924.37	1.23158	1.0559	1.31902	Homo sapiens phosphatidylserine synthase 1 (PTDSS1), mRNA.	ILMN_1688753	NM_014754.1
901	USF2	380.474	413.009	1.08551	375.397	575.9	1.53411	1.41326	497.291	466.504	0.938089	525.445	603.56	1.14867	1.22447	1.31887	Homo sapiens upstream transcription factor 2, c-fos interacting (USF2), transcript variant 1, mRNA.	ILMN_1684770	NM_207291.1
902	PWWP2	506.456	659.394	1.30198	454.928	673.811	1.48114	1.13761	480.244	631.521	1.315	321.046	633.115	1.97204	1.49965	1.31863	Homo sapiens PWWP domain containing 2 (PWWP2), mRNA.	ILMN_2235354	NM_138499.2
903	SAMD1	410.678	421.836	1.02717	374.987	584.21	1.55795	1.51674	517.33	567.541	1.09706	463.55	569.743	1.22909	1.12035	1.31854	Homo sapiens sterile alpha motif domain containing 1 (SAMD1), mRNA.	ILMN_1658821	NM_138352.1
904	RPS6KA3	337.429	322.217	0.954919	294.774	312.821	1.06122	1.11132	691.064	383.43	0.554839	551.493	466.831	0.846486	1.52564	1.31848	Homo sapiens ribosomal protein S6 kinase, 90kDa, polypeptide 3 (RPS6KA3), mRNA.	ILMN_1652736	NM_004586.2
905	KLF11	1173.09	1891.62	1.61252	1100.48	2469.94	2.24441	1.39187	1885.69	5927.63	3.14349	1717.26	6718.8	3.91251	1.24464	1.31825	Homo sapiens Kruppel-like factor 11 (KLF11), mRNA.	ILMN_1673207	NM_003597.4
906	CCT2	13743.1	10898.9	0.793043	14684.6	14082.5	0.958993	1.20926	35144.7	10200.7	0.29025	34968.7	14481.4	0.414124	1.42679	1.31802	Homo sapiens chaperonin containing TCP1, subunit 2 (beta) (CCT2), mRNA.	ILMN_1679382	NM_006431.2
907	HCG9	843.016	719.165	0.853086	687.228	846.582	1.23188	1.44403	318.81	619.279	1.94247	321.301	743.632	2.31444	1.19149	1.31776	Homo sapiens HLA complex group 9 (HCG9), mRNA.	ILMN_1814611	NM_005844.2
908	CLDN15	332.163	300.154	0.903637	304.368	353.195	1.16042	1.28417	450.191	357.054	0.793117	410.761	440.199	1.07167	1.35121	1.31769	Homo sapiens claudin 15 (CLDN15), transcript variant 2, mRNA.	ILMN_1682226	NM_138429.1
909	SLC39A7	439.316	380.829	0.866868	404.009	431.319	1.0676	1.23156	471.544	472.71	1.00247	438.498	616.726	1.40645	1.40298	1.31727	Homo sapiens solute carrier family 39 (zinc transporter), member 7 (SLC39A7), transcript variant 2, mRNA.	ILMN_1778053	NM_001077516.1
910	CALCB	10926	14097.8	1.2903	11200.7	19753	1.76355	1.36677	17328.5	17344.5	1.00092	15129.1	19196.1	1.26882	1.26765	1.31721	Homo sapiens calcitonin-related polypeptide, beta (CALCB), mRNA.	ILMN_2109371	NM_000728.3
911	SLC39A1	4226.82	3664.36	0.86693	3751.42	2944.84	0.784995	0.905488	4774.23	6159.08	1.29007	4450.7	9926.82	2.2304	1.7289	1.31719	Homo sapiens solute carrier family 39 (zinc transporter), member 1 (SLC39A1), mRNA.	ILMN_2116714	NM_014437.3
912	DRD2	297.061	289.604	0.974897	263.955	295.818	1.12071	1.14957	407.74	436.519	1.07058	341.346	542.576	1.58952	1.48472	1.31715	Homo sapiens dopamine receptor D2 (DRD2), transcript variant 1, mRNA.	ILMN_2401494	NM_016574.2
913	C7ORF28A	438.372	475.887	1.08558	365.236	509.936	1.39618	1.28612	658.061	626.349	0.95181	776.057	995.691	1.28301	1.34797	1.31705	Homo sapiens chromosome 7 open reading frame 28A (C7orf28A), mRNA.	ILMN_2259292	NM_015622.5
914	FLJ14803	2568.87	2897.05	1.12775	2102.84	3644.33	1.73305	1.53673	3846.91	6195.31	1.61047	2800.26	4947.75	1.76689	1.09713	1.31693	Homo sapiens hypothetical protein FLJ14803 (FLJ14803), mRNA.	ILMN_1748926	NM_032842.2
915	PPP1R15B	425.482	460.99	1.08345	494.784	645.332	1.30427	1.20381	705.644	578.411	0.819693	604.997	709.077	1.17203	1.42984	1.31682	Homo sapiens protein phosphatase 1, regulatory (inhibitor) subunit 15B (PPP1R15B), mRNA.	ILMN_2106931	NM_032833.2
916	CTNS	263.292	241.715	0.918049	262.552	356.871	1.35924	1.48058	2914.69	2238.2	0.767903	2682.91	2375.27	0.885332	1.15292	1.31675	Homo sapiens cystinosis, nephropathic (CTNS), transcript variant 2, mRNA.	ILMN_1776132	NM_001031681.1
917	MGC4399	546.07	711.258	1.3025	576.624	1116.87	1.93692	1.48707	507.115	852.384	1.68085	456.181	878.357	1.92546	1.14553	1.3163	Homo sapiens PNC1 protein (MGC4399), mRNA.	ILMN_1685974	NM_032315.1
918	PDGFA	290.305	291.875	1.00541	270.01	303.109	1.12259	1.11655	376.376	292.273	0.776544	280.607	330.348	1.17726	1.51602	1.31629	PREDICTED: Homo sapiens platelet-derived growth factor alpha polypeptide, transcript variant 4 (PDGFA), mRNA.	ILMN_2342695	NM_033023.3
919	PTPRT	273.455	271.568	0.993101	260.141	319.678	1.22886	1.2374	408.923	350.8	0.857864	306.376	366.625	1.19665	1.39492	1.31616	Homo sapiens protein tyrosine phosphatase, receptor type, T (PTPRT), transcript variant 1, mRNA.	ILMN_1743175	NM_133170.2
920	GPBP1	2264.78	1435.41	0.633794	2263.07	2292.27	1.01291	1.59816	3141.12	2136.11	0.680045	2994.15	2105.38	0.703164	1.034	1.31608	Homo sapiens GC-rich promoter binding protein 1 (GPBP1), mRNA.	ILMN_2233493	NM_022913.1
921	KIAA1706	463.525	420.43	0.907028	413.009	407.757	0.987282	1.08848	599.157	517.666	0.863991	523.455	698.048	1.33354	1.54346	1.31597	Homo sapiens KIAA1706 protein (KIAA1706), mRNA.	ILMN_1811616	NM_030636.2
922	RAP1B	1843.96	2039.59	1.10609	1706.43	2614.07	1.53189	1.38496	731.665	785.539	1.07363	604.011	808.574	1.33867	1.24686	1.31591	Homo sapiens RAP1B, member of RAS oncogene family (RAP1B), transcript variant 1, mRNA.	ILMN_2398474	NM_015646.4
923	S100A13	552.735	536.409	0.970464	544.244	606.112	1.11368	1.14757	389.06	288.954	0.742698	329.826	363.536	1.10221	1.48406	1.31581	Homo sapiens S100 calcium binding protein A13 (S100A13), transcript variant 4, mRNA.	ILMN_1667138	NM_001024213.1
924	MGC2752	510.982	545.632	1.06781	504.994	848.271	1.67977	1.57309	660.717	694.317	1.05085	619.922	689.274	1.11187	1.05806	1.31558	Homo sapiens hypothetical protein MGC2752 (MGC2752), mRNA.	ILMN_1796793	NM_023939.3
925	FBXO24	293.498	275.286	0.937949	230.718	296.186	1.28376	1.36868	311.738	282.988	0.907777	301.956	346.044	1.14601	1.26243	1.31556	Homo sapiens F-box protein 24 (FBXO24), transcript variant 1, mRNA.	ILMN_2383893	NM_033506.1
926	DPEP2	262.386	262.615	1.00088	231.532	319.553	1.38017	1.37896	318.19	266.99	0.83909	267.957	281.496	1.05052	1.25198	1.31547	Homo sapiens dipeptidase 2 (DPEP2), mRNA.	ILMN_1689160	NM_022355.1
927	SORD	1021.7	921.101	0.901542	744.281	971.646	1.30548	1.44806	1082.55	895.318	0.827045	943.168	922.699	0.978298	1.18288	1.31547	Homo sapiens sorbitol dehydrogenase (SORD), mRNA.	ILMN_2391231	NM_003104.3
928	RASD1	410.742	878.698	2.1393	471.869	1072.31	2.27248	1.06226	388.761	741.207	1.90659	319.826	956.487	2.99064	1.56858	1.31542	Homo sapiens RAS, dexamethasone-induced 1 (RASD1), mRNA.	ILMN_1740426	NM_016084.3
929	CCM2	470.083	672.352	1.43028	419.061	677.685	1.61715	1.13065	1076.1	1378.31	1.28083	1185.27	2276.94	1.92103	1.49983	1.31524	Homo sapiens cerebral cavernous malformation 2 (CCM2), transcript variant 2, mRNA.	ILMN_1692271	NM_031443.3
930	CD47	397.098	382.977	0.964439	381.521	497.739	1.30462	1.35272	576.23	659.334	1.14422	417.755	610.652	1.46175	1.2775	1.31511	Homo sapiens CD47 molecule (CD47), transcript variant 1, mRNA.	ILMN_2356991	NM_001025080.1
931	OSBPL8	2795.21	1817.19	0.65011	2333.34	2133.9	0.914523	1.40672	1101.38	570.018	0.517549	926.812	586.77	0.633106	1.22328	1.315	Homo sapiens oxysterol binding protein-like 8 (OSBPL8), transcript variant 1, mRNA.	ILMN_1782459	NM_020841.4
932	CCDC91	1125.14	883.318	0.785076	852.845	985.873	1.15598	1.47245	1418.69	1887.14	1.3302	1143.79	1760.48	1.53916	1.15709	1.31477	Homo sapiens coiled-coil domain containing 91 (CCDC91), mRNA.	ILMN_2190051	NM_018318.3
933	PCBP4	1713.5	1604.55	0.936419	1544	1913.2	1.23912	1.32325	368.404	353.832	0.960446	355.114	445.51	1.25455	1.30622	1.31474	Homo sapiens poly(rC) binding protein 4 (PCBP4), transcript variant 1, mRNA.	ILMN_1728498	NM_033008.1
934	LRRC37B	4106.5	3658.49	0.890902	3600.72	4756.52	1.32099	1.48276	5094.91	5712.77	1.12127	4349.57	5589.75	1.28513	1.14614	1.31445	Homo sapiens leucine rich repeat containing 37B (LRRC37B), mRNA.	ILMN_1777895	NM_052888.2
935	CES2	1751.86	2361.9	1.34823	1290.82	2489.95	1.92897	1.43074	2854	2934.79	1.02831	2906.27	3579.19	1.23154	1.19764	1.31419	Homo sapiens carboxylesterase 2 (intestine, liver) (CES2), transcript variant 2, mRNA.	ILMN_1696675	NM_198061.1
936	PROSAPIP1	747.55	791.209	1.0584	728.804	958.011	1.3145	1.24196	960.423	942.89	0.981744	878.24	1195.08	1.36077	1.38607	1.31402	Homo sapiens ProSAPiP1 protein (ProSAPiP1), mRNA.	ILMN_1736154	NM_014731.2
937	PRKCI	1071.69	820.85	0.765938	1036.7	1044.55	1.00758	1.31548	2204.94	1798.28	0.815568	1997.9	2138.3	1.07028	1.31231	1.31389	Homo sapiens protein kinase C, iota (PRKCI), mRNA.	ILMN_1725188	NM_002740.4
938	SOX9	501.172	558.264	1.11392	445.461	756.16	1.69748	1.52388	626.223	653.713	1.0439	698.773	805.013	1.15204	1.10359	1.31374	Homo sapiens SRY (sex determining region Y)-box 9 (campomelic dysplasia, autosomal sex-reversal) (SOX9), mRNA.	ILMN_1805466	NM_000346.2
939	FAM46D	264.331	268.477	1.01568	212.519	258.881	1.21816	1.19935	313.166	256.284	0.818366	262.825	307.106	1.16848	1.42782	1.31358	Homo sapiens family with sequence similarity 46, member D (FAM46D), mRNA.	ILMN_2207726	NM_152630.2
940	TAF15	1371.7	3602.56	2.62635	1316.4	2334.34	1.77327	0.675185	9527.36	2082.77	0.218609	10436.9	4452.85	0.426644	1.95163	1.31341	Homo sapiens TAF15 RNA polymerase II, TATA box binding protein (TBP)-associated factor, 68kDa (TAF15), transcript variant 2, mRNA.	ILMN_2402131	NM_003487.2
941	LPHN1	2508.72	2592.39	1.03335	2829.12	3706.74	1.31021	1.26792	405.539	412.784	1.01787	328.875	454.581	1.38223	1.35797	1.31295	Homo sapiens latrophilin 1 (LPHN1), transcript variant 2, mRNA.	ILMN_2342630	NM_014921.3
942	XKR8	1129.15	2086.28	1.84764	1121.95	2957.32	2.63586	1.42661	967.003	2248.66	2.32539	898.996	2506.9	2.78855	1.19917	1.31289	Homo sapiens XK, Kell blood group complex subunit-related family, member 8 (XKR8), mRNA.	ILMN_2087303	NM_018053.2
943	MEP1B	358.918	350.016	0.975198	380.702	377.891	0.992614	1.01786	554.798	544.647	0.981704	390.454	616.32	1.57847	1.60789	1.31287	Homo sapiens meprin A, beta (MEP1B), mRNA.	ILMN_1734694	NM_005925.1
944	LRP11	2222.51	2669.93	1.20131	1628.33	2973.04	1.82582	1.51986	3947.26	6734.8	1.7062	3690.39	6963.23	1.88685	1.10588	1.31287	Homo sapiens low density lipoprotein receptor-related protein 11 (LRP11), mRNA.	ILMN_1676197	NM_032832.3
945	WIPF3	317.176	249.237	0.7858	263.068	302.758	1.15087	1.46459	322.611	262.678	0.814226	285.238	269.58	0.945107	1.16074	1.31267	Homo sapiens WAS/WASL interacting protein family, member 3 (WIPF3), mRNA.	ILMN_2161971	NM_001080529.1
946	CHMP4C	1195.5	1761.9	1.47378	1287.07	2423.32	1.88281	1.27754	1376.77	1775.16	1.28936	1225.48	2129.52	1.7377	1.34772	1.31263	Homo sapiens chromatin modifying protein 4C (CHMP4C), mRNA.	ILMN_1711542	NM_152284.3
947	SMARCD2	2143.29	3375.26	1.5748	1863.09	4804	2.57851	1.63735	3390.39	9346.2	2.75667	4146.87	11291.2	2.72283	0.987724	1.31254	Homo sapiens SWI/SNF related, matrix associated, actin dependent regulator of chromatin, subfamily d, member 2 (SMARCD2), mRNA.	ILMN_1692684	NM_003077.2
948	ACOT2	239.114	234.609	0.981158	244.954	309.211	1.26232	1.28656	316.892	244.996	0.773122	270.427	279.805	1.03468	1.33831	1.31244	Homo sapiens acyl-CoA thioesterase 2 (ACOT2), mRNA.	ILMN_2188959	NM_006821.3
949	SLC7A2	629.581	560.471	0.890229	427.917	590.307	1.37949	1.54959	272.515	254.544	0.934055	304.411	305.693	1.00421	1.07511	1.31235	Homo sapiens solute carrier family 7 (cationic amino acid transporter, y+ system), member 2 (SLC7A2), transcript variant 2, mRNA.	ILMN_1685830	NM_001008539.1
950	DPH2	456.228	341.64	0.748835	418.858	421.053	1.00524	1.34241	17469.2	14623.9	0.837128	14444.5	15503.6	1.07332	1.28215	1.31228	Homo sapiens DPH2 homolog (S. cerevisiae) (DPH2), transcript variant 1, mRNA.	ILMN_1763162	NM_001384.3
951	GCH1	349.493	291.279	0.833434	302.972	347.937	1.14841	1.37793	642.375	557.407	0.867729	582.393	629.972	1.08169	1.24658	1.31226	Homo sapiens GTP cyclohydrolase 1 (dopa-responsive dystonia) (GCH1), transcript variant 1, mRNA.	ILMN_2335813	NM_001024024.1
952	GATAD2B	693.288	1168.63	1.68564	797.046	2307.69	2.89531	1.71763	1213.17	2464.2	2.0312	1315.15	2421.92	1.84155	0.906631	1.31213	Homo sapiens GATA zinc finger domain containing 2B (GATAD2B), mRNA.	ILMN_1766359	NM_020699.1
953	RHBDD3	1275.81	1723.64	1.35101	1110.1	2308.43	2.07948	1.53921	1584.98	2117	1.33567	1523.36	2207.75	1.44927	1.08505	1.31213	Homo sapiens rhomboid domain containing 3 (RHBDD3), mRNA.	ILMN_1815264	NM_012265.1
954	DAZ2	298.205	290.528	0.974256	259.511	306.191	1.17988	1.21105	336.249	286.267	0.851355	258.557	311.052	1.20303	1.41308	1.31207	Homo sapiens deleted in azoospermia 2 (DAZ2), transcript variant 2, mRNA.	ILMN_1779475	NM_020363.2
955	SLC37A3	364.255	343.144	0.942043	317.49	390.288	1.22929	1.30492	603.383	582.558	0.965488	571.333	727.377	1.27312	1.31863	1.31178	Homo sapiens solute carrier family 37 (glycerol-3-phosphate transporter), member 3 (SLC37A3), transcript variant 1, mRNA.	ILMN_2307598	NM_032295.2
956	MANEAL	398.87	376.652	0.944298	388.114	517.936	1.33449	1.41321	652.896	444.752	0.681199	596.18	491.465	0.824357	1.21015	1.31168	Homo sapiens mannosidase, endo-alpha-like (MANEAL), transcript variant 2, mRNA.	ILMN_1709605	NM_152496.1
957	TTYH1	296.833	295.342	0.994978	271.349	293.263	1.08076	1.08621	357.81	321.58	0.898745	284.738	393.349	1.38144	1.53708	1.31165	Homo sapiens tweety homolog 1 (Drosophila) (TTYH1), transcript variant 1, mRNA.	ILMN_1758497	NM_020659.2
958	BRI3BP	449.004	465.027	1.03569	423.893	625.14	1.47476	1.42394	485.254	510.494	1.05201	479.927	605.434	1.26151	1.19914	1.31154	Homo sapiens BRI3 binding protein (BRI3BP), mRNA.	ILMN_1797693	NM_080626.5
959	SLC25A16	664.783	738.718	1.11122	553.875	976.77	1.76352	1.58702	719.549	1323.86	1.83985	640.564	1220.36	1.90513	1.03548	1.31125	Homo sapiens solute carrier family 25 (mitochondrial carrier; Graves disease autoantigen), member 16 (SLC25A16), nuclear gene encoding mitochondrial protein, mRNA.	ILMN_2115421	NM_152707.2
960	CTDSP1	357.158	489.718	1.37115	374.307	757.716	2.02432	1.47636	3379.11	8420.41	2.4919	3399.21	9708.32	2.85605	1.14613	1.31125	Homo sapiens CTD (carboxy-terminal domain, RNA polymerase II, polypeptide A) small phosphatase 1 (CTDSP1), transcript variant 1, mRNA.	ILMN_1728163	NM_021198.1
961	SULF2	438.099	403.112	0.920139	431.998	514.019	1.18986	1.29314	480.752	432.516	0.899664	390.936	467.53	1.19593	1.3293	1.31122	Homo sapiens sulfatase 2 (SULF2), transcript variant 1, mRNA.	ILMN_2345142	NM_018837.2
962	FLJ46257	297.344	247.808	0.833407	235.629	286.459	1.21572	1.45873	283.447	281.087	0.991674	266.082	307.024	1.15387	1.16356	1.31115	Homo sapiens FLJ46257 protein (FLJ46257), mRNA.	ILMN_1772848	NM_001001693.1
963	VPS37B	2567.35	3975.55	1.5485	2092.18	4291.28	2.05111	1.32458	2430.4	5330.76	2.19336	2123.05	6041.94	2.84588	1.29749	1.31104	Homo sapiens vacuolar protein sorting 37 homolog B (S. cerevisiae) (VPS37B), mRNA.	ILMN_1710427	NM_024667.1
964	ADD3	1202.11	708.704	0.58955	1042.95	911.14	0.873617	1.48184	7498.64	7061.16	0.941659	6021.59	6462.5	1.07322	1.13972	1.31078	Homo sapiens adducin 3 (gamma) (ADD3), transcript variant 1, mRNA.	ILMN_1678501	NM_019903.3
965	C4ORF18	305.04	274.373	0.899465	287.315	337.174	1.17354	1.3047	330.331	289.641	0.876822	261.086	301.429	1.15452	1.31671	1.31071	Homo sapiens chromosome 4 open reading frame 18 (C4orf18), transcript variant 1, mRNA.	ILMN_1761941	NM_016613.4
966	ARID5A	305.585	311.487	1.01931	300.836	340.49	1.13181	1.11037	415.368	313.316	0.75431	331.123	377.412	1.1398	1.51104	1.31071	Homo sapiens AT rich interactive domain 5A (MRF1-like) (ARID5A), mRNA.	ILMN_2298567	NM_212481.1
967	JPH2	271.448	251.97	0.928245	268.787	310.755	1.15614	1.24551	329.431	279.675	0.848965	275.326	321.476	1.16762	1.37535	1.31043	Homo sapiens junctophilin 2 (JPH2), transcript variant 1, mRNA.	ILMN_1676247	NM_175913.3
968	PACS1	410.065	384.439	0.937507	452.669	699.091	1.54438	1.64732	455.494	559.137	1.22754	485.556	580.226	1.19497	0.973471	1.3104	Homo sapiens phosphofurin acidic cluster sorting protein 1 (PACS1), mRNA.	ILMN_1716488	NM_018026.2
969	METT5D1	657.278	454.423	0.691371	612.929	648.756	1.05845	1.53095	1095.22	875.088	0.799008	929.803	808.813	0.869876	1.08869	1.30982	Homo sapiens methyltransferase 5 domain containing 1 (METT5D1), mRNA.	ILMN_1738342	NM_152636.1
970	STUB1	12136.1	15218.5	1.25398	9664.32	17015.3	1.76063	1.40403	11743	13140.6	1.11902	12872.6	17503.9	1.35978	1.21516	1.30959	Homo sapiens STIP1 homology and U-box containing protein 1 (STUB1), mRNA.	ILMN_2157421	NM_005861.2
971	UBE2H	758.239	813.031	1.07226	691.436	1021.38	1.47719	1.37764	2479.7	2963.29	1.19502	2218.64	3291.72	1.48367	1.24154	1.30959	Homo sapiens ubiquitin-conjugating enzyme E2H (UBC8 homolog, yeast) (UBE2H), transcript variant 2, mRNA.	ILMN_1674633	NM_003344.2
972	PERP	1953.54	3409.12	1.7451	1666.49	3807.6	2.2848	1.30927	3370.6	7373.86	2.1877	2383.52	6828.32	2.8648	1.3095	1.30939	Homo sapiens PERP, TP53 apoptosis effector (PERP), mRNA.	ILMN_1775829	NM_022121.2
973	LOC388135	755.151	1377.4	1.82401	717.263	1361.19	1.89775	1.04043	953.669	1722.72	1.80641	855.29	2438.14	2.85065	1.57808	1.30925	Homo sapiens similar to RIKEN cDNA 6030419C18 gene (LOC388135), mRNA.	ILMN_2141118	NM_001039614.1
974	LIMD2	312.558	258.102	0.825771	273.449	280.218	1.02475	1.24097	341.017	324.858	0.952617	245.157	321.681	1.31214	1.37741	1.30919	Homo sapiens LIM domain containing 2 (LIMD2), mRNA.	ILMN_1673867	NM_030576.2
975	ELOVL5	3098.25	4090.44	1.32024	2019.71	3838.94	1.90074	1.43969	4639.69	8849.06	1.90725	3606.63	8107.14	2.24784	1.17857	1.30913	Homo sapiens ELOVL family member 5, elongation of long chain fatty acids (FEN1/Elo2, SUR4/Elo3-like, yeast) (ELOVL5), mRNA.	ILMN_2174369	NM_021814.3
976	STEAP2	292.952	283.057	0.966225	217.878	282.215	1.29529	1.34057	278.601	255.746	0.917966	250.191	293.399	1.1727	1.2775	1.30903	Homo sapiens six transmembrane epithelial antigen of the prostate 2 (STEAP2), mRNA.	ILMN_2259308	NM_152999.2
977	PDLIM7	316.081	269.552	0.852793	314.782	361.959	1.14987	1.34836	773.138	719.884	0.93112	816.977	965.792	1.18215	1.2696	1.30898	Homo sapiens PDZ and LIM domain 7 (enigma) (PDLIM7), transcript variant 4, mRNA.	ILMN_1814985	NM_213636.1
978	PJA1	1706.43	1468.5	0.860571	1623.49	1846.17	1.13716	1.3214	343.732	289.322	0.841708	333.751	364.165	1.09113	1.29633	1.30887	Homo sapiens praja 1 (PJA1), transcript variant 1, mRNA.	ILMN_2373566	NM_145119.2
979	MAP2K3	349.844	320.799	0.916976	347.664	427.558	1.2298	1.34115	483.656	384.49	0.794966	465.915	472.748	1.01467	1.27636	1.30876	PREDICTED: Homo sapiens mitogen-activated protein kinase kinase 3 (MAP2K3), mRNA.	ILMN_1815238	NM_145109.1
980	PIK3CA	509.351	437.094	0.858139	456.892	437.658	0.957904	1.11626	619.279	536.181	0.865815	480.846	624.901	1.29959	1.501	1.30863	Homo sapiens phosphoinositide-3-kinase, catalytic, alpha polypeptide (PIK3CA), mRNA.	ILMN_1705468	NM_006218.2
981	TMED7	2699.36	2403.7	0.890468	2380.97	2675.78	1.12382	1.26206	4105.19	6419.15	1.56367	3005.76	6368.61	2.1188	1.35502	1.30854	Homo sapiens transmembrane emp24 protein transport domain containing 7 (TMED7), mRNA.	ILMN_2186482	NM_181836.3
982	NR2E3	264.868	225.412	0.851036	235.483	232.66	0.988011	1.16095	292.094	259.49	0.888377	224.682	290.64	1.29356	1.45609	1.30852	Homo sapiens nuclear receptor subfamily 2, group E, member 3 (NR2E3), transcript variant 1, mRNA.	ILMN_1751882	NM_014249.2
983	PIAS4	2163.4	2626.02	1.21384	1689.18	2481.99	1.46934	1.21049	5121.59	4741.45	0.925776	5203.07	6773.83	1.30189	1.40627	1.30838	Homo sapiens protein inhibitor of activated STAT, 4 (PIAS4), mRNA.	ILMN_1802905	NM_015897.2
984	EN2	722.879	1210.63	1.67474	681.343	1595.39	2.34154	1.39815	1015.19	1900.64	1.8722	900.783	2054.83	2.28116	1.21844	1.3083	Homo sapiens engrailed homolog 2 (EN2), mRNA.	ILMN_1685318	NM_001427.2
985	CRR9	11510.2	11117.1	0.965847	10205.2	13852.9	1.35744	1.40544	12635.2	12945.8	1.02458	13918.6	17271	1.24086	1.21109	1.30826	Homo sapiens CLPTM1-like (CLPTM1L), mRNA.	ILMN_1752802	NM_030782.2
986	SFRS12	352.943	325.465	0.922144	341.557	390.369	1.14291	1.2394	3422.65	2302.83	0.67282	2615.86	2423.69	0.926534	1.37709	1.30825	Homo sapiens splicing factor, arginine/serine-rich 12 (SFRS12), mRNA.	ILMN_2275297	NM_139168.1
987	GPRC5C	558.182	611.325	1.09521	472.948	548.471	1.15968	1.05887	2754.04	2912.71	1.05761	2323.6	3827.79	1.64736	1.55761	1.30824	Homo sapiens G protein-coupled receptor, family C, group 5, member C (GPRC5C), transcript variant 2, mRNA.	ILMN_1724211	NM_018653.3
988	JUNB	315.352	333.443	1.05737	335.079	511.565	1.5267	1.44387	528.081	653.797	1.23806	495.811	719.751	1.45166	1.17253	1.3082	Homo sapiens jun B proto-oncogene (JUNB), mRNA.	ILMN_2086077	NM_002229.2
989	EIF5A2	504.426	714.936	1.41732	627.862	848.465	1.35136	0.953456	558.973	763.237	1.36543	433.731	984.763	2.27045	1.66281	1.30813	Homo sapiens eukaryotic translation initiation factor 5A2 (EIF5A2), mRNA.	ILMN_2071737	NM_020390.5
990	ALAS2	286.781	257.252	0.897033	265.408	258.282	0.973152	1.08486	502.726	389.523	0.774821	324.462	384.984	1.18653	1.53136	1.30811	Homo sapiens aminolevulinate, delta-, synthase 2 (sideroblastic/hypochromic anemia) (ALAS2), nuclear gene encoding mitochondrial protein, transcript variant 3, mRNA.	ILMN_2367126	NM_000032.1
991	ROS1	309.791	289.959	0.935983	253.07	321.049	1.26862	1.35538	350.233	306.69	0.875674	270.953	299.078	1.1038	1.26051	1.30795	Homo sapiens v-ros UR2 sarcoma virus oncogene homolog 1 (avian) (ROS1), mRNA.	ILMN_1811234	NM_002944.2
992	PMS2	1836.21	1463.57	0.797059	1758.15	1870.86	1.06411	1.33504	2701.59	2407.09	0.890993	2698.32	3078.93	1.14105	1.28065	1.30785	Homo sapiens PMS2 postmeiotic segregation increased 2 (S. cerevisiae) (PMS2), transcript variant 2, mRNA.	ILMN_1677887	NM_001018040.1
993	NT5C1A	291.417	265.334	0.910494	252.931	281.575	1.11325	1.22269	341.99	291.219	0.851541	279.697	331.765	1.18616	1.39296	1.30782	Homo sapiens 5'-nucleotidase, cytosolic IA (NT5C1A), mRNA.	ILMN_1815796	NM_032526.1
994	BTG2	1351.98	4124.62	3.05079	1581.81	7782.04	4.91971	1.61261	1865.58	15605.8	8.36511	2306.6	19351.9	8.38981	1.00295	1.30778	Homo sapiens BTG family, member 2 (BTG2), mRNA.	ILMN_1770085	NM_006763.2
995	CDCP1	275.806	249.282	0.903832	261.858	294.76	1.12565	1.24542	398.37	313.973	0.788145	274.705	296.541	1.07949	1.36966	1.30754	Homo sapiens CUB domain containing protein 1 (CDCP1), transcript variant 1, mRNA.	ILMN_2341611	NM_178181.1
996	TNFRSF11A	349.102	248.5	0.711826	284.2	277.339	0.975857	1.37092	304.553	234.586	0.770263	314.577	301.421	0.958176	1.24396	1.30744	Homo sapiens tumor necrosis factor receptor superfamily, member 11a, NFKB activator (TNFRSF11A), mRNA.	ILMN_1698952	NM_003839.2
997	TICAM1	348.225	352.111	1.01116	317.155	419.129	1.32153	1.30694	3360.53	3857.04	1.14775	3007.77	4514.83	1.50106	1.30783	1.30738	Homo sapiens toll-like receptor adaptor molecule 1 (TICAM1), transcript variant 2, mRNA.	ILMN_1724863	NM_014261.1
998	HK1	335.994	275.925	0.821221	301.595	297.251	0.985598	1.20016	382.196	291.417	0.762482	289.165	311.854	1.07846	1.41441	1.30729	Homo sapiens hexokinase 1 (HK1), nuclear gene encoding mitochondrial protein, transcript variant 2, mRNA.	ILMN_2280871	NM_033500.1
999	SAMD4B	1231.86	1150.95	0.93432	1133.56	1502.68	1.32563	1.41882	1371.54	1490.31	1.0866	1214.8	1578.38	1.29929	1.19574	1.30728	Homo sapiens sterile alpha motif domain containing 4B (SAMD4B), mRNA.	ILMN_1753467	NM_018028.2
1000	IL1RN	293.115	272.266	0.928871	260.587	290.551	1.11498	1.20036	349.852	345.917	0.988754	315.825	441.571	1.39815	1.41405	1.30721	Homo sapiens interleukin 1 receptor antagonist (IL1RN), transcript variant 1, mRNA.	ILMN_1689734	NM_173843.1
1001	DUX5	305.023	255.982	0.839222	249.114	297.171	1.19291	1.42145	287.921	292.195	1.01484	314.257	380.401	1.21048	1.19278	1.30711	Homo sapiens double homeobox, 5 (DUX5), mRNA.	ILMN_2115813	NM_012149.2
1002	NKD1	358.168	377.429	1.05378	311.993	463.384	1.48524	1.40944	257.981	300.235	1.16379	263.325	369.162	1.40192	1.20462	1.30703	Homo sapiens naked cuticle homolog 1 (Drosophila) (NKD1), mRNA.	ILMN_1692674	NM_033119.3
1003	C17ORF59	792.442	1005.56	1.26894	930.16	1514.18	1.62787	1.28286	483.758	501.443	1.03656	438.21	604.672	1.37987	1.3312	1.30703	Homo sapiens chromosome 17 open reading frame 59 (C17orf59), mRNA.	ILMN_2225746	NM_017622.1
1004	C1D	637.927	720.909	1.13008	649.177	1062.54	1.63674	1.44834	317.098	305.603	0.963748	293.409	329.585	1.12329	1.16555	1.30694	Homo sapiens nuclear DNA-binding protein (C1D), transcript variant 2, mRNA.	ILMN_1762330	NM_006333.2
1005	CDC37L1	319.517	547.619	1.71389	316.701	658.549	2.0794	1.21326	386.021	790.931	2.04893	353.744	1014.8	2.86874	1.40011	1.30669	Homo sapiens cell division cycle 37 homolog (S. cerevisiae)-like 1 (CDC37L1), mRNA.	ILMN_1764185	NM_017913.2
1006	ZCSL3	1952.77	3047.16	1.56043	1636.29	4735.78	2.89422	1.85475	1949.76	4548.81	2.33301	2074.32	3670.56	1.76952	0.758471	1.30661	Homo sapiens zinc finger, CSL-type containing 3 (ZCSL3), mRNA.	ILMN_1685930	NM_181706.3
1007	LOC90379	757.858	835.968	1.10307	832.89	1312.41	1.57573	1.4285	416.631	403.642	0.968823	398.303	457.146	1.14773	1.18467	1.30658	PREDICTED: Homo sapiens hypothetical protein BC002926, transcript variant 13 (LOC90379), mRNA.	ILMN_2192620	XM_944706.1
1008	CENTG3	304.715	313.23	1.02794	306.061	397.032	1.29723	1.26197	2259.06	3559.19	1.57552	2137.56	4549.57	2.1284	1.35092	1.30644	Homo sapiens centaurin, gamma 3 (CENTG3), mRNA.	ILMN_1795918	NM_001042535.1
1009	NUDT10	921.423	1142.46	1.23989	825.611	1452.46	1.75925	1.41888	772.105	1262.57	1.63523	704.336	1374.71	1.95178	1.19358	1.30623	Homo sapiens nudix (nucleoside diphosphate linked moiety X)-type motif 10 (NUDT10), mRNA.	ILMN_2111294	NM_153183.1
1010	PPA2	30480.8	34418.8	1.1292	25598.1	33951.2	1.32632	1.17457	303.151	241.859	0.797819	249.511	286.205	1.14706	1.43775	1.30616	Homo sapiens inorganic pyrophosphatase 2 (PPA2), transcript variant 1, mRNA.	ILMN_1687785	NM_006903.3
1011	FLJ20309	318.015	273.037	0.858566	259.362	308.774	1.19051	1.38663	303.725	241.414	0.794846	315.232	307.086	0.97416	1.2256	1.30611	Homo sapiens hypothetical protein FLJ20309 (FLJ20309), mRNA.	ILMN_1757978	NM_017759.2
1012	STK17B	275.085	266.161	0.967562	237.935	310.088	1.30325	1.34694	290.299	285.807	0.984526	267.393	333.088	1.24569	1.26526	1.3061	Homo sapiens serine/threonine kinase 17b (STK17B), mRNA.	ILMN_2166534	NM_004226.2
1013	SMNDC1	8527.33	8170.31	0.958132	8346.58	10822.9	1.29669	1.35335	15628.9	18639.1	1.19261	14182.1	21291.4	1.50129	1.25883	1.30609	Homo sapiens survival motor neuron domain containing 1 (SMNDC1), mRNA.	ILMN_1691789	NM_005871.2
1014	SPATA7	356.892	327.714	0.918244	347.544	402.896	1.15927	1.26248	721.069	999.435	1.38605	552.105	1032.44	1.87001	1.34917	1.30582	Homo sapiens spermatogenesis associated 7 (SPATA7), mRNA.	ILMN_2283726	NM_018418.1
1015	PCID1	10898.9	8784.84	0.806033	10182.9	10733.9	1.05411	1.30778	17123.5	9277.59	0.541804	14290.1	10094.5	0.706402	1.3038	1.30579	Homo sapiens eukaryotic translation initiation factor 3, subunit M (EIF3M), mRNA.	ILMN_2192694	NM_006360.3
1016	KCNMA1	391.637	352.02	0.898842	379.733	404.973	1.06647	1.18649	340.575	301.075	0.88402	272.789	343.543	1.25937	1.4246	1.30554	Homo sapiens potassium large conductance calcium-activated channel, subfamily M, alpha member 1 (KCNMA1), transcript variant 1, mRNA.	ILMN_1794282	NM_001014797.1
1017	ERG	285.816	259.054	0.906367	237.583	303.219	1.27626	1.40811	274.669	238.25	0.867408	253.351	264.344	1.04339	1.20288	1.3055	Homo sapiens v-ets erythroblastosis virus E26 oncogene homolog (avian) (ERG), transcript variant 1, mRNA.	ILMN_1727426	NM_182918.2
1018	YY1	9742.81	12955.4	1.32973	10356.9	17745	1.71335	1.28849	15785.9	14651.8	0.928157	13701.8	16817.5	1.22739	1.3224	1.30544	Homo sapiens YY1 transcription factor (YY1), mRNA.	ILMN_2181540	NM_003403.3
1019	RNF26	1059.27	1006.2	0.949903	1141.75	1176.44	1.03039	1.08473	1072.14	1277.35	1.1914	969.617	1762.95	1.8182	1.5261	1.30541	Homo sapiens ring finger protein 26 (RNF26), mRNA.	ILMN_1762787	NM_032015.3
1020	AGPS	1602.22	1457.64	0.909761	1677.31	1909.46	1.13841	1.25133	3696.51	2071.28	0.560335	3676.83	2800.89	0.761768	1.35949	1.30541	Homo sapiens alkylglycerone phosphate synthase (AGPS), mRNA.	ILMN_1698209	NM_003659.1
1021	EPHB3	448.357	386.644	0.862356	382.292	441.842	1.15577	1.34025	424.61	360.759	0.849624	371.735	401.284	1.07949	1.27055	1.3054	Homo sapiens EPH receptor B3 (EPHB3), mRNA.	ILMN_1741346	NM_004443.3
1022	SULT4A1	387.421	395.108	1.01984	377.823	513.883	1.36011	1.33365	479.865	612.697	1.27681	449.177	732.324	1.63037	1.27691	1.30528	Homo sapiens sulfotransferase family 4A, member 1 (SULT4A1), transcript variant 2, mRNA.	ILMN_1701637	NM_176874.1
1023	BCOR	298.409	254.676	0.853444	283.321	296.445	1.04632	1.226	368.937	265.218	0.718872	334.97	333.397	0.995305	1.38454	1.30527	Homo sapiens BCL6 co-repressor (BCOR), transcript variant 2, mRNA.	ILMN_1773117	NM_017745.4
1024	PARP10	310.248	280.964	0.905611	282.139	290.845	1.03086	1.1383	423.147	303.151	0.71642	298.307	314.631	1.05472	1.47221	1.30526	Homo sapiens poly (ADP-ribose) polymerase family, member 10 (PARP10), mRNA.	ILMN_2262044	NM_032789.1
1025	STK11	715.583	842.888	1.1779	670.434	1118.91	1.66894	1.41687	1078.95	1584.98	1.469	1043.14	1828.88	1.75324	1.19349	1.30518	Homo sapiens serine/threonine kinase 11 (STK11), mRNA.	ILMN_1751871	NM_000455.4
1026	FLJ21986	345.08	298.626	0.86538	330.054	288.777	0.874938	1.01105	461.173	289.189	0.627073	322.417	323.299	1.00274	1.59908	1.30506	Homo sapiens hypothetical protein FLJ21986 (FLJ21986), mRNA.	ILMN_1677038	NM_024913.3
1027	SIVA	6873.28	8797.48	1.27995	5713.73	10000	1.75018	1.36738	21562	27386	1.27011	20861.4	32924.9	1.57827	1.24263	1.305	Homo sapiens CD27-binding (Siva) protein (SIVA), transcript variant 2, mRNA.	ILMN_1787248	NM_021709.1
1028	ZNF553	511.744	695.502	1.35908	571.212	948.563	1.66061	1.22187	527.002	716.26	1.35912	564.108	1064.04	1.88623	1.38783	1.30485	Homo sapiens zinc finger protein 553 (ZNF553), mRNA.	ILMN_1722302	NM_152652.1
1029	KIAA0391	1902.52	1681.25	0.883697	1718.69	1621.92	0.943694	1.06789	4888.72	2609.85	0.533851	4277.07	3520.06	0.823008	1.54164	1.30477	Homo sapiens KIAA0391 (KIAA0391), mRNA.	ILMN_1701512	NM_014672.2
1030	FBXL17	339.806	282.848	0.832381	368.785	346.735	0.940207	1.12954	1578.38	425.969	0.269877	1243.56	496.687	0.399407	1.47996	1.30475	Homo sapiens F-box and leucine-rich repeat protein 17 (FBXL17), mRNA.	ILMN_1715901	NM_022824.1
1031	LCE3D	274.143	297.881	1.08659	269.096	289.716	1.07663	0.990831	338.475	220.741	0.652164	283.261	299.013	1.05561	1.61863	1.30473	Homo sapiens late cornified envelope 3D (LCE3D), mRNA.	ILMN_1718395	NM_032563.1
1032	WNT16	294.372	286.497	0.973246	250.928	312.576	1.24568	1.27992	307.684	295.374	0.959991	276.558	352.963	1.27627	1.32946	1.30469	Homo sapiens wingless-type MMTV integration site family, member 16 (WNT16), transcript variant 1, mRNA.	ILMN_1679215	NM_016087.2
1033	GML	339.428	305.4	0.899749	276.821	302.818	1.09392	1.2158	378.738	298.615	0.788447	316.733	347.983	1.09866	1.39345	1.30463	Homo sapiens GPI anchored molecule like protein (GML), mRNA.	ILMN_1654479	NM_002066.1
1034	PPM1E	3298.8	1795.55	0.544304	3285.8	2312.94	0.70392	1.29325	6025.78	3321.26	0.551175	5286.57	3832.88	0.725021	1.31541	1.30433	Homo sapiens protein phosphatase 1E (PP2C domain containing) (PPM1E), mRNA.	ILMN_1708508	NM_014906.3
1035	PLXND1	312.772	291.036	0.930504	274.001	350.219	1.27816	1.37363	490.163	374.501	0.764033	343.125	323.703	0.943399	1.23476	1.30419	Homo sapiens plexin D1 (PLXND1), mRNA.	ILMN_1675222	NM_015103.1
1036	VCX-C	319.678	301.535	0.943245	258.744	305.462	1.18055	1.25159	351.59	306.339	0.871296	280.864	331.987	1.18202	1.35662	1.30411	Homo sapiens variably charged X-C (VCX-C), mRNA.	ILMN_2166716	NM_001001888.1
1037	FOLR1	288.125	267.354	0.927912	274.643	287.754	1.04774	1.12913	413.267	311.252	0.753149	326.088	363.198	1.11381	1.47886	1.304	Homo sapiens folate receptor 1 (adult) (FOLR1), transcript variant 3, mRNA.	ILMN_2346339	NM_016724.1
1038	UBE2G2	7580.06	7830.9	1.03309	4866.43	6098.12	1.2531	1.21296	12529.9	12566.1	1.00289	10474.3	14651.8	1.39883	1.3948	1.30388	Homo sapiens ubiquitin-conjugating enzyme E2G 2 (UBC7 homolog, yeast) (UBE2G2), transcript variant 2, mRNA.	ILMN_2297824	NM_182688.1
1039	SAP30	4475.14	7185.98	1.60576	4416.53	9690.71	2.19419	1.36645	4094.39	3595.17	0.878072	3728.41	4062.72	1.08967	1.24098	1.30371	Homo sapiens sin3-associated polypeptide, 30kDa (SAP30), mRNA.	ILMN_1700896	NM_003864.1
1040	RBM4	1376.95	1226.74	0.890912	1515.85	1853.47	1.22273	1.37245	3589.65	2014.52	0.561201	3750.18	2598.66	0.692941	1.23475	1.3036	Homo sapiens RNA binding motif protein 4 (RBM4), mRNA.	ILMN_1712455	NM_002896.1
1041	CLPB	318.41	307.829	0.966768	240.12	299.308	1.24649	1.28934	407.465	328.331	0.805789	353.623	375.471	1.06178	1.31769	1.30352	Homo sapiens ClpB caseinolytic peptidase B homolog (E. coli) (CLPB), mRNA.	ILMN_1681235	NM_030813.3
1042	LCOR	3701.36	3609.23	0.975109	4062.97	5710.53	1.40551	1.44138	6161.54	5595.68	0.908162	5688.64	6021.59	1.05853	1.16557	1.30348	Homo sapiens ligand dependent nuclear receptor corepressor (LCOR), mRNA.	ILMN_2062381	NM_032440.1
1043	CHORDC1	304.464	344.741	1.13229	285.164	368.728	1.29304	1.14197	431.778	361.232	0.836614	358.459	439.01	1.22471	1.46389	1.30293	Homo sapiens cysteine and histidine-rich domain (CHORD)-containing 1 (CHORDC1), mRNA.	ILMN_2223836	NM_012124.1
1044	TLK2	4022	2836.27	0.70519	3465.46	4027.95	1.16232	1.64823	6896.71	5824.51	0.844534	6987.47	5646.1	0.808032	0.956779	1.3025	Homo sapiens tousled-like kinase 2 (TLK2), mRNA.	ILMN_1663486	NM_006852.2
1045	ARHGEF10L	343.337	291.529	0.849103	284.179	309.318	1.08846	1.2819	432.094	345.777	0.800235	476.115	504.071	1.05872	1.32301	1.30245	Homo sapiens Rho guanine nucleotide exchange factor (GEF) 10-like (ARHGEF10L), transcript variant 2, mRNA.	ILMN_1727205	NM_001011722.2
1046	AGPAT1	1191.82	1629.53	1.36726	1072.31	2305.22	2.14976	1.57232	255.324	299.689	1.17376	246.28	298.484	1.21197	1.03255	1.30244	Homo sapiens 1-acylglycerol-3-phosphate O-acyltransferase 1 (lysophosphatidic acid acyltransferase, alpha) (AGPAT1), transcript variant 2, mRNA.	ILMN_1697790	NM_032741.3
1047	DONSON	1474.13	1185.04	0.803891	1403.22	1843.96	1.31409	1.63466	2678.96	2851.78	1.06451	2858.46	2951.72	1.03263	0.97005	1.30235	Homo sapiens downstream neighbor of SON (DONSON), mRNA.	ILMN_1709953	NM_017613.2
1048	INHA	305.257	284.372	0.931583	238.214	306.906	1.28836	1.38298	300.384	295.924	0.985151	267.836	322.281	1.20328	1.22141	1.3022	Homo sapiens inhibin, alpha (INHA), mRNA.	ILMN_1756443	NM_002191.2
1049	RHBDF2	337.996	294.327	0.8708	312.089	335.34	1.0745	1.23393	868.276	667.068	0.768267	788.398	829.539	1.05218	1.36955	1.30174	Homo sapiens rhomboid 5 homolog 2 (Drosophila) (RHBDF2), transcript variant 1, mRNA.	ILMN_1735792	NM_024599.3
1050	HSPC023	12080	10374.5	0.858816	11704.8	10944.8	0.935073	1.08879	15535.4	14520.4	0.934665	16106.2	22800.7	1.41565	1.51461	1.3017	Homo sapiens HSPC023 protein (HSPC023), mRNA.	ILMN_1671374	NM_014047.1
1051	TRAM1L1	372.876	380.558	1.0206	300.57	417.678	1.38962	1.36157	457.954	486.204	1.06169	342.086	450.964	1.31828	1.24168	1.30162	Homo sapiens translocation associated membrane protein 1-like 1 (TRAM1L1), mRNA.	ILMN_1674855	NM_152402.1
1052	MAP6	330.797	326.908	0.988243	309.467	374.077	1.20878	1.22316	352.411	286.495	0.812957	323.629	362.972	1.12157	1.37961	1.30139	Homo sapiens microtubule-associated protein 6 (MAP6), transcript variant 1, mRNA.	ILMN_1724671	NM_033063.1
1053	TGM5	278.477	235.433	0.845432	280.121	290.103	1.03563	1.22498	361.929	283.636	0.783679	305.936	330.331	1.07974	1.37778	1.30138	Homo sapiens transglutaminase 5 (TGM5), transcript variant 1, mRNA.	ILMN_1699925	NM_201631.1
1054	ELA2	290.357	226.288	0.779345	251.47	307.298	1.222	1.56799	263.692	281.554	1.06774	272.902	301.49	1.10476	1.03467	1.30133	Homo sapiens elastase 2, neutrophil (ELA2), mRNA.	ILMN_1706635	NM_001972.2
1055	ABCA9	397.477	293.786	0.739127	368.606	351.367	0.953233	1.28967	474.522	480.554	1.01271	371.866	494.453	1.32965	1.31296	1.30132	Homo sapiens ATP-binding cassette, sub-family A (ABC1), member 9 (ABCA9), transcript variant 1, mRNA.	ILMN_1668446	NM_080283.2
1056	DISP1	585.433	617.082	1.05406	561.804	786.152	1.39934	1.32757	718.146	943.887	1.31434	676.514	1133.72	1.67582	1.27503	1.3013	Homo sapiens dispatched homolog 1 (Drosophila) (DISP1), mRNA.	ILMN_1695745	NM_032890.2
1057	CLDN18	301.23	263.791	0.875712	237.833	306.816	1.29005	1.47314	550.713	570.56	1.03604	506.557	592.698	1.17005	1.12935	1.30125	Homo sapiens claudin 18 (CLDN18), transcript variant 1, mRNA.	ILMN_1696284	NM_016369.3
1058	YAF2	1403.92	1643.62	1.17074	1185.29	1735.27	1.464	1.25049	1928.22	3267.81	1.69473	1652.61	3783.74	2.28955	1.35098	1.30074	Homo sapiens YY1 associated factor 2 (YAF2), transcript variant 2, mRNA.	ILMN_2363805	NM_001012424.1
1059	RPE	300.692	293.772	0.976984	252.314	284.608	1.12799	1.15456	322.122	245.313	0.761554	266.188	293.277	1.10177	1.44674	1.30065	Homo sapiens ribulose-5-phosphate-3-epimerase (RPE), transcript variant 2, mRNA.	ILMN_1791523	NM_006916.1
1060	DUS3L	2270.1	2341.47	1.03144	2472.5	2938.68	1.18855	1.15232	5152.55	3647.41	0.707883	5297.16	5432.5	1.02555	1.44876	1.30054	Homo sapiens dihydrouridine synthase 3-like (S. cerevisiae) (DUS3L), mRNA.	ILMN_1723235	NM_020175.1
1061	LOC283345	8129.75	5492.48	0.675602	6529.18	8230.52	1.26057	1.86585	7455.93	4691.19	0.629189	7367.21	3407.95	0.462583	0.735205	1.30053	Homo sapiens RPL13-2 pseudogene (LOC283345) on chromosome 12.	ILMN_2130180	NR_002803.1
1062	SNTB2	1792.18	1172.55	0.654262	1663.74	1506.07	0.905231	1.38359	460.9	312.19	0.677349	424.449	350.013	0.824629	1.21744	1.30051	Homo sapiens syntrophin, beta 2 (dystrophin-associated protein A1, 59kDa, basic component 2) (SNTB2), transcript variant 1, mRNA.	ILMN_1786766	NM_006750.2
1063	ZNF805	750.35	1266.55	1.68794	896.438	2455.97	2.7397	1.6231	1409.44	1275.51	0.904977	1433.4	1268.53	0.88498	0.977904	1.3005	Homo sapiens zinc finger protein 805 (ZNF805), mRNA.	ILMN_2225348	NM_001023563.1
1064	SOX17	3159.26	3288.3	1.04084	2605.29	3309.87	1.27044	1.22059	1803.4	1522.49	0.844235	1892.39	2205.33	1.16537	1.38038	1.30049	Homo sapiens SRY (sex determining region Y)-box 17 (SOX17), mRNA.	ILMN_1671092	NM_022454.2
1065	POTE15	321.7	246.488	0.766204	282.019	331.876	1.17679	1.53587	351.765	321.721	0.91459	348.048	339.028	0.974081	1.06505	1.30046	Homo sapiens protein expressed in prostate, ovary, testis, and placenta 15 (POTE15), mRNA.	ILMN_1772582	NM_207355.2
1066	CPA4	275.113	263.251	0.956882	261.798	292.875	1.1187	1.16911	288.717	256.557	0.888612	259.942	330.686	1.27215	1.43162	1.30037	Homo sapiens carboxypeptidase A4 (CPA4), mRNA.	ILMN_1784294	NM_016352.2
1067	POU5F1	278.579	222.51	0.798732	238	232.401	0.976476	1.22253	303.502	245.929	0.810302	261.512	291.981	1.11651	1.37789	1.30021	Homo sapiens POU domain, class 5, transcription factor 1 (POU5F1), transcript variant 1, mRNA.	ILMN_1705546	NM_002701.3
1068	PRMT2	3540.46	3660.24	1.03383	2862.16	4409.02	1.54045	1.49005	713.152	684.423	0.959715	689.762	734.989	1.06557	1.1103	1.30017	Homo sapiens protein arginine methyltransferase 2 (PRMT2), transcript variant 1, mRNA.	ILMN_2393544	NM_001535.2
1069	SLC12A2	658.017	580.751	0.882578	615.523	707.211	1.14896	1.30182	710.453	759.24	1.06867	626.806	869.762	1.38761	1.29845	1.30013	Homo sapiens solute carrier family 12 (sodium/potassium/chloride transporters), member 2 (SLC12A2), mRNA.	ILMN_2059452	NM_001046.2
1070	KHDRBS3	2255.54	2641.52	1.17112	2061.81	3212.8	1.55825	1.33056	2451.93	2009.07	0.819385	2424.07	2521.06	1.04001	1.26926	1.29991	Homo sapiens KH domain containing, RNA binding, signal transduction associated 3 (KHDRBS3), mRNA.	ILMN_1727790	NM_006558.1
1071	BRI3	11007.5	34611.7	3.14439	9464	44983.2	4.75309	1.51161	8499.89	53509.4	6.29531	9421.7	64526.1	6.84867	1.0879	1.29976	Homo sapiens brain protein I3 (BRI3), mRNA.	ILMN_1781580	NM_015379.3
1072	CTBP1	639.166	672.835	1.05268	649.896	1054.66	1.62282	1.54161	949.413	733.894	0.772997	1044.32	853.878	0.817637	1.05775	1.29968	Homo sapiens C-terminal binding protein 1 (CTBP1), transcript variant 2, mRNA.	ILMN_2278235	NM_001328.2
1073	C20ORF177	2842.44	2436.17	0.85707	2568.87	3936.95	1.53256	1.78814	2380	2567.5	1.07878	2695.95	2359.05	0.875034	0.811132	1.29964	Homo sapiens chromosome 20 open reading frame 177 (C20orf177), mRNA.	ILMN_1718712	NM_022106.1
1074	MACF1	374.427	278.467	0.743716	311.684	327.937	1.05215	1.41471	338.748	297.93	0.879506	316.413	329.603	1.04169	1.1844	1.29956	Homo sapiens microtubule-actin crosslinking factor 1 (MACF1), transcript variant 2, mRNA.	ILMN_1737935	NM_012090.3
1075	DTNBP1	1451.94	1759.56	1.21186	1251.16	2176.76	1.73979	1.43563	1922.37	1538.58	0.800358	1784.85	1661.98	0.931158	1.16343	1.29953	Homo sapiens dystrobrevin binding protein 1 (DTNBP1), transcript variant 3, mRNA.	ILMN_1783806	NM_183040.1
1076	MECP2	483.641	478.899	0.990194	426.862	655.484	1.53559	1.5508	1021.82	727.535	0.711998	934.981	697.825	0.746352	1.04825	1.29952	Homo sapiens methyl CpG binding protein 2 (Rett syndrome) (MECP2), mRNA.	ILMN_1702715	NM_004992.2
1077	ZWINT	2860.46	2879.83	1.00677	2809.54	3982.46	1.41748	1.40794	548.245	453.665	0.827486	450.472	443.867	0.985338	1.19076	1.29935	Homo sapiens ZW10 interactor (ZWINT), transcript variant 4, mRNA.	ILMN_2362545	NM_032997.2
1078	C10ORF9	1594.85	2160.28	1.35454	1307.5	2152.22	1.64606	1.21522	319.733	243.28	0.760886	260.458	274.159	1.0526	1.38339	1.29931	Homo sapiens cyclin Y (CCNY), transcript variant 2, mRNA.	ILMN_1708991	NM_181698.1
1079	MDGA1	323.105	273.555	0.846644	308.27	307.08	0.996141	1.17658	529.569	442.06	0.834755	373.858	443.747	1.18694	1.4219	1.29924	Homo sapiens MAM domain containing glycosylphosphatidylinositol anchor 1 (MDGA1), mRNA.	ILMN_1720595	NM_153487.2
1080	PAK4	361.308	350.768	0.970829	287.393	379.376	1.32006	1.35973	1849.7	1509.32	0.81598	1733.25	1751.85	1.01073	1.23867	1.2992	Homo sapiens p21(CDKN1A)-activated kinase 4 (PAK4), transcript variant 3, mRNA.	ILMN_1763187	NM_005884.3
1081	KCNH4	301.302	259.577	0.861519	254.003	274.122	1.07921	1.25268	361.714	338.423	0.935609	288.779	363.433	1.25852	1.34513	1.2989	Homo sapiens potassium voltage-gated channel, subfamily H (eag-related), member 4 (KCNH4), mRNA.	ILMN_1800396	NM_012285.1
1082	TNR	284.573	269.421	0.946755	267.315	305.199	1.14172	1.20593	336.393	286.466	0.851584	286.542	339.49	1.18478	1.39127	1.2986	Homo sapiens tenascin R (restrictin, janusin) (TNR), mRNA.	ILMN_1806492	NM_003285.1
1083	KCNIP2	302.461	283.231	0.936419	256.87	293.068	1.14092	1.21839	409.849	377.938	0.922138	290.772	369.545	1.27091	1.37822	1.29831	Homo sapiens Kv channel interacting protein 2 (KCNIP2), transcript variant 7, mRNA.	ILMN_2325534	NM_014591.4
1084	SLC33A1	465.842	535.836	1.15025	407.434	626.681	1.53812	1.3372	696.404	886.887	1.27352	528.019	846.88	1.60388	1.2594	1.2983	Homo sapiens solute carrier family 33 (acetyl-CoA transporter), member 1 (SLC33A1), mRNA.	ILMN_1702683	NM_004733.2
1085	KCND3	349.047	357.621	1.02457	356.205	451.529	1.26761	1.23722	399.976	457.838	1.14466	356.763	555.009	1.55568	1.35907	1.29815	Homo sapiens potassium voltage-gated channel, Shal-related subfamily, member 3 (KCND3), transcript variant 2, mRNA.	ILMN_2337856	NM_004980.3
1086	STX5A	517.936	435.593	0.841017	493.19	659.754	1.33773	1.59061	1090.98	690.886	0.633268	900.211	573.205	0.636745	1.00549	1.29805	PREDICTED: Homo sapiens syntaxin 5A (STX5A), mRNA.	ILMN_1749345	NM_003164.2
1087	JAG2	447.785	479.048	1.06982	469.317	770.654	1.64208	1.53492	481.897	518.558	1.07608	582.558	665.165	1.1418	1.06108	1.298	Homo sapiens jagged 2 (JAG2), transcript variant 2, mRNA.	ILMN_1764729	NM_002226.3
1088	RAB11FIP1	499.978	359.737	0.719505	432.94	409.798	0.946547	1.31555	13102.4	5648.88	0.431134	13577	7494.79	0.552022	1.2804	1.29798	Homo sapiens RAB11 family interacting protein 1 (class I) (RAB11FIP1), transcript variant 3, mRNA.	ILMN_1656419	NM_001002233.1
1089	PHOSPHO2	378.336	412.004	1.08899	375.497	509.13	1.35588	1.24508	455.024	536.805	1.17973	309.356	492.848	1.59314	1.35043	1.29776	Homo sapiens phosphatase, orphan 2 (PHOSPHO2), mRNA.	ILMN_2152865	NM_001008489.2
1090	PKLR	252.145	219.863	0.871971	263.621	300.529	1.14	1.30739	406.828	364.846	0.896806	359.856	415.682	1.15514	1.28806	1.29772	Homo sapiens pyruvate kinase, liver and RBC (PKLR), nuclear gene encoding mitochondrial protein, transcript variant 2, mRNA.	ILMN_1725172	NM_181871.1
1091	TTRAP	1180.73	1219.91	1.03318	1032.48	1374.09	1.33087	1.28813	1089.25	1212.22	1.1129	855.845	1244.91	1.4546	1.30704	1.29758	Homo sapiens TRAF and TNF receptor associated protein (TTRAP), mRNA.	ILMN_2183216	NM_016614.2
1092	AMDHD2	502.55	535.298	1.06516	589.068	707.464	1.20099	1.12751	483.718	470.911	0.973523	374.501	534.992	1.42855	1.4674	1.29746	Homo sapiens amidohydrolase domain containing 2 (AMDHD2), mRNA.	ILMN_1695759	NM_015944.2
1093	EPS8L1	285.082	251.986	0.883905	278.489	269.236	0.966774	1.09375	397.391	333.504	0.839234	338.599	426.569	1.2598	1.50113	1.29744	Homo sapiens EPS8-like 1 (EPS8L1), transcript variant 2, mRNA.	ILMN_1659522	NM_139204.1
1094	ANKRD40	462.754	544.967	1.17766	468.788	779.673	1.66317	1.41226	874.631	717.038	0.819817	711.248	689.573	0.969525	1.18261	1.29744	Homo sapiens ankyrin repeat domain 40 (ANKRD40), mRNA.	ILMN_1758846	NM_052855.2
1095	C1ORF183	337.533	302.251	0.895471	274.318	345.72	1.26029	1.4074	464.655	437.733	0.942059	419.69	469.378	1.11839	1.18718	1.29729	Homo sapiens chromosome 1 open reading frame 183 (C1orf183), transcript variant 1, mRNA.	ILMN_2388955	NM_019099.3
1096	LOC139886	2533.45	2191.39	0.864983	2635.74	2980.04	1.13063	1.30711	5782.69	2982.97	0.515844	4840.32	3212.8	0.663758	1.28674	1.29693	Homo sapiens hypothetical protein LOC139886 (LOC139886), mRNA.	ILMN_1684563	NM_001012968.1
1097	CD34	296.738	269.211	0.907235	276.498	303.491	1.09762	1.20986	394.714	299.398	0.758518	267.224	280.468	1.04956	1.3837	1.29678	Homo sapiens CD34 antigen (CD34), transcript variant 2, mRNA.	ILMN_1732799	NM_001773.2
1098	FAM70A	362.234	399.013	1.10153	415.947	494.036	1.18774	1.07826	679.161	1121.2	1.65085	561.085	1403.1	2.50069	1.51478	1.29652	Homo sapiens family with sequence similarity 70, member A (FAM70A), mRNA.	ILMN_2180252	NM_017938.2
1099	OR2L3	327.178	321.746	0.983397	319.501	351.677	1.10071	1.11929	379.661	348.545	0.918041	320.396	433.472	1.35293	1.47371	1.2965	Homo sapiens olfactory receptor, family 2, subfamily L, member 3 (OR2L3), mRNA.	ILMN_1754846	NM_001004687.1
1100	MTRR	517.093	366.151	0.708095	490.689	433.327	0.883098	1.24715	378.585	330.485	0.872949	352.828	414.517	1.17484	1.34583	1.29649	Homo sapiens 5-methyltetrahydrofolate-homocysteine methyltransferase reductase (MTRR), transcript variant 2, mRNA.	ILMN_2377977	NM_024010.1
1101	C13ORF23	5783.37	4809.84	0.831667	5309.29	5317.46	1.00154	1.20426	7774.77	8356.3	1.0748	6609.14	9864.72	1.49259	1.38871	1.29648	Homo sapiens chromosome 13 open reading frame 23 (C13orf23), transcript variant 1, mRNA.	ILMN_2285585	NM_025138.3
1102	UBE2E1	38043.1	38550.4	1.01334	35660.1	40917.5	1.14743	1.13233	54830.3	51127.8	0.932474	40787.1	55551.6	1.36199	1.46062	1.29647	Homo sapiens ubiquitin-conjugating enzyme E2E 1 (UBC4/5 homolog, yeast) (UBE2E1), transcript variant 1, mRNA.	ILMN_1806778	NM_003341.3
1103	C1ORF176	9619	8293.98	0.86225	7125.88	8931.08	1.25333	1.45356	5168.08	7771.21	1.50369	4454.62	7631.92	1.71326	1.13937	1.29646	Homo sapiens chromosome 1 open reading frame 176 (C1orf176), mRNA.	ILMN_2117569	NM_022774.1
1104	SLCO1B1	248.625	261.198	1.05057	240.522	276.531	1.14971	1.09437	316.15	221.683	0.701196	247.504	259.952	1.0503	1.49786	1.29612	Homo sapiens solute carrier organic anion transporter family, member 1B1 (SLCO1B1), mRNA.	ILMN_2084745	NM_006446.2
1105	COL16A1	303.617	280.44	0.923665	317.336	264.575	0.833737	0.902641	396.467	276.644	0.697775	287.912	339.363	1.17871	1.68924	1.29594	Homo sapiens collagen, type XVI, alpha 1 (COL16A1), mRNA.	ILMN_1684554	NM_001856.2
1106	CHKB	961.138	1250	1.30054	712.292	1099.56	1.5437	1.18697	955.18	1150.07	1.20404	979.465	1656.75	1.69149	1.40485	1.29591	Homo sapiens choline kinase beta (CHKB), transcript variant 1, mRNA.	ILMN_2331205	NM_005198.3
1107	FLJ23436	2742.24	5347.98	1.95022	2007.61	4930.98	2.45614	1.25942	3468.46	9162.7	2.64172	3282.45	11551.7	3.51922	1.33217	1.29579	Homo sapiens hypothetical protein FLJ23436 (FLJ23436), mRNA.	ILMN_1791820	NM_024671.2
1108	GAS7	271.551	244.167	0.899157	261.049	289.246	1.10801	1.23228	267.411	235.908	0.882192	238.363	285.824	1.19912	1.35925	1.29576	Homo sapiens growth arrest-specific 7 (GAS7), transcript variant c, mRNA.	ILMN_1687018	NM_201432.1
1109	FTHL3	6720.92	8235.91	1.22541	6010.7	12127.6	2.01767	1.64652	8923.93	26728.3	2.99512	8745.65	24744.3	2.82933	0.944647	1.29558	Homo sapiens ferritin, heavy polypeptide-like 3 (FTHL3) on chromosome 2.	ILMN_2173835	NR_002201.1
1110	TFG	16385.5	13743.1	0.838735	14895.1	16324.8	1.09598	1.30671	36052.1	26939.8	0.747246	28109.5	26971.2	0.959504	1.28405	1.29538	Homo sapiens TRK-fused gene (TFG), transcript variant 1, mRNA.	ILMN_1779213	NM_006070.4
1111	PILRB	316.393	289.903	0.916274	282.747	316.131	1.11807	1.22024	1232.18	1192.25	0.967594	1022.28	1355.58	1.32603	1.37044	1.29534	Homo sapiens paired immunoglobin-like type 2 receptor beta (PILRB), transcript variant 2, mRNA.	ILMN_1685534	NM_013440.3
1112	SGTA	886.218	921.423	1.03972	762.158	1179.14	1.5471	1.48799	1880.56	2132.79	1.13412	2007.91	2510.54	1.25033	1.10246	1.29523	Homo sapiens small glutamine-rich tetratricopeptide repeat (TPR)-containing, alpha (SGTA), mRNA.	ILMN_1677800	NM_003021.3
1113	MBNL3	319.404	255.463	0.799813	267.465	291.762	1.09084	1.36387	305.222	238.522	0.781471	308.003	295.214	0.958477	1.2265	1.29519	Homo sapiens muscleblind-like 3 (Drosophila) (MBNL3), transcript variant G, mRNA.	ILMN_1765184	NM_133486.1
1114	FLJ23518	360.407	291.464	0.808709	332.897	401.504	1.20609	1.49138	377.065	330.031	0.875265	388.937	374.083	0.96181	1.09888	1.29513	Homo sapiens coiled-coil domain containing 82 (CCDC82), mRNA.	ILMN_1791933	NM_024725.2
1115	DLX2	377.234	398.757	1.05705	373.674	489.47	1.30989	1.23919	467.973	430.957	0.920902	359.997	447.882	1.24412	1.35098	1.29509	Homo sapiens distal-less homeo box 2 (DLX2), mRNA.	ILMN_1692368	NM_004405.2
1116	C10ORF132	317.73	414.522	1.30464	262.134	368.368	1.40527	1.07714	362.93	757.713	2.08777	321.949	1016.94	3.1587	1.51296	1.29505	Homo sapiens chromosome 10 open reading frame 132 (C10orf132), mRNA.	ILMN_1717887	NM_001010917.1
1117	RND1	375.644	375.519	0.999668	389.751	433.447	1.11211	1.11248	589.763	450.023	0.763057	586.119	660.532	1.12696	1.4769	1.29469	Homo sapiens Rho family GTPase 1 (RND1), mRNA.	ILMN_1651838	NM_014470.2
1118	PQLC3	772.246	1057.18	1.36897	632.076	1133.56	1.79338	1.31002	533.056	855.845	1.60554	592.765	1217.23	2.05347	1.27899	1.29451	Homo sapiens PQ loop repeat containing 3 (PQLC3), mRNA.	ILMN_1814213	NM_152391.2
1119	BCL7A	338.133	387.062	1.1447	351.528	564.585	1.60609	1.40306	480.621	514.641	1.07078	482.599	612.697	1.26958	1.18565	1.29436	Homo sapiens B-cell CLL/lymphoma 7A (BCL7A), transcript variant 1, mRNA.	ILMN_1706886	NM_020993.3
1120	HIATL1	1121.27	1216.97	1.08536	1072.08	1493.59	1.39317	1.2836	2276.94	3641.21	1.59917	2211.71	4615.32	2.08676	1.30491	1.29425	Homo sapiens hippocampus abundant transcript-like 1 (HIATL1), mRNA.	ILMN_1737964	NM_032558.1
1121	UCP2	726.801	882.488	1.21421	966.129	1921.1	1.98845	1.63765	518.402	491.889	0.948856	544.199	490.983	0.902211	0.950841	1.29425	Homo sapiens uncoupling protein 2 (mitochondrial, proton carrier) (UCP2), nuclear gene encoding mitochondrial protein, mRNA.	ILMN_1685625	NM_003355.2
1122	RHBG	318.162	233.879	0.735093	268.867	300.759	1.11862	1.52174	218.625	253.997	1.16179	242.833	300.952	1.23934	1.06675	1.29424	Homo sapiens Rh family, B glycoprotein (RHBG), mRNA.	ILMN_1697412	NM_020407.1
1123	C1ORF84	305.969	292.15	0.954838	304.101	340.315	1.11909	1.17202	394.687	306.27	0.775982	385.312	423.508	1.09913	1.41644	1.29423	Homo sapiens chromosome 1 open reading frame 84 (C1orf84), transcript variant 3, mRNA.	ILMN_1657913	NM_001012960.1
1124	RAX	312.191	238.513	0.763998	285.591	260.964	0.913771	1.19604	285.147	239.455	0.83976	249.259	291.437	1.16921	1.39232	1.29418	Homo sapiens retina and anterior neural fold homeobox (RAX), mRNA.	ILMN_1689625	NM_013435.1
1125	TNRC6B	889.81	1445.82	1.62487	994.087	2274.8	2.28833	1.40832	371.845	351.228	0.944554	361.873	403.327	1.11456	1.17998	1.29415	Homo sapiens trinucleotide repeat containing 6B (TNRC6B), transcript variant 2, mRNA.	ILMN_1771201	NM_001024843.1
1126	BAI1	269.986	284.297	1.053	275.776	357.502	1.29635	1.2311	301.742	211.729	0.701689	321.121	305.743	0.95211	1.35688	1.29399	Homo sapiens brain-specific angiogenesis inhibitor 1 (BAI1), mRNA.	ILMN_1729529	XM_940726.1
1127	IQWD1	350.459	310.932	0.887213	283.783	355.378	1.25229	1.41149	716.82	963.09	1.34356	754.285	1192.25	1.58064	1.17646	1.29397	Homo sapiens IQ motif and WD repeats 1 (IQWD1), transcript variant 2, mRNA.	ILMN_1698985	NM_018442.2
1128	SORCS3	301.526	313.214	1.03876	291.606	344.572	1.18163	1.13754	372.48	344.43	0.924695	310.324	416.135	1.34097	1.45018	1.29386	Homo sapiens sortilin-related VPS10 domain containing receptor 3 (SORCS3), mRNA.	ILMN_2138662	NM_014978.1
1129	ANAPC2	279.954	237.242	0.847432	211.529	253.046	1.19627	1.41164	375.053	339.164	0.90431	360.635	383.522	1.06346	1.17599	1.29382	Homo sapiens anaphase promoting complex subunit 2 (ANAPC2), mRNA.	ILMN_1813243	NM_013366.3
1130	GHRHR	247.843	236.046	0.9524	239.308	275.483	1.15116	1.2087	344.609	255.186	0.740507	276.428	282.245	1.02105	1.37885	1.29377	Homo sapiens growth hormone releasing hormone receptor (GHRHR), transcript variant 1, mRNA.	ILMN_1740186	NM_001009824.1
1131	DAZAP1	295.132	312.482	1.05879	273.394	348.328	1.27409	1.20335	6423.84	10906.8	1.69786	6232.17	14645.7	2.35002	1.38411	1.29373	Homo sapiens DAZ associated protein 1 (DAZAP1), transcript variant 2, mRNA.	ILMN_1746257	NM_170711.1
1132	SLC15A4	1798.25	2706.28	1.50495	1524.4	2600.61	1.70599	1.13358	1761.54	2615.86	1.48499	1633.06	3525.7	2.15895	1.45385	1.29372	Homo sapiens solute carrier family 15, member 4 (SLC15A4), mRNA.	ILMN_2076463	NM_145648.1
1133	CAPG	431.469	404.589	0.937699	405.997	492.661	1.21346	1.29408	466.093	373.259	0.800825	424.063	439.199	1.03569	1.29328	1.29368	Homo sapiens capping protein (actin filament), gelsolin-like (CAPG), mRNA.	ILMN_1655821	NM_001747.2
1134	PALM	862.922	887.536	1.02852	757.553	1220.38	1.61095	1.56627	362.972	297.746	0.820301	419.6	351.329	0.837294	1.02072	1.29349	Homo sapiens paralemmin (PALM), transcript variant 1, mRNA.	ILMN_1812031	NM_002579.2
1135	PTPN22	313.423	275.936	0.880394	238.78	270.81	1.13414	1.28822	329.639	265.064	0.804103	251.539	262.661	1.04422	1.29861	1.29341	Homo sapiens protein tyrosine phosphatase, non-receptor type 22 (lymphoid) (PTPN22), transcript variant 1, mRNA.	ILMN_1715885	NM_012411.2
1136	RKHD1	278.572	263.267	0.945059	270.391	278.431	1.02973	1.0896	321.497	269.43	0.838049	243.78	305.841	1.25458	1.49702	1.29331	Homo sapiens ring finger and KH domain containing 1 (RKHD1), mRNA.	ILMN_2162465	NM_203304.1
1137	TRAM2	786.497	812.257	1.03275	757.716	957.419	1.26356	1.22348	996.689	1457.95	1.46279	991	1976.02	1.99396	1.36312	1.2933	Homo sapiens translocation associated membrane protein 2 (TRAM2), mRNA.	ILMN_1788783	NM_012288.3
1138	ZDHHC3	727.276	914.887	1.25796	757.102	1155.5	1.52621	1.21324	1006.25	1525.63	1.51615	872.909	1817.47	2.08209	1.37327	1.29326	Homo sapiens zinc finger, DHHC-type containing 3 (ZDHHC3), mRNA.	ILMN_2201347	NM_016598.1
1139	TBL1Y	296.591	256.051	0.863311	290.894	282.233	0.970224	1.12384	347.983	294.431	0.846108	271.683	336.206	1.2375	1.46257	1.29321	Homo sapiens transducin (beta)-like 1Y-linked (TBL1Y), transcript variant 3, mRNA.	ILMN_1812328	NM_134259.1
1140	TCEA1	1019.37	1075.57	1.05513	1153.86	1806.51	1.56562	1.48381	24084	21376.6	0.887586	23122.8	22627.6	0.978583	1.10252	1.29317	Homo sapiens transcription elongation factor A (SII), 1 (TCEA1), transcript variant 2, mRNA.	ILMN_1698139	NM_006756.2
1141	PCDHGA4	261.511	220.968	0.844967	212.031	222.115	1.04756	1.23977	277.218	263.342	0.949949	252.19	322.59	1.27915	1.34655	1.29316	Homo sapiens protocadherin gamma subfamily A, 4 (PCDHGA4), transcript variant 2, mRNA.	ILMN_1717168	NM_032053.1
1142	HIST1H4J	511.386	405.997	0.793914	438.038	359.871	0.821551	1.03481	565.298	348.802	0.617024	454.486	435.063	0.957264	1.55142	1.29312	Homo sapiens histone cluster 1, H4j (HIST1H4J), mRNA.	ILMN_2224990	NM_021968.3
1143	C17ORF81	1036.36	950.928	0.917563	874.915	1181.91	1.35088	1.47225	910.582	1299.54	1.42715	716.138	1138.49	1.58976	1.11394	1.2931	Homo sapiens chromosome 17 open reading frame 81 (C17orf81), transcript variant 2, mRNA.	ILMN_1661351	NM_203413.1
1144	EYA1	316.64	309.46	0.977322	329.738	428.859	1.30061	1.33079	496.304	450.534	0.907777	482.458	549.75	1.13948	1.25524	1.29301	Homo sapiens eyes absent homolog 1 (Drosophila) (EYA1), transcript variant 4, mRNA.	ILMN_2322874	NM_172059.1
1145	MYH14	341.139	285.137	0.835839	279.257	316.935	1.13492	1.35782	407.553	360.708	0.885059	338.548	367.809	1.08643	1.22752	1.29267	Homo sapiens myosin, heavy polypeptide 14 (MYH14), mRNA.	ILMN_2392370	NM_024729.2
1146	ABCC11	318.863	303.21	0.950908	251.099	277.444	1.10492	1.16196	519.482	584.418	1.125	395.308	632.95	1.60115	1.42325	1.2926	Homo sapiens ATP-binding cassette, sub-family C (CFTR/MRP), member 11 (ABCC11), transcript variant 2, mRNA.	ILMN_1732140	NM_145186.2
1147	TUSC2	1274.87	4066.8	3.18999	1284.02	4885.36	3.80475	1.19272	1436.16	8210.53	5.71701	1372.96	10929.5	7.96051	1.39243	1.29257	Homo sapiens tumor suppressor candidate 2 (TUSC2), mRNA.	ILMN_1804329	NM_007275.1
1148	PCDHGB3	301.248	258.548	0.858258	268.493	314.154	1.17006	1.3633	348.764	306.656	0.879264	273.143	293.409	1.0742	1.2217	1.2925	Homo sapiens protocadherin gamma subfamily B, 3 (PCDHGB3), transcript variant 2, mRNA.	ILMN_1746708	NM_032097.1
1149	MADCAM1	363.053	334.08	0.920196	321.457	329.695	1.02563	1.11458	293.526	286.05	0.974532	244.957	350.962	1.43275	1.47019	1.29238	Homo sapiens mucosal vascular addressin cell adhesion molecule 1 (MADCAM1), transcript variant 3, mRNA.	ILMN_1767973	NM_130760.1
1150	NALP6	370.983	321.033	0.865359	320.564	371.057	1.15751	1.33761	425.684	365.338	0.858236	435.127	465.674	1.0702	1.24698	1.2923	Homo sapiens NLR family, pyrin domain containing 6 (NLRP6), mRNA.	ILMN_1702970	NM_138329.1
1151	FNDC8	355.353	268.922	0.756774	287.339	298.696	1.03953	1.37363	324.952	298.484	0.918548	292.473	325.303	1.11225	1.21088	1.29225	Homo sapiens fibronectin type III domain containing 8 (FNDC8), mRNA.	ILMN_1682221	NM_017559.2
1152	THTPA	466.483	531.464	1.1393	469.009	699.849	1.49219	1.30974	425.189	380.282	0.894383	337.335	384.582	1.14006	1.27469	1.29221	Homo sapiens thiamine triphosphatase (THTPA), mRNA.	ILMN_1737168	NM_024328.2
1153	GPR64	345.035	328.603	0.952375	307.421	334.862	1.08926	1.14373	462.273	402.475	0.870643	386.306	484.549	1.25432	1.44068	1.2922	Homo sapiens G protein-coupled receptor 64 (GPR64), mRNA.	ILMN_1751885	NM_005756.1
1154	TMSB4X	313.658	287.495	0.91659	229.588	300.993	1.31101	1.43032	282.061	266.874	0.946156	266.105	290.549	1.09186	1.15399	1.29215	Homo sapiens thymosin, beta 4, X-linked (TMSB4X), mRNA.	ILMN_2222688	NM_021109.2
1155	SURF5	658.172	736.324	1.11874	684.264	1053.34	1.53938	1.37599	14255.4	13859.1	0.9722	15653.6	18383.9	1.17442	1.208	1.292	Homo sapiens surfeit 5 (SURF5), transcript variant a, mRNA.	ILMN_1697218	NM_181491.1
1156	HEY1	5724.52	7467.72	1.30452	5390.73	10190	1.89028	1.44903	37469.6	40866.9	1.09067	41176.2	50965.5	1.23774	1.13485	1.29194	Homo sapiens hairy/enhancer-of-split related with YRPW motif 1 (HEY1), mRNA.	ILMN_2407308	NM_012258.2
1157	ASPH	291.182	240.94	0.827456	262.901	271.815	1.03391	1.2495	343.678	275.523	0.801691	295.973	316.599	1.06969	1.33429	1.2919	Homo sapiens aspartate beta-hydroxylase (ASPH), transcript variant 1, mRNA.	ILMN_1739719	NM_032468.2
1158	FAM55D	266.329	258.275	0.969758	252.321	339.237	1.34446	1.38639	322.192	294.365	0.913631	303.905	332.39	1.09373	1.19712	1.29176	Homo sapiens family with sequence similarity 55, member D (FAM55D), transcript variant 1, mRNA.	ILMN_2278984	NM_017678.1
1159	EGLN3	389.489	464.543	1.1927	480.29	578.665	1.20482	1.01017	415.275	466.093	1.12237	329.146	581.214	1.76582	1.5733	1.29173	Homo sapiens egl nine homolog 3 (C. elegans) (EGLN3), mRNA.	ILMN_1667626	NM_022073.2
1160	SERF1A	467.255	573.715	1.22784	368.351	634.446	1.7224	1.40279	1140.49	2681.81	2.35146	1143.1	3173.3	2.77604	1.18056	1.29167	Homo sapiens small EDRK-rich factor 1A (telomeric) (SERF1A), mRNA.	ILMN_2382558	NM_021967.1
1161	FBXO9	437.188	418.956	0.958297	329.686	396.109	1.20147	1.25376	307.006	270.612	0.881456	256.346	300.42	1.17193	1.32954	1.29165	Homo sapiens F-box protein 9 (FBXO9), transcript variant 3, mRNA.	ILMN_1717063	NM_012347.3
1162	ADAM28	335.123	259.938	0.775649	256.051	250.858	0.979722	1.2631	333.36	301.165	0.903422	310.423	370.223	1.19264	1.32014	1.29162	Homo sapiens ADAM metallopeptidase domain 28 (ADAM28), transcript variant 3, mRNA.	ILMN_1664236	NM_021777.2
1163	T2R55	295.873	246.663	0.833678	282.663	283.337	1.00238	1.20236	306.021	256.461	0.83805	255.235	295.292	1.15694	1.38051	1.29144	Homo sapiens taste receptor, type 2, member 42 (TAS2R42), mRNA.	ILMN_1707668	NM_181429.1
1164	KCNG1	291.217	297.205	1.02056	359.958	387.49	1.07649	1.0548	448.421	370.855	0.827024	389.389	492.082	1.26373	1.52804	1.29142	Homo sapiens potassium voltage-gated channel, subfamily G, member 1 (KCNG1), transcript variant 2, mRNA.	ILMN_2293363	NM_002237.2
1165	CDC42BPB	818.4	567.57	0.693511	824.2	1020.52	1.23819	1.7854	717.038	652.547	0.910059	808.331	586.582	0.725671	0.797389	1.29139	Homo sapiens CDC42 binding protein kinase beta (DMPK-like) (CDC42BPB), mRNA.	ILMN_1689989	NM_006035.2
1166	DKFZP547C195	831.253	930.16	1.11899	626.681	1114.68	1.7787	1.58956	818.501	879.407	1.07441	815.89	870.542	1.06698	0.993088	1.29133	Homo sapiens hypothetical protein DKFZp547C195 (DKFZp547C195), mRNA.	ILMN_1800420	NM_207343.1
1167	EPHB4	1551.26	2212.47	1.42624	1256.22	2832.91	2.25511	1.58116	1610.24	4936.87	3.06592	1696.07	5206.47	3.06973	1.00124	1.2912	Homo sapiens EPH receptor B4 (EPHB4), mRNA.	ILMN_2214910	NM_004444.4
1168	TPM2	297.858	270.528	0.908244	289.482	328.43	1.13454	1.24916	433.299	430.446	0.993415	372.783	493.497	1.32382	1.33259	1.29088	Homo sapiens tropomyosin 2 (beta) (TPM2), transcript variant 1, mRNA.	ILMN_1757604	NM_213674.1
1169	ZNF709	301.187	257.167	0.853847	296.667	312.332	1.0528	1.23301	353.914	307.249	0.868147	287.276	336.373	1.17091	1.34874	1.29088	Homo sapiens zinc finger protein 709 (ZNF709), mRNA.	ILMN_1690581	NM_152601.2
1170	MGC15416	1473.01	2462.05	1.67144	1197.72	2464.58	2.05772	1.23111	2419.16	5498.1	2.27273	2571.16	7891.47	3.06922	1.35045	1.29078	Homo sapiens chromosome 16 open reading frame 14 (C16orf14), mRNA.	ILMN_1730523	NM_138418.2
1171	DPAGT1	359.958	359.229	0.997976	297.067	405.997	1.36668	1.36945	500.203	513.428	1.02644	525.631	653.797	1.24383	1.21179	1.29062	Homo sapiens dolichyl-phosphate (UDP-N-acetylglucosamine) N-acetylglucosaminephosphotransferase 1 (GlcNAc-1-P transferase) (DPAGT1), transcript variant 1, mRNA.	ILMN_1744244	NM_001382.2
1172	PPM1G	354.59	282.215	0.79589	323.07	351.831	1.08903	1.36831	672.957	374.99	0.557227	628.507	424.765	0.675832	1.21285	1.29058	Homo sapiens protein phosphatase 1G (formerly 2C), magnesium-dependent, gamma isoform (PPM1G), transcript variant 1, mRNA.	ILMN_1765522	NM_177983.1
1173	BACH2	851.158	821.819	0.965531	718.944	1062.26	1.47753	1.53028	1661.98	1281.91	0.771315	1728.7	1400.94	0.810402	1.05068	1.29048	Homo sapiens BTB and CNC homology 1, basic leucine zipper transcription factor 2 (BACH2), mRNA.	ILMN_2058468	NM_021813.1
1174	EEA1	322.587	338.955	1.05074	274.323	293.426	1.06964	1.01799	485.556	261.257	0.538057	372.709	313.423	0.840931	1.5629	1.29045	Homo sapiens early endosome antigen 1, 162kD (EEA1), mRNA.	ILMN_1743194	NM_003566.2
1175	SPPL2A	1715.9	2736.72	1.59492	1523.96	2784.88	1.82739	1.14575	2280.48	3978.83	1.74473	1888.55	4728.05	2.50353	1.43491	1.29033	Homo sapiens signal peptide peptidase-like 2A (SPPL2A), mRNA.	ILMN_1734229	NM_032802.2
1176	MAP3K7IP2	1349.97	2072.43	1.53516	1331.94	2795.21	2.0986	1.36703	1495.42	2745.88	1.8362	1415.19	3153.31	2.22819	1.21348	1.29025	Homo sapiens mitogen-activated protein kinase kinase kinase 7 interacting protein 2 (MAP3K7IP2), transcript variant 2, mRNA.	ILMN_1672331	NM_145342.1
1177	WASF1	428.038	541.744	1.26564	450.556	868.997	1.92872	1.52391	541.375	832.297	1.53738	475.517	772.379	1.62429	1.05653	1.29022	Homo sapiens WAS protein family, member 1 (WASF1), transcript variant 1, mRNA.	ILMN_2342174	NM_003931.2
1178	DIO2	297.675	244.367	0.82092	275.017	280.073	1.01839	1.24054	445.796	336.175	0.7541	358.87	362.589	1.01036	1.33983	1.29018	Homo sapiens deiodinase, iodothyronine, type II (DIO2), transcript variant 3, mRNA.	ILMN_1737650	NM_001007023.1
1179	CHD6	461.98	377.164	0.816408	482.637	414.356	0.858526	1.05159	1233.62	582.445	0.472142	914.531	660.064	0.721751	1.52867	1.29013	Homo sapiens chromodomain helicase DNA binding protein 6 (CHD6), mRNA.	ILMN_2209163	NM_032221.3
1180	LOC90321	323.561	349.569	1.08038	331.389	368.464	1.11188	1.02915	599.343	404.662	0.675175	442.006	462.804	1.04705	1.55079	1.28997	Homo sapiens hypothetical protein LOC90321 (LOC90321), mRNA.	ILMN_1793673	NM_001010851.2
1181	CARD14	297.825	285.057	0.957131	269.577	313.52	1.16301	1.2151	371.666	296.328	0.797298	330.815	359.96	1.0881	1.36474	1.28992	Homo sapiens caspase recruitment domain family, member 14 (CARD14), transcript variant 2, mRNA.	ILMN_1671728	NM_052819.1
1182	ARMC4	474.545	320.897	0.676219	427.219	348.527	0.815804	1.20642	533.811	375.199	0.702869	440.702	425.409	0.965297	1.37337	1.28989	Homo sapiens armadillo repeat containing 4 (ARMC4), mRNA.	ILMN_1776395	NM_018076.2
1183	RNF157	541.744	568.036	1.04853	534.601	827.197	1.54732	1.4757	726.065	920.632	1.26797	785.539	1099.47	1.39964	1.10384	1.28977	Homo sapiens ring finger protein 157 (RNF157), mRNA.	ILMN_1706266	NM_052916.1
1184	MME	268.544	267.052	0.994446	238.477	280.341	1.17555	1.18211	304.723	243.083	0.797718	275.653	307.278	1.11473	1.39739	1.28975	Homo sapiens membrane metallo-endopeptidase (neutral endopeptidase, enkephalinase, CALLA, CD10) (MME), transcript variant 2b, mRNA.	ILMN_1751943	NM_000902.2
1185	TNFAIP1	1552.53	1283.61	0.826787	1476	1934.75	1.3108	1.58542	3070.34	3322.3	1.08206	3029.19	3256.77	1.07513	0.993591	1.28951	Homo sapiens tumor necrosis factor, alpha-induced protein 1 (endothelial) (TNFAIP1), mRNA.	ILMN_1655429	NM_021137.3
1186	ALDOA	14151.4	9434.82	0.666705	11303.7	11520.2	1.01915	1.52864	337.857	365.824	1.08278	292.785	332.968	1.13724	1.0503	1.28947	Homo sapiens aldolase A, fructose-bisphosphate (ALDOA), transcript variant 1, mRNA.	ILMN_1741148	NM_184041.1
1187	ST7	1242.17	1284.84	1.03435	1221.07	1517.98	1.24316	1.20188	1533.96	1659.73	1.08199	1245.16	1855.19	1.48992	1.37702	1.28945	Homo sapiens suppression of tumorigenicity 7 (ST7), transcript variant b, mRNA.	ILMN_1746137	NM_018412.3
1188	LOC554226	273.867	259.343	0.946967	246.055	259.054	1.05283	1.11179	374.964	343.125	0.915088	249.055	334.278	1.34219	1.46673	1.28926	Homo sapiens hypothetical protein LOC554226 (LOC554226), mRNA.	ILMN_1749341	NM_001024655.1
1189	C19ORF6	381.783	323.049	0.846158	344.324	449.727	1.30612	1.54358	1675.98	1981.96	1.18257	1732.03	2119.66	1.2238	1.03487	1.28923	Homo sapiens chromosome 19 open reading frame 6 (C19orf6), transcript variant 1, mRNA.	ILMN_1762439	NM_001033026.1
1190	CLSTN1	1245.79	1726.47	1.38585	1104.17	1629.88	1.47612	1.06513	1663.9	2549.51	1.53225	1542.29	3575.72	2.31845	1.5131	1.28912	Homo sapiens calsyntenin 1 (CLSTN1), transcript variant 1, mRNA.	ILMN_1720181	NM_001009566.1
1191	MYBPC1	346.921	283.35	0.816757	287.832	313.083	1.08773	1.33176	387.09	362.352	0.936093	399.877	466.504	1.16662	1.24626	1.28901	Homo sapiens myosin binding protein C, slow type (MYBPC1), transcript variant 1, mRNA.	ILMN_2330170	NM_002465.2
1192	ULK3	482.879	637.441	1.32009	429.527	819.918	1.90888	1.44603	624.951	1795.03	2.87227	622.978	2024.79	3.25018	1.13157	1.2888	Homo sapiens unc-51-like kinase 3 (C. elegans) (ULK3), mRNA.	ILMN_1679495	NM_015518.1
1193	FLJ11171	1443.92	787.833	0.545622	1277.57	1046.31	0.818982	1.50101	1948.26	1430.16	0.734071	1782.79	1408.66	0.790141	1.07638	1.28869	Homo sapiens hypothetical protein FLJ11171 (FLJ11171), mRNA.	ILMN_1814573	NM_018348.4
1194	CCDC71	503.547	537.069	1.06657	491.093	518.529	1.05587	0.989963	1231.41	765.11	0.621328	901.616	889.238	0.986271	1.58736	1.28866	Homo sapiens coiled-coil domain containing 71 (CCDC71), mRNA.	ILMN_1768433	NM_022903.2
1195	METRNL	330.63	414.399	1.25336	287.226	468.788	1.63212	1.3022	462.303	538.255	1.16429	566.618	841.21	1.48462	1.27512	1.28866	Homo sapiens meteorin, glial cell differentiation regulator-like (METRNL), mRNA.	ILMN_1790014	XM_941466.1
1196	KIAA0240	1676.6	1437.39	0.857324	1693.54	1678.41	0.991064	1.156	2085.76	1983.57	0.951007	1681.09	2271.98	1.35149	1.42111	1.28856	Homo sapiens KIAA0240 (KIAA0240), mRNA.	ILMN_1696127	NM_015349.1
1197	WDFY3	360.674	322.152	0.893195	343.824	362.1	1.05316	1.17909	321.009	253.198	0.788755	275.523	303.778	1.10255	1.39784	1.28846	Homo sapiens WD repeat and FYVE domain containing 3 (WDFY3), transcript variant 3, mRNA.	ILMN_1697493	NM_014991.3
1198	RASSF6	10213.5	10507.8	1.02881	5699.86	8515.42	1.49397	1.45213	1308.51	3354.86	2.56388	1244.12	3587.25	2.88337	1.12461	1.28837	Homo sapiens Ras association (RalGDS/AF-6) domain family 6 (RASSF6), transcript variant 1, mRNA.	ILMN_2291249	NM_177532.3
1199	TAAR1	328.33	293.877	0.895068	312.748	268.579	0.858771	0.959448	462.443	329.11	0.711677	377.89	434.94	1.15097	1.61727	1.28836	Homo sapiens trace amine associated receptor 1 (TAAR1), mRNA.	ILMN_2197164	NM_138327.1
1200	ASPHD1	319.91	316.217	0.988454	294.76	317.09	1.07576	1.08832	413.537	409.901	0.991207	306.675	452.435	1.47529	1.48838	1.28835	Homo sapiens aspartate beta-hydroxylase domain containing 1 (ASPHD1), mRNA.	ILMN_1708950	NM_181718.3
1201	ARFGAP1	373.702	358.367	0.958964	359.138	436.883	1.21648	1.26853	567.66	458.271	0.807298	448.836	473.95	1.05595	1.30801	1.28827	Homo sapiens ADP-ribosylation factor GTPase activating protein 1 (ARFGAP1), transcript variant 2, mRNA.	ILMN_1675709	NM_175609.1
1202	PCQAP	430.31	469.565	1.09122	379.267	672.144	1.77222	1.62406	495.565	578.878	1.16812	548.16	609.711	1.11229	0.952203	1.28813	Homo sapiens PC2 (positive cofactor 2, multiprotein complex) glutamine/Q-rich-associated protein (PCQAP), transcript variant 2, mRNA.	ILMN_1668748	NM_015889.3
1203	CCDC74B	395.97	355.465	0.897706	349.684	367.957	1.05226	1.17216	538.074	446.28	0.829403	436.889	508.691	1.16435	1.40384	1.288	Homo sapiens coiled-coil domain containing 74B (CCDC74B), mRNA.	ILMN_1747655	NM_207310.1
1204	ELOVL7	464.383	530.309	1.14196	398.883	576.624	1.4456	1.26589	428.692	538.586	1.25635	376.957	620.334	1.64564	1.30986	1.28787	Homo sapiens ELOVL family member 7, elongation of long chain fatty acids (yeast) (ELOVL7), mRNA.	ILMN_1740213	NM_024930.1
1205	GLT1D1	340.477	272.385	0.800008	265.994	311.005	1.16922	1.46151	336.845	342.22	1.01596	363.246	410.761	1.13081	1.11305	1.28728	Homo sapiens glycosyltransferase 1 domain containing 1 (GLT1D1), mRNA.	ILMN_1656327	NM_144669.1
1206	HPCAL1	253.732	247.694	0.976205	242.526	280.856	1.15805	1.18628	337.065	283.107	0.839917	268.778	313.399	1.16601	1.38825	1.28726	Homo sapiens hippocalcin-like 1 (HPCAL1), transcript variant 1, mRNA.	ILMN_2240457	NM_134421.1
1207	AVPR1A	300.928	309.676	1.02907	266.57	338.86	1.27118	1.23527	390.343	326.236	0.835768	315.16	352.648	1.11895	1.33883	1.28705	Homo sapiens arginine vasopressin receptor 1A (AVPR1A), mRNA.	ILMN_1712159	NM_000706.3
1208	PRELID2	599.408	647.258	1.07983	551.607	872.066	1.58095	1.46408	659.44	849.896	1.28881	644.121	921.482	1.4306	1.11002	1.28705	Homo sapiens PRELI domain containing 2 (PRELID2), transcript variant 2, mRNA.	ILMN_2383874	NM_205846.1
1209	FAM89A	5220.15	9944.7	1.90506	4958.76	12771.9	2.57563	1.35199	1875.23	4326.29	2.30707	1941.27	5473.07	2.81932	1.22204	1.28701	Homo sapiens family with sequence similarity 89, member A (FAM89A), mRNA.	ILMN_2285817	NM_198552.1
1210	LOC112714	454.889	444.71	0.977623	390.705	468.497	1.19911	1.22655	807.74	1287.77	1.59429	565.933	1215.73	2.14819	1.34743	1.28699	Homo sapiens tubulin, alpha 3e (TUBA3E), mRNA.	ILMN_1652464	NM_207312.1
1211	RPL23AP13	1758.7	1361.72	0.77428	1704.34	2199.86	1.29074	1.66702	1407.61	1184.46	0.84147	1257.28	959.482	0.763141	0.906914	1.28697	Homo sapiens ribosomal protein L23a pseudogene 13 (RPL23AP13) on chromosome 2.	ILMN_2124757	NR_002229.1
1212	ATP2A2	799.596	706.447	0.883506	770.356	1001.75	1.30037	1.47183	4061.09	3724.85	0.917204	3782.41	3822.75	1.01067	1.1019	1.28687	Homo sapiens ATPase, Ca++ transporting, cardiac muscle, slow twitch 2 (ATP2A2), transcript variant 2, mRNA.	ILMN_1687375	NM_001681.2
1213	EIF1AX	9161.06	9612.06	1.04923	9143.15	15218.5	1.66446	1.58637	378.508	370.178	0.977992	378.489	365.246	0.965011	0.986727	1.28655	PREDICTED: Homo sapiens eukaryotic translation initiation factor 1A, X-linked (EIF1AX), mRNA.	ILMN_1755419	NM_001412.3
1214	HPS4	267.429	240.848	0.900604	270.343	295.255	1.09215	1.21269	302.623	256.646	0.848071	268.055	309.242	1.15365	1.36032	1.28651	Homo sapiens Hermansky-Pudlak syndrome 4 (HPS4), transcript variant 1, mRNA.	ILMN_1727862	NM_152841.1
1215	SCAMP3	421.934	482.526	1.14361	404.644	525.304	1.29819	1.13517	6039.58	7307.63	1.20996	5837.12	10152.4	1.73928	1.43747	1.28632	Homo sapiens secretory carrier membrane protein 3 (SCAMP3), transcript variant 2, mRNA.	ILMN_2399208	NM_005698.2
1216	PRAME	296.806	273.74	0.922287	236.898	273.761	1.15561	1.25298	286.316	235.259	0.821676	287.831	312.088	1.08428	1.31959	1.28629	Homo sapiens preferentially expressed antigen in melanoma (PRAME), transcript variant 2, mRNA.	ILMN_1740744	NM_206953.1
1217	ZNF14	550.676	451.814	0.820472	538.575	586.281	1.08858	1.32677	818.221	750.38	0.917087	674.46	770.411	1.14226	1.24553	1.28615	Homo sapiens zinc finger protein 14 (ZNF14), mRNA.	ILMN_2173909	NM_021030.2
1218	ATXN2L	368.914	317.863	0.861618	409.676	504.835	1.23228	1.43019	414.236	377.834	0.912121	367.126	382.445	1.04173	1.14209	1.28614	Homo sapiens ataxin 2-like (ATXN2L), transcript variant F, mRNA. XM_944041 XM_944048 XM_944052	ILMN_2271627	NM_007245.2
1219	REPS2	302.614	304.93	1.00765	253.491	331.233	1.30669	1.29676	617.039	598.781	0.97041	555.51	687.568	1.23772	1.27546	1.28611	PREDICTED: Homo sapiens RALBP1 associated Eps domain containing 2 (REPS2), mRNA.	ILMN_1656934	NM_004726.1
1220	RHOBTB1	282.663	293.834	1.03952	281.626	307.681	1.09252	1.05098	729.044	675.976	0.927209	493.681	696.18	1.41018	1.52089	1.28593	Homo sapiens Rho-related BTB domain containing 1 (RHOBTB1), transcript variant 2, mRNA.	ILMN_2376502	NM_198225.1
1221	C9ORF77	2185.42	2336.08	1.06894	2265.89	2801.41	1.23634	1.15661	465.487	386.841	0.831046	476.862	560.818	1.17606	1.41516	1.28588	Homo sapiens family with sequence similarity 108, member B1 (FAM108B1), transcript variant 1, mRNA.	ILMN_2374362	NM_016014.2
1222	C11ORF35	366.271	348.715	0.952067	339.278	427.664	1.26051	1.32397	329.958	280.773	0.850934	318.938	338.617	1.0617	1.24769	1.28583	Homo sapiens chromosome 11 open reading frame 35 (C11orf35), mRNA.	ILMN_1652602	NM_173573.1
1223	FLJ44290	245.02	239.386	0.977006	270.83	267.31	0.987001	1.01023	307.649	223.818	0.727511	257.159	292.12	1.13595	1.56142	1.28582	Homo sapiens dynein, axonemal, heavy chain 7-like (DNAH7L), mRNA.	ILMN_2134416	NM_198564.2
1224	ECE2	296.294	285.823	0.964659	242.919	316.363	1.30234	1.35005	2700.85	3705.8	1.37209	2377.92	3983.8	1.67533	1.22101	1.28553	Homo sapiens endothelin converting enzyme 2 (ECE2), transcript variant 1, mRNA.	ILMN_2373207	NM_014693.2
1225	NUDT9P1	306.408	264.515	0.863275	251.869	288.21	1.14428	1.32552	291.428	271.258	0.930788	264.804	306.939	1.15912	1.24531	1.28541	Homo sapiens nudix (nucleoside diphosphate linked moiety X)-type motif 9 pseudogene 1 (NUDT9P1) on chromosome 10.	ILMN_2094351	NR_002779.1
1226	BTBD1	1163.36	865.38	0.743862	1134.77	1262.26	1.11235	1.49537	6103.02	7959.87	1.30425	5538.56	7768.47	1.40262	1.07542	1.2854	Homo sapiens BTB (POZ) domain containing 1 (BTBD1), transcript variant 2, mRNA.	ILMN_1691927	NM_001011885.1
1227	BET1L	601.371	474.212	0.788553	524.699	608.779	1.16024	1.47136	591.885	583.325	0.985538	642.263	695.667	1.08315	1.09904	1.2852	Homo sapiens blocked early in transport 1 homolog (S. cerevisiae)-like (BET1L), mRNA.	ILMN_2060652	NM_016526.3
1228	ARL13B	572.601	459.811	0.803022	624.143	725.248	1.16199	1.44702	524.202	315.717	0.60228	541.375	366.289	0.676592	1.12338	1.2852	Homo sapiens ADP-ribosylation factor-like 13B (ARL13B), transcript variant 1, mRNA.	ILMN_1777301	NM_144996.2
1229	ANTXR2	475.502	478.806	1.00695	436.344	577.515	1.32353	1.3144	506.996	463.909	0.915015	480.006	551.618	1.14919	1.25592	1.28516	Homo sapiens anthrax toxin receptor 2 (ANTXR2), mRNA.	ILMN_1812926	NM_058172.3
1230	NDUFV3	1081.21	1570.82	1.45283	829.867	1389.74	1.67466	1.15269	1802.04	2118.8	1.17578	1325.85	2209.57	1.66653	1.41739	1.28504	Homo sapiens NADH dehydrogenase (ubiquinone) flavoprotein 3, 10kDa (NDUFV3), nuclear gene encoding mitochondrial protein, transcript variant 2, mRNA.	ILMN_1765500	NM_001001503.1
1231	LETM2	416.152	359.871	0.864758	342.851	375.327	1.09472	1.26593	409.456	331.689	0.810071	350.49	370.137	1.05606	1.30366	1.2848	Homo sapiens leucine zipper-EF-hand containing transmembrane protein 2 (LETM2), mRNA.	ILMN_1714223	NM_144652.1
1232	SMPDL3B	327.48	333.049	1.017	302.546	349.068	1.15377	1.13448	433.272	371.92	0.858398	388.483	478.481	1.23166	1.43484	1.28466	Homo sapiens sphingomyelin phosphodiesterase, acid-like 3B (SMPDL3B), transcript variant 1, mRNA.	ILMN_1719660	NM_001009568.1
1233	PQLC2	265.298	255.826	0.964299	260.782	308.81	1.18417	1.22801	531.068	851.649	1.60365	491.261	1056.4	2.15039	1.34093	1.28447	Homo sapiens PQ loop repeat containing 2 (PQLC2), transcript variant 1, mRNA.	ILMN_2251664	NM_001040125.1
1234	MAP2K5	671.871	664.966	0.989722	606.001	805.724	1.32958	1.34338	1676.4	1471.7	0.877895	1536.28	1652.61	1.07573	1.22535	1.28437	Homo sapiens mitogen-activated protein kinase kinase 5 (MAP2K5), transcript variant B, mRNA.	ILMN_1718129	NM_002757.2
1235	FTHL12	27522.5	32420.2	1.17795	24426.5	43250.6	1.77064	1.50315	50965.5	68331	1.34073	48449	69216.2	1.42864	1.06557	1.28436	Homo sapiens ferritin, heavy polypeptide-like 12 (FTHL12) on chromosome 9.	ILMN_2073235	NR_002205.1
1236	NFX1	461.536	369.025	0.799559	394.149	436.141	1.10654	1.38394	1205.94	560.68	0.46493	1144.77	630.525	0.550786	1.18466	1.2843	Homo sapiens nuclear transcription factor, X-box binding 1 (NFX1), transcript variant 2, mRNA.	ILMN_1698402	NM_147133.1
1237	PPP1R12A	688.765	600.766	0.872237	628.639	854.612	1.35946	1.55859	1387.59	976.684	0.703873	1197.87	851.363	0.710729	1.00974	1.28417	Homo sapiens protein phosphatase 1, regulatory (inhibitor) subunit 12A (PPP1R12A), mRNA.	ILMN_1739622	NM_002480.1
1238	BVES	585.801	560.893	0.957481	546.431	652.701	1.19448	1.24753	279.011	253.127	0.907229	253.216	303.402	1.19819	1.32072	1.28412	Homo sapiens blood vessel epicardial substance (BVES), transcript variant 5, mRNA.	ILMN_1702107	NM_147147.2
1239	CKAP2	5383.55	3984.25	0.740079	6143.98	6222	1.0127	1.36837	8118.5	4967.01	0.611814	6792.01	4985.54	0.73403	1.19976	1.28406	Homo sapiens cytoskeleton associated protein 2 (CKAP2), mRNA.	ILMN_2181060	NM_018204.2
1240	PROM2	355.275	318.946	0.897743	271.084	326.012	1.20263	1.33961	386.147	308.487	0.798885	338.239	331.956	0.981423	1.22849	1.28405	Homo sapiens prominin 2 (PROM2), mRNA.	ILMN_1761946	NM_144707.1
1241	DDIT3	5270.62	4138.1	0.785125	4969.6	5768.59	1.16078	1.47846	7992.57	7553.83	0.945106	8948.2	9214.12	1.02972	1.08953	1.28399	Homo sapiens DNA-damage-inducible transcript 3 (DDIT3), mRNA.	ILMN_1676984	NM_004083.4
1242	DYRK2	2685.19	4481.94	1.66913	3131.1	5765.97	1.84151	1.10328	3363.84	3750.18	1.11485	2884.42	4709.21	1.63263	1.46444	1.28386	Homo sapiens dual-specificity tyrosine-(Y)-phosphorylation regulated kinase 2 (DYRK2), transcript variant 1, mRNA.	ILMN_1684184	NM_003583.2
1243	ARL4D	842.888	1454.4	1.7255	1034.86	2357.88	2.27845	1.32046	806.472	1144.77	1.41948	915.029	1619.75	1.77016	1.24705	1.28375	Homo sapiens ADP-ribosylation factor-like 4D (ARL4D), mRNA.	ILMN_1719010	NM_001661.2
1244	CORO2A	294.997	249.335	0.845212	257.073	282.375	1.09842	1.29958	1302.34	1348.69	1.03559	1266.98	1663.51	1.31297	1.26785	1.28372	Homo sapiens coronin, actin binding protein, 2A (CORO2A), transcript variant 2, mRNA.	ILMN_1745703	NM_052820.2
1245	RALY	1961.41	1614.72	0.823246	1684.54	2257.2	1.33995	1.62765	7325.52	6903.99	0.942457	7730.12	6846.4	0.885678	0.939754	1.2837	Homo sapiens RNA binding protein, autoantigenic (hnRNP-associated with lethal yellow homolog (mouse)) (RALY), transcript variant 1, mRNA.	ILMN_2403994	NM_007367.2
1246	ZNF654	343.805	273.319	0.794982	322.896	306.173	0.948211	1.19274	929.059	530.514	0.571023	740.253	581.055	0.784941	1.37462	1.28368	Homo sapiens zinc finger protein 654 (ZNF654), mRNA.	ILMN_2271894	NM_018293.2
1247	PLAUR	327.499	311.115	0.949974	249.675	337.223	1.35065	1.42177	418.069	382.396	0.914671	386.176	404.624	1.04777	1.14552	1.28364	Homo sapiens plasminogen activator, urokinase receptor (PLAUR), transcript variant 2, mRNA.	ILMN_1691508	NM_001005376.1
1248	ANKRD19	418.436	366.872	0.876771	380.869	359.577	0.944097	1.07679	624.012	483.932	0.775517	480.91	555.855	1.15584	1.49041	1.2836	Homo sapiens ankyrin repeat domain 19 (ANKRD19), mRNA.	ILMN_1666221	NM_001010925.1
1249	SHANK2	282.27	274.237	0.971543	262.818	271.526	1.03313	1.0634	743.632	492.984	0.662941	709.773	707.457	0.996737	1.50351	1.28345	Homo sapiens SH3 and multiple ankyrin repeat domains 2 (SHANK2), transcript variant 1, mRNA.	ILMN_1745151	NM_133266.1
1250	ABHD12	620.024	859.337	1.38597	707.355	1416.75	2.00289	1.44512	1234.06	1367.79	1.10837	1406.36	1748.35	1.24318	1.12163	1.28337	Homo sapiens abhydrolase domain containing 12 (ABHD12), transcript variant 1, mRNA.	ILMN_2245305	NM_001042472.1
1251	VLDLR	473.435	787.189	1.66272	559.164	1163.94	2.08157	1.25191	292.072	240.691	0.824082	246.412	266.97	1.08343	1.31471	1.28331	Homo sapiens very low density lipoprotein receptor (VLDLR), transcript variant 1, mRNA.	ILMN_2361862	NM_001018056.1
1252	SSTR2	5498.58	7081.04	1.28779	3216.19	6702.19	2.08389	1.61819	1707.33	5971.43	3.49752	1837.98	6096.85	3.31714	0.948426	1.28331	Homo sapiens somatostatin receptor 2 (SSTR2), mRNA.	ILMN_2152257	NM_001050.2
1253	PBX2	2131.28	4990.49	2.34155	1957.81	5210.85	2.66157	1.13667	1586.03	3429.61	2.16239	1388.87	4294.21	3.09187	1.42984	1.28325	Homo sapiens pre-B-cell leukemia transcription factor 2 (PBX2), mRNA.	ILMN_1682699	NM_002586.3
1254	CKAP4	3127.86	4575.56	1.46284	2894	6927.71	2.39382	1.63642	3616.4	6562.24	1.81458	3956.51	6675.46	1.68721	0.929808	1.28311	Homo sapiens cytoskeleton-associated protein 4 (CKAP4), mRNA.	ILMN_1790891	NM_006825.2
1255	ASB11	285.297	236.262	0.828126	263.093	319.129	1.21299	1.46474	458.823	420.041	0.915475	446.28	449.847	1.00799	1.10106	1.2829	Homo sapiens ankyrin repeat and SOCS box-containing 11 (ASB11), transcript variant 1, mRNA.	ILMN_2272251	NM_001012428.1
1256	OR10AG1	286.089	240.83	0.8418	274.302	259.327	0.945406	1.12308	398.316	262.715	0.659565	306.408	291.567	0.951565	1.44272	1.2829	Homo sapiens olfactory receptor, family 10, subfamily AG, member 1 (OR10AG1), mRNA.	ILMN_1695533	NM_001005491.1
1257	VDR	272.942	222.975	0.816931	263.974	248.152	0.940062	1.15072	295.397	260.77	0.88278	280.076	349.852	1.24913	1.415	1.28286	Homo sapiens vitamin D (1,25- dihydroxyvitamin D3) receptor (VDR), transcript variant 2, mRNA.	ILMN_1666203	NM_001017535.1
1258	SH2D1B	297.813	276.848	0.929605	283.208	275.686	0.97344	1.04715	271.854	230.804	0.849	242.654	312.829	1.2892	1.51849	1.28282	Homo sapiens SH2 domain containing 1B (SH2D1B), mRNA.	ILMN_1701237	NM_053282.4
1259	CMTM3	1388.91	1823.07	1.31258	1374.41	2491.71	1.81293	1.38119	361.677	349.142	0.965341	361.786	413.621	1.14328	1.18432	1.28276	Homo sapiens CKLF-like MARVEL transmembrane domain containing 3 (CMTM3), transcript variant 1, mRNA.	ILMN_1705442	NM_144601.2
1260	KBTBD6	522.05	454.842	0.871261	588.44	656.403	1.1155	1.28032	759.487	472.483	0.622108	648.202	518.252	0.799522	1.28518	1.28275	Homo sapiens kelch repeat and BTB (POZ) domain containing 6 (KBTBD6), mRNA.	ILMN_2049063	NM_152903.4
1261	CHD3	305.199	294.174	0.963876	328.963	371.554	1.12947	1.1718	394.669	373.586	0.946581	360.419	475.448	1.31915	1.3936	1.2827	Homo sapiens chromodomain helicase DNA binding protein 3 (CHD3), transcript variant 2, mRNA.	ILMN_1740764	NM_005852.2
1262	SLC6A13	718.137	853.112	1.18795	737.163	729.884	0.990125	0.833473	1235.3	1317.67	1.06668	978.768	1807.77	1.84698	1.73152	1.2825	Homo sapiens solute carrier family 6 (neurotransmitter transporter, GABA), member 13 (SLC6A13), mRNA.	ILMN_1707710	NM_016615.2
1263	MASK-BP3	329.575	289.09	0.877161	331.047	349.083	1.05448	1.20216	669.974	407.71	0.608546	577.554	478.976	0.829317	1.36278	1.28247	Homo sapiens MASK-4E-BP3 alternate reading frame gene (MASK-BP3), mRNA.	ILMN_1766560	NM_020690.4
1264	EDA	301.741	243.696	0.807631	264.903	285.539	1.0779	1.33464	369.059	284.827	0.771766	337.436	320.346	0.949352	1.2301	1.28237	Homo sapiens ectodysplasin A (EDA), transcript variant 7, mRNA.	ILMN_2381655	NM_001005610.1
1265	MANBAL	256.319	269.905	1.053	268.025	326.132	1.2168	1.15555	6425.94	7857.78	1.22282	6259.08	10785.2	1.72312	1.40914	1.28234	Homo sapiens mannosidase, beta A, lysosomal-like (MANBAL), transcript variant 2, mRNA.	ILMN_1673944	NM_022077.3
1266	ODF2	878.41	752.106	0.856213	697.71	861.693	1.23503	1.44243	2058.74	1148.7	0.557964	1950.87	1221.31	0.626037	1.122	1.28222	Homo sapiens outer dense fiber of sperm tails 2 (ODF2), transcript variant 1, mRNA.	ILMN_1671288	NM_153437.1
1267	PIK3R3	441.135	357.391	0.810162	417.808	403.37	0.965444	1.19167	517.952	558.344	1.07798	535.584	792.509	1.47971	1.37266	1.28217	Homo sapiens phosphoinositide-3-kinase, regulatory subunit 3 (p55, gamma) (PIK3R3), mRNA.	ILMN_1692895	NM_003629.2
1268	HGF	298.522	249.424	0.835528	258.11	284.291	1.10143	1.31825	323.635	288.717	0.892107	287.313	319.335	1.11145	1.24587	1.28206	Homo sapiens hepatocyte growth factor (hepapoietin A; scatter factor) (HGF), transcript variant 2, mRNA.	ILMN_1757838	NM_001010934.1
1269	LOC203413	319.85	273.951	0.856498	273.966	295.485	1.07855	1.25925	319.834	240.529	0.752043	285.799	280.446	0.981271	1.30481	1.28203	Homo sapiens chromosome X open reading frame 61 (CXorf61), mRNA.	ILMN_1668108	NM_001017978.1
1270	CREM	1437.97	1277.57	0.888457	885.297	1279.43	1.4452	1.62664	1430.42	2334.1	1.63176	1159.38	1773.13	1.52938	0.937259	1.28195	Homo sapiens cAMP responsive element modulator (CREM), transcript variant 2, mRNA.	ILMN_1745318	NM_001881.2
1271	DDX3X	6073.02	5422.08	0.892815	6924.27	7461.22	1.07755	1.20691	400.373	361.826	0.903723	358.58	439.558	1.22583	1.35642	1.28166	Homo sapiens DEAD (Asp-Glu-Ala-Asp) box polypeptide 3, X-linked (DDX3X), transcript variant 1, mRNA.	ILMN_1728870	NM_024005.1
1272	SEC24B	394.764	367.795	0.931684	357.75	416.152	1.16325	1.24854	2947.17	1242.56	0.421611	2304.72	1277.35	0.554232	1.31456	1.28155	Homo sapiens SEC24 related gene family, member B (S. cerevisiae) (SEC24B), transcript variant 2, mRNA.	ILMN_1735148	NM_001042734.1
1273	FZD2	765.11	1147.1	1.49927	661.29	868.375	1.31315	0.875865	457.392	548.781	1.1998	343.593	695.523	2.02427	1.68716	1.28151	Homo sapiens frizzled homolog 2 (Drosophila) (FZD2), mRNA.	ILMN_1653711	NM_001466.2
1274	U2AF2	433.782	355.695	0.819985	423.12	450.654	1.06507	1.29889	1110.01	648.272	0.584026	991.708	732.054	0.738174	1.26394	1.28142	Homo sapiens U2 small nuclear RNA auxiliary factor 2 (U2AF2), transcript variant 1, mRNA.	ILMN_1768930	NM_007279.2
1275	ZNF557	6686.53	7253.77	1.08483	5658.74	7923.31	1.40019	1.2907	328.626	324.688	0.988016	287.766	361.663	1.25679	1.27204	1.28137	Homo sapiens zinc finger protein 557 (ZNF557), mRNA.	ILMN_1719163	NM_024341.1
1276	LY6E	2915.79	6792.39	2.32952	2396.75	8217.71	3.42869	1.47184	2097.45	5246.92	2.50157	2407.62	6569.42	2.72859	1.09075	1.2813	Homo sapiens lymphocyte antigen 6 complex, locus E (LY6E), mRNA.	ILMN_1695404	NM_002346.1
1277	PPP2R5D	679.439	609.313	0.896788	655.232	812.013	1.23927	1.3819	2516.42	2261.57	0.898725	2413.28	2560.67	1.06107	1.18064	1.28127	Homo sapiens protein phosphatase 2, regulatory subunit B', delta isoform (PPP2R5D), transcript variant 2, mRNA.	ILMN_2359887	NM_006245.2
1278	SAC	361.045	334.452	0.926345	348.057	375.795	1.07969	1.16554	350.068	338.027	0.965603	324.558	437.721	1.34867	1.39671	1.28113	Homo sapiens testicular soluble adenylyl cyclase (SAC), mRNA.	ILMN_1808797	NM_018417.2
1279	INSRR	318.172	270.521	0.850234	279.654	326.864	1.16882	1.3747	400.657	337.742	0.842972	337.522	337.857	1.00099	1.18746	1.28108	Homo sapiens insulin receptor-related receptor (INSRR), mRNA.	ILMN_1715374	NM_014215.1
1280	PPARG	305.343	268.668	0.879888	268.917	328.66	1.22216	1.389	793.652	908.343	1.14451	592.185	795.123	1.34269	1.17316	1.28108	Homo sapiens peroxisome proliferator-activated receptor gamma (PPARG), transcript variant 1, mRNA.	ILMN_2364384	NM_015869.3
1281	CDC37	27840.4	22297.2	0.800895	25432.6	25389.7	0.998313	1.2465	64626	48261.2	0.746777	64626	63493.9	0.982482	1.31563	1.28106	Homo sapiens cell division cycle 37 homolog (S. cerevisiae) (CDC37), mRNA.	ILMN_1668369	NM_007065.3
1282	CLEC2D	314.69	278.509	0.885024	315.044	353.363	1.12163	1.26735	315.507	321.121	1.01779	287.729	379.153	1.31774	1.29471	1.28103	Homo sapiens C-type lectin domain family 2, member D (CLEC2D), transcript variant 2, mRNA.	ILMN_1670101	NM_001004419.1
1283	MDFI	341.79	288.551	0.844234	293.726	320.08	1.08972	1.29078	314.964	353.777	1.12323	328.397	468.922	1.42791	1.27126	1.28102	Homo sapiens MyoD family inhibitor (MDFI), mRNA.	ILMN_1782798	NM_005586.2
1284	SESN2	1079.54	1845.07	1.70913	1137.52	2651.77	2.33118	1.36396	2100.78	6029.01	2.8699	2066.22	7102.64	3.4375	1.19778	1.28087	Homo sapiens sestrin 2 (SESN2), mRNA.	ILMN_1751598	NM_031459.3
1285	NCOA3	1174.11	1519.26	1.29397	1276.98	1975.01	1.54662	1.19526	2739.61	2531.63	0.924084	2446.84	3089.24	1.26254	1.36626	1.28076	Homo sapiens nuclear receptor coactivator 3 (NCOA3), transcript variant 2, mRNA.	ILMN_2347693	NM_181659.1
1286	EFS	288.266	266.989	0.92619	250.483	317.758	1.26858	1.36968	301.106	293.597	0.975063	298.407	346.758	1.16203	1.19175	1.28071	Homo sapiens embryonal Fyn-associated substrate (EFS), transcript variant 1, mRNA.	ILMN_1702105	NM_005864.2
1287	NALP12	265.319	259.295	0.977295	259.233	282.147	1.08839	1.11368	333.308	296.552	0.889726	253.269	326.216	1.28802	1.44766	1.28067	Homo sapiens NLR family, pyrin domain containing 12 (NLRP12), transcript variant 1, mRNA.	ILMN_1739815	NM_033297.1
1288	NKAP	982.401	776.378	0.790286	881.728	1247.73	1.4151	1.79061	1292.62	1200.89	0.929039	1384.55	991.375	0.716028	0.770719	1.28067	Homo sapiens NF-kappaB activating protein (NKAP), mRNA.	ILMN_2067980	NM_024528.1
1289	MMP27	292.89	275.901	0.941997	253.098	265.673	1.04968	1.11431	340.786	283.55	0.832047	295.432	355.664	1.20388	1.44689	1.2806	Homo sapiens matrix metallopeptidase 27 (MMP27), mRNA.	ILMN_1679694	NM_022122.2
1290	IKBKB	624.276	520.16	0.833222	509.936	527.375	1.0342	1.2412	468.622	428.447	0.914271	464.127	560.096	1.20677	1.31993	1.28057	Homo sapiens inhibitor of kappa light polypeptide gene enhancer in B-cells, kinase beta (IKBKB), mRNA.	ILMN_2172588	NM_001556.1
1291	CDC34	3903.23	6383.72	1.6355	4158.87	8557.47	2.05764	1.25811	9018.54	9517.55	1.05533	7879.69	10835.4	1.3751	1.303	1.28056	Homo sapiens cell division cycle 34 homolog (S. cerevisiae) (CDC34), mRNA.	ILMN_1713006	NM_004359.1
1292	VPS4A	1164.33	1603.81	1.37745	1146.71	2217.41	1.93371	1.40384	1702.12	3646.6	2.14238	1675.98	4154.24	2.47869	1.15698	1.28041	Homo sapiens vacuolar protein sorting 4 homolog A (S. cerevisiae) (VPS4A), mRNA.	ILMN_1708946	NM_013245.2
1293	TNFRSF10B	263.492	258.837	0.982333	254.255	294.378	1.15781	1.17863	10627.4	12510.9	1.17723	7741.05	12595.7	1.62713	1.38216	1.28039	Homo sapiens tumor necrosis factor receptor superfamily, member 10b (TNFRSF10B), transcript variant 1, mRNA.	ILMN_1699265	NM_147187.1
1294	XRN1	1458.93	1076.09	0.737588	1340.21	1223.27	0.912743	1.23747	439.909	274.013	0.622886	430.639	354.943	0.824223	1.32323	1.28035	Homo sapiens 5'-3' exoribonuclease 1 (XRN1), transcript variant 2, mRNA.	ILMN_2384216	NM_001042604.1
1295	FRS2	302.173	305.08	1.00962	291.688	293.761	1.00711	0.997511	319.422	240.016	0.751409	248.773	292.192	1.17453	1.56311	1.28031	Homo sapiens fibroblast growth factor receptor substrate 2 (FRS2), mRNA.	ILMN_2335893	NM_006654.2
1296	ALDH5A1	1213.29	702.921	0.579351	1061.04	731.214	0.689151	1.18952	1786.6	880.72	0.492959	1622.63	1096.72	0.675892	1.37109	1.28031	Homo sapiens aldehyde dehydrogenase 5 family, member A1 (succinate-semialdehyde dehydrogenase) (ALDH5A1), nuclear gene encoding mitochondrial protein, transcript variant 2, mRNA.	ILMN_2372398	NM_001080.3
1297	RSRC2	5510.5	7637.74	1.38603	4745.26	7129.86	1.50252	1.08404	10961.8	7333.51	0.669008	9147.8	9034.56	0.987621	1.47625	1.28015	Homo sapiens arginine/serine-rich coiled-coil 2 (RSRC2), transcript variant 1, mRNA.	ILMN_2358277	NM_023012.4
1298	PCDHGA1	280.51	258.163	0.920333	273.31	341.282	1.2487	1.35679	249.029	251.104	1.00834	232.19	281.568	1.21266	1.20264	1.27972	Homo sapiens protocadherin gamma subfamily A, 1 (PCDHGA1), transcript variant 2, mRNA.	ILMN_2404516	NM_031993.1
1299	MCL1	576.991	480.915	0.833488	541.557	613.798	1.1334	1.35982	1545.22	872.322	0.56453	1527.58	1034.35	0.677119	1.19944	1.27963	Homo sapiens myeloid cell leukemia sequence 1 (BCL2-related) (MCL1), transcript variant 1, mRNA.	ILMN_1756806	NM_021960.3
1300	MLC1	283.271	278.03	0.981495	268.396	342.623	1.27656	1.30063	303.032	293.89	0.969831	280.529	342.388	1.22051	1.25847	1.27955	Homo sapiens megalencephalic leukoencephalopathy with subcortical cysts 1 (MLC1), transcript variant 2, mRNA.	ILMN_1653783	NM_015166.2
1301	DUSP15	257.426	287.761	1.11784	289.21	341.435	1.18058	1.05613	369.521	298.584	0.808031	316.202	384	1.21442	1.50293	1.27953	Homo sapiens dual specificity phosphatase 15 (DUSP15), transcript variant 1, mRNA.	ILMN_1675941	NM_080611.3
1302	COQ9	4230.98	5223.07	1.23448	3256.64	5470.72	1.67987	1.36079	5174.95	7343.67	1.41908	4366.96	7425.76	1.70044	1.19827	1.27953	Homo sapiens coenzyme Q9 homolog (S. cerevisiae) (COQ9), mRNA.	ILMN_1756898	NM_020312.1
1303	TRIM41	555.21	628.404	1.13183	500.584	803.274	1.60467	1.41777	1693.03	2777.38	1.64048	1729.78	3238.29	1.87208	1.14118	1.27947	Homo sapiens tripartite motif-containing 41 (TRIM41), transcript variant 2, mRNA.	ILMN_1729495	NM_201627.1
1304	LOC652924	514.164	580.586	1.12918	432.674	663.489	1.53346	1.35803	794.825	756.839	0.952208	694.452	793.784	1.14304	1.20041	1.27922	PREDICTED: Homo sapiens SMA4 (LOC652924), mRNA.	ILMN_1662483	XM_931824.1
1305	IDH3G	420.37	368.977	0.877744	403.213	455.188	1.1289	1.28614	4480.9	4286.05	0.956516	5334.45	6491.82	1.21696	1.27229	1.27921	Homo sapiens isocitrate dehydrogenase 3 (NAD+) gamma (IDH3G), nuclear gene encoding mitochondrial protein, transcript variant 1, mRNA.	ILMN_1682762	NM_004135.2
1306	TIMM9	9544.94	9031.64	0.946223	8953.48	11735.1	1.31067	1.38516	9794.93	8265.18	0.843822	8123.9	8042.69	0.990004	1.17324	1.2792	Homo sapiens translocase of inner mitochondrial membrane 9 homolog (yeast) (TIMM9), mRNA.	ILMN_1653709	NM_012460.2
1307	EXO1	353.722	252.201	0.712991	324.609	300.711	0.926381	1.29929	570.298	324.643	0.56925	470.911	337.466	0.716623	1.25889	1.27909	Homo sapiens exonuclease 1 (EXO1), transcript variant 2, mRNA.	ILMN_1719089	NM_003686.3
1308	PPM1A	709.033	679.084	0.957761	736.057	886.427	1.20429	1.2574	722.051	1312.7	1.81801	679.4	1605.71	2.36342	1.3	1.2787	Homo sapiens protein phosphatase 1A (formerly 2C), magnesium-dependent, alpha isoform (PPM1A), transcript variant 2, mRNA.	ILMN_2296045	NM_177952.1
1309	ITGA6	387.101	336.305	0.868778	313.576	383.04	1.22152	1.40602	432.66	474.105	1.09579	425.447	536.688	1.26147	1.15119	1.27861	Homo sapiens integrin, alpha 6 (ITGA6), transcript variant 2, mRNA.	ILMN_2359287	NM_000210.2
1310	KCTD2	1048.74	2111.47	2.01334	941.387	2550.27	2.70906	1.34555	1172.45	4070.59	3.47185	1106.43	4653.73	4.20608	1.21148	1.27852	Homo sapiens potassium channel tetramerisation domain containing 2 (KCTD2), mRNA.	ILMN_1718900	NM_015353.1
1311	BGN	307.59	315.044	1.02423	303.021	294.097	0.97055	0.947587	396.327	301.61	0.761013	324.013	396.733	1.22444	1.60895	1.27827	Homo sapiens biglycan (BGN), mRNA.	ILMN_2206746	NM_001711.3
1312	ACR	333.15	281.765	0.845762	277.863	283.471	1.02018	1.20623	465.789	419.97	0.901631	363.653	442.729	1.21745	1.35027	1.27825	Homo sapiens acrosin (ACR), mRNA.	ILMN_1705637	NM_001097.1
1313	C11ORF71	549.654	648.435	1.17972	495.097	673.274	1.35988	1.15272	593.987	478.976	0.806373	480.192	543.559	1.13196	1.40377	1.27825	Homo sapiens chromosome 11 open reading frame 71 (C11orf71), mRNA.	ILMN_2049693	NM_019021.1
1314	IBRDC1	468.274	602.335	1.28629	429.314	826.429	1.925	1.49655	600.726	1085.27	1.80659	672.606	1287.77	1.9146	1.05979	1.27817	Homo sapiens IBR domain containing 1 (IBRDC1), mRNA.	ILMN_1722089	NM_152553.2
1315	KIAA0859	5328.53	2974.36	0.558195	4960.79	3184.36	0.641905	1.14997	2636.26	1006.75	0.381885	2463.44	1322.82	0.536982	1.40613	1.27805	Homo sapiens KIAA0859 (KIAA0859), transcript variant 1, mRNA.	ILMN_2343624	NM_015935.4
1316	BCAP29	1114.05	1369.49	1.22929	971.646	1580.16	1.62627	1.32293	1312.96	1648.42	1.2555	1166.62	1805.84	1.54793	1.23292	1.27793	Homo sapiens B-cell receptor-associated protein 29 (BCAP29), transcript variant 2, mRNA.	ILMN_1705568	NM_001008406.1
1317	ITGB1BP3	284.36	268.218	0.943233	273.154	342.162	1.25263	1.32802	382.069	420.596	1.10084	346.855	468.743	1.35141	1.22762	1.27782	Homo sapiens integrin beta 1 binding protein 3 (ITGB1BP3), transcript variant 1, mRNA.	ILMN_1776850	NM_014446.1
1318	MLH3	342.293	334.267	0.976552	329.895	344.081	1.043	1.06805	386.921	276.44	0.714462	365.059	387.966	1.06275	1.48748	1.27776	Homo sapiens mutL homolog 3 (E. coli) (MLH3), mRNA.	ILMN_1693107	NM_001040108.1
1319	UBE1DC1	1100.71	981.569	0.891756	920.602	1103.14	1.19829	1.34374	1730.35	1236.9	0.714831	1190.3	1031.02	0.866187	1.21174	1.27774	Homo sapiens ubiquitin-activating enzyme E1-domain containing 1 (UBE1DC1), transcript variant 1, mRNA.	ILMN_2408450	NM_024818.2
1320	SLC18A3	303.478	255.704	0.842578	252.756	276.186	1.0927	1.29685	294.516	251.442	0.853748	267.682	287.599	1.0744	1.25846	1.27765	Homo sapiens solute carrier family 18 (vesicular acetylcholine), member 3 (SLC18A3), mRNA.	ILMN_2180171	NM_003055.2
1321	PTPN9	723.925	502.703	0.694413	657.192	595.545	0.906196	1.30498	395.887	287.215	0.725498	354.05	321.121	0.906994	1.25017	1.27757	Homo sapiens protein tyrosine phosphatase, non-receptor type 9 (PTPN9), mRNA.	ILMN_1694923	NM_002833.2
1322	ABCG1	401.887	374.212	0.931138	383.04	419.947	1.09635	1.17743	570.936	543.396	0.951763	532.024	697.434	1.31091	1.37735	1.27739	Homo sapiens ATP-binding cassette, sub-family G (WHITE), member 1 (ABCG1), transcript variant 4, mRNA.	ILMN_2262362	NM_207627.1
1323	BCCIP	4092.13	3139.14	0.767116	3843.48	3856.73	1.00345	1.30808	535.584	393.241	0.734228	450.289	411.949	0.914855	1.24601	1.27704	Homo sapiens BRCA2 and CDKN1A interacting protein (BCCIP), transcript variant C, mRNA.	ILMN_1786433	NM_078468.1
1324	SERPINB7	323.537	320.185	0.989639	304.922	319.575	1.04806	1.05903	330.776	277.14	0.837848	306.008	383.227	1.25234	1.49471	1.27687	Homo sapiens serpin peptidase inhibitor, clade B (ovalbumin), member 7 (SERPINB7), mRNA.	ILMN_1767685	NM_003784.1
1325	LOC161931	261.072	271.519	1.04002	296.325	287.51	0.970252	0.932919	412.043	274.76	0.666824	304.126	328.673	1.08071	1.62069	1.2768	Homo sapiens adenosine deaminase domain containing 2 (ADAD2), mRNA.	ILMN_1745108	NM_139174.2
1326	NFIB	2362.84	2789.45	1.18055	2416.92	4691.79	1.94123	1.64434	2841.24	2178.93	0.766891	2986.13	2082.2	0.697292	0.909245	1.27679	Homo sapiens nuclear factor I/B (NFIB), mRNA.	ILMN_1778991	NM_005596.1
1327	DPM3	3786.78	5214.91	1.37713	3059.35	5133.73	1.67804	1.2185	2134.31	5006.1	2.34554	2154.24	6745.71	3.13136	1.33503	1.27677	Homo sapiens dolichyl-phosphate mannosyltransferase polypeptide 3 (DPM3), transcript variant 1, mRNA.	ILMN_2402674	NM_018973.3
1328	ACSL3	551.052	645.281	1.171	527.179	775.288	1.47063	1.25588	1936.95	2570.58	1.32712	1432.14	2466.2	1.72205	1.29758	1.27673	Homo sapiens acyl-CoA synthetase long-chain family member 3 (ACSL3), transcript variant 2, mRNA.	ILMN_1666096	NM_203372.1
1329	PITPNC1	1204.92	1088.87	0.903684	1046.83	1368.31	1.3071	1.44641	1101.94	1151.29	1.04478	1110.89	1284.4	1.15619	1.10663	1.27652	Homo sapiens phosphatidylinositol transfer protein, cytoplasmic 1 (PITPNC1), transcript variant 2, mRNA.	ILMN_1738796	NM_181671.1
1330	PCDHAC2	273.35	248.816	0.910246	298.676	311.137	1.04172	1.14444	284.58	275.766	0.969028	252.356	344.456	1.36496	1.40859	1.27651	Homo sapiens protocadherin alpha subfamily C, 2 (PCDHAC2), transcript variant 2, mRNA.	ILMN_1777024	NM_031883.2
1331	TTC19	3570.75	3422.83	0.958573	3252.25	4896.4	1.50554	1.57061	5159.12	5240.43	1.01576	5435.16	5423.36	0.997828	0.982347	1.27648	Homo sapiens tetratricopeptide repeat domain 19 (TTC19), mRNA.	ILMN_2192385	NM_017775.2
1332	HOXA1	264.71	264.237	0.998215	258.036	322.384	1.24938	1.25161	406.396	325.064	0.79987	319.108	332.099	1.04071	1.3011	1.27635	Homo sapiens homeo box A1 (HOXA1), transcript variant 1, mRNA.	ILMN_1700382	NM_005522.3
1333	SIGLEC7	272.144	214.954	0.789855	247.881	254.348	1.02609	1.29908	332.605	286.231	0.860575	316.775	341.747	1.07883	1.25362	1.27635	Homo sapiens sialic acid binding Ig-like lectin 7 (SIGLEC7), transcript variant 2, mRNA.	ILMN_1686706	NM_014385.1
1334	SLC4A2	537.674	442.512	0.823013	492.736	578.577	1.17421	1.42672	849.67	830.902	0.977911	814.725	897.06	1.10106	1.12593	1.27633	Homo sapiens solute carrier family 4, anion exchanger, member 2 (erythrocyte membrane protein band 3-like 1) (SLC4A2), mRNA.	ILMN_2078389	NM_003040.2
1335	PNLDC1	299.831	282.868	0.943423	258.014	297.596	1.15341	1.22258	298.934	303.194	1.01425	267.262	360.527	1.34896	1.33001	1.27629	Homo sapiens poly(A)-specific ribonuclease (PARN)-like domain containing 1 (PNLDC1), mRNA.	ILMN_1656132	NM_173516.1
1336	TSC22D3	14924.2	17259.2	1.15645	13108.1	19981.6	1.52437	1.31814	379.173	322.122	0.849538	368.175	386.085	1.04864	1.23437	1.27626	Homo sapiens TSC22 domain family, member 3 (TSC22D3), transcript variant 1, mRNA.	ILMN_1748124	NM_004089.3
1337	IQCB1	436.397	353.742	0.810598	387.49	459.954	1.18701	1.46436	774.555	529.101	0.683103	747.811	555.51	0.742848	1.08746	1.27591	Homo sapiens IQ motif containing B1 (IQCB1), transcript variant 1, mRNA.	ILMN_2316104	NM_001023570.1
1338	NUS1	1214.37	1177.21	0.969397	991.966	1111.73	1.12073	1.15611	1356.33	2992.35	2.20621	988.655	3043.96	3.07889	1.39555	1.27583	Homo sapiens nuclear undecaprenyl pyrophosphate synthase 1 homolog (S. cerevisiae) (NUS1), mRNA.	ILMN_2089902	NM_138459.3
1339	AIRE	339.542	318.863	0.939099	296.134	315.676	1.06599	1.13512	378.994	269.944	0.712264	312.742	315.467	1.00871	1.41621	1.27566	Homo sapiens autoimmune regulator (autoimmune polyendocrinopathy candidiasis ectodermal dystrophy) (AIRE), transcript variant 3, mRNA.	ILMN_1670282	NM_000659.1
1340	MFHAS1	514.62	460.833	0.895481	477.311	600.107	1.25727	1.40401	913.191	1172.7	1.28418	876.613	1291.54	1.47333	1.14729	1.27565	Homo sapiens malignant fibrous histiocytoma amplified sequence 1 (MFHAS1), mRNA.	ILMN_1745686	NM_004225.1
1341	SSB	375.47	414.676	1.10442	357.221	614.297	1.71965	1.55707	341.732	337.796	0.988482	316.295	310.822	0.982696	0.994147	1.27561	Homo sapiens Sjogren syndrome antigen B (autoantigen La) (SSB), mRNA.	ILMN_2219628	NM_003142.2
1342	ZBTB16	285.851	283.58	0.992056	266.154	320.391	1.20378	1.21342	317.174	291.716	0.919733	274.54	337.699	1.23005	1.3374	1.27541	Homo sapiens zinc finger and BTB domain containing 16 (ZBTB16), transcript variant 1, mRNA.	ILMN_2305407	NM_001018011.1
1343	ACCN4	300.871	281.502	0.935621	238.87	307.829	1.28869	1.37736	333.178	351.271	1.0543	283.165	350.313	1.23713	1.17341	1.27538	Homo sapiens amiloride-sensitive cation channel 4, pituitary (ACCN4), transcript variant 1, mRNA.	ILMN_2394897	NM_018674.3
1344	TUBD1	1570.82	1643.05	1.04598	1561.59	2116.39	1.35528	1.2957	1929.45	1756.15	0.910186	1535.44	1753.95	1.14231	1.25503	1.27536	Homo sapiens tubulin, delta 1 (TUBD1), mRNA.	ILMN_1749253	NM_016261.2
1345	PCDHA3	304.682	255.313	0.837968	224.033	261.503	1.16725	1.39296	261.5	261.02	0.998164	247.525	286.001	1.15544	1.15757	1.27526	Homo sapiens protocadherin alpha 3 (PCDHA3), transcript variant 2, mRNA.	ILMN_1796787	NM_018906.2
1346	FMO3	289.629	214.149	0.739392	251.502	300.249	1.19382	1.6146	256.952	272.111	1.059	269.458	267.039	0.991022	0.935813	1.27521	Homo sapiens flavin containing monooxygenase 3 (FMO3), transcript variant 2, mRNA.	ILMN_1808657	NM_001002294.1
1347	PCDH7	267.359	234.702	0.877851	244.067	296.628	1.21535	1.38446	307.319	255.718	0.832092	272.491	264.288	0.969896	1.16561	1.27504	Homo sapiens protocadherin 7 (PCDH7), transcript variant a, mRNA.	ILMN_1766668	NM_002589.2
1348	CBFB	292.568	310.521	1.06136	290.904	382.216	1.31389	1.23793	4842.47	6564.11	1.35553	3882.97	6903.99	1.77802	1.31168	1.2748	Homo sapiens core-binding factor, beta subunit (CBFB), transcript variant 2, mRNA.	ILMN_2399489	NM_001755.2
1349	JMJD3	337.413	393.149	1.16519	413.87	511.884	1.23682	1.06148	465.454	557.048	1.19678	401.795	715.317	1.7803	1.48757	1.27453	Homo sapiens jumonji domain containing 3 (JMJD3), mRNA.	ILMN_2397521	NM_001080424.1
1350	NIN	332.65	268.68	0.807694	304.302	296.219	0.973436	1.2052	439.748	303.725	0.690678	350.712	325.462	0.928003	1.34361	1.27441	Homo sapiens ninein (GSK3B interacting protein) (NIN), transcript variant 4, mRNA.	ILMN_2256106	NM_182945.1
1351	ASB4	320.727	322.201	1.0046	249.531	304.329	1.2196	1.21402	329.986	266.388	0.807269	316.072	340.544	1.07743	1.33466	1.27434	Homo sapiens ankyrin repeat and SOCS box-containing 4 (ASB4), transcript variant 2, mRNA.	ILMN_1813668	NM_145872.1
1352	C10ORF99	297.514	269.942	0.907324	278.717	307.347	1.10272	1.21536	354.774	306.684	0.864448	321.943	371.014	1.15242	1.33313	1.27424	Homo sapiens chromosome 10 open reading frame 99 (C10orf99), mRNA.	ILMN_1802192	NM_207373.1
1353	FAM18B	2759.41	5632.36	2.04115	3004.73	9484.62	3.15656	1.54647	4975.12	12674.4	2.54756	5420.24	13836.2	2.55268	1.00201	1.27424	Homo sapiens family with sequence similarity 18, member B (FAM18B), mRNA.	ILMN_1751492	NM_016078.3
1354	KIAA0100	437.517	351.151	0.8026	434.238	385.278	0.887251	1.10547	739.565	640.74	0.866374	603.765	754.564	1.24977	1.44252	1.274	Homo sapiens KIAA0100 (KIAA0100), mRNA.	ILMN_1718206	NM_014680.2
1355	ACCN5	284.126	266.64	0.938458	236.53	258.267	1.0919	1.1635	279.142	279.124	0.999937	247.46	342.58	1.38439	1.38447	1.27399	Homo sapiens amiloride-sensitive cation channel 5, intestinal (ACCN5), mRNA.	ILMN_1750295	NM_017419.1
1356	FLJ11806	1087.98	860.488	0.790904	1066.81	1080.83	1.01314	1.28099	661.854	354.473	0.535576	638.55	433.299	0.678568	1.26699	1.27399	Homo sapiens zinc finger CCCH-type containing 14 (ZC3H14), transcript variant 1, mRNA.	ILMN_1768076	NM_207661.2
1357	R3HDM1	1211.55	1138.59	0.939781	1044.27	1401.77	1.34235	1.42837	1706.04	2507.7	1.46989	1315.59	2165.02	1.64566	1.11958	1.27397	Homo sapiens R3H domain containing 1 (R3HDM1), mRNA.	ILMN_2052383	NM_015361.2
1358	SOCS7	368.96	400.673	1.08595	351.238	373.2	1.06253	0.978429	411.03	312.936	0.761346	356.943	426.369	1.1945	1.56894	1.27368	Homo sapiens suppressor of cytokine signaling 7 (SOCS7), mRNA.	ILMN_1753683	XM_936572.1
1359	DPM3	4789.09	6018.31	1.25667	3753.01	5724.52	1.52531	1.21377	2462.62	5174.95	2.1014	2479.7	6948.22	2.80205	1.33342	1.27359	Homo sapiens dolichyl-phosphate mannosyltransferase polypeptide 3 (DPM3), transcript variant 2, mRNA.	ILMN_2376408	NM_153741.1
1360	KIAA0241	827.504	859.917	1.03917	676.017	671.606	0.993474	0.956027	1029.1	1061.6	1.03158	852.384	1398.76	1.641	1.59077	1.2734	Homo sapiens KIAA0241 (KIAA0241), mRNA.	ILMN_1722292	NM_015060.1
1361	PEBP1	8912.08	8346.58	0.936548	7749.28	11567.6	1.49273	1.59387	15140.2	15269.6	1.00855	14766.5	14190.7	0.961002	0.952857	1.27336	Homo sapiens phosphatidylethanolamine binding protein 1 (PEBP1), mRNA.	ILMN_1688089	NM_002567.2
1362	SCN4B	342.563	343.394	1.00243	344.999	336.854	0.976391	0.974027	485.799	434.142	0.893666	333.228	468.115	1.40479	1.57194	1.27298	Homo sapiens sodium channel, voltage-gated, type IV, beta (SCN4B), mRNA.	ILMN_1695947	NM_174934.1
1363	MAG	354.476	341.238	0.962654	341.676	379.921	1.11193	1.15507	331.305	298.236	0.900186	304.094	380.7	1.25191	1.39073	1.2729	Homo sapiens myelin associated glycoprotein (MAG), transcript variant 1, mRNA.	ILMN_2380181	NM_002361.2
1364	NAIP	373.42	297.02	0.795403	344.534	319.984	0.928743	1.16764	453.168	367.19	0.810274	410.05	457.892	1.11668	1.37815	1.27289	Homo sapiens NLR family, apoptosis inhibitory protein (NAIP), transcript variant 1, mRNA.	ILMN_2345812	NM_004536.2
1365	KPNA3	1946.86	1222.96	0.628172	2003.3	1986.86	0.991794	1.57886	2448.66	2232.07	0.911546	2241.04	1974.62	0.881118	0.966619	1.27274	Homo sapiens karyopherin alpha 3 (importin alpha 4) (KPNA3), mRNA.	ILMN_1708427	NM_002267.2
1366	CREB5	1815.13	2007.61	1.10604	1839.52	2735.92	1.4873	1.3447	407.928	485.995	1.19137	363.676	520.068	1.43003	1.20032	1.27251	Homo sapiens cAMP responsive element binding protein 5 (CREB5), transcript variant 1, mRNA.	ILMN_1744441	NM_182898.2
1367	SPG21	1771.99	1426.97	0.805294	1635.11	1659.1	1.01467	1.26	745.269	588.846	0.790112	686.938	697.338	1.01514	1.2848	1.2724	Homo sapiens spastic paraplegia 21 (autosomal recessive, Mast syndrome) (SPG21), mRNA. XM_945612 XM_945613 XM_945615 XM_945617 XM_945619 XM_945622	ILMN_1657423	NM_016630.3
1368	ANKRD7	486.158	453.42	0.932659	462.526	498.329	1.07741	1.1552	557.51	607.277	1.08927	468.115	708.526	1.51357	1.38953	1.27237	Homo sapiens ankyrin repeat domain 7 (ANKRD7), transcript variant 1, mRNA.	ILMN_2354930	NM_001077708.1
1369	ZKSCAN1	348.191	341.981	0.982165	344.479	373.92	1.08546	1.10518	606.561	355.237	0.585658	452.812	381.708	0.842974	1.43936	1.27227	Homo sapiens zinc finger with KRAB and SCAN domains 1 (ZKSCAN1), mRNA.	ILMN_2139052	NM_003439.1
1370	SP140	301.672	297.344	0.985651	285.659	344.519	1.20605	1.22361	311.087	299.212	0.961827	254.897	323.715	1.26999	1.32039	1.272	Homo sapiens SP140 nuclear body protein (SP140), transcript variant 2, mRNA.	ILMN_1778599	NM_001005176.1
1371	PDPN	315.744	274.384	0.869006	277.444	344.955	1.24333	1.43075	314.039	258.53	0.823243	282.113	258.53	0.916408	1.11317	1.27196	Homo sapiens podoplanin (PDPN), transcript variant 2, mRNA.	ILMN_2404903	NM_001006625.1
1372	AFG3L1	375.091	352.411	0.939535	325.07	364.57	1.12151	1.19369	362.855	444.236	1.22428	290.751	480.621	1.65303	1.35021	1.27195	Homo sapiens AFG3 ATPase family gene 3-like 1 (S. cerevisiae) (AFG3L1) on chromosome 16.	ILMN_2409898	NM_001031805.1
1373	MAML1	643.374	503.224	0.782165	591.175	607.137	1.027	1.31302	289.106	300.533	1.03953	264.466	338.369	1.27944	1.23079	1.27191	PREDICTED: Homo sapiens mastermind-like 1 (Drosophila) (MAML1), mRNA.	ILMN_1803060	XM_937023.1
1374	RANGNRF	899.177	1016.25	1.1302	933.943	1423.05	1.5237	1.34817	800.37	1078	1.34687	676.612	1089.51	1.61024	1.19554	1.27185	Homo sapiens RAN guanine nucleotide release factor (RANGRF), mRNA.	ILMN_1704261	NM_016492.3
1375	ZNF74	400.602	402.199	1.00399	447.567	504.262	1.12667	1.1222	534.291	556.958	1.04242	446.25	661.17	1.48161	1.42131	1.27176	Homo sapiens zinc finger protein 74 (Cos52) (ZNF74), mRNA.	ILMN_2383871	NM_003426.1
1376	PGAM4	647.545	881.728	1.36165	910.043	1647.91	1.81081	1.32987	630.274	997.762	1.58306	586.582	1126.8	1.92095	1.21344	1.27165	Homo sapiens phosphoglycerate mutase family member 4 (PGAM4), mRNA.	ILMN_2102515	NM_001029891.2
1377	HOM-TES-103	381.006	317.574	0.833513	371.501	372.168	1.0018	1.2019	3988.52	2731.59	0.684863	3909.01	3590.63	0.918553	1.34122	1.27156	Homo sapiens hypothetical protein LOC25900 (HOM-TES-103), transcript variant 2, mRNA.	ILMN_2348268	NM_080731.1
1378	PYCR1	344.451	338.2	0.981853	346.202	464.012	1.3403	1.36507	500.748	399.301	0.797411	539.221	506.475	0.939272	1.1779	1.27148	Homo sapiens pyrroline-5-carboxylate reductase 1 (PYCR1), transcript variant 2, mRNA.	ILMN_2395092	NM_153824.1
1379	ADPRHL2	4192.52	4443.28	1.05981	3861.27	4038.53	1.04591	0.986878	6325.45	6103.02	0.964836	5493.2	8247.25	1.50136	1.55607	1.27148	Homo sapiens ADP-ribosylhydrolase like 2 (ADPRHL2), mRNA.	ILMN_1811480	NM_017825.1
1380	PHPT1	30839	21597.9	0.700342	27093.3	31278	1.15446	1.64842	43952.4	46508.8	1.05816	45833.3	43379.2	0.946456	0.894432	1.27142	Homo sapiens phosphohistidine phosphatase 1 (PHPT1), mRNA.	ILMN_1676611	NM_014172.2
1381	GPR3	333.793	390.288	1.16925	350.963	435.902	1.24202	1.06223	415.682	895.913	2.15528	443.243	1414.41	3.19105	1.48057	1.2714	Homo sapiens G protein-coupled receptor 3 (GPR3), mRNA.	ILMN_1725271	NM_005281.2
1382	HTF9C	400.394	360.832	0.901194	370.896	434.071	1.17033	1.29865	378.87	359.453	0.948749	297.91	351.623	1.1803	1.24406	1.27135	Homo sapiens HpaII tiny fragments locus 9C (HTF9C), transcript variant 2, mRNA.	ILMN_1688728	NM_022727.4
1383	PCGF6	2529.2	2920.9	1.15487	2527.62	4031.72	1.59507	1.38116	7651.9	9864.72	1.28919	6246.36	9353.02	1.49735	1.16147	1.27132	Homo sapiens polycomb group ring finger 6 (PCGF6), transcript variant 2, mRNA.	ILMN_1810181	NM_032154.3
1384	YAP1	6118.23	6842.13	1.11832	6908.33	10483.1	1.51746	1.35692	4803.51	5156.07	1.0734	4710.94	5995.3	1.27263	1.18561	1.27126	Homo sapiens Yes-associated protein 1, 65kDa (YAP1), mRNA.	ILMN_1709479	NM_006106.2
1385	DLG1	313.083	250.031	0.798608	305.215	308.457	1.01062	1.26548	424.416	392.677	0.925218	402.153	475.146	1.1815	1.277	1.27124	Homo sapiens discs, large homolog 1 (Drosophila) (DLG1), mRNA.	ILMN_1701958	NM_004087.1
1386	DGCR14	954.799	932.86	0.977023	963.926	1380.14	1.43179	1.46546	1273.79	974.27	0.764861	1317.67	1085.27	0.823628	1.07683	1.27115	Homo sapiens DiGeorge syndrome critical region gene 14 (DGCR14), mRNA.	ILMN_1719232	NM_022719.1
1387	GRK6	811.816	1006.9	1.24031	679.439	1281.22	1.8857	1.52035	1542.82	3066.58	1.98765	1708.22	3468.46	2.03045	1.02153	1.27094	Homo sapiens G protein-coupled receptor kinase 6 (GRK6), transcript variant 2, mRNA.	ILMN_2357015	NM_002082.2
1388	CDH18	250.238	255.955	1.02285	231.746	254.406	1.09778	1.07326	288.868	227.069	0.786063	226.251	261.16	1.15429	1.46845	1.27085	Homo sapiens cadherin 18, type 2 (CDH18), mRNA.	ILMN_1733669	NM_004934.2
1389	ATG16L2	357.262	385.342	1.0786	333.474	372.374	1.11665	1.03528	471.59	457.419	0.969951	422.151	616.756	1.46098	1.50624	1.27076	Homo sapiens ATG16 autophagy related 16-like 2 (S. cerevisiae) (ATG16L2), mRNA.	ILMN_1664644	NM_033388.1
1390	IL18R1	416.862	539.338	1.2938	457.306	584.075	1.27721	0.987173	415.7	441.263	1.0615	345.17	569.445	1.64975	1.55418	1.27068	Homo sapiens interleukin 18 receptor 1 (IL18R1), mRNA.	ILMN_1781700	NM_003855.2
1391	FABP6	299.938	268.91	0.896551	252.849	305.113	1.2067	1.34594	315.577	305.406	0.967768	279.961	323.861	1.15681	1.19534	1.27064	Homo sapiens fatty acid binding protein 6, ileal (gastrotropin) (FABP6), mRNA.	ILMN_1721559	NM_001445.1
1392	HNRPU	4298.01	4214.39	0.980545	2980.04	4135.99	1.3879	1.41544	3590.63	1301.32	0.36242	3212.8	1310.69	0.40796	1.12566	1.27055	Homo sapiens heterogeneous nuclear ribonucleoprotein U (scaffold attachment factor A) (HNRPU), transcript variant 1, mRNA.	ILMN_2370135	NM_004501.3
1393	TM6SF2	272.798	296.564	1.08712	252.684	349.197	1.38196	1.27121	302.605	335.549	1.10887	250.005	352.021	1.40805	1.26981	1.27051	Homo sapiens transmembrane 6 superfamily member 2 (TM6SF2), transcript variant 2, mRNA.	ILMN_1706419	NM_001001524.1
1394	FLJ36031	309.911	291.119	0.939365	326.82	400.602	1.22576	1.30488	373.37	482.741	1.29293	294.61	470.573	1.59727	1.23539	1.27014	Homo sapiens hypothetical protein FLJ36031 (FLJ36031), mRNA.	ILMN_1696029	NM_175884.3
1395	LOC401387	253.412	252.781	0.997512	229.923	279.069	1.21375	1.21678	270.253	291.914	1.08015	232.131	331.834	1.42951	1.32344	1.27011	Homo sapiens hypothetical protein LOC401387 (LOC401387), mRNA.	ILMN_2123478	NM_001045475.1
1396	PEX6	487.308	381.124	0.7821	435.688	373.223	0.856628	1.09529	531.55	373.875	0.703367	456.488	463.909	1.01626	1.44484	1.27007	Homo sapiens peroxisomal biogenesis factor 6 (PEX6), mRNA.	ILMN_1683279	NM_000287.2
1397	NRL	270.723	282.103	1.04204	267.419	312.865	1.16994	1.12275	301.239	281.323	0.933884	253.59	335.667	1.32366	1.41737	1.27006	Homo sapiens neural retina leucine zipper (NRL), mRNA.	ILMN_1740383	NM_006177.2
1398	NAGA	432.165	353.081	0.817004	397.551	453.908	1.14176	1.3975	426.882	487.965	1.14309	453.237	591.791	1.3057	1.14225	1.26988	Homo sapiens N-acetylgalactosaminidase, alpha- (NAGA), mRNA.	ILMN_1784651	NM_000262.1
1399	NLRP3	296.153	264.503	0.893129	279.768	294.088	1.05118	1.17697	290.341	274.395	0.945077	247.887	319.226	1.28779	1.36263	1.2698	Homo sapiens NLR family, pyrin domain containing 3 (NLRP3), transcript variant 1, mRNA.	ILMN_2310896	NM_004895.3
1400	RAD23A	9966.26	12695.2	1.27382	8855.88	17574.4	1.98449	1.55791	18658.1	18409.4	0.986671	17399	16852.6	0.968598	0.981682	1.26979	Homo sapiens RAD23 homolog A (S. cerevisiae) (RAD23A), mRNA.	ILMN_1751571	NM_005053.2
1401	CPNE2	342.817	343.199	1.00111	288.134	366.872	1.27327	1.27185	369.453	373.531	1.01104	314.35	402.9	1.28169	1.2677	1.26978	Homo sapiens copine II (CPNE2), mRNA.	ILMN_1674665	NM_152727.4
1402	SLC5A10	269.606	248.031	0.919978	272.099	299.055	1.09906	1.19466	394.215	350.256	0.888489	359.021	428.968	1.19483	1.34479	1.26972	Homo sapiens solute carrier family 5 (sodium/glucose cotransporter), member 10 (SLC5A10), transcript variant 2, mRNA.	ILMN_1751232	NM_152351.2
1403	HNT	331.984	295.672	0.890621	317.445	341.57	1.076	1.20814	349.929	296.378	0.846967	320.755	361.65	1.1275	1.33121	1.26968	Homo sapiens neurotrimin (HNT), transcript variant 2, mRNA.	ILMN_2263086	NM_016522.2
1404	PMS2L5	1641.21	1304.59	0.794895	1511.46	1563.98	1.03475	1.30174	2248.66	1998.75	0.888863	1949.34	2144.33	1.10003	1.23757	1.26966	Homo sapiens postmeiotic segregation increased 2-like 5 (PMS2L5), mRNA.	ILMN_2083334	NM_174930.2
1405	MAX	481.286	509.776	1.0592	467.398	617.274	1.32066	1.24685	1013.18	1740.53	1.71788	974.969	2164.66	2.22024	1.29243	1.26964	Homo sapiens MYC associated factor X (MAX), transcript variant 6, mRNA.	ILMN_2363426	NM_002382.3
1406	OR7A10	266.936	268.646	1.00641	282.926	251.26	0.888074	0.88242	328.168	206.478	0.629184	297.373	309.963	1.04234	1.65665	1.26954	Homo sapiens olfactory receptor, family 7, subfamily A, member 10 (OR7A10), mRNA.	ILMN_1711557	NM_001005190.1
1407	STAU	3936.95	2794.13	0.709718	4134	4617.88	1.11705	1.57393	321.457	294.696	0.916751	386.046	341.536	0.884702	0.965041	1.26949	Homo sapiens staufen, RNA binding protein (Drosophila) (STAU), transcript variant T3, mRNA.	ILMN_1656136	NM_017453.1
1408	RASGEF1C	257.525	225.318	0.874938	233.834	284.931	1.21852	1.39269	475.517	495.448	1.04191	457.892	546.83	1.19423	1.14619	1.26944	Homo sapiens RasGEF domain family, member 1C (RASGEF1C), transcript variant 2, mRNA.	ILMN_1663118	NM_175062.3
1409	ZNRF2	373.2	533.024	1.42825	335.834	611.215	1.82	1.27428	393.302	1039.33	2.64258	351.862	1175.83	3.34172	1.26457	1.26942	Homo sapiens zinc and ring finger 2 (ZNRF2), mRNA.	ILMN_1769503	NM_147128.3
1410	IPO9	1371.3	938.885	0.684669	1174.34	1293.06	1.1011	1.60822	2864.21	1801.57	0.628992	3017.16	1765.89	0.585283	0.930509	1.26936	Homo sapiens importin 9 (IPO9), mRNA.	ILMN_1723117	NM_018085.3
1411	LIPH	274.295	281.298	1.02553	308.462	289.434	0.938314	0.914952	419.389	340.798	0.812607	358.483	472.862	1.31907	1.62325	1.2691	Homo sapiens lipase, member H (LIPH), mRNA.	ILMN_1729433	NM_139248.2
1412	CECR1	290.745	254.827	0.876464	234.201	287.78	1.22877	1.40197	318.473	309.318	0.971252	238.57	263.272	1.10354	1.1362	1.26909	Homo sapiens cat eye syndrome chromosome region, candidate 1 (CECR1), transcript variant 1, mRNA.	ILMN_1751851	NM_017424.2
1413	CD37	253.026	275.644	1.08939	279.288	309.337	1.10759	1.0167	383.025	288.749	0.753866	257.369	295.171	1.14688	1.52133	1.26902	Homo sapiens CD37 antigen (CD37), mRNA.	ILMN_1786176	NM_001774.1
1414	KCNS3	1540.31	2729.56	1.77209	1673.64	3379.79	2.01942	1.13957	1336.23	2202.69	1.64844	1206.58	2781.08	2.30494	1.39826	1.26891	Homo sapiens potassium voltage-gated channel, delayed-rectifier, subfamily S, member 3 (KCNS3), mRNA.	ILMN_2175114	NM_002252.3
1415	RUNX2	309.552	309.87	1.00102	298.036	340.676	1.14307	1.1419	373.177	301.28	0.807338	290.312	327.157	1.12692	1.39584	1.26887	Homo sapiens runt-related transcription factor 2 (RUNX2), transcript variant 3, mRNA.	ILMN_1669066	NM_001015051.2
1416	CAPN12	281.136	293.455	1.04382	281.291	297.36	1.05712	1.01274	380.524	296.042	0.777987	306.814	363.864	1.18594	1.52437	1.26856	Homo sapiens calpain 12 (CAPN12), mRNA.	ILMN_2101034	NM_144691.3
1417	PIWIL2	318.27	282.667	0.888136	277.019	305.947	1.10443	1.24353	287.831	255.235	0.886754	292.858	335.908	1.147	1.29348	1.26851	Homo sapiens piwi-like 2 (Drosophila) (PIWIL2), mRNA.	ILMN_1711818	XM_938848.1
1418	TNRC9	724.949	634.875	0.875752	619.554	839.382	1.35482	1.54703	1280.84	954.052	0.744866	1410.3	1039.59	0.737142	0.98963	1.26833	Homo sapiens TOX high mobility group box family member 3 (TOX3), mRNA.	ILMN_2413833	NM_001080430.1
1419	CYP4F8	290.845	271.223	0.932535	262.657	320.364	1.21971	1.30795	322.311	265.168	0.822711	298.452	301.695	1.01087	1.2287	1.26833	Homo sapiens cytochrome P450, family 4, subfamily F, polypeptide 8 (CYP4F8), mRNA.	ILMN_1718603	NM_007253.2
1420	MYO10	931.735	620.704	0.666181	997.627	677.188	0.678799	1.01894	2071.28	935.307	0.451559	1781.75	1221.02	0.685292	1.51761	1.26828	Homo sapiens myosin X (MYO10), mRNA.	ILMN_2232712	NM_012334.1
1421	C15ORF21	1117.55	1029.05	0.920808	1155.12	1458.04	1.26224	1.3708	1058.92	1252.56	1.18287	901.008	1242.36	1.37885	1.16568	1.26824	Homo sapiens chromosome 15 open reading frame 21 (C15orf21), transcript variant 4, mRNA.	ILMN_1696031	NM_001005269.1
1422	PTHLH	372.011	488.475	1.31307	347.521	556.703	1.60193	1.21999	394.351	603.096	1.52934	373.606	752.124	2.01315	1.31635	1.26817	Homo sapiens parathyroid hormone-like hormone (PTHLH), transcript variant 4, mRNA.	ILMN_2314169	NM_198966.1
1423	P2RX2	276.579	247.019	0.893123	249.387	283.968	1.13866	1.27492	303.158	269.245	0.888136	315.88	353.794	1.12003	1.2611	1.26801	PREDICTED: Homo sapiens purinergic receptor P2X, ligand-gated ion channel, 2 (P2RX2), mRNA.	ILMN_1669239	NM_170682.2
1424	DREV1	1253.36	1488.52	1.18762	1257.51	2130.58	1.69428	1.42661	1056.9	1189.54	1.1255	955.751	1193.03	1.24826	1.10908	1.26784	Homo sapiens DORA reverse strand protein 1 (DREV1), mRNA.	ILMN_1726421	NM_016025.2
1425	CBX2	293.249	295.976	1.0093	276.168	362.388	1.3122	1.30011	13844.9	16741.7	1.20923	12429	18565.6	1.49374	1.23528	1.26769	Homo sapiens chromobox homolog 2 (Pc class homolog, Drosophila) (CBX2), transcript variant 1, mRNA.	ILMN_1709645	NM_032647.2
1426	PKD1L3	364.341	279.108	0.766062	277.914	297.215	1.06945	1.39604	361.404	404.766	1.11998	327.307	417.646	1.27601	1.13931	1.26767	Homo sapiens polycystic kidney disease 1-like 3 (PKD1L3), mRNA.	ILMN_1702401	NM_181536.1
1427	NAB1	1548.33	2248.36	1.45212	1390.46	2633.08	1.89368	1.30408	1852.99	2983.67	1.61019	1691.92	3353.77	1.98223	1.23105	1.26756	Homo sapiens NGFI-A binding protein 1 (EGR1 binding protein 1) (NAB1), mRNA.	ILMN_1774617	NM_005966.3
1428	SOX12	534.601	470.215	0.879562	450.737	487.253	1.08101	1.22904	499.249	488.628	0.978726	469.269	599.823	1.27821	1.30599	1.26751	Homo sapiens SRY (sex determining region Y)-box 12 (SOX12), mRNA.	ILMN_1736974	NM_006943.2
1429	BIRC2	3554.16	2800.22	0.787872	3470.43	3448.81	0.993768	1.26133	7478.23	6823.12	0.912398	6323.5	7346.57	1.16179	1.27334	1.26733	Homo sapiens baculoviral IAP repeat-containing 2 (BIRC2), mRNA.	ILMN_2182704	NM_001166.3
1430	KIAA1432	292.56	254.841	0.871071	255.879	277.129	1.08305	1.24335	327.482	263.161	0.803591	301.421	312.761	1.03762	1.29123	1.26729	Homo sapiens KIAA1432 (KIAA1432), mRNA.	ILMN_1689965	NM_020829.1
1431	POLR2I	15285.2	10297.6	0.673693	14979.9	15356.7	1.02515	1.52169	18366.9	18024.1	0.981332	19351.9	19234.9	0.993952	1.01286	1.26727	Homo sapiens polymerase (RNA) II (DNA directed) polypeptide I, 14.5kDa (POLR2I), mRNA.	ILMN_1720542	NM_006233.4
1432	TBC1D17	356.628	400.473	1.12294	339.104	471.273	1.38976	1.2376	372.291	576.23	1.5478	339.646	681.755	2.00725	1.29685	1.26722	Homo sapiens TBC1 domain family, member 17 (TBC1D17), mRNA.	ILMN_1756542	NM_024682.1
1433	HOXD13	1010.64	1163.72	1.15147	1096.25	1592.1	1.45231	1.26127	1249.12	1324.42	1.06029	1425.16	1923.86	1.34992	1.27317	1.26722	Homo sapiens homeobox D13 (HOXD13), mRNA.	ILMN_1706901	NM_000523.2
1434	BTBD14B	387.369	426	1.09973	360.331	539.085	1.49608	1.36041	461.495	553.562	1.1995	403.906	568.755	1.40814	1.17394	1.26718	Homo sapiens BTB (POZ) domain containing 14B (BTBD14B), mRNA.	ILMN_1658231	NM_052876.2
1435	KCNC4	292.968	323.036	1.10263	280.709	457.635	1.63029	1.47854	311.652	307.724	0.987396	327.283	340.987	1.04187	1.05517	1.26685	Homo sapiens potassium voltage-gated channel, Shaw-related subfamily, member 4 (KCNC4), transcript variant 2, mRNA.	ILMN_1792382	NM_153763.1
1436	PIGM	666.159	707.827	1.06255	660.476	665.872	1.00817	0.948822	1155.38	1044.51	0.904045	810.308	1160.78	1.43252	1.58456	1.26669	Homo sapiens phosphatidylinositol glycan, class M (PIGM), mRNA.	ILMN_1799860	NM_145167.1
1437	BCL10	751.418	889.294	1.18349	834.158	1329.85	1.59424	1.34707	1738.95	1337.73	0.769274	1682.25	1535.13	0.912542	1.18624	1.26665	Homo sapiens B-cell CLL/lymphoma 10 (BCL10), mRNA.	ILMN_1716446	NM_003921.2
1438	SERPINB5	274.17	255.049	0.93026	275.118	285.252	1.03684	1.11457	359.666	292.661	0.813702	326.313	376.636	1.15422	1.41848	1.26652	Homo sapiens serpin peptidase inhibitor, clade B (ovalbumin), member 5 (SERPINB5), mRNA.	ILMN_1793888	NM_002639.2
1439	DNAJB12	614.297	733.526	1.19409	642.771	681.826	1.06076	0.888341	959.482	635.21	0.662035	722.766	786.951	1.0888	1.64463	1.26649	PREDICTED: Homo sapiens DnaJ (Hsp40) homolog, subfamily B, member 12, transcript variant 3 (DNAJB12), mRNA.	ILMN_1712929	NM_017626.3
1440	P2RY6	377.291	347.544	0.921157	349.975	369.204	1.05494	1.14524	490.233	384.471	0.784261	446.031	485.34	1.08813	1.38746	1.26635	Homo sapiens pyrimidinergic receptor P2Y, G-protein coupled, 6 (P2RY6), transcript variant 1, mRNA.	ILMN_1782275	NM_176798.1
1441	FLJ20245	393.958	379.733	0.96389	363.641	374.582	1.03009	1.06868	454.04	431.116	0.94951	400.346	556.444	1.38991	1.46382	1.26625	Homo sapiens hypothetical protein FLJ20245 (FLJ20245), mRNA.	ILMN_1813641	NM_017723.1
1442	C1ORF9	482.442	634.598	1.31539	443.288	793.989	1.79114	1.36168	527.449	829.812	1.57325	423.58	780.165	1.84184	1.17072	1.2662	Homo sapiens chromosome 1 open reading frame 9 (C1orf9), transcript variant 1, mRNA.	ILMN_1791524	NM_014283.2
1443	LYZL4	314.559	259.584	0.825232	275.526	316.6	1.14907	1.39243	247.156	272.498	1.10253	243.475	305.994	1.25678	1.1399	1.26616	Homo sapiens lysozyme-like 4 (LYZL4), mRNA.	ILMN_1747831	NM_144634.2
1444	SCD5	625.807	645.821	1.03198	528.117	828.805	1.56936	1.52072	290.503	293.277	1.00955	344.639	351.681	1.02043	1.01078	1.26575	Homo sapiens stearoyl-CoA desaturase 5 (SCD5), transcript variant 1, mRNA.	ILMN_1746164	NM_024906.1
1445	SUMF2	1727.4	1988.47	1.15113	1273.06	2557.37	2.00884	1.7451	14954.8	16035.5	1.07227	16122.5	13594.2	0.843181	0.786353	1.26572	Homo sapiens sulfatase modifying factor 2 (SUMF2), transcript variant 4, mRNA.	ILMN_1685371	NM_015411.1
1446	TMED10	892.175	1032.99	1.15783	849.653	1556.86	1.83235	1.58257	2304.19	2306.6	1.00105	2386.87	2266.9	0.949735	0.948744	1.26566	Homo sapiens transmembrane emp24-like trafficking protein 10 (yeast) (TMED10), mRNA.	ILMN_1736585	NM_006827.4
1447	CSPG5	577.427	806.084	1.39599	569.83	871.646	1.52966	1.09575	771.336	627.829	0.81395	681.425	796.125	1.16832	1.43537	1.26556	Homo sapiens chondroitin sulfate proteoglycan 5 (neuroglycan C) (CSPG5), mRNA.	ILMN_1688184	NM_006574.2
1448	DDT	25973.4	16367.7	0.630171	22442	21074.4	0.939063	1.49017	21718.6	24152.3	1.11206	21594	24992.4	1.15737	1.04075	1.26546	Homo sapiens D-dopachrome tautomerase (DDT), mRNA.	ILMN_1690982	NM_001355.2
1449	PPP4R2	377.891	463.332	1.2261	389.793	538.352	1.38112	1.12644	562.986	524.625	0.931861	420.253	549.977	1.30868	1.40437	1.26541	Homo sapiens protein phosphatase 4, regulatory subunit 2 (PPP4R2), mRNA.	ILMN_2060891	NM_174907.1
1450	RAB1B	843.845	696.151	0.824975	755.782	1118.69	1.48017	1.7942	967.938	1520.2	1.57056	1229.86	1422.18	1.15637	0.736281	1.26524	Homo sapiens RAB1B, member RAS oncogene family (RAB1B), mRNA.	ILMN_1664030	NM_030981.1
1451	MGC10992	1940.6	2122.51	1.09374	1803.26	1769.72	0.981403	0.897295	2260.54	1661.98	0.735212	1956.74	2349.51	1.20073	1.63317	1.26523	Homo sapiens coiled-coil domain containing 102A (CCDC102A), mRNA.	ILMN_1796762	NM_033212.2
1452	LOC401286	315.386	266.763	0.845828	282.953	290.326	1.02606	1.21308	319.251	257.621	0.806954	288.94	307.158	1.06305	1.31736	1.26522	Homo sapiens hypothetical gene supported by AK127120 (LOC401286), mRNA.	ILMN_1784493	NM_001023565.1
1453	SOCS4	4354.72	2624.73	0.602731	4402.29	4301.52	0.977109	1.62114	6286.63	6534.7	1.03946	6004.26	5674.24	0.945035	0.90916	1.26515	Homo sapiens suppressor of cytokine signaling 4 (SOCS4), transcript variant 2, mRNA.	ILMN_1753795	NM_199421.1
1454	POLR2C	854.454	774.893	0.906886	912.279	1039.83	1.13981	1.25684	1513.21	1311.37	0.866615	1359.58	1500.27	1.10348	1.27332	1.26508	Homo sapiens polymerase (RNA) II (DNA directed) polypeptide C, 33kDa (POLR2C), transcript variant alpha, mRNA.	ILMN_1659411	NM_002694.2
1455	C6ORF211	1712.05	1504.81	0.878955	1564.39	1821.7	1.16448	1.32484	3477.42	2862.24	0.823092	3065.58	3041.16	0.992033	1.20525	1.26505	Homo sapiens chromosome 6 open reading frame 211 (C6orf211), mRNA.	ILMN_2186678	NM_024573.1
1456	LYPD5	259.463	204.446	0.787959	259.355	229.999	0.886812	1.12546	415.337	407.988	0.982305	355.046	489.856	1.3797	1.40455	1.265	Homo sapiens LY6/PLAUR domain containing 5 (LYPD5), mRNA.	ILMN_2322597	NM_182573.1
1457	DSCAML1	231.746	246.378	1.06314	211.259	284.919	1.34867	1.26858	274.119	257.887	0.940783	252.079	299.137	1.18668	1.26137	1.26497	Homo sapiens Down syndrome cell adhesion molecule like 1 (DSCAML1), mRNA.	ILMN_2075962	NM_020693.2
1458	EDARADD	254.045	247.905	0.975831	251.638	263.382	1.04667	1.07259	387.04	328.467	0.848664	298.328	368.937	1.23668	1.45721	1.2649	Homo sapiens EDAR-associated death domain (EDARADD), transcript variant B, mRNA.	ILMN_1719206	NM_145861.1
1459	C14ORF173	528.169	444.079	0.84079	452.301	468.894	1.03669	1.23299	6129.34	3851.7	0.628404	6439	5246.92	0.814865	1.29672	1.26486	Homo sapiens chromosome 14 open reading frame 173 (C14orf173), transcript variant 2, mRNA.	ILMN_2393450	NM_022489.2
1460	NAP1L1	3049.28	2370.94	0.77754	2503.16	2699.36	1.07838	1.38692	712.948	681.956	0.95653	552.025	603.293	1.09287	1.14254	1.26473	Homo sapiens nucleosome assembly protein 1-like 1 (NAP1L1), transcript variant 1, mRNA.	ILMN_2408815	NM_139207.1
1461	ZCCHC3	2123.07	3235.67	1.52405	2151.52	4766.27	2.2153	1.45356	1883.87	3692.2	1.9599	2216.7	4672.56	2.10789	1.07551	1.26454	Homo sapiens zinc finger, CCHC domain containing 3 (ZCCHC3), mRNA.	ILMN_1786852	NM_033089.6
1462	CTSK	300.037	299.716	0.99893	283.188	289.706	1.02302	1.02411	400.279	357.988	0.894346	301.221	405.429	1.34595	1.50495	1.26453	Homo sapiens cathepsin K (CTSK), mRNA.	ILMN_1758895	NM_000396.2
1463	ARHGDIA	13869.5	13501.5	0.973463	13550	19583.3	1.44526	1.48466	10764.6	13160.4	1.22256	11372.6	14520.4	1.27679	1.04435	1.26451	Homo sapiens Rho GDP dissociation inhibitor (GDI) alpha (ARHGDIA), mRNA.	ILMN_1734742	NM_004309.3
1464	SYNE1	275.999	270.707	0.980825	243.033	268.425	1.10448	1.12607	636.196	508.843	0.799821	494.731	555.13	1.12208	1.40292	1.2645	Homo sapiens spectrin repeat containing, nuclear envelope 1 (SYNE1), transcript variant longest, mRNA.	ILMN_1785427	NM_133650.1
1465	SLITRK5	578.484	475.353	0.821723	511.636	437.727	0.855544	1.04116	552.199	520.068	0.941812	482.226	675.632	1.40107	1.48763	1.2644	Homo sapiens SLIT and NTRK-like family, member 5 (SLITRK5), mRNA.	ILMN_1789040	NM_015567.1
1466	SCARA3	1095.81	1547.03	1.41177	1083.45	1861.49	1.71811	1.21699	663.899	1022.28	1.53981	586.434	1184.46	2.01977	1.3117	1.26434	Homo sapiens scavenger receptor class A, member 3 (SCARA3), transcript variant 2, mRNA.	ILMN_1746376	NM_182826.1
1467	MYH8	298.646	316.043	1.05825	235.908	266.027	1.12767	1.0656	309.55	266.188	0.859917	255.808	321.789	1.25793	1.46285	1.26423	Homo sapiens myosin, heavy chain 8, skeletal muscle, perinatal (MYH8), mRNA.	ILMN_1754244	NM_002472.1
1468	RBPSUH	1600.86	1610.55	1.00605	1750	2398.46	1.37055	1.36231	463.335	334.97	0.722954	377.552	318.19	0.842771	1.16573	1.26402	Homo sapiens recombination signal binding protein for immunoglobulin kappa J region (RBPJ), transcript variant 1, mRNA.	ILMN_1726913	NM_005349.2
1469	CDV3	9702.59	10840.4	1.11727	9527.79	15851.6	1.66372	1.4891	15728.3	22315.6	1.41882	15095.7	22251.4	1.47403	1.03891	1.264	PREDICTED: Homo sapiens CDV3 homolog (mouse), transcript variant 3 (CDV3), mRNA.	ILMN_1810977	XM_945271.1
1470	SACM1L	3732.62	3471.83	0.930132	3885.46	4381.18	1.12758	1.21228	6562.24	5154.5	0.785479	4854.77	5016.96	1.03341	1.31564	1.26396	Homo sapiens SAC1 suppressor of actin mutations 1-like (yeast) (SACM1L), mRNA.	ILMN_1765019	NM_014016.2
1471	SMAD5	818.889	592.332	0.723336	873.975	792.288	0.906534	1.25327	1275.77	955.18	0.748707	942.285	898.996	0.954059	1.27428	1.26377	Homo sapiens SMAD family member 5 (SMAD5), transcript variant 1, mRNA.	ILMN_1761994	NM_001001419.1
1472	MKL2	625.926	841.84	1.34495	643.374	931.735	1.4482	1.07677	1136.88	1116.14	0.98176	832.955	1185.92	1.42375	1.4502	1.26348	Homo sapiens MKL/myocardin-like 2 (MKL2), mRNA.	ILMN_1690807	NM_014048.3
1473	SLC44A4	291.188	260.747	0.895457	305.156	305.697	1.00177	1.11872	402.973	327.228	0.812037	355.161	406.135	1.14352	1.40821	1.26347	Homo sapiens solute carrier family 44, member 4 (SLC44A4), transcript variant 1, mRNA.	ILMN_2274775	NM_025257.1
1474	UPK3B	309.594	298.298	0.963514	279.081	327.535	1.17362	1.21806	327.237	244.232	0.746345	294.093	287.197	0.976551	1.30845	1.26325	Homo sapiens uroplakin 3B (UPK3B), transcript variant 2, mRNA.	ILMN_2353276	NM_182684.1
1475	PRR5	1935.32	2602.69	1.34484	2089	3881.24	1.85794	1.38154	315.45	288.725	0.915281	284.553	298.171	1.04786	1.14485	1.26319	Homo sapiens proline rich 5 (renal) (PRR5), transcript variant 1, mRNA.	ILMN_1692664	NM_001017530.1
1476	DCHS1	500.053	551.377	1.10264	463.878	491.339	1.0592	0.960604	876.244	698.293	0.796916	740.379	923.703	1.24761	1.56555	1.26307	Homo sapiens dachsous 1 (Drosophila) (DCHS1), mRNA.	ILMN_1739640	NM_003737.2
1477	LACTB	518.89	521.629	1.00528	499.825	717.764	1.43603	1.42849	493.497	392.334	0.795007	466.586	406.966	0.87222	1.09712	1.26281	Homo sapiens lactamase, beta (LACTB), nuclear gene encoding mitochondrial protein, transcript variant 2, mRNA.	ILMN_1693830	NM_171846.1
1478	MUC4	381.471	331.857	0.869939	341.628	371.36	1.08703	1.24955	445.726	352.716	0.791328	475.254	479.865	1.0097	1.27596	1.26275	Homo sapiens mucin 4, tracheobronchial (MUC4), transcript variant 4, mRNA.	ILMN_2321153	NM_018406.3
1479	CCDC55	1479.75	1383.47	0.934931	1567.33	1769.07	1.12871	1.20727	2713.49	2028.65	0.747618	2492.24	2456.03	0.985468	1.31814	1.26271	Homo sapiens coiled-coil domain containing 55 (CCDC55), transcript variant 1, mRNA.	ILMN_1702541	NM_032141.2
1480	ZNF266	656.763	454.035	0.691322	608.779	604.687	0.993279	1.43678	305.389	288.836	0.945798	302.799	311.761	1.0296	1.0886	1.26269	Homo sapiens zinc finger protein 266 (ZNF266), mRNA.	ILMN_2396786	NM_198058.1
1481	HMGCLL1	330.814	248.871	0.752298	246.975	283.655	1.14852	1.52668	277.996	300.42	1.08066	290.932	313.973	1.0792	0.998645	1.26266	Homo sapiens 3-hydroxymethyl-3-methylglutaryl-Coenzyme A lyase-like 1 (HMGCLL1), mRNA.	ILMN_2256482	NM_019036.1
1482	IFT81	323.869	269.965	0.833564	247.474	262.918	1.06241	1.27454	933.235	596.612	0.639294	813.128	650.189	0.799614	1.25078	1.26266	Homo sapiens intraflagellar transport 81 homolog (Chlamydomonas) (IFT81), transcript variant 2, mRNA.	ILMN_1655504	NM_014055.2
1483	CEACAM1	359.666	336.593	0.935848	341.981	334.805	0.979018	1.04613	474.37	344.58	0.726395	375.279	403.201	1.0744	1.47909	1.26261	Homo sapiens carcinoembryonic antigen-related cell adhesion molecule 1 (biliary glycoprotein) (CEACAM1), transcript variant 1, mRNA.	ILMN_1716815	NM_001024912.1
1484	BAIAP2	856.341	632.498	0.738606	743.674	906.129	1.21845	1.64966	428.998	501.726	1.16953	390.128	399.43	1.02385	0.875432	1.26255	Homo sapiens BAI1-associated protein 2 (BAIAP2), transcript variant 1, mRNA.	ILMN_1705922	NM_017450.1
1485	THAP7	1611.02	1803.77	1.11964	1515.2	2153.12	1.42101	1.26917	614.651	653.005	1.0624	464.036	619.063	1.33408	1.25573	1.26245	Homo sapiens THAP domain containing 7 (THAP7), transcript variant 1, mRNA.	ILMN_1750203	NM_001008696.1
1486	LOC348262	4560.99	6876.98	1.50778	3989.33	8751.42	2.19371	1.45493	2806.28	3468.46	1.23596	2884.84	3814.9	1.3224	1.06993	1.26243	Homo sapiens hypothetical protein LOC348262 (LOC348262), mRNA.	ILMN_1733799	NM_207368.1
1487	SPTY2D1	567.633	512.166	0.902283	539.554	617.523	1.14451	1.26846	1369.29	875.625	0.639475	1195.08	959.964	0.803262	1.25613	1.26229	Homo sapiens SPT2, Suppressor of Ty, domain containing 1 (S. cerevisiae) (SPTY2D1), mRNA.	ILMN_1728699	NM_194285.2
1488	SMG6	367.795	355.708	0.967135	392.043	451.894	1.15266	1.19183	561.956	442.981	0.788285	520.009	546.276	1.05051	1.33265	1.26224	Homo sapiens Smg-6 homolog, nonsense mediated mRNA decay factor (C. elegans) (SMG6), mRNA.	ILMN_1695280	NM_017575.3
1489	MBD2	305.755	280.28	0.916683	263.305	299.827	1.13871	1.2422	285.593	279.041	0.977057	277.608	347.727	1.25258	1.28199	1.2621	Homo sapiens methyl-CpG binding domain protein 2 (MBD2), transcript variant testis-specific, mRNA.	ILMN_1717195	NM_003927.3
1490	C14ORF43	519.584	454.889	0.875487	512.551	587.53	1.14629	1.30931	2018.44	1424.87	0.705929	2033.4	1743.88	0.857616	1.21488	1.26209	Homo sapiens chromosome 14 open reading frame 43 (C14orf43), mRNA.	ILMN_2412922	NM_194278.3
1491	CYB5R3	1672.74	1870.3	1.11811	1719.3	2748.23	1.59846	1.42961	2136.11	2952.16	1.38203	2026.28	3063.69	1.51198	1.09403	1.26182	Homo sapiens cytochrome b5 reductase 3 (CYB5R3), transcript variant S, mRNA.	ILMN_2308582	NM_007326.2
1492	MBD1	480.832	447.567	0.930817	419.283	472.771	1.12757	1.21138	816.977	796.362	0.974767	822.25	1051.71	1.27906	1.31217	1.26177	Homo sapiens methyl-CpG binding domain protein 1 (MBD1), transcript variant 3, mRNA.	ILMN_1683595	NM_015844.1
1493	SLMAP	3599.24	2110.61	0.586404	3103.83	2418.18	0.779097	1.3286	6851.59	5660.02	0.826088	5934.91	5857.85	0.987016	1.19481	1.2617	Homo sapiens sarcolemma associated protein (SLMAP), mRNA.	ILMN_1783120	NM_007159.2
1494	EAF1	2156.62	2962.78	1.37381	2214.76	3958.32	1.78724	1.30094	4291.8	8058.9	1.87775	3790.16	8699.07	2.29517	1.2223	1.26162	Homo sapiens ELL associated factor 1 (EAF1), mRNA.	ILMN_1685012	NM_033083.5
1495	APLP1	505.156	739.947	1.46479	476.549	738.52	1.54973	1.05799	391.644	340.902	0.870437	334.748	426.882	1.27523	1.46505	1.26152	Homo sapiens amyloid beta (A4) precursor-like protein 1 (APLP1), transcript variant 2, mRNA.	ILMN_1763834	NM_005166.3
1496	UEVLD	474.927	488.654	1.0289	459.388	573.715	1.24887	1.21378	992.96	911.859	0.918324	957.976	1151.77	1.2023	1.30923	1.26151	Homo sapiens UEV and lactate/malate dehyrogenase domains (UEVLD), transcript variant 1, mRNA.	ILMN_2408968	NM_001040697.1
1497	RBP7	336.701	361.932	1.07494	276.799	317.586	1.14735	1.06737	337.708	250.035	0.740386	296.441	319.422	1.07752	1.45535	1.26136	Homo sapiens retinol binding protein 7, cellular (RBP7), mRNA.	ILMN_1716465	NM_052960.1
1498	PFKFB1	307.07	252.963	0.823797	270.176	294.244	1.08908	1.32203	340.02	277.378	0.815769	344.104	337.042	0.979479	1.20068	1.26136	Homo sapiens 6-phosphofructo-2-kinase/fructose-2,6-biphosphatase 1 (PFKFB1), mRNA.	ILMN_1741600	NM_002625.1
1499	NXF2	316.956	314.84	0.993324	265.968	291.857	1.09734	1.10471	264.727	240.727	0.909343	266.724	343.918	1.28942	1.41796	1.26134	Homo sapiens nuclear RNA export factor 2 (NXF2), transcript variant 2, mRNA.	ILMN_2333829	NM_022053.1
1500	ANKRD15	924.272	651.661	0.705054	824.502	770.356	0.934329	1.32519	1067.16	605.234	0.567145	943.746	640.866	0.679067	1.19734	1.26126	Homo sapiens ankyrin repeat domain 15 (ANKRD15), transcript variant 2, mRNA.	ILMN_1773427	NM_015158.2
1501	KIF15	1020.52	598.246	0.586218	997.258	723.925	0.725915	1.2383	2722.4	1012.55	0.371933	2087.11	996.867	0.47763	1.28418	1.26124	Homo sapiens kinesin family member 15 (KIF15), mRNA.	ILMN_1753063	NM_020242.1
1502	TIMP4	282.215	276.537	0.97988	294.997	319.619	1.08347	1.10571	407.782	354.405	0.869105	285.702	351.765	1.23123	1.41667	1.26119	Homo sapiens TIMP metallopeptidase inhibitor 4 (TIMP4), mRNA.	ILMN_1663399	NM_003256.2
1503	AES	5074.18	10246.4	2.01931	4519.7	13792.2	3.05156	1.51119	347.416	327.926	0.943901	361.537	344.989	0.954231	1.01094	1.26107	Homo sapiens amino-terminal enhancer of split (AES), transcript variant 1, mRNA.	ILMN_2333107	NM_198970.1
1504	THAP1	1349.22	1880.09	1.39346	1418.34	2706.28	1.90806	1.36929	1753.12	2479.7	1.41444	1600.41	2609.22	1.63034	1.15264	1.26096	Homo sapiens THAP domain containing, apoptosis associated protein 1 (THAP1), transcript variant 2, mRNA.	ILMN_1788988	NM_018105.2
1505	LRRC4B	309.478	295.017	0.953273	325.876	429.784	1.31886	1.3835	368.618	439.066	1.19111	340.594	461.63	1.35537	1.1379	1.2607	Homo sapiens leucine rich repeat containing 4B (LRRC4B), mRNA.	ILMN_2297196	NM_001080457.1
1506	MUC1	315.166	306.038	0.971035	280.202	332.342	1.18608	1.22146	276.562	264.113	0.954984	248.29	308.229	1.24141	1.29993	1.26069	Homo sapiens mucin 1, cell surface associated (MUC1), transcript variant 5, mRNA.	ILMN_1677314	NM_002456.4
1507	TMEM38B	455.485	435.902	0.957006	403.095	529.854	1.31447	1.37352	573.754	928.197	1.61776	495.565	920.249	1.85697	1.14786	1.26069	Homo sapiens transmembrane protein 38B (TMEM38B), mRNA.	ILMN_2093980	NM_018112.1
1508	NRG1	314.933	237.833	0.755187	269.451	300.836	1.11648	1.47841	311.818	317.619	1.0186	269.822	286.495	1.06179	1.0424	1.26041	Homo sapiens neuregulin 1 (NRG1), transcript variant GGF, mRNA.	ILMN_2298888	NM_013959.1
1509	UEV3	448.072	493.776	1.102	532.548	672.835	1.26343	1.14648	1280.34	1101.58	0.860378	1210.25	1430.84	1.18227	1.37413	1.26031	Homo sapiens ubiquitin-conjugating enzyme E2-like (UEV3), mRNA.	ILMN_1711452	NM_018314.2
1510	CCM2	270.42	245.057	0.906209	267.579	267.896	1.00119	1.10481	10174.3	23315.4	2.29159	10764.6	34922.9	3.24422	1.41571	1.26026	Homo sapiens cerebral cavernous malformation 2 (CCM2), transcript variant 2, mRNA.	ILMN_1784352	NM_001029835.1
1511	SCARB1	679.733	713.684	1.04995	535.62	901.253	1.68263	1.60259	574.497	981.747	1.70888	661.854	1038.07	1.56843	0.917809	1.2602	Homo sapiens scavenger receptor class B, member 1 (SCARB1), mRNA.	ILMN_2183409	NM_005505.3
1512	FAIM	4237.98	5401.3	1.2745	3496.16	6732.96	1.92582	1.51104	287.406	280.205	0.974944	298.712	293.952	0.984065	1.00935	1.2602	Homo sapiens Fas apoptotic inhibitory molecule (FAIM), transcript variant 2, mRNA.	ILMN_2242533	NM_001033031.1
1513	ZNF232	2348.63	2380.23	1.01346	2495.3	2085.49	0.835767	0.82467	2121.44	1478.59	0.696976	1690.56	1997.9	1.18179	1.6956	1.26014	Homo sapiens zinc finger protein 232 (ZNF232), mRNA.	ILMN_2139351	NM_014519.2
1514	DYNC2LI1	626.81	439.79	0.701632	505.06	396.285	0.784629	1.11829	547.585	357.297	0.652497	462.156	422.757	0.914748	1.40192	1.26011	Homo sapiens dynein, cytoplasmic 2, light intermediate chain 1 (DYNC2LI1), transcript variant 3, mRNA.	ILMN_1811836	NM_016008.2
1515	SDF4	1106.33	1481.22	1.33886	1193.52	2393.66	2.00554	1.49794	319.81	322.354	1.00796	365.676	376.736	1.03025	1.02212	1.26003	Homo sapiens stromal cell derived factor 4 (SDF4), mRNA.	ILMN_2378257	NM_016547.1
1516	MC4R	286.296	249.295	0.870761	258.782	350.323	1.35374	1.55466	314.655	300.251	0.954221	357.72	329.463	0.921007	0.965193	1.25993	Homo sapiens melanocortin 4 receptor (MC4R), mRNA.	ILMN_1722445	NM_005912.1
1517	BCL11A	970.853	1241.63	1.27891	802.85	1128.92	1.40615	1.09949	3804.58	4145.41	1.08958	2794.33	4324.22	1.5475	1.42026	1.25988	Homo sapiens B-cell CLL/lymphoma 11A (zinc finger protein) (BCL11A), transcript variant 1, mRNA.	ILMN_1659800	NM_022893.2
1518	TAS1R1	346.472	244.84	0.706666	274.733	286.15	1.04155	1.4739	296.541	281.646	0.949769	296.802	294.805	0.99327	1.0458	1.25985	Homo sapiens taste receptor, type 1, member 1 (TAS1R1), transcript variant 1, mRNA.	ILMN_1805197	NM_177539.1
1519	PPID	266.342	252.381	0.947582	263.662	274.767	1.04212	1.09977	346.021	247.305	0.714713	295.292	299.657	1.01478	1.41985	1.25981	Homo sapiens peptidylprolyl isomerase D (cyclophilin D) (PPID), mRNA.	ILMN_2190850	NM_005038.2
1520	CDC42EP1	662.281	762.326	1.15106	627.264	1017.51	1.62214	1.40926	6396.98	7117.76	1.11267	6171.02	7623.94	1.23544	1.11034	1.2598	Homo sapiens CDC42 effector protein (Rho GTPase binding) 1 (CDC42EP1), transcript variant 2, mRNA.	ILMN_1764927	NM_007061.3
1521	IER5L	401.624	478.618	1.1917	429.834	694.367	1.61543	1.35556	408.329	416.193	1.01926	387.322	459.418	1.18614	1.16373	1.25965	Homo sapiens immediate early response 5-like (IER5L), mRNA.	ILMN_1755620	NM_203434.1
1522	ETAA16	548.974	446.95	0.814156	449.456	545.854	1.21448	1.4917	621.091	587.481	0.945886	534.721	519.665	0.971844	1.02744	1.25957	Homo sapiens ETAA16 protein (ETAA16), mRNA.	ILMN_1780996	NM_019002.2
1523	KIAA1627	419.907	343.366	0.817719	418.235	386.82	0.924887	1.13106	920.249	555.411	0.603544	720.684	603.765	0.837766	1.38808	1.25957	Homo sapiens KIAA1627 protein (KIAA1627), mRNA.	ILMN_2124523	NM_020961.2
1524	SERPINF2	274.59	245.774	0.895061	230.182	334.136	1.45162	1.62181	289.57	309.983	1.07049	270.756	259.969	0.960158	0.89693	1.25937	Homo sapiens serpin peptidase inhibitor, clade F (alpha-2 antiplasmin, pigment epithelium derived factor), member 2 (SERPINF2), mRNA.	ILMN_1740005	NM_000934.1
1525	MCM4	4005.68	1839.52	0.459227	4199.15	3372.07	0.803038	1.74867	22879.5	8480.27	0.37065	25766.5	7354.11	0.285414	0.770037	1.25935	Homo sapiens MCM4 minichromosome maintenance deficient 4 (S. cerevisiae) (MCM4), transcript variant 1, mRNA.	ILMN_2412860	NM_182746.1
1526	GPR56	371.554	315.408	0.848888	326.057	315.345	0.967147	1.13931	348.105	309.21	0.888267	325.349	398.634	1.22525	1.37937	1.25934	Homo sapiens G protein-coupled receptor 56 (GPR56), transcript variant 3, mRNA.	ILMN_1697228	NM_005682.4
1527	GRHL3	331.723	317.821	0.95809	365.439	309.993	0.848275	0.885381	518.29	366.859	0.707825	373.884	432.194	1.15596	1.63311	1.25925	Homo sapiens grainyhead-like 3 (Drosophila) (GRHL3), transcript variant 1, mRNA.	ILMN_1662961	NM_021180.2
1528	ARPC5	12926.7	12393.8	0.958773	12614	15460.9	1.22569	1.27839	20730.7	24686.6	1.19082	18467.4	27262.6	1.47626	1.2397	1.25904	Homo sapiens actin related protein 2/3 complex, subunit 5, 16kDa (ARPC5), mRNA.	ILMN_1768394	NM_005717.2
1529	BDNF	375.367	328.022	0.87387	309.731	382.589	1.23523	1.41351	427.809	403.261	0.94262	395.252	411.506	1.04112	1.1045	1.25901	Homo sapiens brain-derived neurotrophic factor (BDNF), transcript variant 5, mRNA.	ILMN_1706644	NM_170732.3
1530	NSF	367.133	326.356	0.888933	316.651	364.601	1.15143	1.29529	896.621	438.294	0.488828	911.588	544.746	0.597579	1.22247	1.25888	Homo sapiens N-ethylmaleimide-sensitive factor (NSF), mRNA.	ILMN_2330845	NM_006178.1
1531	MED18	634.091	444.132	0.700422	575.9	487.966	0.84731	1.20971	565.077	756.394	1.33857	482.988	845.646	1.75086	1.30801	1.25886	Homo sapiens mediator complex subunit 18 (MED18), mRNA.	ILMN_1788528	NM_017638.1
1532	WDR4	11693.9	9774.72	0.835884	10977	11020.4	1.00395	1.20106	14284.1	11928.9	0.835117	13982.6	15372.7	1.09942	1.31649	1.25877	Homo sapiens WD repeat domain 4 (WDR4), transcript variant 2, mRNA.	ILMN_1793302	NM_033661.3
1533	FBXO47	272.983	230.954	0.84604	255.276	265.555	1.04026	1.22957	285.391	253.269	0.887447	253.64	289.846	1.14274	1.28768	1.25862	Homo sapiens F-box protein 47 (FBXO47), mRNA.	ILMN_1797542	NM_001008777.1
1534	ZCCHC16	285.863	251.734	0.880613	232.94	242.312	1.04024	1.18126	309.03	258.102	0.8352	265.657	296.357	1.11556	1.33568	1.25847	Homo sapiens zinc finger, CCHC domain containing 16 (ZCCHC16), mRNA.	ILMN_1786004	NM_001004308.1
1535	UCN2	302.365	304.99	1.00868	314.508	290.151	0.922557	0.914618	376.809	285.35	0.75728	292.226	354.529	1.2132	1.60205	1.25833	Homo sapiens urocortin 2 (UCN2), mRNA.	ILMN_1652413	NM_033199.3
1536	PTPRU	373.575	376.467	1.00774	329.935	307.225	0.931168	0.924014	468.048	443.49	0.947531	368.066	555.411	1.509	1.59256	1.25828	Homo sapiens protein tyrosine phosphatase, receptor type, U (PTPRU), transcript variant 3, mRNA.	ILMN_2383300	NM_005704.3
1537	FXR1	1280.53	1309.34	1.0225	1028.8	1330.83	1.29357	1.26511	8084.97	10087.4	1.24767	6967.88	10878.5	1.56123	1.25132	1.25821	Homo sapiens fragile X mental retardation, autosomal homolog 1 (FXR1), transcript variant 2, mRNA.	ILMN_1704335	NM_001013438.1
1538	PNOC	311.062	311.715	1.0021	257.47	333.732	1.2962	1.29348	314.623	283.173	0.90004	261.562	287.874	1.10059	1.22283	1.25815	Homo sapiens prepronociceptin (PNOC), mRNA.	ILMN_1676003	NM_006228.2
1539	BBS5	362.257	369.358	1.0196	333.888	451.814	1.35319	1.32718	325.771	273.783	0.840416	328.521	328.279	0.999263	1.18901	1.25809	Homo sapiens Bardet-Biedl syndrome 5 (BBS5), mRNA.	ILMN_1663592	NM_152384.2
1540	GNAI2	1247.44	1891.04	1.51594	1480.66	3194.41	2.15742	1.42316	1241.12	2461.4	1.98321	1256.78	2724.09	2.16752	1.09294	1.25805	Homo sapiens guanine nucleotide binding protein (G protein), alpha inhibiting activity polypeptide 2 (GNAI2), mRNA.	ILMN_1775762	NM_002070.2
1541	CNOT4	385.797	399.357	1.03515	381.742	444.764	1.16509	1.12553	728.422	676.803	0.929136	662.648	855.845	1.29155	1.39006	1.2578	Homo sapiens CCR4-NOT transcription complex, subunit 4 (CNOT4), transcript variant 2, mRNA.	ILMN_1794324	NM_013316.2
1542	FLJ45645	294.744	252.838	0.857822	271.697	258.367	0.950937	1.10855	365.757	260.716	0.712814	260.149	260.906	1.00291	1.40698	1.25776	Homo sapiens RNA binding motif protein 43 (RBM43), mRNA.	ILMN_1797379	NM_198557.1
1543	DIABLO	2009.84	2472.5	1.2302	1495.31	2349.58	1.57129	1.27727	3583.55	3057.07	0.853085	3413.85	3605.83	1.05624	1.23814	1.2577	Homo sapiens diablo homolog (Drosophila) (DIABLO), nuclear gene encoding mitochondrial protein, transcript variant 2, mRNA.	ILMN_2332990	NM_138930.2
1544	USP2	299.921	263.148	0.877392	267.165	304.81	1.14091	1.30034	312.095	288.359	0.923948	244.064	273.99	1.12262	1.21502	1.25768	Homo sapiens ubiquitin specific peptidase 2 (USP2), transcript variant 2, mRNA.	ILMN_1705627	NM_171997.1
1545	MDK	737.349	1092.12	1.48115	625.396	1211.55	1.93726	1.30794	609.172	801.688	1.31603	597.315	948.969	1.58872	1.20721	1.25758	Homo sapiens midkine (neurite growth-promoting factor 2) (MDK), transcript variant 1, mRNA.	ILMN_1706440	NM_001012334.1
1546	CCL26	280.284	259.213	0.924821	263.239	280.618	1.06602	1.15268	426.207	389.247	0.913281	348.869	434.09	1.24428	1.36243	1.25755	Homo sapiens chemokine (C-C motif) ligand 26 (CCL26), mRNA.	ILMN_1659601	NM_006072.4
1547	BC002942	1005.26	1208.97	1.20265	941.694	1604.55	1.7039	1.41679	868.909	1610.24	1.85317	847.522	1725.02	2.03537	1.09831	1.25755	Homo sapiens transmembrane protein 112B (TMEM112B), mRNA.	ILMN_1716056	NM_033200.1
1548	ZNF503	10710.7	15851.6	1.47997	10876	23775	2.18601	1.47706	2223.79	2432.55	1.09388	2278.67	2586.69	1.13517	1.03775	1.25741	Homo sapiens zinc finger protein 503 (ZNF503), mRNA.	ILMN_1787265	NM_032772.3
1549	ACTR3	6094.61	4857.1	0.796951	6031.3	6133.86	1.017	1.27612	15081.3	10013.4	0.663964	12529.9	10303.1	0.82228	1.23844	1.25728	Homo sapiens ARP3 actin-related protein 3 homolog (yeast) (ACTR3), mRNA.	ILMN_1657153	NM_005721.3
1550	MGC34732	247.208	227.322	0.919556	249.651	266.252	1.0665	1.1598	277.515	228.239	0.822439	239.191	266.465	1.11402	1.35454	1.25717	Homo sapiens hypothetical protein MGC34732 (MGC34732), mRNA.	ILMN_1792296	NM_173556.2
1551	SLAMF8	290.528	298.046	1.02588	264.134	341.856	1.29425	1.26161	377.303	315.136	0.835234	386.227	404.045	1.04614	1.25251	1.25706	Homo sapiens SLAM family member 8 (SLAMF8), mRNA.	ILMN_1667224	NM_020125.1
1552	MSC	341.981	287.45	0.840545	298.582	379.634	1.27146	1.51265	417.297	385.952	0.924885	401.649	371.959	0.926081	1.00129	1.25697	Homo sapiens musculin (activated B-cell factor-1) (MSC), mRNA.	ILMN_1741404	NM_005098.2
1553	FAM19A1	305.289	233.369	0.76442	257.728	287.204	1.11437	1.4578	276.945	254.723	0.919759	270.266	262.428	0.971	1.05571	1.25675	Homo sapiens family with sequence similarity 19 (chemokine (C-C motif)-like), member A1 (FAM19A1), mRNA.	ILMN_1702199	NM_213609.2
1554	TOP1P2	1381.64	1113.54	0.805958	1190.12	1045.76	0.878696	1.09025	3064.28	1441	0.470256	2434.21	1628.97	0.669199	1.42305	1.25665	Homo sapiens topoisomerase (DNA) I pseudogene 2 (TOP1P2) on chromosome 22.	ILMN_2043109	NR_001283.1
1555	POU2AF1	324.663	261.996	0.806978	249.424	297.913	1.1944	1.4801	332.988	393.13	1.18061	321.776	392.5	1.21979	1.03319	1.25664	Homo sapiens POU domain, class 2, associating factor 1 (POU2AF1), mRNA.	ILMN_1811049	NM_006235.1
1556	FLJ36208	408.369	362.307	0.887204	358.48	410.065	1.1439	1.28933	507.223	428.182	0.844168	467.709	483.129	1.03297	1.22365	1.25649	Homo sapiens hypothetical protein FLJ36208 (FLJ36208), mRNA.	ILMN_1684312	NM_176677.1
1557	MFSD1	885.297	1221.62	1.3799	858.232	1243.27	1.44864	1.04981	1709.56	2255.42	1.3193	1384.06	2671.44	1.93014	1.46301	1.25641	Homo sapiens major facilitator superfamily domain containing 1 (MFSD1), mRNA.	ILMN_1789751	NM_022736.1
1558	CRK	3593.54	4546.94	1.26531	3431.74	6788.5	1.97815	1.56337	1552.85	1354.96	0.872564	1663.51	1378.07	0.828409	0.949396	1.25638	Homo sapiens v-crk sarcoma virus CT10 oncogene homolog (avian) (CRK), transcript variant II, mRNA.	ILMN_1666494	NM_016823.2
1559	ANKRD47	360.646	364.725	1.01131	337.494	408.369	1.21	1.19647	394.535	372.212	0.94342	395.661	491.33	1.2418	1.31627	1.25637	Homo sapiens ankyrin repeat domain 47 (ANKRD47), mRNA.	ILMN_1755588	NM_198471.1
1560	EED	1511.83	2046.93	1.35394	1452.46	2477.54	1.70576	1.25984	4470.81	3676.83	0.822408	4229.74	4358.15	1.03036	1.25285	1.25635	Homo sapiens embryonic ectoderm development (EED), transcript variant 1, mRNA.	ILMN_2347917	NM_152991.1
1561	XPOT	1303.42	772.563	0.59272	1073.07	1000.35	0.932235	1.57281	5759.71	5178.43	0.899078	6936.43	5860.9	0.844945	0.939791	1.2563	Homo sapiens exportin, tRNA (nuclear export receptor for tRNAs) (XPOT), mRNA.	ILMN_2188374	NM_007235.3
1562	DERL1	1677.5	2168.04	1.29242	1673.01	3347.41	2.00083	1.54813	2597.89	3451.35	1.32852	2565.28	3286.29	1.28106	0.964279	1.2562	Homo sapiens Der1-like domain family, member 1 (DERL1), mRNA.	ILMN_2209748	NM_024295.3
1563	ANXA11	855.425	756.493	0.884347	747.738	818.713	1.09492	1.23811	1807	1511.67	0.836564	1633.53	1741.11	1.06586	1.27409	1.2561	Homo sapiens annexin A11 (ANXA11), transcript variant b, mRNA.	ILMN_2380494	NM_001157.2
1564	PARD3	452.905	348.012	0.768398	400.274	373.15	0.932237	1.21322	533.505	409.427	0.767429	504.81	503.199	0.996808	1.29889	1.25606	Homo sapiens par-3 partitioning defective 3 homolog (C. elegans) (PARD3), mRNA.	ILMN_1710524	NM_019619.2
1565	FLJ20701	438.555	465.758	1.06203	450.079	579.969	1.2886	1.21333	400.728	362.95	0.905727	356.253	419.056	1.17629	1.29872	1.25603	Homo sapiens phosphotyrosine interaction domain containing 1 (PID1), mRNA.	ILMN_1671891	NM_017933.3
1566	C22ORF16	9334.88	14558.8	1.55962	8683.5	22712.3	2.61557	1.67706	7684.61	37270.2	4.84998	8188.15	33159.2	4.04966	0.834984	1.25602	Homo sapiens chromosome 22 open reading frame 16 (C22orf16), mRNA.	ILMN_1740170	NM_213720.1
1567	HCN1	297.584	306.357	1.02948	248.747	274.069	1.1018	1.07024	384.409	292.609	0.761193	315.111	345.777	1.09732	1.44158	1.25591	Homo sapiens hyperpolarization activated cyclic nucleotide-gated potassium channel 1 (HCN1), mRNA.	ILMN_1687404	NM_021072.1
1568	LCN9	295.543	250.976	0.849202	301.501	295.624	0.980508	1.15462	307.302	264.148	0.859571	276.624	322.703	1.16658	1.35716	1.25589	Homo sapiens lipocalin 9 (LCN9), mRNA.	ILMN_1769993	NM_001001676.1
1569	AMPD1	311.107	303.647	0.976023	303.913	302.358	0.994884	1.01932	286.585	235.537	0.821875	252.094	309.21	1.22657	1.4924	1.25586	Homo sapiens adenosine monophosphate deaminase 1 (isoform M) (AMPD1), mRNA.	ILMN_1759312	NM_000036.1
1570	NYD-SP21	295.202	262.485	0.88917	268.412	298.247	1.11115	1.24965	353.678	309.061	0.873848	345.16	380.657	1.10284	1.26205	1.25585	Homo sapiens MS4A13 protein (NYD-SP21), transcript variant 2, mRNA.	ILMN_1726189	NM_032597.2
1571	RASSF2	518.767	436.608	0.841627	496.427	514.62	1.03665	1.23172	1462.58	1263.15	0.86365	1296.95	1433.4	1.1052	1.27969	1.2557	Homo sapiens Ras association (RalGDS/AF-6) domain family 2 (RASSF2), transcript variant 2, mRNA.	ILMN_2352303	NM_170774.1
1572	MAPK12	859.917	1162.08	1.35139	803.274	1511.83	1.88208	1.3927	912.354	962.651	1.05513	850.321	1003.57	1.18023	1.11856	1.25563	Homo sapiens mitogen-activated protein kinase 12 (MAPK12), mRNA.	ILMN_1797786	NM_002969.3
1573	ANKRD36	349.524	263.343	0.753435	304.114	298.466	0.981428	1.30261	322.381	278.946	0.865267	312.752	327.071	1.04578	1.20863	1.25562	Homo sapiens ankyrin repeat domain 36 (ANKRD36), mRNA.	ILMN_2382431	NM_198555.3
1574	TRAF7	457.252	417.366	0.91277	434.75	568.234	1.30704	1.43195	536.805	568.015	1.05814	560.19	639.631	1.14181	1.07907	1.25551	Homo sapiens TNF receptor-associated factor 7 (TRAF7), mRNA.	ILMN_2405991	NM_032271.2
1575	HSPB7	278.687	268.465	0.963322	208.032	273.226	1.31339	1.3634	300.058	292.893	0.976121	276.644	309.894	1.12019	1.14759	1.25549	Homo sapiens heat shock 27kDa protein family, member 7 (cardiovascular) (HSPB7), mRNA.	ILMN_2200836	NM_014424.3
1576	KIAA1622	364.97	329.116	0.901762	304.022	369.145	1.21421	1.34648	434.196	399.81	0.920806	365.034	391.396	1.07222	1.16443	1.25546	Homo sapiens KIAA1622 (KIAA1622), transcript variant 1, mRNA.	ILMN_2370019	NM_020958.2
1577	NPM2	281.765	245.875	0.872623	259.515	265.34	1.02244	1.17169	351.472	291.88	0.830452	328.844	365.676	1.112	1.33903	1.25536	Homo sapiens nucleophosmin/nucleoplasmin, 2 (NPM2), mRNA.	ILMN_1775736	NM_182795.1
1578	FBXO40	249.408	304.036	1.21903	264.094	296.762	1.1237	0.921798	391.396	363.75	0.929367	290.141	428.447	1.47669	1.58892	1.25536	Homo sapiens F-box protein 40 (FBXO40), mRNA.	ILMN_1762155	NM_016298.1
1579	TPK1	322.607	352.692	1.09325	344.302	437.555	1.27085	1.16244	347.038	360.189	1.0379	385.833	539.875	1.39924	1.34815	1.2553	Homo sapiens thiamin pyrophosphokinase 1 (TPK1), transcript variant 2, mRNA.	ILMN_2367063	NM_001042482.1
1580	VCX2	275.356	217.878	0.791258	268.382	307.326	1.14511	1.4472	251.774	268.915	1.06808	267.731	304.051	1.13566	1.06327	1.25523	Homo sapiens variable charge, X-linked 2 (VCX2), mRNA.	ILMN_2278413	NM_016378.2
1581	PLEKHG1	725.662	620.904	0.855638	706.054	796.804	1.12853	1.31893	1872.53	1796.04	0.959155	1725.02	1971.39	1.14282	1.19149	1.25521	Homo sapiens pleckstrin homology domain containing, family G (with RhoGef domain) member 1 (PLEKHG1), mRNA.	ILMN_2194561	NM_001029884.1
1582	38596	17291.8	13632.6	0.788381	15143.1	14804.2	0.977621	1.24004	787.859	646.724	0.820862	704.651	734.598	1.0425	1.27001	1.25502	Homo sapiens septin 2 (SEPT2), transcript variant 1, mRNA.	ILMN_1676737	NM_004404.3
1583	FLJ38723	307.643	277.134	0.90083	256.102	297.601	1.16204	1.28997	357.742	303.032	0.847069	285.764	295.253	1.03321	1.21974	1.25486	Homo sapiens hypothetical protein FLJ38723 (FLJ38723), mRNA.	ILMN_1782381	NM_173805.2
1584	MMP14	296.846	308.564	1.03948	269.61	320.01	1.18693	1.14186	353.057	311.196	0.881433	311.42	375.453	1.20562	1.36779	1.25482	Homo sapiens matrix metallopeptidase 14 (membrane-inserted) (MMP14), mRNA.	ILMN_1774739	NM_004995.2
1585	ICAM1	290.786	320.919	1.10363	328.547	366.245	1.11474	1.01007	401.811	374.563	0.932188	320.764	448.319	1.39766	1.49933	1.2547	Homo sapiens intercellular adhesion molecule 1 (CD54), human rhinovirus receptor (ICAM1), mRNA.	ILMN_1812226	NM_000201.1
1586	PPIH	10641.3	10196.1	0.95816	11567.6	12340.6	1.06683	1.11341	16397.5	18084.7	1.10289	18261.7	28109.5	1.53926	1.39566	1.25454	Homo sapiens peptidylprolyl isomerase H (cyclophilin H) (PPIH), mRNA.	ILMN_1801913	NM_006347.3
1587	ZFP161	1274.21	1157.09	0.908084	1145.65	1383.86	1.20792	1.33018	2159.03	1883.87	0.872553	2028.3	2086.28	1.02859	1.17882	1.2545	Homo sapiens zinc finger protein 161 homolog (mouse) (ZFP161), mRNA.	ILMN_1772522	NM_003409.2
1588	ZNF513	1047.57	1314.32	1.25463	931.735	1558.92	1.67314	1.33357	1051.27	1809.89	1.72163	1098.67	2223.07	2.02342	1.17529	1.25443	Homo sapiens zinc finger protein 513 (ZNF513), mRNA.	ILMN_1791069	NM_144631.4
1589	PAIP1	827.821	1042.62	1.25948	788.849	1309.34	1.65982	1.31786	1990.03	2796.6	1.40531	1666.5	2788.93	1.67352	1.19086	1.25436	Homo sapiens poly(A) binding protein interacting protein 1 (PAIP1), transcript variant 2, mRNA.	ILMN_1776398	NM_182789.2
1590	KIAA1370	1018.13	912.279	0.89603	937.342	1004.01	1.07113	1.19541	1408.01	1010.22	0.717481	1246.9	1174.89	0.942246	1.31327	1.25434	Homo sapiens KIAA1370 (KIAA1370), mRNA.	ILMN_2102960	NM_019600.1
1591	ADCY4	295.453	216.522	0.732846	240.243	249.123	1.03696	1.41498	312.11	307.207	0.984291	299.605	322.476	1.07634	1.09351	1.25425	Homo sapiens adenylate cyclase 4 (ADCY4), mRNA.	ILMN_2148944	NM_139247.2
1592	TYRO3	950.688	1031.03	1.08451	934.75	1133.87	1.21302	1.11849	1005.79	1096.44	1.09013	992.015	1503.1	1.5152	1.38993	1.25421	Homo sapiens TYRO3 protein tyrosine kinase (TYRO3), mRNA.	ILMN_1740169	NM_006293.2
1593	STARD13	286.792	245	0.854277	274.86	279.991	1.01867	1.19243	322.834	273.798	0.848108	304.397	339.729	1.11607	1.31596	1.25419	Homo sapiens START domain containing 13 (STARD13), transcript variant alpha, mRNA.	ILMN_2257607	NM_052851.1
1594	MTDH	3331.33	3108.22	0.933025	2904.71	3962.84	1.36428	1.46221	5209.45	6593.35	1.26565	4259.27	5639.19	1.32398	1.04608	1.25415	Homo sapiens metadherin (MTDH), mRNA.	ILMN_1810838	NM_178812.2
1595	XKR4	258.675	241.366	0.933085	244.974	263.832	1.07698	1.15422	277.828	233.375	0.839996	300.086	341.322	1.13742	1.35407	1.25414	Homo sapiens XK, Kell blood group complex subunit-related family, member 4 (XKR4), mRNA.	ILMN_1661309	NM_052898.1
1596	SENP8	448.644	414.082	0.922964	458.55	384.647	0.838835	0.908848	514.973	424.146	0.823628	300.88	396.35	1.3173	1.59939	1.25412	Homo sapiens SUMO/sentrin specific peptidase family member 8 (SENP8), mRNA.	ILMN_1767690	NM_145204.2
1597	GOSR2	434.75	380.977	0.876314	411.012	405.123	0.985674	1.1248	426.014	371.959	0.873115	401.744	485.254	1.20787	1.3834	1.2541	Homo sapiens golgi SNAP receptor complex member 2 (GOSR2), transcript variant A, mRNA.	ILMN_1807072	NM_001012511.1
1598	GAGE1	289.269	268.245	0.92732	279.069	296.526	1.06255	1.14583	312.936	285.735	0.913077	303.64	377.661	1.24378	1.36218	1.25401	PREDICTED: Homo sapiens G antigen 1 (GAGE1), mRNA.	ILMN_1777424	XM_937755.1
1599	LOC91353	351.443	305.685	0.869797	315.092	323.142	1.02555	1.17906	368.552	348.048	0.944368	304.303	381.817	1.25473	1.32864	1.25385	Homo sapiens similar to omega protein (LOC91353), mRNA.	ILMN_2083066	NM_001013618.1
1600	QRICH1	496.66	408.757	0.823012	514.951	502.313	0.975458	1.18523	306.814	260.314	0.848443	280.215	314.401	1.122	1.32242	1.25383	Homo sapiens glutamine-rich 1 (QRICH1), transcript variant 1, mRNA.	ILMN_2282081	NM_017730.2
1601	GOLT1A	258.72	249.368	0.963854	252.461	268.133	1.06208	1.10191	295.432	242.867	0.822077	256.125	295.949	1.15548	1.40556	1.25374	Homo sapiens golgi transport 1 homolog A (S. cerevisiae) (GOLT1A), mRNA.	ILMN_2137208	NM_198447.1
1602	LARS2	934.75	594.676	0.636187	864.789	502.383	0.580932	0.913146	2110.11	717.893	0.340215	1616.13	876.471	0.542327	1.59407	1.25361	Homo sapiens leucyl-tRNA synthetase 2, mitochondrial (LARS2), nuclear gene encoding mitochondrial protein, mRNA.	ILMN_1700168	NM_015340.3
1603	ZBED3	475.943	374.342	0.786528	410.742	433.503	1.05541	1.34187	581.288	405.591	0.697747	575.354	467.795	0.813055	1.16526	1.25356	Homo sapiens zinc finger, BED-type containing 3 (ZBED3), mRNA.	ILMN_1683215	NM_032367.1
1604	HABP4	983.456	1682.07	1.71037	894.524	1992.92	2.22791	1.30259	1495.06	3440.2	2.30104	1366.01	3785.86	2.77146	1.20444	1.25352	Homo sapiens hyaluronan binding protein 4 (HABP4), mRNA.	ILMN_2107991	NM_014282.1
1605	CRTC2	695.957	1137.14	1.63393	575.685	1210.3	2.10236	1.28669	688.326	1394.51	2.02594	580.968	1436.16	2.47201	1.22018	1.25344	Homo sapiens CREB regulated transcription coactivator 2 (CRTC2), mRNA.	ILMN_1657771	NM_181715.1
1606	OAS1	359.276	336.412	0.93636	359.778	443.131	1.23168	1.31539	402.448	347.508	0.863486	326.544	335.952	1.02881	1.19146	1.25343	Homo sapiens 2',5'-oligoadenylate synthetase 1, 40/46kDa (OAS1), transcript variant 3, mRNA.	ILMN_2410826	NM_016816.2
1607	RAPH1	307.181	261.418	0.851023	307.812	314.109	1.02046	1.19909	356.201	279.766	0.785417	271.258	278.615	1.02712	1.30774	1.25342	Homo sapiens Ras association (RalGDS/AF-6) and pleckstrin homology domains 1 (RAPH1), transcript variant 3, mRNA.	ILMN_1691787	NM_203365.2
1608	FALZ	293.834	260.082	0.885131	274.058	317.074	1.15696	1.30711	341.664	312.613	0.914971	318.357	349.441	1.09764	1.19964	1.25337	Homo sapiens fetal Alzheimer antigen (FALZ), transcript variant 1, mRNA.	ILMN_1688381	NM_182641.2
1609	HRIHFB2122	336.097	332.342	0.988828	307.234	317.837	1.03451	1.0462	1991.96	2250.02	1.12955	1726.41	2848	1.64966	1.46046	1.25333	Homo sapiens Tara-like protein (HRIHFB2122), transcript variant 1, mRNA.	ILMN_1809145	NM_138632.1
1610	CLN6	636.615	952.311	1.4959	594.676	1225.12	2.06015	1.3772	735.765	1487.89	2.02224	705.644	1611.61	2.28388	1.12938	1.25329	Homo sapiens ceroid-lipofuscinosis, neuronal 6, late infantile, variant (CLN6), mRNA.	ILMN_1776267	NM_017882.1
1611	PRKCZ	311.854	257.379	0.82532	269.03	253.255	0.941362	1.1406	7867.44	7362.86	0.935864	7453.59	9527.36	1.27822	1.36582	1.25321	Homo sapiens protein kinase C, zeta (PRKCZ), transcript variant 1, mRNA.	ILMN_1662155	NM_001033582.1
1612	C9ORF24	307.141	236.553	0.770177	259.108	278.467	1.07472	1.39541	268.33	269.52	1.00444	268.122	299.113	1.11559	1.11066	1.25304	Homo sapiens chromosome 9 open reading frame 24 (C9orf24), transcript variant 1, mRNA.	ILMN_2365023	NM_147168.1
1613	NGDN	321.577	247.474	0.769564	319.277	287.55	0.90063	1.17031	492.735	390.698	0.792917	371.221	392.997	1.05866	1.33514	1.25273	Homo sapiens neuroguidin, EIF4E binding protein (NGDN), transcript variant 2, mRNA. XM_941350 XM_945161 XM_945163 XM_945166 XM_945170	ILMN_2324998	NM_015514.1
1614	NDEL1	545.632	613.701	1.12475	520.221	863.802	1.66045	1.47628	10391.7	17724.3	1.70562	10986.2	19278.5	1.7548	1.02883	1.25256	Homo sapiens nudE nuclear distribution gene E homolog (A. nidulans)-like 1 (NDEL1), transcript variant 2, mRNA.	ILMN_2397199	NM_030808.3
1615	ZNF295	3550.64	2137.49	0.602002	3445.26	3206.33	0.930651	1.54593	7914.05	5114.02	0.646195	7025.29	4354.36	0.619812	0.959171	1.25255	Homo sapiens zinc finger protein 295 (ZNF295), mRNA.	ILMN_1782110	NM_020727.3
1616	PTK7	388.202	377.262	0.97182	357.865	413.416	1.15523	1.18873	435.427	657.013	1.50889	393.489	781.462	1.98598	1.31618	1.25246	Homo sapiens PTK7 protein tyrosine kinase 7 (PTK7), transcript variant PTK7-4, mRNA.	ILMN_1662166	NM_152882.2
1617	TRAF3IP3	280.169	259.979	0.927936	263.77	276.969	1.05004	1.13159	267.531	238.363	0.890972	248.891	304.488	1.22338	1.37308	1.25233	Homo sapiens TRAF3 interacting protein 3 (TRAF3IP3), mRNA.	ILMN_1780397	NM_025228.1
1618	ARL6IP2	1016.25	969.348	0.953847	882.641	1185.04	1.3426	1.40757	2009.07	1716.78	0.854511	1902.5	1783.54	0.937473	1.09709	1.25233	Homo sapiens ADP-ribosylation factor-like 6 interacting protein 2 (ARL6IP2), mRNA.	ILMN_1716384	NM_022374.1
1619	SLCO4A1	448.72	434.989	0.969398	391.938	457.252	1.16664	1.20347	530.454	604.997	1.14053	447.845	664.427	1.48361	1.30081	1.25214	Homo sapiens solute carrier organic anion transporter family, member 4A1 (SLCO4A1), mRNA.	ILMN_1727200	NM_016354.3
1620	MAPK1	764.899	704.7	0.921299	687.585	828.978	1.20564	1.30863	1209.63	1163.58	0.961936	1029.65	1183.94	1.14986	1.19536	1.25199	Homo sapiens mitogen-activated protein kinase 1 (MAPK1), transcript variant 1, mRNA.	ILMN_1767320	NM_002745.4
1621	SRPK1	8477.82	5304.97	0.625746	8515.42	6967.53	0.818225	1.3076	19821.1	10504.3	0.529956	17589.9	11152.2	0.634012	1.19635	1.25197	Homo sapiens SFRS protein kinase 1 (SRPK1), mRNA.	ILMN_1798804	NM_003137.3
1622	LOH11CR2A	367.367	269.036	0.732337	301.979	287.812	0.953085	1.30143	469.832	418.483	0.890708	434.482	465.277	1.07088	1.20228	1.25185	Homo sapiens loss of heterozygosity, 11, chromosomal region 2, gene A (LOH11CR2A), transcript variant 1, mRNA.	ILMN_1682996	NM_198315.2
1623	EOMES	667.596	693.288	1.03848	668.865	915.854	1.36927	1.31852	1110.43	1040.05	0.936616	1170.09	1298.63	1.10985	1.18496	1.25174	Homo sapiens eomesodermin homolog (Xenopus laevis) (EOMES), mRNA.	ILMN_1760509	NM_005442.2
1624	PLA2G6	277.339	317.262	1.14395	263.197	392.482	1.49121	1.30356	366.998	296.811	0.808753	343.659	333.481	0.970384	1.19985	1.25171	Homo sapiens phospholipase A2, group VI (cytosolic, calcium-independent) (PLA2G6), transcript variant 1, mRNA.	ILMN_1697654	NM_003560.2
1625	ATP5G1	1194.75	827.504	0.692616	1170.75	1042.62	0.89056	1.28579	1737.55	1597.73	0.919529	2005.83	2245.71	1.11959	1.21757	1.25168	Homo sapiens ATP synthase, H+ transporting, mitochondrial F0 complex, subunit C1 (subunit 9) (ATP5G1), nuclear gene encoding mitochondrial protein, transcript variant 1, mRNA.	ILMN_1712430	NM_005175.2
1626	ELL3	1232.41	1261.89	1.02391	1163.72	1635.51	1.40541	1.37258	754.699	876.471	1.16135	697.145	915.404	1.31308	1.13064	1.25161	Homo sapiens elongation factor RNA polymerase II-like 3 (ELL3), mRNA.	ILMN_1771264	NM_025165.2
1627	DISC1	280.197	271.392	0.968575	223.501	295.279	1.32115	1.36402	371.426	376.474	1.01359	331.677	382.976	1.15466	1.13918	1.2516	Homo sapiens disrupted in schizophrenia 1 (DISC1), transcript variant S, mRNA.	ILMN_1695871	NM_001012959.1
1628	GLRB	788.849	1221.99	1.54908	668.966	1435.74	2.14621	1.38548	801.026	1133.72	1.41533	732.623	1158.66	1.58152	1.11742	1.25145	Homo sapiens glycine receptor, beta (GLRB), mRNA.	ILMN_1669631	NM_000824.2
1629	SYNJ1	280.414	262.756	0.93703	288.727	326.232	1.1299	1.20583	2677.61	1745.44	0.651863	2153.57	1820.51	0.845341	1.29681	1.25132	Homo sapiens synaptojanin 1 (SYNJ1), transcript variant 2, mRNA.	ILMN_2393968	NM_203446.1
1630	TUBB2A	1517.39	1955.32	1.28861	1811.99	2773.96	1.53089	1.18802	1141.37	903.555	0.791644	1104.4	1149.26	1.04062	1.3145	1.25126	Homo sapiens tubulin, beta 2A (TUBB2A), mRNA.	ILMN_2044813	NM_001069.2
1631	ABHD8	9596.14	11596.3	1.20843	8278.06	7600.72	0.918176	0.759808	9157.15	10045.8	1.09705	7336.53	14026.2	1.91183	1.74271	1.25126	Homo sapiens abhydrolase domain containing 8 (ABHD8), mRNA.	ILMN_1712707	NM_024527.3
1632	PLEKHA1	4439.44	9527.79	2.14617	4919.33	10415.6	2.11728	0.986537	6927.33	21718.6	3.1352	5491.3	26098.8	4.75276	1.51593	1.25123	Homo sapiens pleckstrin homology domain containing, family A (phosphoinositide binding specific) member 1 (PLEKHA1), transcript variant 2, mRNA.	ILMN_2394250	NM_021622.3
1633	TUBG1	7074.99	6492.07	0.917608	7440.33	9175.16	1.23317	1.34389	1251.8	931.06	0.743775	1094.59	943.168	0.861666	1.1585	1.2512	PREDICTED: Homo sapiens tubulin, gamma 1, transcript variant 4 (TUBG1), mRNA.	ILMN_2367743	XM_944510.1
1634	CASC4	554.917	605.656	1.09144	519.851	760.526	1.46297	1.34041	442.981	408.27	0.921642	427.12	457.392	1.07088	1.16192	1.25117	Homo sapiens cancer susceptibility candidate 4 (CASC4), transcript variant 1, mRNA.	ILMN_1686948	NM_138423.2
1635	TCBA1	320.042	358.431	1.11995	305.4	400.897	1.31269	1.1721	447.245	512.546	1.14601	330.88	504.403	1.52443	1.33021	1.25115	Homo sapiens T-cell lymphoma breakpoint associated target 1 (TCBA1), mRNA.	ILMN_1671107	NM_153355.2
1636	MGC20255	4080.97	2773.96	0.679731	3644.33	3146.48	0.86339	1.27019	3752.71	3018.35	0.804314	3654.55	3621.32	0.990908	1.23199	1.25109	Homo sapiens coiled-coil domain containing 97 (CCDC97), mRNA.	ILMN_1801600	NM_052848.1
1637	HIST1H1B	276.247	296.272	1.07249	253.519	334.3	1.31864	1.22952	287.203	258.805	0.901122	257.259	295.011	1.14675	1.27258	1.25105	Homo sapiens histone cluster 1, H1b (HIST1H1B), mRNA.	ILMN_1653251	NM_005322.2
1638	CCNE1	322.779	324.098	1.00409	274.962	311.185	1.13174	1.12713	1890.9	12529.9	6.62642	1626.25	14816.7	9.11097	1.37495	1.25104	Homo sapiens cyclin E1 (CCNE1), transcript variant 1, mRNA.	ILMN_2374425	NM_001238.1
1639	PSRC2	330.65	267.925	0.810297	303.236	289.11	0.953415	1.17662	491.465	318.785	0.648642	382.396	328.752	0.859717	1.32541	1.25102	Homo sapiens proline/serine-rich coiled-coil 2 (PSRC2), mRNA.	ILMN_1803590	NM_144982.3
1640	LAMC2	319.453	290.238	0.908548	320.402	342.204	1.06804	1.17555	367.892	278.927	0.758175	333.36	335.249	1.00567	1.32643	1.25099	Homo sapiens laminin, gamma 2 (LAMC2), transcript variant 1, mRNA.	ILMN_1706519	NM_018891.1
1641	TROVE2	424.345	444.48	1.04745	369.986	568.098	1.53546	1.4659	586.434	792.888	1.35205	511.372	716.138	1.40043	1.03578	1.25084	Homo sapiens TROVE domain family, member 2 (TROVE2), mRNA.	ILMN_1738909	NM_001042369.1
1642	SP8	714.403	732.219	1.02494	712.883	919.276	1.28952	1.25814	761.402	568.526	0.746684	693.326	643.673	0.928383	1.24334	1.25074	Homo sapiens Sp8 transcription factor (SP8), transcript variant 1, mRNA.	ILMN_1699803	NM_182700.2
1643	C6ORF48	840.747	742.91	0.883631	790.783	848.094	1.07247	1.21371	2290.62	1284.01	0.56055	1865.58	1346.53	0.721776	1.28762	1.25067	Homo sapiens chromosome 6 open reading frame 48 (C6orf48), transcript variant 1, mRNA.	ILMN_2285708	NM_001040437.1
1644	C10ORF4	696.746	570.205	0.818383	622.359	597.787	0.960518	1.17368	445.259	365.402	0.82065	378.471	412.286	1.08935	1.32742	1.25055	Homo sapiens chromosome 10 open reading frame 4 (C10orf4), transcript variant FRA10AC1-3.1, mRNA.	ILMN_1672711	NM_203441.2
1645	HYAL2	366.319	331.02	0.903637	334.206	393.281	1.17676	1.30225	481.994	499.58	1.03649	441.923	549.004	1.24231	1.19858	1.25041	Homo sapiens hyaluronoglucosaminidase 2 (HYAL2), transcript variant 2, mRNA.	ILMN_1668283	NM_033158.2
1646	TMED5	4489.44	3387.06	0.754451	4027.95	4092.13	1.01593	1.34659	6825.23	8854.07	1.29726	4749.98	7110.08	1.49687	1.15387	1.25023	Homo sapiens transmembrane emp24 protein transport domain containing 5 (TMED5), mRNA.	ILMN_1803279	NM_016040.3
1647	SNAI2	916.441	1706.43	1.86202	1036.14	2866.37	2.76638	1.48569	1063.32	1108.96	1.04292	1290.17	1365.41	1.05832	1.01476	1.25023	Homo sapiens snail homolog 2 (Drosophila) (SNAI2), mRNA.	ILMN_2082585	NM_003068.3
1648	MYL4	324.136	265.562	0.819291	258.374	255.151	0.987527	1.20534	295.849	301.453	1.01894	246.645	325.422	1.31939	1.29487	1.2501	Homo sapiens myosin, light chain 4, alkali; atrial, embryonic (MYL4), transcript variant 1, mRNA.	ILMN_1716062	NM_002476.2
1649	FCAR	273.059	203.369	0.744779	249.828	251.594	1.00707	1.35217	3438.68	7498.64	2.18068	4209.66	10538	2.50328	1.14794	1.25005	Homo sapiens Fc fragment of IgA, receptor for (FCAR), transcript variant 9, mRNA.	ILMN_2379967	NM_133279.1
1650	DRAP1	9726.32	13317.1	1.36918	7741.24	14489.4	1.87172	1.36703	6464.55	11222.1	1.73595	6768.19	13311.9	1.96684	1.13301	1.25002	Homo sapiens DR1-associated protein 1 (negative cofactor 2 alpha) (DRAP1), mRNA.	ILMN_2112301	NM_006442.2
1651	FGFRL1	525.149	544.333	1.03653	555.721	657.052	1.18234	1.14067	2655.25	4204.95	1.58364	2796.09	6018.32	2.15241	1.35916	1.24991	Homo sapiens fibroblast growth factor receptor-like 1 (FGFRL1), transcript variant 2, mRNA.	ILMN_1795865	NM_001004358.1
1652	ABCB9	749.986	954.361	1.27251	803.042	1222.43	1.52225	1.19626	1150.07	1980.31	1.7219	1117.54	2508.21	2.2444	1.30344	1.24985	Homo sapiens ATP-binding cassette, sub-family B (MDR/TAP), member 9 (ABCB9), transcript variant 2, mRNA.	ILMN_2343048	NM_203444.1
1653	ZNF92	336.55	260.618	0.774381	323.718	328.185	1.0138	1.30918	408.295	349.964	0.857137	282.518	288.256	1.02031	1.19037	1.24977	Homo sapiens zinc finger protein 92 (ZNF92), transcript variant 1, mRNA.	ILMN_2348259	NM_152626.2
1654	ATP6V0B	976.118	1014.2	1.03902	1060.69	1240.83	1.16983	1.1259	2351.16	2804.09	1.19264	2073.05	3395.93	1.63813	1.37353	1.24971	Homo sapiens ATPase, H+ transporting, lysosomal 21kDa, V0 subunit b (ATP6V0B), transcript variant 2, mRNA.	ILMN_2353642	NM_004047.2
1655	BLMH	2737.89	2940.8	1.07411	2594.3	2440.94	0.940886	0.875966	8152.83	4871.64	0.59754	6938.43	6730.47	0.970028	1.62337	1.24967	Homo sapiens bleomycin hydrolase (BLMH), mRNA.	ILMN_1721921	NM_000386.2
1656	ULBP3	305.834	286.136	0.935594	316.914	323.049	1.01936	1.08953	414.671	346.975	0.836748	336.606	397.07	1.17963	1.40978	1.24965	Homo sapiens UL16 binding protein 3 (ULBP3), mRNA.	ILMN_1769910	NM_024518.1
1657	GOLPH3	10043.9	7755.66	0.77218	9712.39	12145.1	1.25048	1.61941	15040.8	13150.5	0.874323	14382.5	11064.4	0.769294	0.879873	1.24964	Homo sapiens golgi phosphoprotein 3 (coat-protein) (GOLPH3), mRNA.	ILMN_1708841	NM_022130.3
1658	DNAL4	7656.98	10620.6	1.38705	4185.73	6651.57	1.58911	1.14568	5934.91	10917.5	1.83953	4950.1	12325.7	2.48999	1.3536	1.24964	Homo sapiens dynein, axonemal, light chain 4 (DNAL4), mRNA.	ILMN_1801845	NM_005740.2
1659	LDLRAD1	300.822	266	0.884244	267.857	288.314	1.07637	1.21728	297.897	297.965	1.00023	306.963	393.545	1.28206	1.28176	1.24952	Homo sapiens low density lipoprotein receptor class A domain containing 1 (LDLRAD1), mRNA.	ILMN_1731343	NM_001010978.2
1660	DYNLT3	335.635	349.251	1.04057	368.464	472.549	1.28248	1.23248	291.008	287.998	0.989658	334.075	418.628	1.2531	1.26619	1.24934	Homo sapiens dynein, light chain, Tctex-type 3 (DYNLT3), mRNA.	ILMN_2162564	NM_006520.1
1661	MAPK10	282.252	242.03	0.857497	284.012	299.742	1.05538	1.23077	262.867	238.495	0.907282	257.881	296.631	1.15027	1.26781	1.24929	Homo sapiens mitogen-activated protein kinase 10 (MAPK10), transcript variant 4, mRNA.	ILMN_1766904	NM_138981.1
1662	PRMT6	11031.3	12250.8	1.11055	11964.7	16007	1.33786	1.20468	10799.8	12905.3	1.19496	10049	15535.4	1.54597	1.29374	1.24921	Homo sapiens protein arginine methyltransferase 6 (PRMT6), mRNA.	ILMN_2234229	NM_018137.1
1663	RTN3	2102.84	2078.77	0.988554	1975.01	2767.58	1.4013	1.41753	298.594	310.727	1.04064	272.329	306.264	1.12461	1.08069	1.24911	Homo sapiens reticulon 3 (RTN3), transcript variant 3, mRNA.	ILMN_2363065	NM_201428.1
1664	EIF4G2	15106.7	8629.67	0.571249	14340.8	12402.1	0.864813	1.5139	50140.6	28482.5	0.568052	44487.2	24874.7	0.559142	0.984315	1.24911	Homo sapiens eukaryotic translation initiation factor 4 gamma, 2 (EIF4G2), mRNA.	ILMN_1761519	NM_001418.1
1665	CDC14A	251.938	234.772	0.931865	223.982	247.273	1.10398	1.1847	273.539	234.026	0.855547	263.272	295.82	1.12363	1.31335	1.24903	Homo sapiens CDC14 cell division cycle 14 homolog A (S. cerevisiae) (CDC14A), transcript variant 2, mRNA.	ILMN_2244653	NM_003672.2
1666	FYTTD1	488.033	431.642	0.884452	409.271	434.859	1.06252	1.20133	5869.61	6455.23	1.09977	4504.52	6423.84	1.42609	1.29671	1.24902	Homo sapiens forty-two-three domain containing 1 (FYTTD1), transcript variant 1, mRNA.	ILMN_1683786	NM_032288.5
1667	PHF6	299.675	248.806	0.830252	283.792	296.785	1.04578	1.2596	503.571	323.703	0.642816	488.567	388.937	0.796076	1.23842	1.24901	Homo sapiens PHD finger protein 6 (PHF6), transcript variant 3, mRNA.	ILMN_1714749	NM_032335.2
1668	TSSC1	4443.28	3714.27	0.835929	4217.59	4279.86	1.01477	1.21394	6368.61	4716.98	0.740662	7046.86	6699.27	0.950675	1.28355	1.24874	Homo sapiens tumor suppressing subtransferable candidate 1 (TSSC1), mRNA.	ILMN_2129349	NM_003310.1
1669	NPAL2	270.613	273.981	1.01245	248.977	272.744	1.09546	1.08199	316.288	272.912	0.86286	254.068	310.309	1.22136	1.41548	1.24874	Homo sapiens NIPA-like domain containing 2 (NPAL2), mRNA.	ILMN_2145708	NM_024759.1
1670	PLXNA2	297.138	289.756	0.975154	290.103	308.72	1.06418	1.09129	435.007	377.969	0.868879	386.581	472.284	1.2217	1.40606	1.24868	Homo sapiens plexin A2 (PLXNA2), mRNA.	ILMN_1680617	NM_025179.2
1671	XK	438.335	385.514	0.879496	480.421	560.893	1.1675	1.32747	463.002	539.753	1.16577	436.194	594.686	1.36335	1.16949	1.24848	Homo sapiens X-linked Kx blood group (McLeod syndrome) (XK), mRNA.	ILMN_1759117	NM_021083.2
1672	PSCD2	1108.74	1299.74	1.17226	1096.67	1583.69	1.44409	1.23188	2044.23	1540.32	0.753495	1843.31	1756.9	0.953125	1.26494	1.24841	Homo sapiens pleckstrin homology, Sec7 and coiled-coil domains 2 (cytohesin-2) (PSCD2), transcript variant 2, mRNA.	ILMN_2377459	NM_004228.4
1673	C10ORF61	1140.75	1178.2	1.03283	1267.27	1708.92	1.3485	1.30564	310.08	312.603	1.00814	297.856	357.686	1.20087	1.19118	1.24841	Homo sapiens chromosome 10 open reading frame 61 (C10orf61), transcript variant 2, mRNA.	ILMN_1678652	NM_001013840.1
1674	AGL	286.813	250.163	0.872217	259.31	300.021	1.157	1.3265	295.449	310.054	1.04943	293.952	360.937	1.22788	1.17004	1.24827	Homo sapiens amylo-1, 6-glucosidase, 4-alpha-glucanotransferase (glycogen debranching enzyme, glycogen storage disease type III) (AGL), transcript variant 6, mRNA.	ILMN_2274377	NM_000642.1
1675	DMRT2	339.485	282.692	0.832708	301.078	315.727	1.04865	1.25933	323.484	314.81	0.973186	294.73	354.755	1.20366	1.23683	1.24808	Homo sapiens doublesex and mab-3 related transcription factor 2 (DMRT2), transcript variant 1, mRNA.	ILMN_1751785	NM_181872.1
1676	FLJ22471	4610.81	6954.99	1.50841	3360.13	4980.81	1.48233	0.982708	6444.87	14246.9	2.21059	6012.51	20112.8	3.34515	1.51324	1.24798	Homo sapiens coiled-coil domain containing 92 (CCDC92), mRNA.	ILMN_1731107	NM_025140.1
1677	TSPAN13	3048.07	6732.96	2.20893	3400.18	8582.58	2.52415	1.14271	3095.03	11627.7	3.75688	2634.09	13390.8	5.08365	1.35316	1.24793	Homo sapiens tetraspanin 13 (TSPAN13), mRNA.	ILMN_2130525	NM_014399.3
1678	KRTAP3-1	277.309	224.806	0.810673	241.744	232.248	0.960716	1.18509	258.393	193.156	0.747529	252.431	247.342	0.97984	1.31077	1.24793	Homo sapiens keratin associated protein 3-1 (KRTAP3-1), mRNA.	ILMN_1655251	NM_031958.1
1679	SIRT1	6774.21	5124.07	0.756409	5726.98	5679.72	0.991747	1.31113	7950.21	5763.09	0.724897	6378.4	5475.34	0.858418	1.18419	1.24766	Homo sapiens sirtuin (silent mating type information regulation 2 homolog) 1 (S. cerevisiae) (SIRT1), mRNA.	ILMN_1739083	NM_012238.3
1680	MLX	1175.03	1206.26	1.02658	1026.38	1419.87	1.38338	1.34756	1628.97	1421.47	0.872621	1655.09	1657.34	1.00135	1.14752	1.24754	Homo sapiens MAX-like protein X (MLX), transcript variant 2, mRNA.	ILMN_2401618	NM_198205.1
1681	ATP1B3	11559.8	15318	1.32512	11055	18842.3	1.70442	1.28624	13696.4	14201.8	1.0369	11733.7	14701.1	1.2529	1.20831	1.24728	PREDICTED: Homo sapiens ATPase, Na+/K+ transporting, beta 3 polypeptide, transcript variant 3 (ATP1B3), mRNA.	ILMN_1654322	XM_945505.1
1682	DKK3	263.148	303.228	1.15231	268.627	290.719	1.08224	0.939194	345.636	322.812	0.933963	308.535	448.176	1.45259	1.5553	1.24725	Homo sapiens dickkopf homolog 3 (Xenopus laevis) (DKK3), transcript variant 1, mRNA.	ILMN_2398159	NM_015881.5
1683	SLC6A20	249.576	234.149	0.938187	254.783	239.483	0.939949	1.00188	318.266	269.458	0.846644	263.836	333.409	1.26369	1.49259	1.24724	Homo sapiens solute carrier family 6 (proline IMINO transporter), member 20 (SLC6A20), transcript variant 2, mRNA.	ILMN_1687986	NM_020208.2
1684	RPSA	3521.47	3853.45	1.09427	3257.53	5288.2	1.62338	1.48353	69564.2	68890.9	0.990321	69343.6	69421.6	1.00112	1.01091	1.24722	Homo sapiens ribosomal protein SA (RPSA), transcript variant 1, mRNA.	ILMN_2411723	NM_002295.4
1685	CAMSAP1	4187.49	2506.92	0.598669	3867.8	2804.05	0.724974	1.21098	7269.61	3972.5	0.546453	6924.69	4856.42	0.701319	1.2834	1.24719	Homo sapiens calmodulin regulated spectrin-associated protein 1 (CAMSAP1), mRNA.	ILMN_1811957	NM_015447.1
1686	LOC642980	450.556	347.056	0.770285	432.99	450.505	1.04045	1.35074	460.262	354.536	0.770291	418.443	368.588	0.880857	1.14354	1.24714	Homo sapiens hypothetical protein LOC642980 (LOC642980), mRNA.	ILMN_1746369	NM_001039761.2
1687	SUPT16H	5642.21	3284.62	0.582151	5685.5	4599.71	0.809025	1.38972	14682.3	9297.43	0.633241	14004	9794.93	0.69944	1.10454	1.24713	Homo sapiens suppressor of Ty 16 homolog (S. cerevisiae) (SUPT16H), mRNA.	ILMN_1781516	NM_007192.2
1688	DMAP1	3096.33	2501.34	0.807842	2420.86	2086.91	0.862055	1.06711	7829.11	5244.56	0.669879	7034.79	6725.27	0.956002	1.42713	1.24712	Homo sapiens DNA methyltransferase 1 associated protein 1 (DMAP1), mRNA.	ILMN_2328813	NM_019100.3
1689	C20ORF22	1072.57	1348.31	1.25709	1171.41	1467.32	1.25261	0.99644	1181.62	1087.36	0.920222	1082.83	1492.45	1.37829	1.49778	1.24711	Homo sapiens chromosome 20 open reading frame 22 (C20orf22), mRNA.	ILMN_1745116	NM_015600.2
1690	RAD1	2562.64	2405.38	0.938633	2791.32	3058.19	1.09561	1.16724	305.111	290.458	0.951974	244.087	308.3	1.26307	1.32679	1.24702	Homo sapiens RAD1 homolog (S. pombe) (RAD1), transcript variant 3, mRNA.	ILMN_1737635	NM_133377.2
1691	CTNNB1	344.831	324.12	0.93994	333.535	352.469	1.05677	1.12429	486.05	339.968	0.69945	444.706	426.014	0.957969	1.3696	1.24695	Homo sapiens catenin (cadherin-associated protein), beta 1, 88kDa (CTNNB1), mRNA. XM_945653 XM_945654 XM_945655 XM_945657	ILMN_1757350	NM_001904.2
1692	GNAZ	405.771	517.028	1.27419	429.568	481.286	1.12039	0.879302	550.808	669.057	1.21468	418.886	821.474	1.96109	1.61449	1.2469	Homo sapiens guanine nucleotide binding protein (G protein), alpha z polypeptide (GNAZ), mRNA.	ILMN_1766182	NM_002073.2
1693	GANC	257.728	256.521	0.995317	285.887	296.502	1.03713	1.04201	314.34	275.1	0.875166	239.553	304.359	1.27053	1.45176	1.24688	Homo sapiens glucosidase, alpha; neutral C (GANC), mRNA.	ILMN_1812256	NM_198141.2
1694	FAM35A	1207.96	1439.7	1.19184	1152.65	2155.64	1.87016	1.56913	1484.36	2972.32	2.00243	1411.32	2612.93	1.85141	0.924581	1.24686	Homo sapiens family with sequence similarity 35, member A (FAM35A), mRNA.	ILMN_1761594	NM_019054.1
1695	MRPL4	1399.27	1446.45	1.03371	1308.84	1867.14	1.42656	1.38003	1248.42	1233.2	0.987809	1277.16	1404.68	1.09985	1.11342	1.24672	Homo sapiens mitochondrial ribosomal protein L4 (MRPL4), nuclear gene encoding mitochondrial protein, transcript variant 1, mRNA.	ILMN_2352042	NM_146388.1
1696	TSC22D3	10174.5	10043.9	0.987164	8200.67	10334.1	1.26016	1.27654	1244.91	757.601	0.608557	1335.38	988.655	0.740357	1.21658	1.24656	Homo sapiens TSC22 domain family, member 3 (TSC22D3), transcript variant 2, mRNA.	ILMN_1695382	NM_004089.3
1697	GALE	315.951	263.197	0.83303	313.76	321.356	1.02421	1.2295	1467.75	1725.83	1.17583	1594.73	2368.21	1.48502	1.26295	1.24623	Homo sapiens UDP-galactose-4-epimerase (GALE), transcript variant 1, mRNA.	ILMN_1792168	NM_001008216.1
[truncated: 22,829 more rows]
