# Supplementary material for: A Viral microRNA Down-Regulates Multiple Cell Cycle Genes through mRNA 5′UTRs
Source: PLoS Pathog. 2010 Jun 24;6(6):e1000967. doi: 10.1371/journal.ppat.1000967 (PMC2891821; doi:10.1371/journal.ppat.1000967)
Supplement: Table S2 — Full data set for RISC-IP analysis of miR-US25-1 pull downs using biotin approach. Data analyzed as for Table S1. (5.51 MB ZIP) [file ppat.1000967.s004.zip]

Archive with 3 entries (2 files):
- Supplemental table 2.xls
- __MACOSX/
- __MACOSX/._Supplemental table 2.xls
