# Supplementary material for: A Viral microRNA Down-Regulates Multiple Cell Cycle Genes through mRNA 5′UTRs
Source: PLoS Pathog. 2010 Jun 24;6(6):e1000967. doi: 10.1371/journal.ppat.1000967 (PMC2891821; doi:10.1371/journal.ppat.1000967)
Supplement: Table S2 — Full data set for RISC-IP analysis of miR-US25-1 pull downs using biotin approach. Data analyzed as for Table S1. (5.51 MB ZIP) [file ppat.1000967.s004.zip › Supplemental table 2.xls]

## Sheet: Sheet1
			Biotin 5-2 A			Biotin 25-1 A				Biotin 5-2 B			Biotin 25-1 B
Rank	TargetID	Total	IP	Ratio	Total	IP	Ratio	Enrichment A	Total	IP	Ratio	Total	IP	Ratio	Enrichment B	Enrichment Ave	DEFINITION	PROBE_ID	REFSEQ_ID
1	BCKDHA	4461.32	1513.68	0.33929	3014.24	19160.8	6.35676	18.7355	6767.96	2008.42	0.296754	4411.23	37485.8	8.4978	28.6358	23.6857	Homo sapiens branched chain keto acid dehydrogenase E1, alpha polypeptide (BCKDHA), mRNA.	ILMN_1735979	NM_000709.2
2	BRCC3	1485.28	786.906	0.529805	1421.96	8681.41	6.10524	11.5236	955.953	631.05	0.660127	914.002	8208.19	8.9805	13.6042	12.5639	Homo sapiens BRCA1/BRCA2-containing complex, subunit 3 (BRCC3), transcript variant 1, mRNA.	ILMN_1697546	NM_024332.2
3	CCNE2	2958.24	2078.19	0.702509	4349.94	25833.5	5.93882	8.45373	199.4	195.049	0.978178	281.865	4377.57	15.5308	15.8772	12.1655	Homo sapiens cyclin E2 (CCNE2), transcript variant 2, mRNA.	ILMN_2412384	NM_057749.1
4	LGALS3	365.307	368.816	1.00961	364.428	1380.85	3.78909	3.75304	342.324	465.495	1.35981	348.431	8527.62	24.4743	17.9984	10.8757	Homo sapiens lectin, galactoside-binding, soluble, 3 (galectin 3) (LGALS3), mRNA.	ILMN_1803788	NM_002306.1
5	EXOSC4	2199.39	1722.57	0.783203	2486.48	13532.2	5.44231	6.94878	4018.61	3200.15	0.796331	3280.28	38356.1	11.6929	14.6835	10.8161	Homo sapiens exosome component 4 (EXOSC4), mRNA.	ILMN_1745271	NM_019037.2
6	CD147	1506.06	3604.69	2.39346	1526.82	16622.2	10.8868	4.54858	1629.16	2681.03	1.64565	1422.39	33790.8	23.7564	14.4359	9.49222	Homo sapiens basigin (Ok blood group) (BSG), transcript variant 2, mRNA.	ILMN_1778374	NM_198589.1
7	PLEC1	308.506	292.763	0.94897	313.83	529.729	1.68795	1.77872	256.498	229.555	0.89496	254.885	3832.6	15.0366	16.8014	9.29006	Homo sapiens plectin 1, intermediate filament binding protein 500kDa (PLEC1), transcript variant 6, mRNA.	ILMN_1801899	NM_201384.1
8	AGPS	2183.23	1193.15	0.546509	2426.79	8646.26	3.56284	6.51927	2959.57	1356.85	0.458462	3077.84	15141	4.91937	10.7302	8.62471	Homo sapiens alkylglycerone phosphate synthase (AGPS), mRNA.	ILMN_1698209	NM_003659.1
9	PSMD11	1035.7	452.093	0.436508	833.179	2781.67	3.33862	7.64847	1412.73	728.353	0.515563	1169.67	5220.64	4.46335	8.65725	8.15286	Homo sapiens proteasome (prosome, macropain) 26S subunit, non-ATPase, 11 (PSMD11), mRNA.	ILMN_1800952	NM_002815.2
10	ASRGL1	817.475	459.938	0.562632	1026.62	3305.44	3.21974	5.72264	939.393	542.037	0.577008	1049.92	6053.35	5.76551	9.99209	7.85736	Homo sapiens asparaginase like 1 (ASRGL1), mRNA.	ILMN_1810199	NM_025080.2
11	PDDC1	630.634	447.882	0.71021	598.921	1591.51	2.6573	3.74157	689.518	478.669	0.694208	599.751	4772.46	7.9574	11.4626	7.60206	Homo sapiens Parkinson disease 7 domain containing 1 (PDDC1), mRNA.	ILMN_1801215	NM_182612.1
12	LOC440093	345.967	304.477	0.880075	332.364	927.278	2.78995	3.17013	300.927	430.878	1.43184	299.655	4591.47	15.3225	10.7013	6.93571	Homo sapiens similar to H3 histone, family 3B (LOC440093), mRNA.	ILMN_2061979	NM_001013699.1
13	CCDC58	2614.83	3474.61	1.32881	2229.61	19639.9	8.80867	6.629	4603.55	6941.93	1.50795	5155.59	53619.9	10.4003	6.89699	6.76299	Homo sapiens coiled-coil domain containing 58 (CCDC58), mRNA.	ILMN_1686920	NM_001017928.2
14	DLST	1007.32	1328.22	1.31857	938.485	7250.77	7.72604	5.85941	1472.34	1565.58	1.06333	1412.73	10543.3	7.46302	7.01853	6.43897	Homo sapiens dihydrolipoamide S-succinyltransferase (E2 component of 2-oxo-glutarate complex) (DLST), mRNA.	ILMN_1773228	NM_001933.3
15	POP4	1591.06	1076.51	0.676598	1743.67	5005.96	2.87094	4.2432	3139.09	2636.97	0.840043	2710.19	19410.7	7.16209	8.52586	6.38453	Homo sapiens processing of precursor 4, ribonuclease P/MRP subunit (S. cerevisiae) (POP4), mRNA.	ILMN_1696383	NM_006627.1
16	PPIH	10024.8	7031.26	0.701388	8846.03	32136.2	3.63284	5.1795	14912.3	10137.1	0.679782	12803.3	65553.7	5.12006	7.53193	6.35571	Homo sapiens peptidylprolyl isomerase H (cyclophilin H) (PPIH), mRNA.	ILMN_1801913	NM_006347.3
17	PIGK	1063.1	1914.54	1.80089	890.288	4631.97	5.20277	2.88899	826.446	1497.84	1.81239	790.642	13081	16.5448	9.12872	6.00886	Homo sapiens phosphatidylinositol glycan, class K (PIGK), mRNA.	ILMN_1772743	NM_005482.1
18	CCNE2	280.112	279.462	0.997681	297.63	1032.25	3.46823	3.47629	2320.75	2413.8	1.04009	2996.15	26273.6	8.76911	8.43107	5.95368	Homo sapiens cyclin E2 (CCNE2), mRNA.	ILMN_1651260	NM_057735.1
19	VPS37D	2690.44	3354.87	1.24696	3859.76	22185	5.74778	4.60944	4639.27	5096.57	1.09857	5218.08	41004	7.85805	7.15297	5.88121	PREDICTED: Homo sapiens vacuolar protein sorting 37D (yeast) (VPS37D), mRNA.	ILMN_1692865	XM_376631.3
20	MGC72075	552.467	386.418	0.69944	636.921	1398.6	2.19587	3.13947	464.992	417.05	0.896898	628.939	4790.47	7.61676	8.49234	5.8159	Homo sapiens chromosome 7 open reading frame 46 (C7orf46), mRNA.	ILMN_1674498	NM_199136.1
21	NUBP1	1223.75	729.668	0.596254	1261.46	2403.77	1.90554	3.19585	1303.5	794.557	0.609559	1371.49	6980.92	5.09003	8.35035	5.7731	Homo sapiens nucleotide binding protein 1 (MinD homolog, E. coli) (NUBP1), mRNA.	ILMN_1689342	NM_002484.1
22	BLVRA	4922.91	3682.89	0.748113	5101.37	13262.6	2.59982	3.47516	9878	5678.25	0.574839	10258.1	46215.8	4.5053	7.8375	5.65633	Homo sapiens biliverdin reductase A (BLVRA), mRNA.	ILMN_1691436	NM_000712.3
23	AIG1	904.245	1951.07	2.15767	812.478	6234.99	7.67404	3.55663	997.252	2372.14	2.37868	958.811	17686.6	18.4464	7.7549	5.65576	Homo sapiens androgen-induced 1 (AIG1), mRNA.	ILMN_1797974	NM_016108.2
24	FANCL	290.899	290.869	0.999898	307.635	465.003	1.51154	1.5117	219.329	204.796	0.933738	207.179	1879.79	9.07328	9.71716	5.61443	Homo sapiens Fanconi anemia, complementation group L (FANCL), mRNA.	ILMN_2188909	NM_018062.2
25	ZNF79	319.138	367.092	1.15026	325.352	611.001	1.87797	1.63264	382.603	400.813	1.04759	340.868	3091.85	9.07053	8.65844	5.14554	Homo sapiens zinc finger protein 79 (ZNF79), mRNA.	ILMN_1794122	NM_007135.1
26	LOC723972	1117.19	546.68	0.489335	1230.78	1684.2	1.36839	2.79643	3387.59	713.191	0.210531	3349.04	5162.54	1.5415	7.32197	5.0592	Homo sapiens hepatopoietin PCn127 (LOC723972) on chromosome 15.	ILMN_2056002	NR_003144.1
27	C3ORF17	1405.59	755.934	0.537807	1234.03	1908.77	1.54678	2.87608	1958.75	1088.67	0.555796	1656.15	6654.44	4.01803	7.22933	5.05271	Homo sapiens chromosome 3 open reading frame 17 (C3orf17), transcript variant 1, mRNA.	ILMN_1688372	NM_015412.3
28	HIST2H4A	993.694	949.821	0.955849	1149.36	2628.97	2.28733	2.39298	1248.44	1311.87	1.05081	1262.57	10210.8	8.08727	7.69621	5.0446	Homo sapiens histone cluster 2, H4a (HIST2H4A), mRNA.	ILMN_2115340	NM_003548.2
29	HOXD13	1167.03	1063.1	0.910951	1247.43	2284.7	1.83153	2.01056	1457.01	943.318	0.647433	1234.92	6301.73	5.10294	7.88181	4.94619	Homo sapiens homeobox D13 (HOXD13), mRNA.	ILMN_1706901	NM_000523.2
30	RPL26L1	6972.07	8171.12	1.17198	5820.09	19498.5	3.3502	2.85859	7428.16	9162.47	1.23348	5585.94	47048.6	8.42269	6.82841	4.8435	Homo sapiens ribosomal protein L26-like 1 (RPL26L1), mRNA.	ILMN_2110532	NM_016093.2
31	HN1	3489.61	2419.64	0.693386	3338.21	6637.02	1.9882	2.86738	4484.35	2803.01	0.625064	3870.58	16404.6	4.23828	6.78055	4.82396	Homo sapiens hematological and neurological expressed 1 (HN1), transcript variant 1, mRNA.	ILMN_2384591	NM_016185.2
32	CCDC55	1098.26	618.663	0.56331	1048.56	1860.5	1.77434	3.14985	890.985	825.922	0.926976	964.505	5605.47	5.81176	6.26959	4.70972	Homo sapiens coiled-coil domain containing 55 (CCDC55), transcript variant 1, mRNA.	ILMN_1702541	NM_032141.2
33	ATP6V0C	949.131	1733.22	1.82612	1099.54	5411.21	4.92135	2.69498	1161.05	1131.55	0.974593	1150.71	6941.93	6.03273	6.19	4.44249	Homo sapiens ATPase, H+ transporting, lysosomal 16kDa, V0 subunit c (ATP6V0C), mRNA.	ILMN_1773849	NM_001694.2
34	TPK1	566.507	334.104	0.589761	382.939	632.366	1.65135	2.80003	510.373	323.89	0.634614	420.121	1617.53	3.85015	6.06692	4.43348	Homo sapiens thiamin pyrophosphokinase 1 (TPK1), mRNA.	ILMN_1804629	NM_022445.2
35	SGK	925.47	715.062	0.772647	654.442	2326.66	3.55518	4.60131	774.276	748.648	0.966901	623.318	2570.54	4.12397	4.26514	4.43322	Homo sapiens serum/glucocorticoid regulated kinase (SGK), mRNA.	ILMN_1702487	NM_005627.2
36	H3F3B	5570.7	4690.18	0.841936	8378.52	22863.8	2.72886	3.24117	5246.51	4056.46	0.773172	6100.04	26169.9	4.29012	5.54873	4.39495	Homo sapiens H3 histone, family 3B (H3.3B) (H3F3B), mRNA.	ILMN_1695706	NM_005324.3
37	NUP85	5284.96	2187.96	0.413997	5287.06	7363.92	1.39282	3.36432	7072.4	2737.9	0.387124	6109.24	12643.3	2.06953	5.34591	4.35512	Homo sapiens nucleoporin 85kDa (NUP85), mRNA.	ILMN_1669635	NM_024844.2
38	MT	2025.14	1406.22	0.694382	1856.34	3732.92	2.01091	2.89597	2897.17	1360.38	0.469553	1905	5144.03	2.70028	5.75076	4.32336	Homo sapiens malonyl-CoA:acyl carrier protein transacylase, mitochondrial (MT), nuclear gene encoding mitochondrial protein, transcript variant 1, mRNA.	ILMN_1745513	NM_173467.3
39	CBLB	739.964	591.192	0.798947	821.554	1949.73	2.37322	2.97043	922.35	746.032	0.808839	940.062	4226.01	4.49547	5.55793	4.26418	Homo sapiens Cas-Br-M (murine) ecotropic retroviral transforming sequence b (CBLB), mRNA.	ILMN_1685580	NM_170662.3
40	TSEN34	7116.04	4663.14	0.6553	9357.78	17294.5	1.84814	2.8203	8702.77	5304.08	0.60947	10823.4	37144.9	3.4319	5.63095	4.22562	Homo sapiens tRNA splicing endonuclease 34 homolog (S. cerevisiae) (TSEN34), mRNA.	ILMN_1673111	NM_001077446.1
41	SDCBP	4529.37	2856.33	0.630625	4711.79	11615.9	2.46529	3.90928	4860.74	4641.7	0.954937	4906.76	20174.3	4.11154	4.30556	4.10742	Homo sapiens syndecan binding protein (syntenin) (SDCBP), transcript variant 2, mRNA.	ILMN_2363586	NM_001007067.1
42	GTPBP8	3024.57	2299.57	0.760294	2315.38	4411.71	1.9054	2.50613	2213.16	2048.76	0.925716	1641.03	8657.03	5.27537	5.69869	4.10241	Homo sapiens GTP-binding protein 8 (putative) (GTPBP8), transcript variant 1, mRNA.	ILMN_2286514	NM_014170.2
43	NUCB2	1297.53	2183.23	1.68261	1040.4	5900.6	5.67145	3.37063	1102.14	3437.7	3.1191	1243.95	18742.6	15.067	4.83057	4.1006	Homo sapiens nucleobindin 2 (NUCB2), mRNA.	ILMN_1655913	NM_005013.1
44	MRPL16	1763.43	744.901	0.422416	1860.5	1981.61	1.06509	2.52144	2867.88	1627.89	0.567629	2954.84	9520.83	3.22211	5.67644	4.09894	Homo sapiens mitochondrial ribosomal protein L16 (MRPL16), nuclear gene encoding mitochondrial protein, mRNA.	ILMN_1730685	NM_017840.2
45	TNFAIP8	1067.04	381.067	0.357126	1047.84	1553.38	1.48246	4.15108	923.004	331.44	0.359089	922.186	1325.19	1.43701	4.00183	4.07646	Homo sapiens tumor necrosis factor, alpha-induced protein 8 (TNFAIP8), transcript variant 2, mRNA.	ILMN_2414325	NM_001077654.1
46	TPRKB	646.653	883.161	1.36574	472.719	940.159	1.98883	1.45623	1411.63	2871.92	2.03446	1063.77	14463.1	13.5961	6.68289	4.06956	Homo sapiens TP53RK binding protein (TPRKB), mRNA.	ILMN_2118910	NM_016058.1
47	SDHB	25684.4	18049	0.702722	22402.9	66661.8	2.97558	4.23437	24476	19410.7	0.793049	22470.6	69069.4	3.07377	3.87589	4.05513	Homo sapiens succinate dehydrogenase complex, subunit B, iron sulfur (Ip) (SDHB), mRNA.	ILMN_1667257	NM_003000.1
48	MAPRE2	5176.52	2115.93	0.408756	5658.12	7305.29	1.29112	3.15865	6310.17	2558.23	0.405414	6148.23	12093.5	1.96699	4.85182	4.00523	Homo sapiens microtubule-associated protein, RP/EB family, member 2 (MAPRE2), mRNA.	ILMN_1695276	NM_014268.1
49	NUP93	2887.61	1650.14	0.571455	2735.1	5084.8	1.85909	3.25326	3605.49	2136.89	0.592678	3683.8	10251.4	2.78284	4.69536	3.97431	Homo sapiens nucleoporin 93kDa (NUP93), mRNA.	ILMN_2196569	NM_014669.2
50	PSMA4	12399.5	8983.78	0.724529	13115.9	34330.7	2.61749	3.61268	20514.8	15386.6	0.750028	19683.2	63477.2	3.22493	4.29975	3.95622	Homo sapiens proteasome (prosome, macropain) subunit, alpha type, 4 (PSMA4), mRNA.	ILMN_2198376	NM_002789.3
51	ASAH1	404.741	347.091	0.857562	372.789	387.125	1.03845	1.21094	516.423	730.239	1.41403	482.605	4432.82	9.18519	6.49574	3.85334	Homo sapiens N-acylsphingosine amidohydrolase (acid ceramidase) 1 (ASAH1), transcript variant 2, mRNA.	ILMN_1655509	NM_177924.1
52	GAD1	619.767	512.816	0.827433	555.426	1116.55	2.01026	2.42951	657.175	609.394	0.927293	591.776	2886.86	4.8783	5.26079	3.84515	Homo sapiens glutamate decarboxylase 1 (brain, 67kDa) (GAD1), transcript variant GAD25, mRNA.	ILMN_1812859	NM_013445.3
53	CCT2	17946.4	11334.4	0.631568	16303.4	32662.5	2.00341	3.17212	21578.7	11890	0.551008	23974	56454.7	2.35483	4.27367	3.7229	Homo sapiens chaperonin containing TCP1, subunit 2 (beta) (CCT2), mRNA.	ILMN_1679382	NM_006431.2
54	CD320	1442.6	2987.59	2.07098	993.032	4795.39	4.82903	2.33177	1512.53	3551.76	2.34823	1030.77	12367.5	11.9983	5.10951	3.72064	Homo sapiens CD320 molecule (CD320), mRNA.	ILMN_2115633	NM_016579.2
55	ANKRD35	304.643	264.157	0.867103	277.065	272.982	0.985263	1.13627	184.841	212.754	1.15101	168.114	1208.93	7.19113	6.24767	3.69197	Homo sapiens ankyrin repeat domain 35 (ANKRD35), mRNA.	ILMN_2145153	NM_144698.3
56	FHOD1	1071.65	811.679	0.757407	680.298	1139.66	1.67524	2.21181	1226.18	920.304	0.750545	869.653	3361.53	3.86536	5.15007	3.68094	Homo sapiens formin homology 2 domain containing 1 (FHOD1), mRNA.	ILMN_1651776	NM_013241.1
57	ZNF620	352.865	339.419	0.961896	338.955	782.026	2.30717	2.39857	286.575	343.892	1.20001	321.063	1904.28	5.93118	4.94262	3.67059	Homo sapiens zinc finger protein 620 (ZNF620), mRNA.	ILMN_1742288	NM_175888.1
58	SGSH	947.073	2127.89	2.2468	1057.23	7603.97	7.19232	3.20113	1219.45	2560.68	2.09986	1230.51	10505.4	8.53743	4.06571	3.63342	Homo sapiens N-sulfoglucosamine sulfohydrolase (sulfamidase) (SGSH), mRNA.	ILMN_2133675	NM_000199.2
59	IDH3G	3319.24	3303.34	0.995212	4029.25	7648.25	1.89818	1.90731	3857.12	2791.03	0.723607	3903.78	15096.7	3.86719	5.34433	3.62582	Homo sapiens isocitrate dehydrogenase 3 (NAD+) gamma (IDH3G), nuclear gene encoding mitochondrial protein, transcript variant 1, mRNA.	ILMN_1802706	NM_174869.1
60	LOC653566	2131.91	2558.74	1.20021	1874.63	4695.63	2.50483	2.087	3180.91	3178.76	0.999325	3113.04	15976.9	5.13227	5.13573	3.61137	Homo sapiens similar to Signal peptidase complex subunit 2 (Microsomal signal peptidase 25 kDa subunit) (SPase 25 kDa subunit) (LOC653566), mRNA.	ILMN_2408645	NM_001080536.1
61	COX6A1	6706.65	10353.5	1.54377	6743.35	26800.8	3.97441	2.57449	10287.7	14558.2	1.4151	10385.6	67019.3	6.45312	4.56019	3.56734	Homo sapiens cytochrome c oxidase subunit VIa polypeptide 1 (COX6A1), nuclear gene encoding mitochondrial protein, mRNA.	ILMN_1783636	NM_004373.2
62	GAD1	1432.9	1227.86	0.856903	1203.78	2093.41	1.73904	2.02945	1530.87	1156.01	0.755133	1340.02	5159.58	3.85037	5.09893	3.56419	Homo sapiens glutamate decarboxylase 1 (brain, 67kDa) (GAD1), transcript variant GAD25, mRNA.	ILMN_1660973	NM_013445.3
63	GTPBP8	1489.35	1803.41	1.21087	1250.37	2926.99	2.34091	1.93325	2717.26	2149.24	0.790959	2399.55	9226.13	3.84494	4.86111	3.39718	Homo sapiens GTP-binding protein 8 (putative) (GTPBP8), transcript variant 1, mRNA.	ILMN_2393243	NM_014170.2
64	HSPC176	8188.51	11638	1.42127	8602.15	19856.2	2.30828	1.6241	12083.4	13745.6	1.13757	9949.94	58265.7	5.85588	5.14773	3.38591	Homo sapiens trafficking protein particle complex 2-like (TRAPPC2L), mRNA.	ILMN_1747058	NM_016209.1
65	DDX39	10756.8	8327.43	0.774158	12051.5	23675.2	1.9645	2.53759	17507.2	11909.6	0.680266	17179.1	49424	2.87698	4.22919	3.38339	Homo sapiens DEAD (Asp-Glu-Ala-Asp) box polypeptide 39 (DDX39), mRNA.	ILMN_1747303	NM_005804.2
66	CALR	981.496	1867.26	1.90246	680.192	3528.77	5.1879	2.72695	1179.55	2697.18	2.28661	978.646	9003.45	9.19991	4.02338	3.37516	Homo sapiens calreticulin (CALR), mRNA.	ILMN_1736256	NM_004343.2
67	TOLLIP	580.939	910.759	1.56773	488.362	1556.38	3.18694	2.03283	618.204	650.087	1.05157	321.04	1588.6	4.9483	4.70561	3.36922	Homo sapiens toll interacting protein (TOLLIP), mRNA.	ILMN_1765523	NM_019009.2
68	CAP1	15156.2	7804.39	0.514931	14386.9	22075.3	1.53441	2.97983	20093.2	11130.5	0.553943	20496.2	42321.9	2.06487	3.72758	3.3537	Homo sapiens CAP, adenylate cyclase-associated protein 1 (yeast) (CAP1), mRNA.	ILMN_1797604	NM_006367.2
69	RND3	1798.48	1014.6	0.56414	1446.32	2702.06	1.86823	3.31165	1650.82	1184.48	0.71751	1569.34	3749.07	2.38894	3.32949	3.32057	Homo sapiens Rho family GTPase 3 (RND3), mRNA.	ILMN_1759513	NM_005168.3
70	ANP32A	643.885	374.466	0.581573	757.778	617.243	0.814543	1.40059	2587.69	1098.98	0.424694	2397.95	5334.73	2.2247	5.23836	3.31947	Homo sapiens acidic (leucine-rich) nuclear phosphoprotein 32 family, member A (ANP32A), mRNA.	ILMN_1807945	NM_006305.2
71	DNPEP	635.112	593.148	0.933927	538.433	1070.96	1.98903	2.12975	838.398	795.072	0.948322	713.855	3024.2	4.23644	4.4673	3.29853	Homo sapiens aspartyl aminopeptidase (DNPEP), mRNA.	ILMN_1691393	NM_012100.1
72	LOC644615	1674.15	2521.24	1.50598	1408.58	3399.38	2.41335	1.60251	2525.61	1265.06	0.500895	2094.01	5230.03	2.49761	4.98629	3.2944	PREDICTED: Homo sapiens similar to Ras-related protein Rab-13 (LOC644615), mRNA.	ILMN_1784005	XM_927730.1
73	SMYD4	1155.37	1282.65	1.11017	1200.35	4044.96	3.36981	3.03541	1198.96	1334.8	1.1133	1470.21	5653.63	3.84545	3.45412	3.24476	Homo sapiens SET and MYND domain containing 4 (SMYD4), mRNA.	ILMN_2086238	NM_052928.1
74	SURB7	563.249	784.266	1.3924	703.083	1486.85	2.11476	1.51879	1598.87	2039.31	1.27547	1496.16	9388.8	6.27528	4.91997	3.21938	Homo sapiens SRB7 suppressor of RNA polymerase B homolog (yeast) (SURB7), mRNA.	ILMN_1773886	NM_004264.2
75	GTPBP8	2177.11	2166.46	0.995108	1586.87	2600.96	1.63905	1.6471	2403.67	2478.17	1.03099	1800.89	8839.53	4.90844	4.76088	3.20399	Homo sapiens GTP-binding protein 8 (putative) (GTPBP8), transcript variant 2, mRNA.	ILMN_1660698	NM_138485.1
76	HAT1	3946.91	3461.44	0.877	3327.02	4686.37	1.40858	1.60613	2810.39	898.037	0.319542	2544.82	3883.82	1.52617	4.77611	3.19112	Homo sapiens histone acetyltransferase 1 (HAT1), transcript variant 1, mRNA.	ILMN_1725244	NM_003642.2
77	HEY1	1939.47	927.075	0.478004	2377.1	2859.64	1.20299	2.5167	2276.42	504.707	0.22171	2376.28	2025.4	0.852341	3.84439	3.18054	Homo sapiens hairy/enhancer-of-split related with YRPW motif 1 (HEY1), transcript variant 2, mRNA.	ILMN_2407308	NM_012258.2
78	BOLA1	538.925	606.675	1.12571	518.117	827.587	1.5973	1.41892	535.52	604.504	1.12882	498.705	2760.01	5.53436	4.9028	3.16086	Homo sapiens bolA homolog 1 (E. coli) (BOLA1), mRNA.	ILMN_1793966	NM_016074.1
79	NUDCD3	1733.68	1609.03	0.928099	1357.58	2770.2	2.04054	2.19863	1867.66	1976.13	1.05808	1243.79	5409.94	4.34956	4.11081	3.15472	Homo sapiens NudC domain containing 3 (NUDCD3), mRNA.	ILMN_1796900	NM_015332.2
80	ASPSCR1	504.071	483.801	0.959787	417.61	930.815	2.22891	2.3223	698.231	365.337	0.523231	523.459	1082.97	2.06888	3.95404	3.13817	Homo sapiens alveolar soft part sarcoma chromosome region, candidate 1 (ASPSCR1), mRNA.	ILMN_1661860	NM_024083.2
81	RTN2	417.568	582.551	1.39511	348.999	1032.67	2.95896	2.12096	256.351	226.174	0.882282	211.254	769.958	3.6447	4.13099	3.12598	Homo sapiens reticulon 2 (RTN2), transcript variant 4, mRNA.	ILMN_1749115	NM_206902.1
82	B3GNTL1	461.764	302.842	0.655838	449.26	651.884	1.45102	2.21246	501.128	350.125	0.698675	539.842	1513.22	2.80308	4.012	3.11223	Homo sapiens UDP-GlcNAc:betaGal beta-1,3-N-acetylglucosaminyltransferase-like 1 (B3GNTL1), mRNA.	ILMN_1702817	NM_001009905.1
83	GRHPR	1546.29	1739.45	1.12492	1879.77	3281.75	1.74583	1.55196	2641.9	2509.28	0.9498	2867.88	12613.8	4.39828	4.63075	3.09135	Homo sapiens glyoxylate reductase/hydroxypyruvate reductase (GRHPR), mRNA.	ILMN_1664798	NM_012203.1
84	PSMB9	356.026	260.78	0.732475	277.758	311.722	1.12228	1.53217	205.385	221.068	1.07636	179.611	892.396	4.96849	4.61603	3.0741	Homo sapiens proteasome (prosome, macropain) subunit, beta type, 9 (large multifunctional peptidase 2) (PSMB9), transcript variant 1, mRNA.	ILMN_2376108	NM_002800.4
85	CCT8	28871.5	16712.9	0.57887	29836.2	54039.7	1.81121	3.12887	31281.9	18569.6	0.593621	35563.5	63416.4	1.78319	3.00392	3.0664	Homo sapiens chaperonin containing TCP1, subunit 8 (theta) (CCT8), mRNA.	ILMN_1717868	NM_006585.2
86	IDH3G	321.577	380.053	1.18184	480.353	927.575	1.93103	1.63392	318.886	305.343	0.957531	293.867	1249.9	4.25328	4.44192	3.03792	Homo sapiens isocitrate dehydrogenase 3 (NAD+) gamma (IDH3G), nuclear gene encoding mitochondrial protein, transcript variant 2, mRNA.	ILMN_1682762	NM_004135.2
87	CSRP2	3857.78	3279.55	0.850111	3542.29	5069.75	1.43121	1.68355	6556.61	5378.31	0.820288	5651.35	20290.4	3.59036	4.37694	3.03025	Homo sapiens cysteine and glycine-rich protein 2 (CSRP2), mRNA.	ILMN_1660806	NM_001321.1
88	RRAS	1299.62	1740.86	1.33951	1647.17	2864.19	1.73885	1.29812	1375.65	1598.87	1.16226	1484.59	8177.93	5.50855	4.73951	3.01882	Homo sapiens related RAS viral (r-ras) oncogene homolog (RRAS), mRNA.	ILMN_1780825	NM_006270.2
89	DYNC1H1	1103.21	950.063	0.861178	835.738	1345.32	1.60974	1.86923	1941.84	1539.66	0.792887	1523.46	5025.55	3.29877	4.16046	3.01484	Homo sapiens dynein, cytoplasmic 1, heavy chain 1 (DYNC1H1), mRNA.	ILMN_1780302	NM_001376.2
90	CIC	856.877	952.22	1.11127	702.795	1104.76	1.57195	1.41455	958.811	908.341	0.947362	694.759	3031.54	4.36345	4.60589	3.01022	Homo sapiens capicua homolog (Drosophila) (CIC), mRNA.	ILMN_1784780	NM_015125.2
91	ERCC3	2876.31	1354.58	0.470944	3152.41	2975.6	0.943913	2.0043	2973.28	1841.43	0.619328	2948.66	7280.43	2.46906	3.98668	2.99549	Homo sapiens excision repair cross-complementing rodent repair deficiency, complementation group 3 (xeroderma pigmentosum group B complementing) (ERCC3), mRNA.	ILMN_1740216	NM_000122.1
92	LOC113179	886.971	762.012	0.859118	777.431	1508.91	1.94089	2.25917	932.41	739.676	0.793295	655.142	1935.84	2.95484	3.72477	2.99197	Homo sapiens tRNA-specific adenosine deaminase 3 (ADAT3), mRNA.	ILMN_1806275	NM_138422.1
93	FLVCR	634.116	809.577	1.2767	483.622	1340.9	2.77262	2.1717	704.425	800.576	1.1365	606.86	2602.92	4.28916	3.77403	2.97286	Homo sapiens feline leukemia virus subgroup C cellular receptor 1 (FLVCR1), mRNA.	ILMN_1661596	NM_014053.1
94	EID1	819.686	587.942	0.717277	918.981	1368.99	1.48968	2.07686	673.391	653.257	0.970101	773.778	2899.98	3.74782	3.86333	2.9701	Homo sapiens EP300 interacting inhibitor of differentiation 1 (EID1), mRNA.	ILMN_1775269	NM_014335.2
95	UBE2T	7574.88	3486.85	0.460318	4406.54	3969.02	0.900711	1.95671	8032.24	4276.68	0.53244	5188.57	10994.5	2.11898	3.97976	2.96824	Homo sapiens ubiquitin-conjugating enzyme E2T (putative) (UBE2T), mRNA.	ILMN_1711470	NM_014176.1
96	TSEN34	15254	9398.58	0.616139	21243.2	28212.5	1.32807	2.15548	22859.6	12574.3	0.550064	25352	52521.7	2.0717	3.76629	2.96088	Homo sapiens tRNA splicing endonuclease 34 homolog (S. cerevisiae) (TSEN34), transcript variant 2, mRNA.	ILMN_2368292	NM_024075.1
97	ZNF614	1157.11	2085.3	1.80217	1570.06	9743.68	6.20593	3.4436	1109.26	3243.55	2.92407	1605.29	11627.6	7.24331	2.47714	2.96037	Homo sapiens zinc finger protein 614 (ZNF614), mRNA.	ILMN_1763641	NM_025040.2
98	VAT1	875.102	922.168	1.05378	1050.22	1627.5	1.54967	1.47058	1203.06	770.138	0.640151	1356.28	3858.38	2.84483	4.444	2.95729	Homo sapiens vesicle amine transport protein 1 homolog (T californica) (VAT1), mRNA.	ILMN_1700690	NM_006373.2
99	ZBTB9	1093.58	771.389	0.705383	1007.92	1871.82	1.85711	2.63277	1406.05	1084.08	0.771009	1388.46	3507.74	2.52635	3.27669	2.95473	Homo sapiens zinc finger and BTB domain containing 9 (ZBTB9), mRNA.	ILMN_1688853	NM_152735.3
100	NDUFS7	16795.2	14891.5	0.886653	17568.9	32418.7	1.84523	2.08111	21122.8	17782.5	0.84186	20849.7	66615.5	3.19503	3.7952	2.93816	Homo sapiens NADH dehydrogenase (ubiquinone) Fe-S protein 7, 20kDa (NADH-coenzyme Q reductase) (NDUFS7), mRNA.	ILMN_1669966	NM_024407.3
101	PDRG1	3455.2	3591.56	1.03947	2994.25	6401.03	2.13777	2.05661	3625.72	3791.56	1.04574	3449.83	13737.2	3.98199	3.80782	2.93221	Homo sapiens p53 and DNA damage regulated 1 (PDRG1), mRNA.	ILMN_1731720	NM_030815.2
102	BNIP1	1432.4	1394.05	0.973231	1404.85	1987.54	1.41477	1.45368	1565.9	1629.16	1.0404	1324.35	6044.81	4.56436	4.38712	2.9204	Homo sapiens BCL2/adenovirus E1B 19kDa interacting protein 1 (BNIP1), transcript variant BNIP1-b, mRNA.	ILMN_2318733	NM_013978.1
103	STX8	2365.89	2612.31	1.10416	2760.99	6333.8	2.29403	2.07763	3472.88	4418.75	1.27236	4195.17	19914.1	4.74691	3.73078	2.90421	Homo sapiens syntaxin 8 (STX8), mRNA.	ILMN_1752895	NM_004853.1
104	OSBPL5	757.026	372.938	0.492636	734.113	766.82	1.04455	2.12034	798.332	484.311	0.606653	704.425	1572.83	2.23279	3.68051	2.90042	Homo sapiens oxysterol binding protein-like 5 (OSBPL5), transcript variant 2, mRNA.	ILMN_2307032	NM_020896.2
105	TMED10P	4739.94	6655.09	1.40404	3932.25	13673.7	3.47733	2.47665	4956.06	8912.05	1.79821	4922.15	29126.9	5.91753	3.29078	2.88371	Homo sapiens transmembrane emp24-like trafficking protein 10 (yeast) pseudogene (TMED10P) on chromosome 8.	ILMN_2213558	NR_002807.1
106	DBN1	1577.18	1525.32	0.967115	1100.44	2539.11	2.30737	2.38582	3098.28	3612.5	1.16597	1974.13	7765.86	3.93382	3.37386	2.87984	Homo sapiens drebrin 1 (DBN1), transcript variant 2, mRNA.	ILMN_1769926	NM_080881.1
107	DPM3	3205.35	8200.8	2.55847	1673.11	7632.54	4.56189	1.78305	2546.78	5741.85	2.25456	1450.88	13000.6	8.96053	3.97441	2.87873	Homo sapiens dolichyl-phosphate mannosyltransferase polypeptide 3 (DPM3), transcript variant 2, mRNA.	ILMN_2402674	NM_018973.3
108	ENY2	15289.4	12429.7	0.812961	14841.9	22982.4	1.54848	1.90474	14776.4	13807.2	0.934407	15277.9	54774.3	3.58519	3.83687	2.8708	Homo sapiens enhancer of yellow 2 homolog (Drosophila) (ENY2), mRNA.	ILMN_2166865	NM_020189.4
109	NFATC1	296.07	268.065	0.90541	293.043	364.238	1.24295	1.3728	237.752	169.002	0.710831	172.653	528.104	3.05876	4.30307	2.83793	Homo sapiens nuclear factor of activated T-cells, cytoplasmic, calcineurin-dependent 1 (NFATC1), transcript variant 4, mRNA.	ILMN_2384188	NM_172390.1
110	GPATC3	957.131	947.073	0.989491	740.807	1354.58	1.82852	1.84794	1119.55	711.646	0.635656	716.926	1739.33	2.4261	3.81668	2.83231	Homo sapiens G patch domain containing 3 (GPATCH3), mRNA.	ILMN_1686929	NM_022078.1
111	NUDT1	1105.93	1414.69	1.27919	931.609	1713.16	1.83893	1.43757	1479.97	1043.89	0.705349	1163.47	3429.91	2.94799	4.17948	2.80853	Homo sapiens nudix (nucleoside diphosphate linked moiety X)-type motif 1 (NUDT1), transcript variant 4B, mRNA.	ILMN_1654068	NM_198954.1
112	DPM3	2512.1	6226.38	2.47856	1326.74	5739.23	4.3258	1.74529	2704.03	6696.59	2.47652	1657.65	15893	9.58772	3.87145	2.80837	Homo sapiens dolichyl-phosphate mannosyltransferase polypeptide 3 (DPM3), transcript variant 1, mRNA.	ILMN_2376408	NM_153741.1
113	STX4A	2849.42	1642.81	0.57654	2139.64	2034.84	0.951019	1.64953	3858.38	1579.31	0.40932	2088.34	3389.2	1.62291	3.9649	2.80721	Homo sapiens syntaxin 4 (STX4), mRNA.	ILMN_1680313	NM_004604.3
114	PQBP1	2075.55	1219.29	0.587451	1753.19	1697.56	0.968264	1.64824	2805.23	978.005	0.348637	1841.64	2542.05	1.38032	3.95919	2.80372	Homo sapiens polyglutamine binding protein 1 (PQBP1), transcript variant 3, mRNA.	ILMN_2325234	NM_001032385.1
115	PRR3	1112.53	939.354	0.844342	618.868	1031.28	1.66639	1.9736	1926.78	1062.06	0.551207	1087.05	2176.09	2.00183	3.63171	2.80266	Homo sapiens proline rich 3 (PRR3), mRNA.	ILMN_1750167	NM_001077497.1
116	LOC144363	3200.39	6265.18	1.95763	3208.77	9988.57	3.1129	1.59014	2286.42	5195.38	2.27228	2049.24	18548.7	9.05152	3.98346	2.7868	Homo sapiens hypothetical protein LOC144363 (LOC144363), mRNA.	ILMN_1744534	NM_001001660.1
117	CSTF2	4775.84	1798.94	0.376674	4637.31	4119.49	0.888338	2.35837	9028.79	3542.84	0.392393	8137.62	10237.1	1.258	3.20596	2.78217	Homo sapiens cleavage stimulation factor, 3' pre-RNA, subunit 2, 64kDa (CSTF2), mRNA.	ILMN_1653129	NM_001325.2
118	ADRA2B	452.438	414.62	0.916412	414.901	458.142	1.10422	1.20494	549.493	468.743	0.853047	429.077	1594.08	3.71514	4.35514	2.78004	Homo sapiens adrenergic, alpha-2B-, receptor (ADRA2B), mRNA.	ILMN_1677868	NM_000682.4
119	HOXA9	744.694	287.742	0.386389	642.246	362.29	0.564099	1.45993	771.984	247.386	0.320454	474.903	621.553	1.3088	4.0842	2.77206	Homo sapiens homeo box A9 (HOXA9), transcript variant 1, mRNA.	ILMN_1702479	NM_152739.2
120	SLC43A3	286.63	298.213	1.04041	283.271	336.648	1.18843	1.14227	213.824	192.402	0.899815	183.169	725.044	3.95833	4.39905	2.77066	Homo sapiens solute carrier family 43, member 3 (SLC43A3), mRNA.	ILMN_2330307	NM_017611.2
121	APBA2BP	515.812	444.138	0.861046	484.967	943.54	1.94558	2.25955	584.665	531.094	0.908374	502.134	1495.85	2.97898	3.27947	2.76951	Homo sapiens amyloid beta (A4) precursor protein-binding, family A, member 2 binding protein (APBA2BP), transcript variant 2, mRNA.	ILMN_1749738	NM_031232.2
122	SFRS16	443.011	378.413	0.854184	432.96	871.468	2.01281	2.35642	554.025	759.364	1.37063	383.667	1670.21	4.35328	3.17612	2.76627	Homo sapiens splicing factor, arginine/serine-rich 16 (SFRS16), mRNA.	ILMN_2146566	NM_007056.1
123	ATG9A	621.963	997.969	1.60455	566.676	2046.73	3.61182	2.25099	653.024	1380.88	2.11459	545.895	3781.88	6.92785	3.27621	2.7636	Homo sapiens ATG9 autophagy related 9 homolog A (S. cerevisiae) (ATG9A), transcript variant 1, mRNA.	ILMN_2410975	NM_001077198.1
124	ZBP1	656.702	633.109	0.964074	693.677	1121.52	1.61678	1.67703	757.514	875.665	1.15597	787.011	3501.97	4.4497	3.84932	2.76317	Homo sapiens Z-DNA binding protein 1 (ZBP1), mRNA.	ILMN_1765994	NM_030776.1
125	CDCA3	2655.05	2569.73	0.967864	2645.68	3665.9	1.38562	1.43163	4635.93	3555.6	0.766966	4064.9	12754.1	3.13761	4.09093	2.76128	Homo sapiens cell division cycle associated 3 (CDCA3), mRNA.	ILMN_1737728	NM_031299.3
126	GSH1	313.396	278.616	0.889022	260.761	292.672	1.12238	1.26248	202.505	185.243	0.91476	226.484	881.652	3.89278	4.25552	2.759	Homo sapiens GS homeobox 1 (GSH1), mRNA.	ILMN_1691467	NM_145657.1
127	GK	839.357	404.046	0.481375	792.116	896.415	1.13167	2.35092	623.484	382.802	0.613973	587.349	1136.06	1.93422	3.15033	2.75063	Homo sapiens glycerol kinase (GK), transcript variant 1, mRNA.	ILMN_2393296	NM_203391.1
128	LOC407835	3348.6	3782.65	1.12962	2905.91	5981.76	2.05848	1.82228	3931.47	3477.21	0.884456	3100.01	10074.6	3.24988	3.67443	2.74836	Homo sapiens mitogen-activated protein kinase kinase 2 pseudogene (LOC407835) on chromosome 7.	ILMN_2198893	NR_002144.1
129	NUP62	23565.6	6933.07	0.294203	15691.5	10779.9	0.686992	2.33509	2921.27	1656.93	0.567196	2155.09	3821.94	1.77345	3.12669	2.73089	Homo sapiens nucleoporin 62kDa (NUP62), transcript variant 1, mRNA.	ILMN_1738681	NM_153719.2
130	FKBP2	1159.96	2005.81	1.7292	1056.98	3162.61	2.99212	1.73035	692.024	284.486	0.411093	473.143	724.034	1.53027	3.72244	2.72639	Homo sapiens FK506 binding protein 2, 13kDa (FKBP2), transcript variant 1, mRNA.	ILMN_1674337	NM_004470.2
131	CLCN7	3579.08	3583.25	1.00116	2498.2	6186.62	2.47643	2.47355	5620.72	5355.99	0.952901	3912.3	11099.6	2.83711	2.97734	2.72545	Homo sapiens chloride channel 7 (CLCN7), mRNA.	ILMN_1694731	NM_001287.3
132	BNIP1	840.328	937.469	1.1156	1066.69	1481.68	1.38905	1.24511	868.881	1137.62	1.3093	903.267	4973.2	5.50579	4.20515	2.72513	Homo sapiens BCL2/adenovirus E1B 19kDa interacting protein 1 (BNIP1), transcript variant BNIP1-a, mRNA.	ILMN_1734410	NM_013979.1
133	TCEAL4	3981.05	1889.73	0.474682	3652.79	3573.78	0.978371	2.06111	3941.1	1455.92	0.369419	3703.14	4613.2	1.24576	3.3722	2.71666	Homo sapiens transcription elongation factor A (SII)-like 4 (TCEAL4), transcript variant 3, mRNA.	ILMN_2330341	NM_024863.4
134	PFN3	317.608	327.039	1.02969	326.481	351.661	1.07713	1.04607	289.339	195.57	0.675919	214.947	633.623	2.94781	4.36119	2.70363	Homo sapiens profilin 3 (PFN3), mRNA.	ILMN_1718018	NM_001029886.1
135	BTG2	1290.59	1299.07	1.00657	1504.65	3319.24	2.20599	2.1916	1485.65	2024.33	1.36259	1562.98	6835.34	4.37327	3.20953	2.70056	Homo sapiens BTG family, member 2 (BTG2), mRNA.	ILMN_1770085	NM_006763.2
136	SMARCD3	758.017	1510.52	1.99273	574.569	2322.09	4.04145	2.0281	618.576	1505.95	2.43454	657.428	5381.78	8.18612	3.36249	2.69529	Homo sapiens SWI/SNF related, matrix associated, actin dependent regulator of chromatin, subfamily d, member 3 (SMARCD3), transcript variant 1, mRNA.	ILMN_2408987	NM_001003802.1
137	PIAS4	3166.98	2474.25	0.781266	2922.42	5442.92	1.86247	2.38391	5259.56	2569.91	0.488617	3514.96	5112.4	1.45447	2.97671	2.68031	Homo sapiens protein inhibitor of activated STAT, 4 (PIAS4), mRNA.	ILMN_1802905	NM_015897.2
138	PTDSR	584.68	471.458	0.806352	720.403	838.568	1.16403	1.44357	798.487	420.832	0.527037	620.615	1279.97	2.06242	3.91324	2.67841	Homo sapiens phosphatidylserine receptor (PTDSR), mRNA.	ILMN_2412024	NM_015167.1
139	ASPSCR1	9967.14	8907.94	0.893731	9793.24	16303.4	1.66476	1.86271	17686.6	11258.2	0.63654	14858.3	32826.3	2.20929	3.47078	2.66674	Homo sapiens alveolar soft part sarcoma chromosome region, candidate 1 (ASPSCR1), mRNA.	ILMN_1660749	NM_024083.2
140	NIT2	2381.06	1707.66	0.717185	2589.96	3230.91	1.24747	1.7394	2993.2	2203.88	0.736295	3417.63	8999.35	2.63321	3.57631	2.65785	Homo sapiens nitrilase family, member 2 (NIT2), mRNA.	ILMN_2200503	NM_020202.2
141	LOC728489	4647.72	8577.64	1.84556	5631.9	22248.5	3.95045	2.14052	6368.88	12481.3	1.95973	7540.99	46775.1	6.20277	3.16511	2.65282	Homo sapiens similar to CG12379-PA (LOC728489), mRNA.	ILMN_2112049	NM_001080849.1
142	C21ORF57	2503.17	2800.27	1.11869	2391.19	4560.28	1.90712	1.70478	3302.89	2436.1	0.737568	3263.46	8646.39	2.64945	3.59215	2.64846	Homo sapiens chromosome 21 open reading frame 57 (C21orf57), transcript variant 1, mRNA.	ILMN_1656297	NM_058181.1
143	GADD45B	464.567	367.917	0.791957	419.08	575.321	1.37282	1.73345	549.988	475.687	0.864905	394.164	1213.1	3.07764	3.55836	2.64591	Homo sapiens growth arrest and DNA-damage-inducible, beta (GADD45B), mRNA.	ILMN_1718977	NM_015675.1
144	SNAPC2	1428.5	584.585	0.409229	1685.52	984.317	0.583986	1.42704	1702.33	415.149	0.243871	1534.79	1440.75	0.938727	3.84927	2.63815	Homo sapiens small nuclear RNA activating complex, polypeptide 2, 45kDa (SNAPC2), mRNA.	ILMN_1698478	NM_003083.1
145	BCCIP	3561.87	1357.83	0.381214	4413.96	2830.03	0.641155	1.68188	5020.72	2524.6	0.502836	5296.86	9567.9	1.80634	3.59229	2.63709	Homo sapiens BRCA2 and CDKN1A interacting protein (BCCIP), transcript variant A, mRNA.	ILMN_1786433	NM_078468.1
146	C15ORF48	303.976	286.762	0.943372	302.26	396.512	1.31183	1.39057	181.011	174.782	0.96559	150.27	562.96	3.74632	3.87982	2.6352	Homo sapiens chromosome 15 open reading frame 48 (C15orf48), transcript variant 1, mRNA.	ILMN_2389064	NM_032413.2
147	QTRT1	1445.96	910.485	0.629674	581.165	905.129	1.55744	2.47341	1997.44	604.334	0.302555	977.687	827.178	0.846056	2.79637	2.63489	Homo sapiens queuine tRNA-ribosyltransferase 1 (tRNA-guanine transglycosylase) (QTRT1), mRNA.	ILMN_1780153	NM_031209.1
148	SHMT1	4514	1478.95	0.327636	4322.48	3235.17	0.748452	2.2844	8045.96	1963.99	0.244096	7343.41	5345.06	0.727873	2.98191	2.63316	Homo sapiens serine hydroxymethyltransferase 1 (soluble) (SHMT1), transcript variant 2, mRNA.	ILMN_1811933	NM_148918.1
149	GPR3	386.235	503.23	1.30291	327.69	767.897	2.34336	1.79856	244.816	480.699	1.96351	272.162	1843.33	6.77291	3.44939	2.62397	Homo sapiens G protein-coupled receptor 3 (GPR3), mRNA.	ILMN_1725271	NM_005281.2
150	C12ORF43	1459.51	1054.8	0.722711	1373.53	1681.16	1.22397	1.69358	1962.31	1398.44	0.712651	1638.02	4146.65	2.5315	3.55223	2.6229	Homo sapiens chromosome 12 open reading frame 43 (C12orf43), mRNA.	ILMN_2169856	NM_022895.1
151	C14ORF80	2083.85	2077.39	0.996901	2830.88	4493.36	1.58726	1.5922	3312.61	2011.08	0.607098	3478.11	7687.17	2.21016	3.64053	2.61636	Homo sapiens chromosome 14 open reading frame 80 (C14orf80), mRNA.	ILMN_1653553	NM_173608.1
152	SDC1	857.843	788.053	0.918644	941.432	1864.54	1.98054	2.15594	1693.51	1252.17	0.739397	1649.69	3752.32	2.27455	3.07623	2.61608	Homo sapiens syndecan 1 (SDC1), transcript variant 2, mRNA.	ILMN_1815308	NM_002997.4
153	TSPAN4	591.941	939.484	1.58712	533.699	2463.37	4.61564	2.90818	562.96	705.426	1.25307	489.164	1422.1	2.9072	2.32007	2.61413	Homo sapiens tetraspanin 4 (TSPAN4), transcript variant 6, mRNA.	ILMN_2340027	NM_001025235.1
154	IRX6	363.689	353.218	0.971209	357.825	420.083	1.17399	1.20879	361.05	257.25	0.712507	268.116	765.586	2.85543	4.00758	2.60819	Homo sapiens iroquois homeobox 6 (IRX6), mRNA.	ILMN_1758705	NM_024335.2
155	HSPC111	2773.37	3014.24	1.08685	2163.17	3565.59	1.64832	1.5166	3155.57	3251.94	1.03054	2636.97	10017.5	3.79889	3.68631	2.60146	Homo sapiens hypothetical protein HSPC111 (HSPC111), mRNA.	ILMN_1704055	NM_016391.2
156	PRPF38A	810.433	1054.04	1.30059	880.015	2045.44	2.32432	1.78714	1447.25	1943.1	1.34262	1536.34	7024.47	4.5722	3.40543	2.59628	Homo sapiens PRP38 pre-mRNA processing factor 38 (yeast) domain containing A (PRPF38A), transcript variant 1, mRNA.	ILMN_1675626	NM_032864.2
157	SYCP3	346.909	285.269	0.822316	251.569	318.179	1.26478	1.53807	221.168	182.717	0.826145	159.598	481.474	3.01679	3.65165	2.59486	Homo sapiens synaptonemal complex protein 3 (SYCP3), mRNA.	ILMN_2123525	NM_153694.3
158	UTP11L	8630.99	3637.16	0.421407	7753.12	6149.82	0.793206	1.88228	9408.71	5346.3	0.568229	8597.75	16099.5	1.87252	3.29537	2.58882	Homo sapiens UTP11-like, U3 small nucleolar ribonucleoprotein, (yeast) (UTP11L), mRNA.	ILMN_2130838	NM_016037.2
159	B4GALT2	463.037	526.352	1.13674	549.235	1197.46	2.18024	1.91798	649.617	508.332	0.78251	470.845	1191.13	2.52977	3.23289	2.57543	Homo sapiens UDP-Gal:betaGlcNAc beta 1,4- galactosyltransferase, polypeptide 2 (B4GALT2), transcript variant 3, mRNA.	ILMN_1753755	NM_001005417.1
160	SALL3	612.252	1196.29	1.95392	681.517	1150.36	1.68794	0.863872	1227.37	1290.98	1.05183	1032.04	4647.17	4.5029	4.28102	2.57245	Homo sapiens sal-like 3 (Drosophila) (SALL3), mRNA.	ILMN_1707065	NM_171999.1
161	AGPAT2	1129.14	1828.81	1.61964	1086.46	3722.93	3.42665	2.11568	1553.9	1266.88	0.81529	1436.3	3535.66	2.46165	3.01936	2.56752	Homo sapiens 1-acylglycerol-3-phosphate O-acyltransferase 2 (lysophosphatidic acid acyltransferase, beta) (AGPAT2), transcript variant 1, mRNA.	ILMN_1732176	NM_006412.3
162	RTN2	1367.88	2659.93	1.94456	1288.18	3048.91	2.36684	1.21716	309.55	485.985	1.56997	318.132	1951.72	6.13493	3.90767	2.56242	Homo sapiens reticulon 2 (RTN2), transcript variant 1, mRNA.	ILMN_1685357	NM_005619.3
163	DYNLL2	2478.22	5778.57	2.33174	3658.21	13047	3.56648	1.52954	3208.4	6280.61	1.95755	3737.61	26201.6	7.01027	3.58114	2.55534	Homo sapiens dynein, light chain, LC8-type 2 (DYNLL2), mRNA.	ILMN_1772796	NM_080677.1
164	MT	387.471	292.014	0.753639	358.729	342.055	0.953519	1.26522	449.745	410.804	0.913415	330.506	1158.24	3.50444	3.83664	2.55093	Homo sapiens malonyl-CoA:acyl carrier protein transacylase, mitochondrial (MT), nuclear gene encoding mitochondrial protein, transcript variant 1, mRNA.	ILMN_1767679	NM_173467.3
165	CALM2	47092.3	25388.6	0.539125	37661.1	54411.5	1.44477	2.67983	45752.1	30727.1	0.671599	42001.2	68249.8	1.62495	2.41953	2.54968	Homo sapiens calmodulin 2 (phosphorylase kinase, delta) (CALM2), mRNA.	ILMN_1687858	NM_001743.3
166	NKX3-1	1007.92	690.732	0.685305	1215.54	1664.38	1.36925	1.99802	1477.33	1080.16	0.731154	1712.72	3868.88	2.25891	3.08952	2.54377	Homo sapiens NK3 homeobox 1 (NKX3-1), mRNA.	ILMN_1667162	NM_006167.2
167	LOC651076	1497.02	1857.75	1.24096	850.92	2327.73	2.73554	2.20437	1230.73	1505.34	1.22312	670.937	2350.4	3.50316	2.86412	2.53424	PREDICTED: Homo sapiens hypothetical protein LOC651076 (LOC651076), mRNA.	ILMN_1693124	XM_940198.1
168	RAB13	851.762	1223.75	1.43673	766.204	1235.96	1.6131	1.12276	1116.63	1030.08	0.922492	1006.49	3661.89	3.63828	3.94397	2.53336	Homo sapiens RAB13, member RAS oncogene family (RAB13), mRNA.	ILMN_1788180	NM_002870.2
169	PRR3	1054.51	952.984	0.903726	559.156	834.141	1.49179	1.65071	1636.77	1177.3	0.719281	983.703	2411.77	2.45173	3.40858	2.52964	Homo sapiens proline rich 3 (PRR3), transcript variant 2, mRNA.	ILMN_2392674	NM_025263.1
170	BAX	745.192	600.932	0.806412	665.921	1314.34	1.97372	2.44753	284.97	249.253	0.874664	216.16	493.102	2.28119	2.60807	2.5278	Homo sapiens BCL2-associated X protein (BAX), transcript variant beta, mRNA.	ILMN_1683300	NM_138765.2
171	ATG9A	517.189	670.823	1.29706	548.936	1272.56	2.31823	1.7873	591.862	1207.94	2.04091	584.374	3896.15	6.66722	3.26678	2.52704	Homo sapiens ATG9 autophagy related 9 homolog A (S. cerevisiae) (ATG9A), mRNA.	ILMN_1739008	NM_001077198.1
172	PARP3	570.509	436.08	0.76437	536.989	790.742	1.47255	1.92649	388.27	333.265	0.858333	378.382	1015.62	2.68411	3.12712	2.5268	Homo sapiens poly (ADP-ribose) polymerase family, member 3 (PARP3), transcript variant 1, mRNA.	ILMN_1796682	NM_001003935.1
173	LCMT1	3183.25	3965.94	1.24588	2718.38	5544.04	2.03946	1.63697	5779.36	4881.95	0.844722	5011.86	14408.9	2.87495	3.40343	2.5202	Homo sapiens leucine carboxyl methyltransferase 1 (LCMT1), transcript variant 1, mRNA.	ILMN_1688452	NM_016309.2
174	CTNNBL1	2617.37	1957.72	0.747973	2431.96	3652.79	1.50199	2.00809	3579.95	2345.56	0.655193	3095.21	6137.24	1.98282	3.02631	2.5172	Homo sapiens catenin, beta like 1 (CTNNBL1), mRNA.	ILMN_2063925	NM_030877.3
175	AFAP	329.369	322.489	0.979111	302.466	407.515	1.34731	1.37605	233.368	160.597	0.688169	142.504	356.553	2.50205	3.63581	2.50593	Homo sapiens actin filament associated protein (AFAP), transcript variant 2, mRNA.	ILMN_1651235	NM_021638.3
176	RNF128	353.459	285.693	0.808279	275.519	276.429	1.0033	1.24128	287.913	199.55	0.693092	256.911	670.082	2.60823	3.76317	2.50223	Homo sapiens ring finger protein 128 (RNF128), transcript variant 1, mRNA.	ILMN_1707807	NM_194463.1
177	NALP13	291.573	251.448	0.862385	303.257	317.648	1.04745	1.2146	186.978	181.565	0.971049	174.464	638.657	3.66069	3.76983	2.49222	Homo sapiens NACHT, leucine rich repeat and PYD containing 13 (NALP13), mRNA.	ILMN_1739386	NM_176810.1
178	SLC35A2	280.058	294.369	1.0511	269.168	383.51	1.4248	1.35553	462.401	473.143	1.02323	297.936	1105.74	3.71134	3.62708	2.4913	Homo sapiens solute carrier family 35 (UDP-galactose transporter), member A2 (SLC35A2), transcript variant 1, mRNA.	ILMN_1792135	NM_001032289.1
179	FKBP2	522.394	773.207	1.48012	455.116	1057.49	2.32355	1.56984	1782.43	1615.46	0.906324	1620.88	5002.79	3.08647	3.40549	2.48766	Homo sapiens FK506 binding protein 2, 13kDa (FKBP2), transcript variant 1, mRNA.	ILMN_1807563	NM_057092.1
180	SF3B4	8030.98	5125.41	0.638205	8257.71	11063.2	1.33974	2.09923	12190.4	8741.52	0.71708	12684.9	26017.7	2.05108	2.86032	2.47977	Homo sapiens splicing factor 3b, subunit 4, 49kDa (SF3B4), mRNA.	ILMN_1722648	NM_005850.3
181	COPS8	2375.84	2073.88	0.872903	2058.51	2369.82	1.15123	1.31886	2976.58	1488.47	0.500061	2822.34	5120.62	1.81432	3.62819	2.47352	Homo sapiens COP9 constitutive photomorphogenic homolog subunit 8 (Arabidopsis) (COPS8), transcript variant 1, mRNA.	ILMN_2373779	NM_198189.2
182	CCDC32	2785.37	1667.82	0.598777	2007.92	2235.27	1.11323	1.85916	2836.4	1378.06	0.485848	1826.94	2726.65	1.49247	3.07187	2.46552	Homo sapiens coiled-coil domain containing 32 (CCDC32), transcript variant 2, mRNA.	ILMN_1811264	NM_001080791.1
183	KIAA1688	1410.62	1032.08	0.731647	1256.53	1418.22	1.12868	1.54266	2368.38	1572.53	0.663967	2187.25	4918.44	2.24869	3.38675	2.4647	Homo sapiens KIAA1688 protein (KIAA1688), mRNA.	ILMN_1784436	NM_025251.1
184	TREM1	338.079	309.052	0.914141	370.031	344.222	0.930253	1.01762	312.789	256.008	0.818468	231.299	739.293	3.19626	3.90518	2.4614	Homo sapiens triggering receptor expressed on myeloid cells 1 (TREM1), mRNA.	ILMN_1688231	NM_018643.2
185	BAT3	1024.85	1169.27	1.14091	888.482	1576.84	1.77475	1.55556	1509.15	1385.06	0.917778	1405.15	4342.17	3.09017	3.36701	2.46129	Homo sapiens HLA-B associated transcript 3 (BAT3), transcript variant 3, mRNA.	ILMN_2390416	NM_080703.1
186	NVL	2336.66	2149.49	0.919896	2050	3243.82	1.58235	1.72014	2259.65	2115.57	0.936236	1927.14	5767.39	2.99272	3.19654	2.45834	Homo sapiens nuclear VCP-like (NVL), transcript variant 1, mRNA.	ILMN_1712636	NM_002533.2
187	TSHR	339.766	372.186	1.09542	315.421	335.434	1.06345	0.970817	204.244	193.24	0.946125	190.592	709.177	3.72092	3.9328	2.45181	Homo sapiens thyroid stimulating hormone receptor (TSHR), transcript variant 2, mRNA.	ILMN_2314121	NM_000369.2
188	TRIM28	2244.78	1397.65	0.622626	2877.79	4908.72	1.70573	2.73957	3419.96	1583.97	0.463154	3910.77	3899.87	0.997213	2.15309	2.44633	Homo sapiens tripartite motif-containing 28 (TRIM28), mRNA.	ILMN_1736575	NM_005762.2
189	KCNRG	349.621	410.335	1.17366	335.945	306.801	0.913247	0.778121	217.138	318.901	1.46866	202.843	1225.4	6.04115	4.11338	2.44575	Homo sapiens potassium channel regulator (KCNRG), transcript variant 2, mRNA.	ILMN_1688938	NM_173605.1
190	LPHN1	400.081	342.272	0.855508	336.246	666.792	1.98305	2.31798	827.329	816.512	0.986925	665.064	1684.63	2.53304	2.5666	2.44229	Homo sapiens latrophilin 1 (LPHN1), transcript variant 2, mRNA.	ILMN_2342630	NM_014921.3
191	LEPRE1	462.064	675.856	1.46269	509.548	1159.36	2.27527	1.55554	411.942	669.404	1.625	446.958	2415.8	5.40498	3.32615	2.44084	Homo sapiens leucine proline-enriched proteoglycan (leprecan) 1 (LEPRE1), mRNA.	ILMN_1664294	NM_022356.2
192	RAB5C	1248.41	924.988	0.740932	1245.55	1814.35	1.45667	1.966	1852.5	1335.18	0.720748	1584.93	3327.95	2.09974	2.91328	2.43964	Homo sapiens RAB5C, member RAS oncogene family (RAB5C), transcript variant 2, mRNA.	ILMN_2399140	NM_201434.1
193	MRPS9	9593.81	6530.87	0.680738	8533.5	10486.9	1.22891	1.80527	8375.99	5900.31	0.704431	7758.28	16787.2	2.16378	3.07167	2.43847	Homo sapiens mitochondrial ribosomal protein S9 (MRPS9), nuclear gene encoding mitochondrial protein, mRNA.	ILMN_1813207	NM_182640.1
194	ARMET	7269.03	10498.2	1.44424	8567.27	24367	2.8442	1.96934	9226.13	14326.1	1.55277	10799.1	48681	4.50788	2.90311	2.43623	Homo sapiens arginine-rich, mutated in early stage tumors (ARMET), mRNA.	ILMN_2183510	NM_006010.2
195	CSTF1	408.838	282.312	0.690521	367.032	530.982	1.44669	2.09507	326.13	293.275	0.89926	272.756	680.761	2.49586	2.77546	2.43527	Homo sapiens cleavage stimulation factor, 3' pre-RNA, subunit 1, 50kDa (CSTF1), transcript variant 3, mRNA.	ILMN_2236714	NM_001033521.1
196	TMEM49	2550.7	5900.6	2.31333	2311.82	13288.2	5.74793	2.4847	2723.21	7648.4	2.8086	2961.95	19813.3	6.68926	2.38171	2.4332	Homo sapiens transmembrane protein 49 (TMEM49), mRNA.	ILMN_1692754	NM_030938.2
197	NSF	2123.99	708.051	0.333358	1801.23	1330.79	0.738826	2.21631	2165.45	846.17	0.39076	1992.94	2059.2	1.03325	2.64421	2.43026	Homo sapiens N-ethylmaleimide-sensitive factor (NSF), mRNA.	ILMN_2330845	NM_006178.1
198	LOC112869	1177.3	1050.22	0.892059	892.658	1132.56	1.26875	1.42227	597.67	524.443	0.87748	308.275	929.09	3.01384	3.43465	2.42846	PREDICTED: Homo sapiens hypothetical protein BC011981 (LOC112869), mRNA.	ILMN_1684789	NM_138414.1
199	GTDC1	638.602	640.31	1.00267	397.872	494.853	1.24375	1.24043	383.835	403.055	1.05007	287.131	1089.82	3.79555	3.61456	2.4275	Homo sapiens glycosyltransferase-like domain containing 1 (GTDC1), transcript variant 1, mRNA.	ILMN_1762167	NM_001006636.1
200	PDE9A	1932.68	1377.4	0.712688	2549.57	2774.36	1.08817	1.52685	544.645	408.768	0.750522	492.747	1230.26	2.49674	3.32668	2.42676	Homo sapiens phosphodiesterase 9A (PDE9A), transcript variant 2, mRNA.	ILMN_2306540	NM_001001584.1
201	SF1	610.808	412.179	0.67481	595.503	815.647	1.36968	2.02972	723.895	416.848	0.57584	539.764	877.65	1.62599	2.82368	2.4267	Homo sapiens splicing factor 1 (SF1), transcript variant 1, mRNA.	ILMN_1712560	NM_201997.1
202	SEC61A2	516.581	771.242	1.49297	517.106	1395.34	2.69836	1.80737	416.403	751.724	1.80528	494.529	2715.12	5.49033	3.04126	2.42432	Homo sapiens Sec61 alpha 2 subunit (S. cerevisiae) (SEC61A2), mRNA.	ILMN_1779381	NM_018144.2
203	REXO1	1913.68	1076.33	0.562436	1050.91	842.883	0.802053	1.42603	2376.65	1152.95	0.485116	916.431	1511.33	1.64915	3.3995	2.41277	Homo sapiens REX1, RNA exonuclease 1 homolog (S. cerevisiae) (REXO1), mRNA.	ILMN_1753008	NM_020695.2
204	CBX4	1673.11	979.276	0.585303	1542.95	2285.97	1.48156	2.53126	1487.29	1495.85	1.00576	1379.35	3157.26	2.28895	2.27585	2.40356	Homo sapiens chromobox homolog 4 (Pc class homolog, Drosophila) (CBX4), mRNA.	ILMN_1724145	NM_003655.2
205	C1ORF123	8863.21	7827.48	0.883143	6659.78	9025.75	1.35526	1.53459	10263.4	7955.67	0.77515	8375.99	21122.8	2.52183	3.25335	2.39397	Homo sapiens chromosome 1 open reading frame 123 (C1orf123), mRNA.	ILMN_2082130	NM_017887.1
206	LCMT1	5521.54	6743.35	1.22128	5261.06	9319.94	1.77149	1.45052	2791.03	2410.66	0.863715	2568.24	7343.41	2.85931	3.31048	2.3805	Homo sapiens leucine carboxyl methyltransferase 1 (LCMT1), transcript variant 2, mRNA.	ILMN_2336186	NM_001032391.1
207	LAPTM4B	7057.3	10056.4	1.42497	4084.04	12211.6	2.99007	2.09834	5420.08	7996.85	1.47541	4610.32	18106.9	3.92748	2.66196	2.38015	Homo sapiens lysosomal associated protein transmembrane 4 beta (LAPTM4B), mRNA.	ILMN_2101832	NM_018407.4
208	PFDN2	357.266	362.068	1.01344	294.777	223.162	0.757054	0.747013	260.957	272.937	1.04591	353.814	1481.28	4.18661	4.00286	2.37494	Homo sapiens prefoldin 2 (PFDN2), mRNA.	ILMN_1678754	NM_012394.2
209	ME3	363.113	389.701	1.07322	295.28	606.675	2.05458	1.9144	306.376	430.418	1.40487	290.87	1154.64	3.96962	2.82561	2.37001	Homo sapiens malic enzyme 3, NADP(+)-dependent, mitochondrial (ME3), nuclear gene encoding mitochondrial protein, transcript variant 2, mRNA.	ILMN_1762445	NM_001014811.1
210	HSPC148	8245.31	8283.4	1.00462	6824.81	9062.14	1.32782	1.32172	8900.37	9975.91	1.12084	7450.06	28534.7	3.83013	3.41719	2.36945	Homo sapiens hypothetical protein HSPC148 (HSPC148), mRNA.	ILMN_1713482	NM_016403.1
211	ETV5	684.802	434.093	0.633896	1759.88	2521.24	1.43262	2.26002	717.596	602.504	0.839614	2000.68	4154.94	2.07677	2.47348	2.36675	Homo sapiens ets variant gene 5 (ets-related molecule) (ETV5), mRNA.	ILMN_1739222	NM_004454.1
212	PGS1	2037.62	1540.44	0.756002	1997.47	2691.85	1.34763	1.78258	2528.56	1985.84	0.785366	2402	5537.98	2.30557	2.93566	2.35912	Homo sapiens phosphatidylglycerophosphate synthase 1 (PGS1), mRNA.	ILMN_2075051	NM_024419.3
213	ARL6IP4	1013.3	1973.04	1.94715	925.293	2655.63	2.87004	1.47397	2718.35	3694.09	1.35895	2509.28	11029.4	4.39546	3.23446	2.35422	Homo sapiens ADP-ribosylation-like factor 6 interacting protein 4 (ARL6IP4), transcript variant 1, mRNA.	ILMN_1791149	NM_018694.2
214	IL11RA	416.91	334.507	0.802349	390.576	684.168	1.75169	2.1832	1038.68	1249.54	1.20301	862.832	2620.12	3.03666	2.52423	2.35371	Homo sapiens interleukin 11 receptor, alpha (IL11RA), transcript variant 2, mRNA.	ILMN_1720024	NM_147162.1
215	SOX17	1566.2	1009.35	0.64446	1837.5	2094.94	1.1401	1.76908	1811.24	1084.58	0.598806	2408.45	4233.26	1.75767	2.93528	2.35218	Homo sapiens SRY (sex determining region Y)-box 17 (SOX17), mRNA.	ILMN_1671092	NM_022454.2
216	ADCK4	440.097	494.43	1.12346	420.697	607.042	1.44295	1.28438	628.627	603.547	0.960104	346.598	1136.65	3.27945	3.41572	2.35005	Homo sapiens aarF domain containing kinase 4 (ADCK4), mRNA.	ILMN_1700349	NM_024876.2
217	POP5	5014.66	4756.27	0.948474	3885.5	5667.62	1.45866	1.5379	5687.72	5767.39	1.01401	4590.08	14686	3.19951	3.15531	2.3466	Homo sapiens processing of precursor 5, ribonuclease P/MRP subunit (S. cerevisiae) (POP5), transcript variant 1, mRNA.	ILMN_1687864	NM_015918.3
218	IHPK1	3149.43	4165.98	1.32277	2862.96	6735.62	2.35268	1.77859	3182.86	2682.99	0.842949	2733.95	6714.19	2.45586	2.91341	2.346	Homo sapiens inositol hexaphosphate kinase 1 (IHPK1), transcript variant 1, mRNA.	ILMN_1700231	NM_153273.3
219	PELO	3873.4	2053.91	0.53026	4309.2	4660.42	1.0815	2.03957	4287.16	2174.23	0.507148	4697.82	6283.37	1.33751	2.63731	2.33844	Homo sapiens pelota homolog (Drosophila) (PELO), mRNA.	ILMN_1770811	NM_015946.4
220	TNRC6B	335.496	275.479	0.82111	320.381	358.982	1.12049	1.3646	2001.19	1530.25	0.764672	1692.14	4285.44	2.53256	3.31196	2.33828	Homo sapiens trinucleotide repeat containing 6B (TNRC6B), transcript variant 2, mRNA.	ILMN_1771201	NM_001024843.1
221	UIP1	1048.26	671.315	0.640407	692.221	853.716	1.2333	1.92581	980.49	409.947	0.418105	620.147	711.498	1.14731	2.74406	2.33493	Homo sapiens UCHL5 interacting protein (UCHL5IP), transcript variant 2, mRNA.	ILMN_1694890	NM_207107.2
222	CCDC49	913.944	603.875	0.660735	800.18	898.152	1.12244	1.69877	827.178	488.048	0.590016	702.528	1231.16	1.75247	2.9702	2.33449	Homo sapiens coiled-coil domain containing 49 (CCDC49), mRNA.	ILMN_1720233	NM_017748.3
223	FLNB	1004.03	721.668	0.718768	618.271	617.78	0.999205	1.39016	851.422	1510.17	1.7737	692.382	4015.87	5.80008	3.27004	2.3301	Homo sapiens filamin B, beta (actin binding protein 278) (FLNB), mRNA.	ILMN_1664922	NM_001457.1
224	TCIRG1	273.721	260.602	0.952074	262.207	263.474	1.00483	1.05542	230.174	253.567	1.10163	253.361	1003.63	3.96127	3.59581	2.32561	Homo sapiens T-cell, immune regulator 1, ATPase, H+ transporting, lysosomal V0 subunit A3 (TCIRG1), transcript variant 1, mRNA.	ILMN_1694486	NM_006053.2
225	HADH2	1667.82	1731.39	1.03812	1612.11	2152.65	1.3353	1.28627	3519.68	2168.93	0.61623	3138.1	6475.32	2.06345	3.34851	2.31739	Homo sapiens hydroxyacyl-Coenzyme A dehydrogenase, type II (HADH2), transcript variant 1, mRNA.	ILMN_1691926	NM_004493.1
226	CDIPT	584.182	828.746	1.41864	619.625	1253.29	2.02266	1.42577	663.864	846.623	1.2753	449.162	1837.21	4.0903	3.20734	2.31655	Homo sapiens CDP-diacylglycerol--inositol 3-phosphatidyltransferase (phosphatidylinositol synthase) (CDIPT), transcript variant 1, mRNA.	ILMN_1770425	NM_006319.2
227	ZNF503	2592.76	1856.34	0.715971	2684.48	2414.35	0.899374	1.25616	4726.41	1927.14	0.40774	3150.8	4297.53	1.36395	3.34515	2.30065	Homo sapiens zinc finger protein 503 (ZNF503), mRNA.	ILMN_1787265	NM_032772.3
228	AP1S1	1366.57	1702.01	1.24546	1342.57	2456.08	1.82939	1.46884	6620.6	2051.63	0.309886	5159.58	5004.8	0.970001	3.13019	2.29952	Homo sapiens adaptor-related protein complex 1, sigma 1 subunit (AP1S1), transcript variant 2, mRNA.	ILMN_1712806	NM_057089.1
229	ARMETL1	359.788	310.668	0.863474	316.519	511.46	1.61589	1.87138	249.775	261.677	1.04765	230.421	657.591	2.85387	2.72406	2.29772	Homo sapiens arginine-rich, mutated in early stage tumors-like 1 (ARMETL1), mRNA.	ILMN_1687291	NM_001029954.1
230	BSDC1	3868.94	2374.99	0.613859	2037.62	2316.01	1.13663	1.85161	5569.81	3438.4	0.617329	2730.85	4617.35	1.69081	2.73892	2.29526	Homo sapiens BSD domain containing 1 (BSDC1), mRNA.	ILMN_1734483	NM_018045.4
231	LOC644096	4362.26	8465.29	1.94057	2439.76	8181.28	3.35331	1.728	4632.44	9445.78	2.03905	2476.49	14443.4	5.83219	2.86025	2.29412	Homo sapiens hypothetical protein LOC644096 (LOC644096), mRNA.	ILMN_2070355	NM_001042631.1
232	DDIT3	1791.53	2365.12	1.32017	1375.81	3099.1	2.25256	1.70627	1781	3115.02	1.74903	1301.06	6550.33	5.03462	2.87852	2.2924	Homo sapiens DNA-damage-inducible transcript 3 (DDIT3), mRNA.	ILMN_1676984	NM_004083.4
233	BCCIP	4656.84	1960.8	0.421058	4811.19	2805.55	0.58313	1.38491	3295.17	1949.52	0.591629	4595.3	8697.77	1.89276	3.19923	2.29207	Homo sapiens BRCA2 and CDKN1A interacting protein (BCCIP), transcript variant B, mRNA.	ILMN_1811188	NM_078468.1
234	NPAS4	271.454	261.532	0.963449	253.202	304.269	1.20169	1.24728	196.853	172.667	0.87714	167.584	488.815	2.91683	3.32539	2.28633	Homo sapiens neuronal PAS domain protein 4 (NPAS4), mRNA.	ILMN_1726459	NM_178864.2
235	SMARCD3	2352.3	5727.69	2.43494	1875.25	8102.78	4.32091	1.77455	2581.06	6705.14	2.59783	2420.01	17507.2	7.23437	2.78478	2.27966	Homo sapiens SWI/SNF related, matrix associated, actin dependent regulator of chromatin, subfamily d, member 3 (SMARCD3), transcript variant 2, mRNA.	ILMN_2309180	NM_001003801.1
236	WWOX	609.678	361.814	0.593452	572.57	443.399	0.774401	1.30491	1433.2	1015.76	0.708734	1181.61	2718.35	2.30055	3.246	2.27546	Homo sapiens WW domain containing oxidoreductase (WWOX), transcript variant 2, mRNA.	ILMN_1804841	NM_130791.1
237	MEIS2	1658.19	1142.33	0.688904	1375.21	1457.43	1.05979	1.53837	1617.53	1122.88	0.694197	1264.35	2641.9	2.08953	3.00999	2.27418	Homo sapiens Meis1, myeloid ecotropic viral integration site 1 homolog 2 (mouse) (MEIS2), transcript variant e, mRNA.	ILMN_1695945	NM_020149.2
238	SCAND1	2621.53	1874.63	0.715088	2246.7	3055.5	1.36	1.90186	3551.76	2000.68	0.563292	3013.76	4492.47	1.49065	2.64632	2.27409	Homo sapiens SCAN domain containing 1 (SCAND1), transcript variant 2, mRNA.	ILMN_2372011	NM_033630.1
239	OAZ3	415.718	772.74	1.85881	441.608	863.965	1.95641	1.05251	493.102	671.532	1.36185	451.745	2145.51	4.74939	3.48744	2.26997	Homo sapiens ornithine decarboxylase antizyme 3 (OAZ3), mRNA.	ILMN_1681892	NM_016178.1
240	CLK3	1945.74	1304.41	0.670392	2603.47	2983.02	1.14578	1.70913	2590.55	1498.4	0.578411	2758.32	4515.16	1.63692	2.83004	2.26958	Homo sapiens CDC-like kinase 3 (CLK3), transcript variant phclk3, mRNA.	ILMN_2320336	NM_003992.1
241	HCAP-G	3075.32	1731.89	0.56316	3647.47	4500.7	1.23392	2.19107	4399.14	3005.64	0.683235	5203.75	8331.37	1.60103	2.34331	2.26719	Homo sapiens non-SMC condensin I complex, subunit G (NCAPG), mRNA.	ILMN_1751444	NM_022346.3
242	PBX4	437.755	632.366	1.44457	418.231	1022.55	2.44494	1.69251	312.589	469.633	1.5024	295.118	1256.85	4.25881	2.83468	2.2636	Homo sapiens pre-B-cell leukemia homeobox 4 (PBX4), mRNA.	ILMN_1700762	NM_025245.1
243	ATP5G1	2108.44	3927.99	1.86298	1665.48	3820.33	2.29383	1.23127	2739.65	3100.01	1.13153	2578.03	9595.94	3.7222	3.28951	2.26039	Homo sapiens ATP synthase, H+ transporting, mitochondrial F0 complex, subunit C1 (subunit 9) (ATP5G1), nuclear gene encoding mitochondrial protein, transcript variant 1, mRNA.	ILMN_1712430	NM_005175.2
244	ZNF619	257.141	286.308	1.11343	242.159	257.197	1.0621	0.9539	251.512	143.535	0.570688	187.399	380.264	2.02917	3.55565	2.25477	Homo sapiens zinc finger protein 619 (ZNF619), mRNA.	ILMN_1698048	NM_173656.1
245	DDX59	647.063	320.307	0.495017	555.794	609.606	1.09682	2.21572	1505.95	946.3	0.628375	1570.7	2262.28	1.4403	2.29211	2.25391	Homo sapiens DEAD (Asp-Glu-Ala-Asp) box polypeptide 59 (DDX59), transcript variant 1, mRNA.	ILMN_2357193	NM_001031725.1
246	LOC649708	845.321	420.646	0.497616	742.097	712.882	0.960631	1.93046	883.322	641.677	0.726436	977.39	1829.52	1.87184	2.57674	2.2536	PREDICTED: Homo sapiens similar to Chloride intracellular channel protein 4 (Intracellular chloride ion channel protein p64H1) (LOC649708), mRNA.	ILMN_1671250	XM_938776.1
247	NUP62	1425.47	1088.71	0.763756	1095.19	1774.63	1.62039	2.12161	27866.8	8380.55	0.300736	17375.9	12461.7	0.717183	2.38476	2.25318	Homo sapiens nucleoporin 62kDa (NUP62), transcript variant 1, mRNA.	ILMN_2323491	NM_153719.2
248	PSCD2	997.59	608.776	0.610247	947.551	814.987	0.860098	1.40943	564.404	690.737	1.22383	399.802	1514.38	3.78782	3.09504	2.25223	Homo sapiens pleckstrin homology, Sec7 and coiled-coil domains 2 (cytohesin-2) (PSCD2), transcript variant 2, mRNA.	ILMN_2377459	NM_004228.4
249	RAC3	6222.18	15083.8	2.4242	3413.05	26229.6	7.68509	3.17016	10513.5	20543.6	1.95403	7776.88	20120.8	2.58727	1.32407	2.24711	Homo sapiens ras-related C3 botulinum toxin substrate 3 (rho family, small GTP binding protein Rac3) (RAC3), mRNA.	ILMN_1693340	NM_005052.2
250	SEC8L1	856.127	480.143	0.560832	690.732	610.113	0.883284	1.57495	1743.23	751.198	0.430922	1523.94	1912.39	1.2549	2.91213	2.24354	Homo sapiens SEC8-like 1 (S. cerevisiae) (SEC8L1), mRNA.	ILMN_1742827	NM_021807.2
251	LOC205251	1848.41	3176.08	1.71828	1164.35	4178.37	3.58858	2.08848	2483.88	5714.52	2.30065	1895.68	10409.3	5.49104	2.38674	2.23761	Homo sapiens hypothetical protein LOC205251 (LOC205251), mRNA.	ILMN_1693685	NM_174925.1
252	CXCL12	337.311	335.678	0.995159	321.608	446.157	1.38727	1.39402	255.97	229.2	0.895418	192.81	531.811	2.75821	3.08036	2.23719	Homo sapiens chemokine (C-X-C motif) ligand 12 (stromal cell-derived factor 1) (CXCL12), transcript variant 1, mRNA.	ILMN_1791447	NM_199168.2
253	BACE2	548.99	390.344	0.711022	405.404	666.636	1.64437	2.31269	679.84	560.402	0.824314	503.365	896.737	1.78148	2.16117	2.23693	Homo sapiens beta-site APP-cleaving enzyme 2 (BACE2), transcript variant a, mRNA.	ILMN_1669323	NM_138991.1
254	C11ORF49	975.059	520.397	0.533708	966.772	840.328	0.869211	1.62862	1279.24	461.947	0.361111	1218.29	1249.74	1.02581	2.84071	2.23467	Homo sapiens chromosome 11 open reading frame 49 (C11orf49), transcript variant 2, mRNA.	ILMN_2341487	NM_001003678.1
255	TERF2	1155.96	650.219	0.562493	1143.9	1278.69	1.11784	1.98729	1419.2	766.972	0.540427	1242.95	1664.13	1.33885	2.4774	2.23234	Homo sapiens telomeric repeat binding factor 2 (TERF2), mRNA.	ILMN_1768488	NM_005652.2
256	ITGB4BP	7842.47	7942.83	1.0128	7907.2	11269.2	1.42518	1.40717	8514.66	8616.65	1.01198	9026.25	27919.5	3.09315	3.05653	2.23185	Homo sapiens integrin beta 4 binding protein (ITGB4BP), transcript variant 4, mRNA.	ILMN_1787410	NM_181466.1
257	SCAND1	847.11	515.739	0.608821	820.152	914.601	1.11516	1.83167	4628.8	3177.52	0.686467	3813.44	6859.16	1.79868	2.6202	2.22594	Homo sapiens SCAN domain containing 1 (SCAND1), transcript variant 1, mRNA.	ILMN_1795317	NM_016558.2
258	TRIM36	457.278	329.348	0.720235	394.543	446.264	1.13109	1.57045	257.842	274.232	1.06357	217.558	665.064	3.05695	2.87424	2.22234	Homo sapiens tripartite motif-containing 36 (TRIM36), transcript variant 1, mRNA.	ILMN_1724350	NM_001017398.1
259	ATP5J	45576.4	48049.1	1.05425	44205.1	42714.6	0.966282	0.916555	4560.3	3909.48	0.857285	4442.19	13424.9	3.02213	3.52524	2.2209	Homo sapiens ATP synthase, H+ transporting, mitochondrial F0 complex, subunit F6 (ATP5J), nuclear gene encoding mitochondrial protein, transcript variant 3, mRNA.	ILMN_2348093	NM_001003703.1
260	MKRN3	403.205	513.552	1.27367	424.973	519.628	1.22273	0.960005	437.925	366.186	0.836185	359.435	1045.41	2.90849	3.47829	2.21915	Homo sapiens makorin, ring finger protein, 3 (MKRN3), mRNA.	ILMN_1709267	NM_005664.2
261	IDH1	2838.15	1834.44	0.64635	3079.87	4212.84	1.36786	2.11629	3614.25	2151.54	0.595293	4206.85	5812.91	1.38177	2.32116	2.21873	Homo sapiens isocitrate dehydrogenase 1 (NADP+), soluble (IDH1), mRNA.	ILMN_2091347	NM_005896.2
262	FLJ20628	1179.65	767.197	0.650358	889.582	1237.92	1.39157	2.1397	1382.13	1478.85	1.06998	1072.18	2632.55	2.45534	2.29475	2.21723	Homo sapiens hypothetical protein FLJ20628 (FLJ20628), mRNA.	ILMN_1706558	NM_017910.2
263	ZWINT	1902.28	1165.6	0.612738	2024.62	1555.78	0.768433	1.2541	324.301	288.046	0.888205	263.11	743.1	2.8243	3.17978	2.21694	Homo sapiens ZW10 interactor (ZWINT), transcript variant 3, mRNA.	ILMN_2362545	NM_032997.2
264	FXYD5	473.326	713.998	1.50847	594.59	1938.89	3.26088	2.16172	499.244	1364.41	2.73295	566.677	3513.04	6.19937	2.26838	2.21505	Homo sapiens FXYD domain containing ion transport regulator 5 (FXYD5), transcript variant 2, mRNA.	ILMN_1704286	NM_014164.4
265	MANBAL	344.749	363.503	1.0544	306.814	459.867	1.49884	1.42152	315.603	210.013	0.665433	255.81	511.165	1.99822	3.00289	2.2122	Homo sapiens mannosidase, beta A, lysosomal-like (MANBAL), transcript variant 1, mRNA.	ILMN_2252554	NM_022077.3
266	POLR3K	7637.15	9767.52	1.27895	8200.8	12283.2	1.49781	1.17113	7708.03	7587.44	0.984356	8622.55	27510.8	3.19056	3.24127	2.2062	Homo sapiens polymerase (RNA) III (DNA directed) polypeptide K, 12.3 kDa (POLR3K), mRNA.	ILMN_1801664	NM_016310.2
267	ST3GAL5	686.867	1273.75	1.85444	737.118	2390.09	3.24248	1.7485	367.382	365.695	0.995407	312.698	827.844	2.64743	2.65964	2.20407	Homo sapiens ST3 beta-galactoside alpha-2,3-sialyltransferase 5 (ST3GAL5), mRNA.	ILMN_1713496	NM_001042437.1
268	DNM2	540.73	314.293	0.581239	428.088	440.447	1.02887	1.77013	462.196	327.184	0.707889	349.304	650.569	1.86247	2.63102	2.20058	Homo sapiens dynamin 2 (DNM2), transcript variant 3, mRNA.	ILMN_2339377	NM_004945.2
269	VPS37B	1997.16	2937.39	1.47078	1036.05	2533.71	2.44555	1.66275	1775.73	2903.24	1.63496	1018.4	4557.32	4.47496	2.73705	2.1999	Homo sapiens vacuolar protein sorting 37 homolog B (S. cerevisiae) (VPS37B), mRNA.	ILMN_1710427	NM_024667.1
270	ENPP1	541.398	665.416	1.22907	490.653	812.616	1.65619	1.34752	666.472	765.248	1.14821	681.711	2386.44	3.50066	3.04881	2.19816	Homo sapiens ectonucleotide pyrophosphatase/phosphodiesterase 1 (ENPP1), mRNA.	ILMN_1700888	NM_006208.1
271	SDCCAG10	4845.75	4099.02	0.8459	3917.24	4285.77	1.09408	1.29339	5336.8	4423.26	0.828822	4085.22	10446.6	2.55716	3.0853	2.18934	Homo sapiens serologically defined colon cancer antigen 10 (SDCCAG10), mRNA.	ILMN_1686194	NM_005869.2
272	RBPMS	276.811	256.548	0.9268	267.479	299.701	1.12047	1.20896	183.691	159.836	0.870134	170.14	469.145	2.7574	3.16894	2.18895	Homo sapiens RNA binding protein with multiple splicing (RBPMS), transcript variant 4, mRNA.	ILMN_1708025	NM_001008712.1
273	CSNK2B	12682	13012.4	1.02605	13131.6	18795.3	1.4313	1.39496	13687.6	15141	1.10618	14408.9	47514.2	3.29756	2.98102	2.18799	Homo sapiens casein kinase 2, beta polypeptide (CSNK2B), mRNA.	ILMN_1800461	NM_001320.5
274	PHOX2A	266.2	281.624	1.05794	261.174	328.906	1.25934	1.19037	191.812	169.315	0.882714	190.432	533.61	2.80211	3.17442	2.18239	Homo sapiens paired-like (aristaless) homeobox 2a (PHOX2A), mRNA.	ILMN_1670681	NM_005169.2
275	OSBPL6	827.208	1007.12	1.21749	703.171	1515.68	2.15549	1.77044	693.448	818	1.17961	725.518	2210.39	3.04663	2.58274	2.17659	Homo sapiens oxysterol binding protein-like 6 (OSBPL6), transcript variant 1, mRNA.	ILMN_1763561	NM_032523.2
276	APRT	8681.41	8257.71	0.951196	6492.19	10792.7	1.66242	1.74771	10584.9	9229	0.871906	10409.3	23598.8	2.2671	2.60016	2.17394	Homo sapiens adenine phosphoribosyltransferase (APRT), transcript variant 2, mRNA.	ILMN_1726410	NM_000485.2
277	MGC26816	262.195	241.498	0.921064	265.868	262.713	0.988135	1.07282	183.636	162.684	0.885903	170.442	493.754	2.8969	3.27	2.17141	Homo sapiens WBP2 N-terminal like (WBP2NL), mRNA.	ILMN_1672960	NM_152613.1
278	TNKS1BP1	385.749	397.263	1.02985	342.487	378.034	1.10379	1.0718	376.236	288.867	0.76778	281.625	706.494	2.50863	3.26739	2.16959	Homo sapiens tankyrase 1 binding protein 1, 182kDa (TNKS1BP1), mRNA.	ILMN_1690826	NM_033396.1
279	ASH2L	3886.98	1930.14	0.496565	3665.9	3336.88	0.910249	1.83309	4432.82	1992.34	0.449453	4040.47	4549.83	1.12606	2.50541	2.16925	Homo sapiens ash2 (absent, small, or homeotic)-like (Drosophila) (ASH2L), mRNA.	ILMN_1666933	NM_004674.1
280	PIB5PA	1140.04	807.961	0.708714	1075.1	1084.85	1.00907	1.42381	1891.27	800.071	0.423035	1346.76	1656.93	1.23031	2.9083	2.16605	Homo sapiens phosphatidylinositol (4,5) bisphosphate 5-phosphatase, A (PIB5PA), transcript variant 1, mRNA.	ILMN_1777644	NM_014422.2
281	AP4M1	399.81	308.347	0.771235	430.988	683.834	1.58666	2.0573	435.716	330.543	0.758619	410.633	708.524	1.72544	2.27445	2.16588	Homo sapiens adaptor-related protein complex 4, mu 1 subunit (AP4M1), mRNA.	ILMN_1779512	NM_004722.2
282	C17ORF37	577.422	1255.32	2.17401	567.907	1820.76	3.20609	1.47473	791.085	2077.05	2.62557	777.459	5817.53	7.48275	2.84995	2.16234	Homo sapiens chromosome 17 open reading frame 37 (C17orf37), mRNA.	ILMN_1727078	NM_032339.3
283	DUS3L	2907.11	2429.41	0.835679	3298.93	3518.85	1.06666	1.2764	4435.8	1723.56	0.388557	3779.2	4472.18	1.18337	3.04554	2.16097	Homo sapiens dihydrouridine synthase 3-like (S. cerevisiae) (DUS3L), mRNA.	ILMN_1723235	NM_020175.1
284	SSSCA1	967.03	1131.04	1.1696	1429.13	2061.48	1.44247	1.2333	1913.73	1598.34	0.835196	1783.36	4595.3	2.57677	3.08522	2.15926	Homo sapiens Sjogren's syndrome/scleroderma autoantigen 1 (SSSCA1), mRNA.	ILMN_1728714	NM_006396.1
285	WRB	4154.91	10070.3	2.42371	2667.38	9695.49	3.63483	1.4997	5701.7	11805.6	2.07055	3689.05	21509.1	5.83051	2.81593	2.15781	Homo sapiens tryptophan rich basic protein (WRB), mRNA.	ILMN_2085922	NM_004627.2
286	TAS1R1	268.564	274.448	1.02191	293.751	324.812	1.10574	1.08203	211.448	182.672	0.86391	170.448	475.012	2.78684	3.22584	2.15394	Homo sapiens taste receptor, type 1, member 1 (TAS1R1), transcript variant 2, mRNA.	ILMN_1805197	NM_177539.1
287	MDS032	573.232	1214.27	2.11829	631.225	1207.43	1.91283	0.903006	912.409	1276.19	1.39871	828.907	3945.28	4.75962	3.40287	2.15294	Homo sapiens uncharacterized hematopoietic stem/progenitor cells protein MDS032 (MDS032), mRNA.	ILMN_1664243	NM_018467.2
288	NQO2	1722.57	2642.53	1.53406	1644.33	4104.32	2.49604	1.62708	2216.36	2954.84	1.3332	2745.3	9801.75	3.57037	2.67805	2.15257	Homo sapiens NAD(P)H dehydrogenase, quinone 2 (NQO2), mRNA.	ILMN_1712918	NM_000904.1
289	HSPBP1	1044.24	342.774	0.328253	760.395	407.936	0.536479	1.63434	1523.46	278.102	0.182546	1171.59	570.019	0.486533	2.66526	2.1498	Homo sapiens hsp70-interacting protein (HSPBP1), mRNA.	ILMN_1769902	NM_012267.2
290	ALPI	329.705	333.96	1.01291	321.871	478.608	1.48695	1.46801	357.796	235.633	0.658568	315.252	586.3	1.85978	2.82398	2.146	Homo sapiens alkaline phosphatase, intestinal (ALPI), mRNA.	ILMN_1752669	NM_001631.2
291	IL1F7	311.743	290.685	0.932453	281.557	321.59	1.14219	1.22493	178.18	186.676	1.04768	200.28	643.502	3.21301	3.06678	2.14585	Homo sapiens interleukin 1 family, member 7 (zeta) (IL1F7), transcript variant 1, mRNA.	ILMN_1697710	NM_173205.1
292	ZNF21	351.57	430.259	1.22382	374.855	392.47	1.04699	0.855511	355.896	252.852	0.710467	224.85	548.734	2.44045	3.43499	2.14525	Homo sapiens zinc finger protein 182 (ZNF182), transcript variant 1, mRNA.	ILMN_1726617	NM_006962.1
293	DST	329.231	276.936	0.841161	290.714	356.263	1.22547	1.45688	237.668	168.257	0.70795	233.511	467.835	2.00348	2.82997	2.14343	Homo sapiens dystonin (DST), transcript variant 1e, mRNA.	ILMN_1675992	NM_183380.1
294	CGN	1149.11	863.598	0.751535	661.236	662.402	1.00176	1.33296	1340.02	1181.9	0.882	884.618	2303.98	2.60449	2.95294	2.14295	Homo sapiens cingulin (CGN), mRNA.	ILMN_1746801	NM_020770.1
295	SLC25A12	1188.93	1290.59	1.08551	670.495	1220.68	1.82056	1.67715	963.372	1267.26	1.31544	606.312	2075.79	3.42363	2.60266	2.1399	Homo sapiens solute carrier family 25 (mitochondrial carrier, Aralar), member 12 (SLC25A12), mRNA.	ILMN_1788053	NM_003705.2
296	CTCF	1124.65	835.579	0.74297	1119.74	1002.16	0.894995	1.20462	982.787	418.379	0.425706	1019.89	1332.11	1.30613	3.06814	2.13638	Homo sapiens CCCTC-binding factor (zinc finger protein) (CTCF), mRNA.	ILMN_1786015	NM_006565.2
297	BAX	344.861	238.897	0.692735	317.07	425.583	1.34224	1.93759	997.652	1118.06	1.12069	807.565	2109.82	2.61257	2.33121	2.1344	Homo sapiens BCL2-associated X protein (BAX), transcript variant epsilon, mRNA.	ILMN_2258383	NM_138764.2
298	CYP2D6	350.604	297.048	0.847245	379.434	394.316	1.03922	1.22659	326.759	263.652	0.80687	276.799	679.065	2.45328	3.04049	2.13354	Homo sapiens cytochrome P450, family 2, subfamily D, polypeptide 6 (CYP2D6), transcript variant 1, mRNA.	ILMN_2383124	NM_000106.4
299	SCPEP1	1010.82	810.119	0.801447	1115.2	1609.5	1.44324	1.80079	1148.76	946.107	0.82359	1208.93	2454.32	2.03016	2.46501	2.1329	Homo sapiens serine carboxypeptidase 1 (SCPEP1), mRNA.	ILMN_1767470	NM_021626.1
300	VMO1	372.428	286.058	0.768089	278.761	435.735	1.56311	2.03507	350.184	322.453	0.920811	246.367	505.625	2.05233	2.22883	2.13195	Homo sapiens vitelline membrane outer layer 1 homolog (chicken) (VMO1), mRNA.	ILMN_1735910	NM_182566.1
301	UBL5	1885.46	3469.85	1.84032	1822.47	3504.01	1.92267	1.04474	2005.35	2021.91	1.00826	1986.47	6444.68	3.24429	3.21771	2.13123	Homo sapiens ubiquitin-like 5 (UBL5), mRNA.	ILMN_1678814	NM_024292.2
302	HBXIP	21301.2	24367	1.14393	24887.1	57160.8	2.2968	2.00782	21871.5	25973.8	1.18757	25389.5	67944.7	2.67609	2.25343	2.13062	Homo sapiens hepatitis B virus x interacting protein (HBXIP), mRNA.	ILMN_2220518	NM_006402.2
303	SLC25A14	2421.98	3181.64	1.31365	2101.29	4461.32	2.12313	1.6162	2281.45	2675.66	1.17279	1969.17	6075.75	3.08544	2.63085	2.12353	Homo sapiens solute carrier family 25 (mitochondrial carrier, brain), member 14 (SLC25A14), nuclear gene encoding mitochondrial protein, transcript variant short, mRNA.	ILMN_2347044	NM_022810.1
304	IHPK1	6040.49	5347	0.885193	6209.6	8533.5	1.37424	1.55248	12404.4	7977.45	0.643115	10524	18121	1.72188	2.67741	2.11494	Homo sapiens inositol hexaphosphate kinase 1 (IHPK1), transcript variant 2, mRNA.	ILMN_2392286	NM_001006115.2
305	TMEM4	3127.59	7988.36	2.55416	2136.21	7269.03	3.40277	1.33225	4347.32	7546.69	1.73594	4157.23	20876	5.0216	2.89272	2.11249	Homo sapiens transmembrane protein 4 (TMEM4), mRNA.	ILMN_2123402	NM_014255.3
306	K6IRS4	329.223	297.525	0.903719	294.812	307.8	1.04406	1.15529	227.562	206.11	0.905732	206.979	574.14	2.7739	3.06261	2.10895	Homo sapiens keratin 74 (KRT74), mRNA.	ILMN_1713272	NM_175053.2
307	IMMP2L	1200.03	1570.49	1.30871	1256.24	2209.29	1.75865	1.34381	1026.17	1131.79	1.10292	1341.99	4248.81	3.16605	2.8706	2.1072	Homo sapiens IMP2 inner mitochondrial membrane peptidase-like (S. cerevisiae) (IMMP2L), mRNA.	ILMN_1809292	NM_032549.1
308	HADH2	2588.37	2372.58	0.916632	2342.97	2748.92	1.17326	1.27997	2109.82	1670.21	0.791636	1961.28	4554.71	2.32231	2.93356	2.10677	Homo sapiens hydroxyacyl-Coenzyme A dehydrogenase, type II (HADH2), transcript variant 1, mRNA.	ILMN_2355971	NM_004493.1
309	PPIB	350.857	663.74	1.89177	407.89	762.012	1.86818	0.987533	612.557	1009.01	1.64721	603.289	3202.76	5.30882	3.22292	2.10522	Homo sapiens peptidylprolyl isomerase B (cyclophilin B) (PPIB), mRNA.	ILMN_1703622	NM_000942.4
310	SURF2	1314.75	2394.21	1.82104	1073.24	2540.78	2.36739	1.30002	1922.71	2068.07	1.0756	1567.84	4906.76	3.12963	2.90966	2.10484	Homo sapiens surfeit 2 (SURF2), mRNA.	ILMN_1781628	NM_017503.2
311	C14ORF140	338.154	257.009	0.760034	277.217	288.508	1.04073	1.36932	699.725	550.497	0.786734	634.727	1417.92	2.2339	2.83946	2.10439	Homo sapiens chromosome 14 open reading frame 140 (C14orf140), mRNA.	ILMN_1686043	NM_001042430.1
312	MAPK7	503.092	453.657	0.901737	632.214	1005.53	1.5905	1.76381	598.26	729.451	1.21929	586.952	1749.32	2.98034	2.44432	2.10407	Homo sapiens mitogen-activated protein kinase 7 (MAPK7), transcript variant 4, mRNA.	ILMN_1709623	NM_139032.1
313	MRPS23	3194.06	3645.5	1.14134	2889.32	5289.16	1.83059	1.6039	5276.37	5763.03	1.09223	4603.55	13093.4	2.8442	2.60402	2.10396	Homo sapiens mitochondrial ribosomal protein S23 (MRPS23), nuclear gene encoding mitochondrial protein, mRNA.	ILMN_1687359	NM_016070.2
314	FCGBP	373.246	299.922	0.80355	354.414	384.239	1.08415	1.3492	225.022	207.091	0.920318	266.978	701.693	2.62828	2.85584	2.10252	Homo sapiens Fc fragment of IgG binding protein (FCGBP), mRNA.	ILMN_2302757	XM_940656.1
315	PDCD5	11607.2	16267.1	1.40147	11582.2	22402.9	1.93426	1.38017	11608.9	15537.2	1.33838	12007	45248.3	3.7685	2.81571	2.09794	Homo sapiens programmed cell death 5 (PDCD5), mRNA.	ILMN_2228710	NM_004708.2
316	CHKB	682.889	937.97	1.37353	701.825	1250.1	1.78121	1.29681	632.9	801.913	1.26704	613.851	2254.05	3.67198	2.89807	2.09744	Homo sapiens choline kinase beta (CHKB), transcript variant 1, mRNA.	ILMN_2331205	NM_005198.3
317	ARFIP2	320.151	247.125	0.7719	338.202	324.07	0.958213	1.24137	327.577	248.55	0.758752	271.397	607.347	2.23785	2.94939	2.09538	Homo sapiens ADP-ribosylation factor interacting protein 2 (arfaptin 2) (ARFIP2), mRNA.	ILMN_1750690	NM_012402.2
318	TRADD	520.591	581.525	1.11705	459.648	900.177	1.9584	1.75319	525.437	410.703	0.781641	479.42	913.376	1.90517	2.4374	2.09529	Homo sapiens TNFRSF1A-associated via death domain (TRADD), transcript variant 1, mRNA.	ILMN_1765851	NM_003789.2
319	C19ORF22	3197.79	5153.3	1.61152	2798.52	6569.45	2.34747	1.45668	3229.16	5062.7	1.56781	2654.14	11372.9	4.28498	2.7331	2.09489	Homo sapiens chromosome 19 open reading frame 22 (C19orf22), mRNA.	ILMN_1808202	NM_138774.2
320	GRIN1	1093.15	2036.04	1.86254	992.753	2267.84	2.2844	1.2265	1191.13	1702.69	1.42948	1095.23	4639.27	4.23589	2.96324	2.09487	Homo sapiens glutamate receptor, ionotropic, N-methyl D-aspartate 1 (GRIN1), transcript variant NR1-1, mRNA.	ILMN_2321301	NM_007327.1
321	LOC283129	310.955	270.279	0.869189	261.872	306.837	1.1717	1.34804	192.348	141.819	0.737302	223.553	468.227	2.09448	2.84073	2.09439	PREDICTED: Homo sapiens hypothetical protein LOC283129, transcript variant 1 (LOC283129), mRNA.	ILMN_1808914	XM_929824.1
322	SDS	284.484	322.828	1.13479	267.171	263.416	0.985946	0.868838	249.097	174.579	0.700849	161.951	376.769	2.32643	3.31945	2.09414	Homo sapiens serine dehydratase (SDS), mRNA.	ILMN_1811114	NM_006843.2
323	NY-SAR-48	1386.03	991.939	0.715671	1551.66	1229.98	0.792691	1.10762	1445.18	706.226	0.488676	1351.39	2030.9	1.50283	3.0753	2.09146	Homo sapiens sarcoma antigen NY-SAR-48 (NY-SAR-48), transcript variant 2, mRNA.	ILMN_1768020	NM_033417.1
324	NOLA3	20415.6	19754.8	0.967632	19065.7	32333.9	1.69591	1.75264	22292.6	25389.5	1.13892	22132	61198	2.76513	2.42785	2.09025	Homo sapiens nucleolar protein family A, member 3 (H/ACA small nucleolar RNPs) (NOLA3), mRNA.	ILMN_1815479	NM_018648.2
325	ST6GALNAC4	548.154	1070.42	1.95277	515.193	1360.85	2.64144	1.35266	242.504	183.169	0.755322	202.19	431.679	2.13502	2.82664	2.08965	Homo sapiens ST6 (alpha-N-acetyl-neuraminyl-2,3-beta-galactosyl-1, 3)-N-acetylgalactosaminide alpha-2,6-sialyltransferase 4 (ST6GALNAC4), transcript variant 3, mRNA.	ILMN_1687857	NM_175040.1
326	ALDH2	1775.09	1315.05	0.740833	1601.52	2215.52	1.38339	1.86734	2429.79	1185.3	0.48782	2120.64	2390.29	1.12716	2.3106	2.08897	Homo sapiens aldehyde dehydrogenase 2 family (mitochondrial) (ALDH2), nuclear gene encoding mitochondrial protein, mRNA.	ILMN_1793859	NM_000690.2
327	LZTR1	2857.57	1410.62	0.493643	2991.46	2319.75	0.775457	1.57089	4231.08	1040.57	0.245935	3905	2498.59	0.639844	2.60168	2.08628	Homo sapiens leucine-zipper-like transcription regulator 1 (LZTR1), mRNA.	ILMN_1805161	NM_006767.2
328	MPHOSPH6	1579.6	1232.11	0.780017	1590.2	1672.44	1.05171	1.34832	2039.31	1781	0.873337	2343.32	5779.36	2.46632	2.82401	2.08617	Homo sapiens M-phase phosphoprotein 6 (MPHOSPH6), mRNA.	ILMN_1781360	NM_005792.1
329	TUBB2A	757.31	437.241	0.577361	833.287	607.429	0.728954	1.26256	1386.43	652.426	0.470581	1258.99	1720.17	1.3663	2.90344	2.083	Homo sapiens tubulin, beta 2A (TUBB2A), mRNA.	ILMN_2044813	NM_001069.2
330	TRIP11	1002.8	8831.05	8.8064	923.302	8964.45	9.70912	1.10251	1056.64	4414.71	4.17805	842.932	10752.2	12.7557	3.05302	2.07776	Homo sapiens thyroid hormone receptor interactor 11 (TRIP11), mRNA.	ILMN_1658144	NM_004239.1
331	CYORF15B	351.377	441.35	1.25606	335.364	438.216	1.30669	1.04031	365.419	397.327	1.08732	309.222	1046.9	3.38561	3.11372	2.07701	Homo sapiens chromosome Y open reading frame 15B (CYorf15B), mRNA.	ILMN_2094332	NM_032576.2
332	FBXW8	319.366	332.808	1.04209	287.074	331.256	1.1539	1.1073	1362.13	1499.82	1.10109	1121.65	3761.07	3.35316	3.04533	2.07631	Homo sapiens F-box and WD-40 domain protein 8 (FBXW8), transcript variant 1, mRNA.	ILMN_1812359	NM_153348.2
333	ABHD12	651.26	1027.29	1.57739	607.865	1796.09	2.95475	1.87319	540.186	758.012	1.40324	469.891	1500.3	3.19287	2.27536	2.07427	Homo sapiens abhydrolase domain containing 12 (ABHD12), transcript variant 1, mRNA.	ILMN_2245305	NM_001042472.1
334	GOT1L1	271.24	300.968	1.1096	280.061	382.139	1.36449	1.22971	278.518	178.387	0.640488	189.652	354.476	1.86909	2.91823	2.07397	Homo sapiens glutamic-oxaloacetic transaminase 1-like 1 (GOT1L1), mRNA.	ILMN_1778726	NM_152413.1
335	NSF	15835.8	4235.58	0.267469	13288.2	6972.07	0.524682	1.96166	20566.5	5800.03	0.282014	17903.6	10983.1	0.613457	2.17527	2.06846	Homo sapiens N-ethylmaleimide-sensitive factor (NSF), mRNA.	ILMN_1680353	NM_006178.1
336	SIPA1	1528.44	1052.2	0.688414	2138.52	2508.42	1.17297	1.70387	3501.97	1888.54	0.539281	3621.65	4748.7	1.3112	2.43139	2.06763	Homo sapiens signal-induced proliferation-associated gene 1 (SIPA1), transcript variant 1, mRNA.	ILMN_1682930	NM_153253.28
337	ADSSL1	388.432	609.999	1.57041	392.788	556.034	1.41561	0.901425	385.251	404.569	1.05014	343.35	1165.14	3.39344	3.2314	2.06641	Homo sapiens adenylosuccinate synthase like 1 (ADSSL1), transcript variant 1, mRNA.	ILMN_1720235	NM_199165.1
338	ZNF553	346.216	293.731	0.848405	361.196	420.479	1.16413	1.37214	324.559	326.264	1.00525	304.19	843.326	2.77237	2.75788	2.06501	Homo sapiens zinc finger protein 553 (ZNF553), mRNA.	ILMN_1722302	NM_152652.1
339	RAB5C	1744.89	1475.74	0.84575	1717.83	2696.41	1.56966	1.85594	3280.87	3219.99	0.981444	2849.5	6322.69	2.21888	2.26083	2.05838	Homo sapiens RAB5C, member RAS oncogene family (RAB5C), transcript variant 1, mRNA.	ILMN_1769665	NM_004583.2
340	ITGB4BP	11810.3	10779.9	0.912757	13621.4	15723.2	1.1543	1.26463	13332.1	11400.6	0.855129	14384.1	35044.1	2.43632	2.84906	2.05684	Homo sapiens integrin beta 4 binding protein (ITGB4BP), transcript variant 3, mRNA.	ILMN_2387636	NM_181466.1
341	TNFRSF19L	304.906	281.26	0.922447	288.496	303.327	1.05141	1.1398	244.857	245.72	1.00353	205.519	612.243	2.97901	2.96854	2.05417	Homo sapiens tumor necrosis factor receptor superfamily, member 19-like (TNFRSF19L), transcript variant 1, mRNA.	ILMN_1748614	NM_152222.1
342	C1QTNF7	302.874	236.91	0.782207	261.029	297.296	1.13894	1.45606	186.632	207.278	1.11062	199.935	588.246	2.94218	2.64914	2.0526	Homo sapiens C1q and tumor necrosis factor related protein 7 (C1QTNF7), mRNA.	ILMN_1662935	NM_031911.3
343	VN1R2	289.63	368.75	1.27318	332.053	326.279	0.98261	0.771779	248.666	307.832	1.23794	207.885	857.526	4.125	3.33215	2.05197	Homo sapiens vomeronasal 1 receptor 2 (VN1R2), mRNA.	ILMN_2122926	NM_173856.1
344	PPIL3	323.03	268.351	0.830732	298.479	311.674	1.04421	1.25697	263.42	231.51	0.878862	233.38	582.945	2.49784	2.84212	2.04955	Homo sapiens peptidylprolyl isomerase (cyclophilin)-like 3 (PPIL3), transcript variant PPIL3c, mRNA.	ILMN_1760040	NM_131916.1
345	MAPK1	1020.76	568.978	0.557408	967.995	993.403	1.02625	1.84111	1877.18	949.191	0.505648	1594.08	1819.53	1.14143	2.25735	2.04923	Homo sapiens mitogen-activated protein kinase 1 (MAPK1), transcript variant 2, mRNA.	ILMN_1767320	NM_002745.4
346	ABCC13	369.897	345.654	0.93446	346.287	328.438	0.948458	1.01498	212.362	183.268	0.862997	163.11	432.882	2.65393	3.07524	2.04511	Homo sapiens ATP-binding cassette, sub-family C (CFTR/MRP), member 13 (ABCC13), transcript variant 2, mRNA.	ILMN_1774344	NM_172025.1
347	PTPN18	420.215	491.511	1.16967	420.944	430.291	1.02221	0.87393	336.344	371.408	1.10425	295.228	1048.06	3.55001	3.21486	2.0444	Homo sapiens protein tyrosine phosphatase, non-receptor type 18 (brain-derived) (PTPN18), mRNA.	ILMN_1770005	NM_014369.2
348	GSS	1835.38	908.616	0.495055	1556.38	1230.78	0.790798	1.59739	1967.32	682.268	0.3468	1814.26	1565.58	0.862934	2.48828	2.04284	Homo sapiens glutathione synthetase (GSS), mRNA.	ILMN_1683462	NM_000178.2
349	KCNJ12	260.196	253.429	0.973993	261.044	259.339	0.993469	1.02	202.19	180.158	0.891037	173.651	474.204	2.73079	3.06474	2.04237	Homo sapiens potassium inwardly-rectifying channel, subfamily J, member 12 (KCNJ12), mRNA.	ILMN_1794200	NM_021012.3
350	SCAMP3	385.053	334.089	0.867645	304.194	552.002	1.81464	2.09146	374.776	343.685	0.917039	276.387	504.627	1.8258	1.99097	2.04121	Homo sapiens secretory carrier membrane protein 3 (SCAMP3), transcript variant 1, mRNA.	ILMN_2399208	NM_005698.2
351	FBXW2	1412.51	2789.06	1.97454	802.755	2429.41	3.02634	1.53268	1647.09	2508.5	1.52299	864.926	3358.03	3.88245	2.54923	2.04096	Homo sapiens F-box and WD-40 domain protein 2 (FBXW2), mRNA.	ILMN_1775753	NM_012164.2
352	EIF3S2	19160.8	12364.1	0.645284	15928.1	14511.9	0.911083	1.41191	22378.3	11414.2	0.510055	19396.9	26414.5	1.36179	2.66989	2.0409	Homo sapiens eukaryotic translation initiation factor 3, subunit 2 beta, 36kDa (EIF3S2), mRNA.	ILMN_1671291	NM_003757.1
353	RPGR	252.216	254.845	1.01043	264.718	267.642	1.01104	1.00061	583.053	304.568	0.522367	478.384	767.794	1.60497	3.0725	2.03656	Homo sapiens retinitis pigmentosa GTPase regulator (RPGR), transcript variant C, mRNA.	ILMN_2240128	NM_001034853.1
354	C19ORF10	2128.33	4699.14	2.2079	2341.64	7425.73	3.17117	1.43628	3008.58	3061.2	1.01749	2974.09	7977.45	2.68231	2.63621	2.03625	Homo sapiens chromosome 19 open reading frame 10 (C19orf10), mRNA.	ILMN_1787844	NM_019107.3
355	ARL6IP4	1712.83	3239.16	1.89112	1740.86	4753.63	2.73062	1.44392	1856.95	3923.48	2.11286	1818.71	10064.6	5.53393	2.61916	2.03154	Homo sapiens ADP-ribosylation-like factor 6 interacting protein 4 (ARL6IP4), transcript variant 3, mRNA.	ILMN_2393144	NM_001002252.1
356	SSX1	256.722	251.694	0.980417	297.377	344.455	1.15831	1.18145	191.668	185.402	0.967311	174.519	486.386	2.787	2.88119	2.03132	Homo sapiens synovial sarcoma, X breakpoint 1 (SSX1), mRNA.	ILMN_2247572	NM_005635.2
357	CES2	2924.85	1657.36	0.566647	3536.72	2530.77	0.715571	1.26281	4226.01	1260	0.298153	3618.94	3018.77	0.834158	2.79775	2.03028	Homo sapiens carboxylesterase 2 (intestine, liver) (CES2), transcript variant 2, mRNA.	ILMN_1696675	NM_198061.1
358	AGPAT2	1042.82	1496.47	1.43503	1013.3	2499.55	2.46675	1.71896	1594.42	2886.86	1.8106	1540.79	6518.46	4.23059	2.33658	2.02777	Homo sapiens 1-acylglycerol-3-phosphate O-acyltransferase 2 (lysophosphatidic acid acyltransferase, beta) (AGPAT2), transcript variant 1, mRNA.	ILMN_1681081	NM_006412.3
359	CRISP2	356.325	361.966	1.01583	315.896	334.048	1.05746	1.04098	277.178	233.414	0.842108	261.576	663.981	2.53838	3.01432	2.02765	Homo sapiens cysteine-rich secretory protein 2 (CRISP2), mRNA.	ILMN_1775569	NM_003296.1
360	LOC441150	617.332	442.077	0.716108	577.931	666.431	1.15313	1.61028	634.15	597.134	0.941629	507.273	1167.71	2.30194	2.44464	2.02746	Homo sapiens similar to RIKEN cDNA 2310039H08 (LOC441150), mRNA.	ILMN_1743755	NM_001008739.1
361	PCOLCE	401.399	587.384	1.46334	591.255	857.25	1.44988	0.990802	438.364	372.071	0.848772	366.391	952.721	2.60029	3.06359	2.02719	Homo sapiens procollagen C-endopeptidase enhancer (PCOLCE), mRNA.	ILMN_1707070	NM_002593.2
362	XRCC6	11568.1	5670	0.490139	13689.7	9244.56	0.675293	1.37776	15035.3	6009.78	0.399712	16118.9	17219.6	1.06829	2.67265	2.0252	Homo sapiens X-ray repair complementing defective repair in Chinese hamster cells 6 (Ku autoantigen, 70kDa) (XRCC6), mRNA.	ILMN_2166506	NM_001469.3
363	NDUFA10	1999.29	1237.58	0.61901	1768.57	1570.75	0.888147	1.43479	2553.37	860.371	0.336955	2297.33	2021.15	0.879781	2.61097	2.02288	Homo sapiens NADH dehydrogenase (ubiquinone) 1 alpha subcomplex, 10, 42kDa (NDUFA10), nuclear gene encoding mitochondrial protein, mRNA.	ILMN_2225698	NM_004544.2
364	FAM102A	848.168	809.698	0.954644	681.81	960.804	1.4092	1.47615	208.953	275.741	1.31963	187.576	635.288	3.38684	2.5665	2.02132	Homo sapiens family with sequence similarity 102, member A (FAM102A), transcript variant 1, mRNA.	ILMN_2401779	NM_001035254.1
365	C9ORF96	250.464	343.549	1.37165	275.221	338.747	1.23082	0.897327	211.269	195.213	0.924002	202.771	588.841	2.90396	3.14281	2.02007	Homo sapiens chromosome 9 open reading frame 96 (C9orf96), mRNA.	ILMN_1745713	NM_153710.3
366	CDC42	272.709	287.579	1.05453	246.56	269.923	1.09475	1.03815	240.544	235.154	0.977592	218.447	640.717	2.93305	3.00028	2.01922	Homo sapiens cell division cycle 42 (GTP binding protein, 25kDa) (CDC42), transcript variant 3, mRNA.	ILMN_2408139	NM_044472.1
367	KIF25	563.164	410.713	0.729296	478.317	680.298	1.42227	1.9502	662.538	587.849	0.887269	556.078	1028.37	1.84933	2.08429	2.01725	Homo sapiens kinesin family member 25 (KIF25), transcript variant 2, mRNA.	ILMN_1676679	NM_030615.1
368	GPRC5C	397.439	383.699	0.965427	385.333	653.539	1.69604	1.75677	409.598	503.675	1.22968	294.312	822.478	2.79458	2.2726	2.01469	Homo sapiens G protein-coupled receptor, family C, group 5, member C (GPRC5C), transcript variant 2, mRNA.	ILMN_1724211	NM_018653.3
369	FTSJ3	531.706	439.69	0.826941	584.182	558.249	0.955607	1.15559	760.878	323.063	0.424592	666.361	811.999	1.21856	2.86995	2.01277	Homo sapiens FtsJ homolog 3 (E. coli) (FTSJ3), mRNA.	ILMN_1811692	NM_017647.2
370	TBCD	2341.64	1288.01	0.550044	2655.05	1670.92	0.629336	1.14416	3335.66	995.683	0.298496	3579.95	3078.93	0.860047	2.88127	2.01271	Homo sapiens tubulin-specific chaperone d (TBCD), transcript variant 1, mRNA.	ILMN_1795400	NM_005993.3
371	PLSCR3	5204.35	4552.27	0.874706	6566.18	10248.5	1.5608	1.78437	7169.76	5555.82	0.774896	7172.38	12442.2	1.73473	2.23866	2.01152	Homo sapiens phospholipid scramblase 3 (PLSCR3), mRNA.	ILMN_1703433	NM_020360.2
372	LOC653906	465.79	469.585	1.00815	600.211	918.763	1.53073	1.51836	972.7	288.684	0.296786	1345.13	998.073	0.741988	2.50007	2.00922	PREDICTED: Homo sapiens similar to ubiquitin-conjugating enzyme E2M, transcript variant 1 (LOC653906), mRNA.	ILMN_1695790	XM_936577.1
373	ZFP36L2	645.709	371.851	0.57588	460.609	375.794	0.815863	1.41672	530.442	321.83	0.606721	433.815	684.75	1.57844	2.60159	2.00916	Homo sapiens zinc finger protein 36, C3H type-like 2 (ZFP36L2), mRNA.	ILMN_2150258	NM_006887.3
374	BXDC1	12412	9239.95	0.744434	11442.8	11550	1.00937	1.35589	11638.5	10537.9	0.905429	9841.67	23724.4	2.4106	2.66239	2.00914	Homo sapiens brix domain containing 1 (BXDC1), mRNA.	ILMN_1664167	NM_032194.1
375	C10ORF30	302.916	355.439	1.17339	314.924	350.992	1.11453	0.949834	249.525	226.703	0.90854	233.478	650.45	2.78591	3.06636	2.0081	Homo sapiens chromosome 10 open reading frame 30 (C10orf30), mRNA.	ILMN_1723921	NM_152751.1
376	REEP6	996.765	1710.94	1.7165	742.631	1811.56	2.43938	1.42114	1062.34	1617.53	1.52261	746.605	2947.47	3.94783	2.59281	2.00697	Homo sapiens receptor accessory protein 6 (REEP6), mRNA.	ILMN_1697460	NM_138393.1
377	MACF1	380.584	322.607	0.847663	337.616	389.222	1.15286	1.36004	1194.82	2128.92	1.7818	994.011	4699.76	4.72807	2.65354	2.00679	Homo sapiens microtubule-actin crosslinking factor 1 (MACF1), transcript variant 1, mRNA.	ILMN_1737935	NM_012090.3
378	RARA	2310.7	805.282	0.348501	1412.91	832.097	0.588925	1.68988	2359.19	918.852	0.389478	1619.38	1464.73	0.904499	2.32234	2.00611	Homo sapiens retinoic acid receptor, alpha (RARA), transcript variant 2, mRNA.	ILMN_1659206	NM_000964.2
379	STK16	416.507	388.272	0.93221	365.514	597.029	1.6334	1.75218	458.117	348.401	0.760507	341.66	585.891	1.71484	2.25486	2.00352	Homo sapiens serine/threonine kinase 16 (STK16), transcript variant 2, mRNA.	ILMN_1742520	NM_003691.2
380	RAVER1	1063.6	699.403	0.657579	756.362	876.829	1.15927	1.76294	1322.02	1092.72	0.826558	751.075	1391.98	1.85332	2.24222	2.00258	Homo sapiens RAVER1 (RAVER1), mRNA.	ILMN_1740395	NM_133452.1
381	PAX7	1341.53	3385.88	2.52389	1640.66	3825.99	2.33197	0.92396	2154.29	2683.7	1.24575	1898.72	7274.14	3.83107	3.07531	1.99964	Homo sapiens paired box gene 7 (PAX7), transcript variant 1, mRNA.	ILMN_1761061	NM_002584.1
382	PABPN1	7157.69	4465.64	0.623894	5514.16	6389.39	1.15872	1.85725	9922.15	5913.07	0.595947	6905.49	8802	1.27464	2.13885	1.99805	Homo sapiens poly(A) binding protein, nuclear 1 (PABPN1), mRNA.	ILMN_1759154	NM_004643.1
383	UGCGL1	236.958	259.434	1.09485	270.996	326.954	1.20649	1.10197	181.278	209.096	1.15346	163.942	546.609	3.33416	2.89058	1.99627	Homo sapiens UDP-glucose ceramide glucosyltransferase-like 1 (UGCGL1), transcript variant 2, mRNA.	ILMN_1661966	NM_001025777.1
384	ROR1	332.453	319.934	0.962344	267.119	344.026	1.28791	1.33831	287.8	240.667	0.836229	251.654	557.789	2.21649	2.65058	1.99444	Homo sapiens receptor tyrosine kinase-like orphan receptor 1 (ROR1), mRNA.	ILMN_1655904	NM_005012.1
385	PC	562.166	595.503	1.0593	406.279	821.389	2.02173	1.90855	520.79	514.208	0.987361	444.774	913.18	2.05313	2.07942	1.99399	Homo sapiens pyruvate carboxylase (PC), nuclear gene encoding mitochondrial protein, transcript variant A, mRNA.	ILMN_1671489	NM_000920.2
386	C19ORF30	485.478	707.394	1.45711	475.582	809.181	1.70145	1.16769	503.868	1019.66	2.02367	430.472	2455.59	5.70442	2.81885	1.99327	Homo sapiens chromosome 19 open reading frame 30 (C19orf30), mRNA.	ILMN_1730818	NM_174947.2
387	LGALS14	363.032	370.7	1.02112	333.952	449.197	1.3451	1.31727	391.16	373.779	0.955566	321.954	820.812	2.54947	2.66802	1.99265	Homo sapiens lectin, galactoside-binding, soluble, 14 (LGALS14), transcript variant 1, mRNA.	ILMN_2397223	NM_020129.2
388	DAPK3	1070.07	758.847	0.709154	1225.05	1089.51	0.889354	1.2541	1838.46	478.191	0.260104	1425.33	1012.31	0.710233	2.73057	1.99234	Homo sapiens death-associated protein kinase 3 (DAPK3), mRNA.	ILMN_1792710	NM_001348.1
389	TRIM32	1709.14	1623.55	0.949918	1653.04	3560.98	2.1542	2.26777	2556.86	2333.39	0.912599	2438.84	3816.2	1.56476	1.71462	1.9912	Homo sapiens tripartite motif-containing 32 (TRIM32), mRNA.	ILMN_1654737	NM_012210.2
390	ZNF460	356.2	365.716	1.02672	366.615	521.431	1.42228	1.38527	325.85	297.364	0.912578	297.482	704.25	2.36737	2.59416	1.98972	Homo sapiens zinc finger protein 460 (ZNF460), mRNA.	ILMN_2110050	NM_006635.2
391	NUDT1	9090.27	10860.1	1.1947	7366.49	10546.7	1.43172	1.19839	9440.37	10005.9	1.0599	7465.3	22004.6	2.94759	2.781	1.9897	Homo sapiens nudix (nucleoside diphosphate linked moiety X)-type motif 1 (NUDT1), transcript variant 2A, mRNA.	ILMN_2330243	NM_198948.1
392	GIPC1	369.329	291.702	0.789815	337.63	425.036	1.25888	1.59389	257.069	220.81	0.858951	307.002	628.627	2.04763	2.38388	1.98889	Homo sapiens GIPC PDZ domain containing family, member 1 (GIPC1), transcript variant 1, mRNA.	ILMN_2342903	NM_005716.2
393	PWP1	7715.9	2975.6	0.385646	7031.26	4042.89	0.574988	1.49097	8403.8	2259.65	0.268885	8747.32	5846.65	0.668394	2.4858	1.98839	Homo sapiens PWP1 homolog (S. cerevisiae) (PWP1), mRNA.	ILMN_1743049	NM_007062.1
394	CDK2AP2	965.866	1430.98	1.48155	953.153	2109.34	2.21301	1.49371	975.715	1385.84	1.42034	1098.98	3874.57	3.52561	2.48223	1.98797	Homo sapiens CDK2-associated protein 2 (CDK2AP2), mRNA.	ILMN_1690653	NM_005851.3
395	CHAC1	490.264	883.688	1.80247	445.585	851.762	1.91156	1.06052	631.622	741.005	1.17318	413.454	1413.54	3.41886	2.91419	1.98736	Homo sapiens ChaC, cation transport regulator homolog 1 (E. coli) (CHAC1), mRNA.	ILMN_1739241	NM_024111.2
396	DKFZP547C195	624.903	495.441	0.792829	559.995	603.155	1.07707	1.35852	588.246	435.192	0.739811	504.936	975.715	1.93235	2.61196	1.98524	Homo sapiens hypothetical protein DKFZp547C195 (DKFZp547C195), mRNA.	ILMN_1800420	NM_207343.1
397	CSNK1D	1615.11	1208.79	0.748427	2217.45	2120.61	0.95633	1.27779	2294.4	1033.26	0.45034	2089.42	2530.9	1.21129	2.68972	1.98375	Homo sapiens casein kinase 1, delta (CSNK1D), transcript variant 2, mRNA.	ILMN_2286870	NM_139062.1
398	AP2M1	4525.6	3658.21	0.808338	4375.68	4729.8	1.08093	1.33723	5883.8	4185.86	0.711421	4910.88	9182.91	1.86991	2.62842	1.98282	Homo sapiens adaptor-related protein complex 2, mu 1 subunit (AP2M1), transcript variant 1, mRNA.	ILMN_1699598	NM_004068.3
399	UCHL5IP	8929.79	6600.51	0.739156	6544.79	9151.95	1.39836	1.89183	12317	8431.69	0.68456	9871.52	14008.3	1.41906	2.07295	1.98239	Homo sapiens UCHL5 interacting protein (UCHL5IP), transcript variant 1, mRNA.	ILMN_2371700	NM_017518.5
400	DHRS2	564.747	680.192	1.20442	758.847	1508.1	1.98736	1.65006	689.737	470.461	0.682087	668.469	1055.35	1.57876	2.3146	1.98233	Homo sapiens dehydrogenase/reductase (SDR family) member 2 (DHRS2), transcript variant 1, mRNA.	ILMN_2384857	NM_182908.3
401	NANP	379.937	525.346	1.38272	569.279	882.676	1.55051	1.12135	372.475	484.883	1.30179	455.907	1684.93	3.69579	2.83901	1.98018	Homo sapiens N-acetylneuraminic acid phosphatase (NANP), mRNA.	ILMN_2064132	NM_152667.1
402	PQBP1	774.863	417.466	0.538762	690.38	602.196	0.872267	1.61902	1233.29	558.583	0.45292	906.014	959.184	1.05869	2.33747	1.97824	Homo sapiens polyglutamine binding protein 1 (PQBP1), transcript variant 6, mRNA.	ILMN_1711596	NM_001032382.1
403	CDX4	293.439	267.776	0.912544	294.565	256.765	0.871674	0.955213	206.359	208.432	1.01005	212.133	642.747	3.02993	2.99979	1.9775	Homo sapiens caudal type homeobox 4 (CDX4), mRNA.	ILMN_1722603	NM_005193.1
404	CMTM7	1816.51	3574.26	1.96765	1191.23	3471.93	2.91457	1.48124	799.361	1167.4	1.46042	564.128	2037.74	3.61219	2.4734	1.97732	Homo sapiens CKLF-like MARVEL transmembrane domain containing 7 (CMTM7), transcript variant 2, mRNA.	ILMN_2403247	NM_138410.2
405	SEC24B	546.383	302.905	0.554383	520.591	327.981	0.630018	1.13643	471.887	298.001	0.631508	408.068	725.72	1.77843	2.81616	1.9763	Homo sapiens SEC24 related gene family, member B (S. cerevisiae) (SEC24B), mRNA.	ILMN_1735148	NM_001042734.1
406	SMR3A	299.416	273.666	0.913999	299.529	305.368	1.0195	1.11542	202.615	164	0.809417	181.535	416.618	2.29498	2.83535	1.97539	Homo sapiens submaxillary gland androgen regulated protein 3 homolog A (mouse) (SMR3A), mRNA.	ILMN_1798535	NM_012390.3
407	KIF1A	3662.11	1316.95	0.359616	3130.35	1410.06	0.450447	1.25258	6487.33	1561.59	0.240714	5474.73	3554.36	0.649231	2.69711	1.97484	Homo sapiens kinesin family member 1A (KIF1A), mRNA.	ILMN_1759330	NM_004321.4
408	BARHL1	297.929	292.483	0.981722	277.394	319.71	1.15255	1.174	233.051	178.763	0.767056	174.217	370.508	2.12671	2.77256	1.97328	Homo sapiens BarH-like 1 (Drosophila) (BARHL1), mRNA.	ILMN_1737662	NM_020064.2
409	BAT3	965.529	778.663	0.806462	902.986	910.598	1.00843	1.25044	1306.79	608.332	0.465515	1320.14	1654.64	1.25338	2.69247	1.97145	Homo sapiens HLA-B associated transcript 3 (BAT3), transcript variant 3, mRNA.	ILMN_1705364	NM_080703.1
410	LOC162427	416.749	305.573	0.733229	370.21	422.147	1.14029	1.55516	304.64	355.092	1.16561	369.958	1029.37	2.78241	2.38708	1.97112	Homo sapiens family with sequence similarity 134, member C (FAM134C), mRNA.	ILMN_1666449	NM_178126.2
411	LEO1	472.347	271.836	0.5755	440.333	306.853	0.696867	1.21089	465.253	201.478	0.43305	389.189	458.725	1.17867	2.72179	1.96634	Homo sapiens Leo1, Paf1/RNA polymerase II complex component, homolog (S. cerevisiae) (LEO1), mRNA.	ILMN_1804451	NM_138792.2
412	ATG10	712.593	828.605	1.1628	798.81	1409.76	1.76483	1.51774	432.606	612.142	1.41501	707.67	2417.97	3.4168	2.41468	1.96621	Homo sapiens ATG10 autophagy related 10 homolog (S. cerevisiae) (ATG10), mRNA.	ILMN_2206098	NM_031482.3
413	C21ORF87	324.262	290.084	0.894599	309.69	323.474	1.04451	1.16757	236.588	232.633	0.983285	195.692	531.961	2.71836	2.76457	1.96607	PREDICTED: Homo sapiens chromosome 21 open reading frame 87 (C21orf87), misc RNA.	ILMN_1683036	XR_001009.1
414	FLJ42289	306.236	305.741	0.998384	290.622	446.402	1.53602	1.53851	208.323	189.19	0.908157	152.949	331.856	2.16971	2.38914	1.96382	Homo sapiens FLJ42289 protein (FLJ42289), mRNA.	ILMN_1727065	NM_207383.2
415	CCDC74A	800.764	1447.4	1.80752	823.38	1595.13	1.9373	1.0718	804.124	1500.3	1.86576	609.115	3243.55	5.32503	2.85408	1.96294	Homo sapiens coiled-coil domain containing 74A (CCDC74A), mRNA.	ILMN_1678086	NM_138770.1
416	PPME1	1624.77	863.215	0.531285	1421.28	1049.97	0.738748	1.39049	2256.59	1126.46	0.499189	1920.04	2429.32	1.26525	2.5346	1.96255	Homo sapiens protein phosphatase methylesterase 1 (PPME1), mRNA.	ILMN_1732772	NM_016147.1
417	ATG4A	1597.51	1452.09	0.908974	2257.01	3289.01	1.45724	1.60317	1402.59	1538.23	1.09671	2015.98	5132.36	2.54583	2.32134	1.96226	Homo sapiens ATG4 autophagy related 4 homolog A (S. cerevisiae) (ATG4A), transcript variant 2, mRNA.	ILMN_2313782	NM_178270.1
418	PPP2CB	728.476	327.101	0.449021	867.956	517.598	0.596341	1.32809	786.534	415.662	0.528473	768.651	1053.92	1.37112	2.5945	1.96129	Homo sapiens protein phosphatase 2 (formerly 2A), catalytic subunit, beta isoform (PPP2CB), transcript variant 2, mRNA.	ILMN_1675693	NM_001009552.1
419	GLRX2	1284.56	1409.76	1.09747	1241.93	1945.03	1.56614	1.42704	1519.75	1087.56	0.715619	1370.24	2443.46	1.78323	2.49187	1.95946	Homo sapiens glutaredoxin 2 (GLRX2), transcript variant 2, mRNA.	ILMN_2258268	NM_197962.1
420	STMN1	336.117	291.042	0.865896	282.95	499.774	1.7663	2.03985	2100.18	755.915	0.359929	1663.66	1124.55	0.675949	1.87801	1.95893	Homo sapiens stathmin 1/oncoprotein 18 (STMN1), transcript variant 2, mRNA.	ILMN_2294086	NM_203399.1
421	LOC150223	1710.18	2509.94	1.46764	1663.43	4011.23	2.41143	1.64306	2187.25	3157.26	1.44349	2199.93	7220.58	3.28218	2.27379	1.95842	Homo sapiens LOC150223 protein (LOC150223), mRNA.	ILMN_1812580	NM_001017964.1
422	MLF1IP	1164.35	919.696	0.789879	1144.44	1216.16	1.06266	1.34535	1434.49	1300.55	0.906632	1036.67	2416.43	2.33096	2.57101	1.95818	Homo sapiens MLF1 interacting protein (MLF1IP), mRNA.	ILMN_1679438	NM_024629.2
423	FLJ13614	360.101	361.147	1.00291	389.24	451.428	1.15977	1.15641	268.529	337.351	1.25629	238.092	825.08	3.46538	2.75842	1.95742	Homo sapiens hypothetical protein FLJ13614 (FLJ13614), mRNA.	ILMN_1748290	NM_139076.1
424	PXDN	567.011	424.28	0.748274	505.282	636.674	1.26004	1.68392	1071.52	571.75	0.53359	970.815	1155.52	1.19026	2.23066	1.95729	Homo sapiens peroxidasin homolog (Drosophila) (PXDN), mRNA. XM_935184 XM_936786 XM_942966 XM_942982 XM_942986 XM_942994 XM_943000	ILMN_2363658	NM_012293.1
425	WWOX	310.656	373.028	1.20077	292.935	359.477	1.22716	1.02197	386.575	515.862	1.33444	373.7	1442.38	3.85972	2.89238	1.95718	Homo sapiens WW domain containing oxidoreductase (WWOX), transcript variant 3, mRNA.	ILMN_1734600	NM_018560.4
426	SALF	277.315	293.42	1.05807	307.362	330.981	1.07684	1.01774	198.426	170.442	0.858971	201.591	500.892	2.48469	2.89264	1.95519	Homo sapiens stoned B/TFIIA-alpha/beta-like factor (SALF), mRNA.	ILMN_1656409	NM_172311.1
427	ZNF342	2010.51	1438.15	0.715314	1591.95	2067.01	1.29841	1.81516	2253.58	1669.08	0.740636	2350.4	3644.63	1.55064	2.09366	1.95441	Homo sapiens zinc finger protein 342 (ZNF342), mRNA.	ILMN_1693242	NM_145288.1
428	NOC4L	638.776	387.27	0.60627	824.111	521.98	0.633386	1.04473	994.011	339.892	0.34194	778.378	761.415	0.978208	2.86076	1.95274	Homo sapiens nucleolar complex associated 4 homolog (S. cerevisiae) (NOC4L), mRNA.	ILMN_1733107	NM_024078.1
429	C14ORF58	348.939	343.92	0.985615	399.944	602.454	1.50635	1.52833	358.746	493.143	1.37463	326.673	1066.95	3.26611	2.37599	1.95216	Homo sapiens feline leukemia virus subgroup C cellular receptor family, member 2 (FLVCR2), mRNA.	ILMN_2204876	NM_017791.1
430	TAOK2	592.368	1017.82	1.71822	490.067	1149.36	2.34532	1.36497	929.09	1319.55	1.42027	588.006	2118.51	3.60287	2.53676	1.95086	Homo sapiens TAO kinase 2 (TAOK2), transcript variant 2, mRNA.	ILMN_1701487	NM_016151.2
431	MAP2K3	434.302	265.324	0.61092	346.201	421.866	1.21856	1.99463	355.827	207.078	0.581964	330.097	365.83	1.10825	1.90433	1.94948	Homo sapiens mitogen-activated protein kinase kinase 3 (MAP2K3), transcript variant C, mRNA.	ILMN_1815238	NM_145109.1
432	C6ORF66	1549.09	3074.09	1.98444	1622.92	4173.38	2.57152	1.29584	2838.62	6202.71	2.18512	2763.13	15715.3	5.6875	2.60283	1.94934	Homo sapiens chromosome 6 open reading frame 66 (C6orf66), mRNA.	ILMN_2205350	NM_014165.1
433	FAM3C	984.317	1134.56	1.15264	712.882	1597.51	2.24091	1.94416	727.683	992.139	1.36342	566.456	1506.69	2.65986	1.95087	1.94752	Homo sapiens family with sequence similarity 3, member C (FAM3C), mRNA.	ILMN_1777261	NM_014888.1
434	DLX1	777.431	455.736	0.586208	605.029	611.196	1.01019	1.72327	621.293	351.344	0.565504	477.881	586.504	1.2273	2.17028	1.94677	Homo sapiens distal-less homeobox 1 (DLX1), transcript variant 2, mRNA.	ILMN_2388445	NM_001038493.1
435	BCCIP	11691	4934.52	0.42208	9429.35	5103.24	0.541208	1.28224	11877.8	6534.96	0.550183	9003.45	12925.9	1.43566	2.60942	1.94583	Homo sapiens BRCA2 and CDKN1A interacting protein (BCCIP), transcript variant B, mRNA.	ILMN_1771966	NM_016567.2
436	MAD2L2	22536.5	32801.3	1.45547	18301	43794.4	2.39301	1.64415	25624.5	38870.7	1.51694	18947.5	64581.3	3.40843	2.24692	1.94553	Homo sapiens MAD2 mitotic arrest deficient-like 2 (yeast) (MAD2L2), mRNA.	ILMN_1669550	NM_006341.2
437	ZNF703	2185.28	1898.19	0.868626	2247.7	2736.11	1.21729	1.4014	289.867	264.437	0.912272	219.431	498.117	2.27004	2.48834	1.94487	Homo sapiens zinc finger protein 703 (ZNF703), mRNA.	ILMN_1714952	NM_025069.1
438	FLJ20625	8003.22	19918.3	2.48879	5343.14	17486.2	3.27265	1.31496	10704.8	25352	2.36829	6061.27	36939.2	6.0943	2.57329	1.94413	Homo sapiens chromosome 11 open reading frame 59 (C11orf59), mRNA.	ILMN_1815878	NM_017907.1
439	CLK3	631.903	462.984	0.732682	838.966	787.652	0.938837	1.28137	427.344	348.532	0.815577	447.236	949.6	2.12326	2.60339	1.94238	Homo sapiens CDC-like kinase 3 (CLK3), transcript variant phclk3, mRNA.	ILMN_1695961	NM_003992.1
440	IER2	427.529	542.252	1.26834	440.837	656.702	1.48967	1.1745	542.403	394.317	0.726982	456.305	898.506	1.96909	2.70858	1.94154	Homo sapiens immediate early response 2 (IER2), mRNA.	ILMN_1700584	NM_004907.2
441	C14ORF173	3627.26	1771.99	0.488521	4031.61	3415.69	0.847227	1.73427	7201.21	2834.4	0.393601	7638.81	6451.75	0.844601	2.14583	1.94005	Homo sapiens chromosome 14 open reading frame 173 (C14orf173), transcript variant 2, mRNA.	ILMN_2393450	NM_022489.2
442	C1ORF26	372.463	461.387	1.23875	467.219	313.396	0.670769	0.54149	395.181	325.92	0.824737	275.391	758.178	2.75309	3.33815	1.93982	Homo sapiens chromosome 1 open reading frame 26 (C1orf26), mRNA.	ILMN_1692834	NM_017673.4
443	MSMB	322.654	265.028	0.8214	311.743	377.84	1.21202	1.47556	161.261	171.784	1.06526	149.5	382.745	2.56016	2.40332	1.93944	Homo sapiens microseminoprotein, beta- (MSMB), transcript variant PSP94, mRNA.	ILMN_1790906	NM_002443.2
444	SMAD6	1015.97	899.337	0.885201	1430.45	2216.13	1.54925	1.75017	1160.51	817.071	0.704062	1556.76	2332.66	1.49841	2.12823	1.9392	Homo sapiens SMAD, mothers against DPP homolog 6 (Drosophila) (SMAD6), mRNA.	ILMN_1767068	NM_005585.2
445	CDK5RAP3	2715.24	2185.28	0.804819	1930.14	2375.84	1.23092	1.52943	3106.61	1954.86	0.629258	2523.23	3729.52	1.47807	2.34892	1.93917	Homo sapiens CDK5 regulatory subunit associated protein 3 (CDK5RAP3), transcript variant 2, mRNA.	ILMN_2383489	NM_025197.2
446	ATG4D	382.378	312.135	0.8163	309.597	344.076	1.11137	1.36147	283.065	395.389	1.39682	274.808	965.913	3.51487	2.51634	1.93891	Homo sapiens ATG4 autophagy related 4 homolog D (S. cerevisiae) (ATG4D), mRNA.	ILMN_2180315	NM_032885.4
447	C12ORF31	2003.36	1461.74	0.729645	2648.64	2735.1	1.03265	1.41527	1597.15	1458.54	0.913215	1998.78	4494.47	2.24861	2.4623	1.93878	Homo sapiens chromosome 12 open reading frame 31 (C12orf31), mRNA.	ILMN_2122176	NM_032338.2
448	FGA	263.871	293.768	1.1133	282.98	325.847	1.15148	1.0343	1369.88	1444.85	1.05472	1217.19	3646.36	2.99571	2.84028	1.93729	Homo sapiens fibrinogen alpha chain (FGA), transcript variant alpha-E, mRNA.	ILMN_2280203	NM_000508.3
449	FUBP3	9929.33	3191.88	0.32146	7738.73	4504.68	0.582096	1.81079	10422.7	3625.72	0.347869	6771.58	4860.74	0.717815	2.06346	1.93712	Homo sapiens far upstream element (FUSE) binding protein 3 (FUBP3), mRNA. XM_945904 XM_945906 XM_945907	ILMN_2353033	NM_003934.1
450	LOC391356	1764.21	4036.74	2.28813	2229.2	6829.01	3.06344	1.33884	2559.6	6164.29	2.40831	2683.7	16385.7	6.10563	2.53524	1.93704	Homo sapiens similar to CG14903-PA (LOC391356), mRNA.	ILMN_1692707	NM_001013663.1
451	BRWD1	574.346	680.619	1.18503	562.019	1014.49	1.80508	1.52323	566.03	829.642	1.46572	655.504	2258.55	3.44552	2.35074	1.93699	Homo sapiens bromodomain and WD repeat domain containing 1 (BRWD1), transcript variant 3, mRNA.	ILMN_1805111	NM_018963.3
452	MGAT5B	310.177	281.428	0.907315	284.382	319.282	1.12272	1.23741	359.265	313.149	0.871637	272.267	624.058	2.29208	2.62963	1.93352	Homo sapiens mannosyl (alpha-1,6-)-glycoprotein beta-1,6-N-acetyl-glucosaminyltransferase, isozyme B (MGAT5B), transcript variant 2, mRNA.	ILMN_2293631	NM_144677.2
453	C1ORF35	2992.69	3463.87	1.15744	2116.68	3668.43	1.73311	1.49736	3390.25	3561.1	1.0504	2341.58	5826.22	2.48816	2.36879	1.93307	Homo sapiens chromosome 1 open reading frame 35 (C1orf35), mRNA.	ILMN_1790202	NM_024319.2
454	RBP7	358.056	276.448	0.772079	305.96	326.304	1.06649	1.38133	231.259	211.003	0.912409	209.229	474.284	2.26682	2.48444	1.93288	Homo sapiens retinol binding protein 7, cellular (RBP7), mRNA.	ILMN_1716465	NM_052960.1
455	CLDN18	302.433	249.511	0.825013	281.392	293.785	1.04404	1.26549	463.369	497.167	1.07294	423.404	1177.3	2.78056	2.59153	1.92851	Homo sapiens claudin 18 (CLDN18), transcript variant 1, mRNA.	ILMN_1696284	NM_016369.3
456	IFT81	634.901	344.269	0.54224	499.17	467.219	0.935993	1.72616	205.215	190.142	0.926547	196.626	387.384	1.97016	2.12634	1.92625	Homo sapiens intraflagellar transport 81 homolog (Chlamydomonas) (IFT81), transcript variant 2, mRNA.	ILMN_1743753	NM_031473.2
457	ISG15	672.033	899.866	1.33902	697.943	1398.88	2.00429	1.49683	571.188	735.105	1.28698	535.188	1621.75	3.03025	2.35455	1.92569	Homo sapiens ISG15 ubiquitin-like modifier (ISG15), mRNA.	ILMN_2054019	NM_005101.1
458	PRAMEF5	557.615	1056.74	1.8951	661.896	1081.54	1.63401	0.862227	635.455	841.536	1.3243	511.041	2022.68	3.95795	2.9887	1.92546	Homo sapiens PRAME family member 5 (PRAMEF5), mRNA.	ILMN_2094648	NM_001013407.1
459	CD3EAP	972.015	464.427	0.477799	922.071	540.564	0.58625	1.22698	1238.19	435.399	0.351643	1003.63	925.354	0.922005	2.62199	1.92449	Homo sapiens CD3E antigen, epsilon polypeptide associated protein (CD3EAP), mRNA.	ILMN_1747870	NM_012099.1
460	EEFSEC	328.415	327.242	0.996428	341.463	266.728	0.781132	0.783933	375.63	210.036	0.559159	329.063	563.738	1.71316	3.06382	1.92388	Homo sapiens eukaryotic elongation factor, selenocysteine-tRNA-specific (EEFSEC), mRNA.	ILMN_1732375	NM_021937.3
461	HAT1	1668.03	799.622	0.47938	1534.27	928.598	0.605239	1.26255	5074.4	4968.16	0.979063	4631.24	11719.5	2.53054	2.58466	1.9236	Homo sapiens histone acetyltransferase 1 (HAT1), transcript variant 1, mRNA.	ILMN_1693905	NM_003642.2
462	C14ORF24	658.641	683.834	1.03825	736.738	1304.41	1.77052	1.70529	726.961	910.147	1.25199	646.388	1733.19	2.68135	2.14168	1.92349	Homo sapiens chromosome 14 open reading frame 24 (C14orf24), mRNA.	ILMN_2287276	NM_173607.2
463	AMID	350.923	297.691	0.848309	314.293	440.8	1.40251	1.65331	264.078	282.726	1.07062	283.208	662.171	2.33811	2.18389	1.9186	Homo sapiens apoptosis-inducing factor, mitochondrion-associated, 2 (AIFM2), mRNA.	ILMN_1712639	NM_032797.4
464	TOMM7	61169.8	69419	1.13486	20415.6	48871.8	2.39385	2.10938	57429.4	68456.3	1.19201	26414.5	54303.7	2.05583	1.72468	1.91703	Homo sapiens translocase of outer mitochondrial membrane 7 homolog (yeast) (TOMM7), mRNA.	ILMN_2087060	NM_019059.2
465	DNAJC3	304.548	353.766	1.16161	308.506	307.131	0.995541	0.857036	237.908	253.391	1.06508	216.57	686.295	3.16893	2.97529	1.91616	Homo sapiens DnaJ (Hsp40) homolog, subfamily C, member 3 (DNAJC3), mRNA.	ILMN_1659843	NM_006260.2
466	NUFIP1	482.974	346.19	0.716788	420.163	469.428	1.11725	1.55869	454.803	290.008	0.637657	344.727	499.61	1.44929	2.27284	1.91577	Homo sapiens nuclear fragile X mental retardation protein interacting protein 1 (NUFIP1), mRNA.	ILMN_2166686	NM_012345.1
467	ETV4	359.857	312.729	0.869039	458.28	820.912	1.79129	2.06123	224.707	268.251	1.19378	276.105	581.962	2.10776	1.76561	1.91342	Homo sapiens ets variant gene 4 (E1A enhancer binding protein, E1AF) (ETV4), mRNA.	ILMN_1753830	NM_001986.1
468	ING2	1578.98	1538.3	0.974232	1341.94	1624.24	1.21037	1.24238	1798.85	1873.52	1.04151	1441.48	3879.84	2.69156	2.58429	1.91333	Homo sapiens inhibitor of growth family, member 2 (ING2), mRNA.	ILMN_2085722	NM_001564.2
469	PGLYRP4	330.645	461.712	1.3964	420.353	502.348	1.19506	0.855821	266.545	321.925	1.20777	246.828	883.754	3.58044	2.96451	1.91016	Homo sapiens peptidoglycan recognition protein 4 (PGLYRP4), mRNA.	ILMN_1781389	NM_020393.2
470	DMAP1	2960.86	1376.88	0.465028	2570.73	1884.15	0.732923	1.57609	5617.37	2635.72	0.469208	3958.55	4166.41	1.05251	2.24316	1.90962	Homo sapiens DNA methyltransferase 1 associated protein 1 (DMAP1), transcript variant 3, mRNA.	ILMN_2328813	NM_019100.3
471	NKX2-5	1521.14	1680.46	1.10474	1951.07	3525.26	1.80684	1.63554	1727.7	1958.75	1.13374	2074.36	5135.55	2.47573	2.18369	1.90961	Homo sapiens NK2 transcription factor related, locus 5 (Drosophila) (NKX2-5), mRNA.	ILMN_1800058	NM_004387.2
472	HIVEP2	806.074	1091.09	1.35358	741.433	1046.9	1.412	1.04316	1164.24	1731.84	1.48753	967.879	3996.22	4.12884	2.77563	1.90939	Homo sapiens human immunodeficiency virus type I enhancer binding protein 2 (HIVEP2), mRNA.	ILMN_1745447	NM_006734.2
473	AP1M2	396.815	329.739	0.830964	276.49	363.469	1.31458	1.582	337.278	213.419	0.632771	320.19	453.108	1.41512	2.23639	1.90919	Homo sapiens adaptor-related protein complex 1, mu 2 subunit (AP1M2), mRNA.	ILMN_1705861	NM_005498.3
474	EGR3	398.87	500.624	1.25511	351.739	785.391	2.23288	1.77903	302.252	453.831	1.5015	297.604	910.654	3.05995	2.03794	1.90849	Homo sapiens early growth response 3 (EGR3), mRNA.	ILMN_1722781	NM_004430.2
475	NTRK1	283.229	310.314	1.09563	278.651	390.113	1.40001	1.27781	205.272	198.145	0.96528	206.322	504.707	2.44621	2.5342	1.906	Homo sapiens neurotrophic tyrosine kinase, receptor, type 1 (NTRK1), transcript variant 3, mRNA.	ILMN_1770307	NM_001007792.1
476	SCAND1	4111.36	2841.82	0.691212	3455.2	3992.72	1.15557	1.6718	950.625	353.29	0.37164	1000.59	794.374	0.793903	2.13622	1.90401	Homo sapiens SCAN domain containing 1 (SCAND1), transcript variant 2, mRNA.	ILMN_1794230	NM_033630.1
477	CACNA1B	414.481	338.164	0.815873	428.628	471.458	1.09992	1.34815	425.619	411.519	0.966871	410.09	974.903	2.37729	2.45874	1.90345	Homo sapiens calcium channel, voltage-dependent, L type, alpha 1B subunit (CACNA1B), mRNA.	ILMN_1691855	NM_000718.1
478	OR8G2	320.451	298.007	0.929962	275.022	322.095	1.17116	1.25936	215.703	217.318	1.00749	198.535	509.534	2.56647	2.5474	1.90338	Homo sapiens olfactory receptor, family 8, subfamily G, member 2 (OR8G2), mRNA.	ILMN_1787330	NM_001007249.1
479	39874	416.582	507.936	1.2193	381.247	808.679	2.12114	1.73965	957.41	2119.35	2.21363	654.406	2994.06	4.57523	2.06685	1.90325	Homo sapiens membrane-associated ring finger (C3HC4) 2 (MARCH2), transcript variant 2, mRNA.	ILMN_2337789	NM_001005415.1
480	RASSF4	350.591	297.003	0.847148	293.87	445.924	1.51742	1.79121	306.156	234.71	0.766635	204.555	315.922	1.54443	2.01456	1.90289	Homo sapiens Ras association (RalGDS/AF-6) domain family 4 (RASSF4), mRNA.	ILMN_1708890	NM_178145.1
481	SUPT16H	7998.81	3813.77	0.476792	4392.56	3682.89	0.838439	1.7585	9259.97	6415.56	0.692827	6444.68	9130.14	1.41669	2.0448	1.90165	Homo sapiens suppressor of Ty 16 homolog (S. cerevisiae) (SUPT16H), mRNA.	ILMN_1781516	NM_007192.2
482	FLJ22222	865.66	1335.65	1.54293	813.673	2621.53	3.22185	2.08814	312.822	424.901	1.35828	226.46	527.228	2.32813	1.71402	1.90108	Homo sapiens hypothetical protein FLJ22222 (FLJ22222), transcript variant 1, mRNA.	ILMN_2388539	NM_175902.3
483	SPTAN1	709.85	725.082	1.02146	622.265	570.509	0.916827	0.897566	1066.95	1261.9	1.18272	909.634	3124.83	3.43526	2.90453	1.90105	Homo sapiens spectrin, alpha, non-erythrocytic 1 (alpha-fodrin) (SPTAN1), mRNA.	ILMN_2095133	NM_003127.1
484	C11ORF65	372.526	427.792	1.14836	369.478	415.374	1.12422	0.978982	250.758	268.813	1.072	258.997	783.703	3.02592	2.82268	1.90083	Homo sapiens chromosome 11 open reading frame 65 (C11orf65), mRNA.	ILMN_2045800	NM_152587.3
485	DPH2	804.837	333.4	0.414246	776.411	558.779	0.719696	1.73736	1027.63	256.125	0.249238	836.081	429.827	0.514097	2.06267	1.90002	Homo sapiens DPH2 homolog (S. cerevisiae) (DPH2), transcript variant 1, mRNA.	ILMN_1763162	NM_001384.3
486	CKLFSF4	310.416	368.531	1.18722	311.214	456.635	1.46727	1.23589	293.932	327.311	1.11356	212.599	606.86	2.85448	2.56337	1.89963	Homo sapiens chemokine-like factor superfamily 4 (CKLFSF4), transcript variant 2, mRNA.	ILMN_1720930	NM_181521.1
487	HAGH	1811.56	1707.16	0.942369	1338.49	1580.37	1.18071	1.25292	2859.16	1684.22	0.589061	1595.16	2392.11	1.49961	2.54576	1.89934	Homo sapiens hydroxyacylglutathione hydrolase (HAGH), mRNA.	ILMN_2379520	NM_005326.3
488	ISOC2	2747.1	3904.71	1.42139	1903.02	4122.17	2.16612	1.52394	3984.32	6158.42	1.54567	3562.41	12522.2	3.5151	2.27417	1.89906	Homo sapiens isochorismatase domain containing 2 (ISOC2), mRNA.	ILMN_1769158	NM_024710.1
489	PSMD2	5160.33	2657	0.514889	6222.18	5414.74	0.870232	1.69013	7787.48	3544.79	0.455191	7876.44	7546.69	0.958135	2.10491	1.89752	Homo sapiens proteasome (prosome, macropain) 26S subunit, non-ATPase, 2 (PSMD2), mRNA.	ILMN_1712432	NM_002808.3
490	C17ORF28	496.499	317.373	0.639222	431.368	446.09	1.03413	1.61779	560.402	318.205	0.567816	427.054	527.567	1.23536	2.17564	1.89672	Homo sapiens chromosome 17 open reading frame 28 (C17orf28), mRNA.	ILMN_1654013	NM_030630.1
491	MTBP	598.148	421.401	0.704509	516.339	783.842	1.51807	2.1548	471.591	339.276	0.719429	453.967	535.017	1.17854	1.63816	1.89648	Homo sapiens Mdm2, transformed 3T3 cell double minute 2, p53 binding protein (mouse) binding protein, 104kDa (MTBP), mRNA.	ILMN_1660222	NM_022045.2
492	GH2	272.479	273.526	1.00384	267.653	348.578	1.30235	1.29737	184.512	170.768	0.925511	160.434	370.368	2.30855	2.49435	1.89586	Homo sapiens growth hormone 2 (GH2), transcript variant 4, mRNA.	ILMN_2413473	NM_022557.2
493	MRPS30	8083.09	5515.68	0.682372	7834.92	8347.98	1.06548	1.56144	6757.11	5246.51	0.776443	6885.62	11922.2	1.73147	2.23	1.89572	Homo sapiens mitochondrial ribosomal protein S30 (MRPS30), nuclear gene encoding mitochondrial protein, mRNA.	ILMN_1726743	NM_016640.3
494	AUP1	937.635	2193.45	2.33935	650.369	2760.99	4.24526	1.81472	1165.14	3906.17	3.35254	1101.97	7299.29	6.62387	1.97578	1.89525	Homo sapiens ancient ubiquitous protein 1 (AUP1), transcript variant 1, mRNA.	ILMN_1651378	NM_012103.2
495	STK38	2173.34	1319.2	0.606992	1466.39	1394.84	0.951205	1.56708	2161.26	744.143	0.34431	1749.66	1338.32	0.764903	2.22155	1.89432	Homo sapiens serine/threonine kinase 38 (STK38), mRNA.	ILMN_2152581	NM_007271.2
496	SNRP70	15385.1	5754.04	0.374001	19034.7	9129.47	0.479622	1.28241	2531.44	635.455	0.251025	2463.22	1549.3	0.628975	2.50563	1.89402	Homo sapiens small nuclear ribonucleoprotein 70kDa polypeptide (RNP antigen) (SNRP70), mRNA.	ILMN_1732053	NM_003089.4
497	MGC22793	2852.45	4529.37	1.58789	3304.33	7413.9	2.24369	1.413	3799.86	6675.1	1.75667	3726.43	15537.2	4.16945	2.37349	1.89325	Homo sapiens chromosome 7 open reading frame 47 (C7orf47), mRNA.	ILMN_1741475	NM_145030.1
498	DYRK1A	3016.8	1429.13	0.473725	2841.82	1697.91	0.597473	1.26122	307.832	227.692	0.739663	233.77	435.893	1.86462	2.52091	1.89107	Homo sapiens dual-specificity tyrosine-(Y)-phosphorylation regulated kinase 1A (DYRK1A), transcript variant 5, mRNA.	ILMN_1664560	NM_130437.2
499	HIF3A	307.819	272.288	0.884571	316.46	497.405	1.57178	1.77688	201.494	230.011	1.14152	196.338	449.413	2.28898	2.0052	1.89104	Homo sapiens hypoxia inducible factor 3, alpha subunit (HIF3A), transcript variant 3, mRNA.	ILMN_2287061	NM_152796.1
500	PDIA3P	431.574	393.312	0.911344	371.081	376.424	1.0144	1.11308	642.888	520.79	0.810079	519.363	1122.88	2.16204	2.66893	1.891	Homo sapiens protein disulfide isomerase family A, member 3 pseudogene (PDIA3P) on chromosome 1.	ILMN_2075436	NR_002305.1
501	C14ORF151	503.377	919.131	1.82593	596.868	1628.5	2.7284	1.49425	440.176	769.661	1.74853	464.606	1855.02	3.99268	2.28345	1.88885	Homo sapiens chromosome 14 open reading frame 151 (C14orf151), mRNA.	ILMN_1729596	NM_032714.1
502	HSBP1	11511.4	12821.9	1.11384	14511.9	22901.7	1.57814	1.41685	11400.6	12226.1	1.07241	11456.2	28997.7	2.53117	2.36027	1.88856	Homo sapiens heat shock factor binding protein 1 (HSBP1), mRNA.	ILMN_1667030	NM_001537.2
503	ADARB1	2538.28	1403.71	0.553018	1507.12	1178.56	0.781993	1.41405	322.908	346.564	1.07326	233.68	592.582	2.53587	2.36277	1.88841	Homo sapiens adenosine deaminase, RNA-specific, B1 (RED1 homolog rat) (ADARB1), transcript variant 4, mRNA.	ILMN_1679797	NM_001112.2
504	GRINA	663.427	1279.9	1.92922	775.415	1842.4	2.37602	1.23159	909.974	1413.84	1.55371	938.47	3708.02	3.95114	2.54303	1.88731	Homo sapiens glutamate receptor, ionotropic, N-methyl D-asparate-associated protein 1 (glutamate binding) (GRINA), transcript variant 1, mRNA.	ILMN_1796490	NM_000837.1
505	TRPV1	298.3	252.267	0.845682	279.357	294.855	1.05548	1.24808	300.778	185.597	0.617057	222.918	347.496	1.55885	2.52627	1.88718	Homo sapiens transient receptor potential cation channel, subfamily V, member 1 (TRPV1), transcript variant 2, mRNA.	ILMN_1654261	NM_080705.2
506	PLEKHH3	1128.71	1307.62	1.1585	989.027	2107.26	2.13064	1.83913	1627.89	1798.31	1.10469	1350.13	2882.12	2.1347	1.9324	1.88577	Homo sapiens pleckstrin homology domain containing, family H (with MyTH4 domain) member 3 (PLEKHH3), mRNA.	ILMN_1804652	NM_024927.3
507	PRKG1	266.387	274.845	1.03175	253.307	257.511	1.0166	0.98531	160.786	148.863	0.925845	166.674	429.906	2.57932	2.78591	1.88561	Homo sapiens protein kinase, cGMP-dependent, type I (PRKG1), mRNA.	ILMN_2106893	NM_006258.1
508	SCRN2	387.596	318.517	0.821775	368.002	307.459	0.83548	1.01668	336.665	278.38	0.826877	356.553	811.543	2.27608	2.75262	1.88465	Homo sapiens secernin 2 (SCRN2), mRNA.	ILMN_1662016	NM_138355.2
509	C3ORF28	5210.79	7100.85	1.36272	3868.94	6422.58	1.66003	1.21818	9501.88	9871.52	1.0389	8122.72	21527.6	2.65029	2.55105	1.88461	Homo sapiens chromosome 3 open reading frame 28 (C3orf28), mRNA.	ILMN_1803647	NM_014367.3
510	OTOF	270.665	241.542	0.892401	271.184	287.834	1.0614	1.18937	202.284	196.676	0.972279	194.762	487.443	2.50276	2.57411	1.88174	Homo sapiens otoferlin (OTOF), transcript variant 1, mRNA.	ILMN_1728705	NM_194248.1
511	ACHE	266.138	254.475	0.956177	314.449	283.558	0.901761	0.94309	185.208	169.559	0.915507	175.185	452.093	2.58065	2.81882	1.88096	Homo sapiens acetylcholinesterase (Yt blood group) (ACHE), transcript variant E4-E6, mRNA.	ILMN_2333219	NM_000665.3
512	KLHL5	856.27	1276.31	1.49054	985.783	2020.16	2.04929	1.37486	222.918	225.252	1.01047	218.837	527.756	2.41164	2.38666	1.88076	Homo sapiens kelch-like 5 (Drosophila) (KLHL5), transcript variant 2, mRNA.	ILMN_2342437	NM_001007075.1
513	AP3D1	3385.88	1951.7	0.576424	2399.6	1619.23	0.674792	1.17065	250.589	170.662	0.681043	200.224	353.242	1.76424	2.59049	1.88057	Homo sapiens adaptor-related protein complex 3, delta 1 subunit (AP3D1), transcript variant 1, mRNA.	ILMN_2390114	NM_001077523.1
514	SIN3B	503.503	382.178	0.759038	453.075	566.138	1.24955	1.64622	599.877	464.54	0.774392	528.264	863.802	1.63517	2.11155	1.87889	Homo sapiens SIN3 homolog B, transcription regulator (yeast) (SIN3B), mRNA.	ILMN_1788315	NM_015260.1
515	SIPA1L1	474.251	457.636	0.964967	448.22	520.591	1.16146	1.20363	506.271	340.868	0.673292	382.603	657.334	1.71806	2.55173	1.87768	Homo sapiens signal-induced proliferation-associated 1 like 1 (SIPA1L1), mRNA.	ILMN_2128162	NM_015556.1
516	BCKDHB	1388.18	1021.21	0.73565	975.059	1198.99	1.22966	1.67153	1614.56	942.554	0.583784	1453.41	1767.13	1.21584	2.08269	1.87711	Homo sapiens branched chain keto acid dehydrogenase E1, beta polypeptide (maple syrup urine disease) (BCKDHB), nuclear gene encoding mitochondrial protein, transcript variant 2, mRNA.	ILMN_2390453	NM_000056.2
517	PTN	3010.18	1806.73	0.600208	2914.85	2829.48	0.970712	1.61729	3437.7	1829.52	0.532192	3476.27	3953.3	1.13723	2.13687	1.87708	Homo sapiens pleiotrophin (heparin binding growth factor 8, neurite growth-promoting factor 1) (PTN), mRNA.	ILMN_1813753	NM_002825.5
518	LSM14B	544.366	543.405	0.998234	495.495	824.561	1.66412	1.66706	531.094	547.918	1.03168	432.263	930.703	2.1531	2.08699	1.87702	Homo sapiens LSM14B, SCD6 homolog B (S. cerevisiae) (LSM14B), mRNA.	ILMN_1777725	NM_144703.1
519	NDUFB7	18888.4	23310.1	1.23409	17530.9	27981.8	1.59615	1.29337	23616.9	25124.2	1.06383	21357.5	55906.4	2.61765	2.4606	1.87699	Homo sapiens NADH dehydrogenase (ubiquinone) 1 beta subcomplex, 7, 18kDa (NDUFB7), nuclear gene encoding mitochondrial protein, mRNA.	ILMN_1813604	NM_004146.4
520	SDK1	325.345	346.769	1.06585	270.166	371.984	1.37687	1.2918	223.979	210.236	0.93864	203.132	469.254	2.31009	2.4611	1.87645	Homo sapiens sidekick homolog 1 (chicken) (SDK1), mRNA.	ILMN_1810540	NM_152744.2
521	TP53BP2	2069.3	1195.97	0.577958	1763.43	1179.26	0.668733	1.15706	710.49	309.479	0.435586	500.892	566.359	1.1307	2.59581	1.87644	Homo sapiens tumor protein p53 binding protein, 2 (TP53BP2), transcript variant 1, mRNA.	ILMN_1779706	NM_001031685.1
522	FBXO4	548.416	456.962	0.83324	453.657	642.344	1.41592	1.6993	1312.92	1247.41	0.950103	1271.95	2480.82	1.95041	2.05284	1.87607	Homo sapiens F-box protein 4 (FBXO4), transcript variant 1, mRNA.	ILMN_1755811	NM_012176.2
523	CFDP1	2242.07	1277.51	0.569793	1684.92	1112.31	0.660158	1.15859	2996.82	1192.57	0.397946	2562.34	2643.41	1.03164	2.59241	1.8755	Homo sapiens craniofacial development protein 1 (CFDP1), mRNA.	ILMN_1800837	NM_006324.2
524	DIAPH1	1111.48	1169.4	1.05211	947.97	1114.89	1.17608	1.11783	408.068	1034.73	2.53568	329.838	2201.6	6.6748	2.63235	1.87509	Homo sapiens diaphanous homolog 1 (Drosophila) (DIAPH1), transcript variant 1, mRNA.	ILMN_2321416	NM_005219.2
525	SEPN1	1040.4	1235.96	1.18796	1255.32	2206.76	1.75792	1.47978	1161.48	1450.88	1.24916	1313.53	3723.12	2.83445	2.26908	1.87443	Homo sapiens selenoprotein N, 1 (SEPN1), transcript variant 2, mRNA.	ILMN_1760890	NM_020451.2
526	PCK2	748.363	359.566	0.48047	388.795	438.36	1.12748	2.34662	732.632	320.659	0.43768	418.598	256.905	0.613727	1.40223	1.87443	Homo sapiens phosphoenolpyruvate carboxykinase 2 (mitochondrial) (PCK2), nuclear gene encoding mitochondrial protein, transcript variant 2, mRNA.	ILMN_1760649	NM_001018073.1
527	UBE2G2	588.595	773.379	1.31394	395.575	783.256	1.98004	1.50695	7332.74	4554.71	0.621146	5499.1	7648.4	1.39085	2.23916	1.87306	Homo sapiens ubiquitin-conjugating enzyme E2G 2 (UBC7 homolog, yeast) (UBE2G2), transcript variant 2, mRNA.	ILMN_2297824	NM_182688.1
528	BAHD1	349.357	314.756	0.900958	272.602	275.176	1.00945	1.12041	267.868	235.722	0.879993	234.997	542.699	2.30939	2.62433	1.87237	Homo sapiens bromo adjacent homology domain containing 1 (BAHD1), mRNA.	ILMN_1739256	NM_014952.2
529	SYNE2	288.699	257.819	0.89304	260.196	313.759	1.20586	1.35029	302.934	400.453	1.32191	347.155	1098.3	3.16373	2.3933	1.87179	Homo sapiens spectrin repeat containing, nuclear envelope 2 (SYNE2), transcript variant 4, mRNA.	ILMN_1677009	NM_015180.3
530	CSE1L	15102.9	8820.24	0.58401	14044.2	14668.6	1.04446	1.78842	17439.6	10656.7	0.611063	16825.3	20093.2	1.19423	1.95435	1.87139	Homo sapiens CSE1 chromosome segregation 1-like (yeast) (CSE1L), transcript variant 2, mRNA.	ILMN_1706238	NM_001316.2
531	RERE	678.517	289.507	0.426676	524.662	423.369	0.806938	1.89122	777.359	387.596	0.498606	560.789	517.603	0.922991	1.85114	1.87118	Homo sapiens arginine-glutamic acid dipeptide (RE) repeats (RERE), transcript variant 1, mRNA.	ILMN_2327795	NM_012102.2
532	ZAN	286.875	307.477	1.07181	281.603	366.803	1.30256	1.21528	233.395	210.708	0.902795	225.439	514.311	2.28138	2.52702	1.87115	Homo sapiens zonadhesin (ZAN), transcript variant 3, mRNA.	ILMN_2273902	NM_003386.1
533	MGC33887	440.733	444.177	1.00781	491.634	537.75	1.0938	1.08532	541.163	641.028	1.18454	558.692	1757.7	3.1461	2.65597	1.87065	Homo sapiens hypothetical protein MGC33887 (MGC33887), mRNA.	ILMN_1788629	NM_145036.1
534	ITGA3	1042.35	2478.22	2.37753	1222.37	3048.14	2.49363	1.04883	1576.11	2195.49	1.39298	1517.31	5689.94	3.75003	2.69208	1.87046	Homo sapiens integrin, alpha 3 (antigen CD49C, alpha 3 subunit of VLA-3 receptor) (ITGA3), transcript variant a, mRNA.	ILMN_1685397	NM_002204.1
535	GRB10	2670.53	2352.3	0.880835	1063.6	1786.97	1.68011	1.90741	1182.46	728.698	0.616254	578.156	652.281	1.12821	1.83075	1.86908	Homo sapiens growth factor receptor-bound protein 10 (GRB10), transcript variant 1, mRNA.	ILMN_1669617	NM_001001550.1
536	SOCS6	368.762	319.86	0.867389	356.611	379.912	1.06534	1.22822	337.953	308.646	0.913279	230.262	527.812	2.29222	2.50988	1.86905	Homo sapiens suppressor of cytokine signaling 6 (SOCS6), mRNA.	ILMN_1657077	NM_004232.2
537	DNAJC7	4011.23	2333.85	0.58183	3106.6	3113.51	1.00223	1.72254	6845.99	2644.5	0.386284	5304.08	4118.46	0.77647	2.0101	1.86632	Homo sapiens DnaJ (Hsp40) homolog, subfamily C, member 7 (DNAJC7), mRNA.	ILMN_1663616	NM_003315.1
538	LOC115098	1705.69	1796.09	1.05299	1181.17	1618.68	1.3704	1.30143	2554.25	1426.71	0.558562	1473.78	2000.68	1.35751	2.43038	1.8659	Homo sapiens coiled-coil domain containing 124 (CCDC124), mRNA.	ILMN_1811775	NM_138442.2
539	FBLIM1	301.819	277.818	0.920477	317.901	325.584	1.02417	1.11265	262.915	208.698	0.793784	199.407	414.36	2.07795	2.61778	1.86522	Homo sapiens filamin binding LIM protein 1 (FBLIM1), transcript variant 2, mRNA.	ILMN_2353143	NM_017556.2
540	MRPL53	3196.78	5601.42	1.75221	2580.39	6560.37	2.54239	1.45096	4297.53	6895.53	1.60453	3288.49	12014.9	3.65363	2.27706	1.86401	Homo sapiens mitochondrial ribosomal protein L53 (MRPL53), nuclear gene encoding mitochondrial protein, mRNA.	ILMN_1813682	NM_053050.2
541	HELLS	2354.48	1440.28	0.611719	2120.61	1805.24	0.851285	1.39163	3087.11	1767.99	0.572702	2838.29	3796.91	1.33774	2.33585	1.86374	Homo sapiens helicase, lymphoid-specific (HELLS), mRNA.	ILMN_2202423	NM_018063.3
542	ALG8	1843.7	3538.34	1.91915	1512.44	4076.33	2.69519	1.40437	2304.62	4235.92	1.83801	1922.29	8203.22	4.26742	2.32176	1.86306	Homo sapiens asparagine-linked glycosylation 8 homolog (S. cerevisiae, alpha-1,3-glucosyltransferase) (ALG8), transcript variant 2, mRNA.	ILMN_2365686	NM_001007027.2
543	TM4SF20	282.916	280.211	0.990436	224.493	269.731	1.20151	1.21311	173.506	159.067	0.916778	157.002	361.366	2.30166	2.5106	1.86185	Homo sapiens transmembrane 4 L six family member 20 (TM4SF20), mRNA.	ILMN_1775830	NM_024795.1
544	C3ORF32	367.537	427.138	1.16216	392.513	475.406	1.21118	1.04218	246.106	281.338	1.14316	241.011	738.24	3.06309	2.6795	1.86084	Homo sapiens chromosome 3 open reading frame 32 (C3orf32), mRNA.	ILMN_1666731	NM_015931.1
545	AKAP12	324.567	230.311	0.709594	289.726	268.163	0.925577	1.30437	1536.34	2020.5	1.31514	1385.84	4405.21	3.17873	2.41703	1.8607	Homo sapiens A kinase (PRKA) anchor protein (gravin) 12 (AKAP12), transcript variant 2, mRNA.	ILMN_1686846	NM_005100.2
546	GP1BA	555.124	568.339	1.02381	563.47	832.304	1.47711	1.44276	493.402	428.901	0.869273	373.945	740.434	1.98006	2.27783	1.8603	Homo sapiens glycoprotein Ib (platelet), alpha polypeptide (GP1BA), mRNA.	ILMN_1753575	NM_000173.3
547	HMG20B	5078.04	4345	0.855646	4070.92	3538.34	0.869174	1.01581	6787.54	3382.16	0.49829	4217.05	5678.25	1.3465	2.70224	1.85903	Homo sapiens high-mobility group 20B (HMG20B), mRNA.	ILMN_1651315	NM_006339.1
548	GMPR2	2338.84	2396.99	1.02487	2070.54	3014.24	1.45577	1.42045	432.263	288.135	0.666575	402.052	615.615	1.53118	2.29709	1.85877	Homo sapiens guanosine monophosphate reductase 2 (GMPR2), transcript variant 4, mRNA.	ILMN_1677919	NM_001002002.1
549	TIMELESS	6800.54	2431.96	0.357613	5350.67	2801.94	0.523661	1.46432	8941.14	2532.39	0.283229	8073.08	5149.1	0.637811	2.25193	1.85812	Homo sapiens timeless homolog (Drosophila) (TIMELESS), mRNA.	ILMN_1735093	NM_003920.2
550	BAIAP2	386.949	291.717	0.753889	367.508	526.783	1.43339	1.90133	1029.37	557.721	0.541807	1051.01	1033.26	0.983115	1.81451	1.85792	Homo sapiens BAI1-associated protein 2 (BAIAP2), transcript variant 1, mRNA.	ILMN_2258749	NM_006340.1
551	TBX1	604.338	602.591	0.997109	594.177	697.943	1.17464	1.17804	915.984	817.19	0.892144	817.071	1848.73	2.26263	2.53617	1.85711	Homo sapiens T-box 1 (TBX1), transcript variant C, mRNA.	ILMN_1698015	NM_080647.1
552	INHA	300.912	292.032	0.970489	254.418	314.114	1.23464	1.27218	195.203	162.473	0.832328	174.668	354.955	2.03217	2.44155	1.85686	Homo sapiens inhibin, alpha (INHA), mRNA.	ILMN_1756443	NM_002191.2
553	CCM2	655.406	676.65	1.03241	567.097	923.766	1.62894	1.5778	770.138	434.58	0.564288	547.445	659.284	1.20429	2.13418	1.85599	Homo sapiens cerebral cavernous malformation 2 (CCM2), transcript variant 2, mRNA.	ILMN_1692271	NM_031443.3
554	FJX1	2240.03	4660.42	2.08052	1227.86	3948.47	3.21574	1.54564	1957.54	4064.9	2.07654	1282.21	5763.03	4.4946	2.16447	1.85506	Homo sapiens four jointed box 1 (Drosophila) (FJX1), mRNA.	ILMN_1746465	NM_014344.2
555	FBXO4	1256.53	1092.93	0.869803	1044.61	1514.9	1.4502	1.66728	649.409	708.794	1.09144	594.097	1324.35	2.22918	2.04241	1.85485	Homo sapiens F-box protein 4 (FBXO4), transcript variant 1, mRNA.	ILMN_1656691	NM_012176.2
556	DDX59	1697	778.228	0.458589	1767.93	1466.81	0.829675	1.80919	602.125	406.053	0.674366	583.779	748.127	1.28152	1.90034	1.85476	Homo sapiens DEAD (Asp-Glu-Ala-Asp) box polypeptide 59 (DDX59), transcript variant 1, mRNA.	ILMN_1748077	NM_031306.1
557	LYPD2	296.385	367.859	1.24115	318.658	442.414	1.38837	1.11861	248.11	258.933	1.04362	244.25	660.345	2.70356	2.59056	1.85458	Homo sapiens LY6/PLAUR domain containing 2 (LYPD2), mRNA.	ILMN_1724266	NM_205545.1
558	UBXD8	3500.03	2382.35	0.680663	4081.13	4463.84	1.09377	1.60692	4578.53	3644.63	0.796026	5250.04	8778.83	1.67215	2.10062	1.85377	Homo sapiens UBX domain containing 8 (UBXD8), mRNA.	ILMN_1670472	NM_014613.1
559	CSPG3	492.946	353.229	0.716567	432.58	394.891	0.912874	1.27395	338.73	314.335	0.92798	338.825	765.034	2.2579	2.43313	1.85354	Homo sapiens chondroitin sulfate proteoglycan 3 (neurocan) (CSPG3), mRNA.	ILMN_1683211	NM_004386.1
560	NSDHL	4421.77	2893.75	0.654433	6273.54	6824.81	1.08787	1.66231	6988.81	5144.03	0.736039	8680.74	13055.8	1.50399	2.04336	1.85284	Homo sapiens NAD(P) dependent steroid dehydrogenase-like (NSDHL), mRNA.	ILMN_1692163	NM_015922.1
561	ADAM2	366.461	297.4	0.811547	312.298	319.095	1.02176	1.25903	241.446	247.824	1.02642	226.622	568.92	2.51043	2.44582	1.85243	Homo sapiens ADAM metallopeptidase domain 2 (fertilin beta) (ADAM2), mRNA.	ILMN_1662675	NM_001464.3
562	RASSF1	973.031	1652.5	1.6983	867.66	1926.27	2.22007	1.30723	619.811	297.867	0.480578	644.1	741.393	1.15105	2.39514	1.85119	Homo sapiens Ras association (RalGDS/AF-6) domain family 1 (RASSF1), transcript variant A, mRNA.	ILMN_2393573	NM_007182.4
563	LRRN6A	521.166	872.925	1.67494	532.055	701.383	1.31825	0.787044	499.937	775.146	1.55049	427.945	1934.22	4.5198	2.91509	1.85106	Homo sapiens leucine rich repeat and Ig domain containing 1 (LINGO1), mRNA.	ILMN_1756755	NM_032808.5
564	C1ORF77	4157.22	2395.97	0.576341	5225.72	3667.66	0.701848	1.21777	5695.12	2121.96	0.372593	5910.45	5470.59	0.925579	2.48415	1.85096	Homo sapiens chromosome 1 open reading frame 77 (C1orf77), mRNA.	ILMN_1736234	NM_015607.2
565	DLC1	398.637	319.393	0.801213	385.148	402.194	1.04426	1.30335	276.517	284.545	1.02903	229.801	566.6	2.46561	2.39605	1.8497	Homo sapiens deleted in liver cancer 1 (DLC1), transcript variant 3, mRNA.	ILMN_1698020	NM_024767.2
566	NUDT3	6669.46	9104.69	1.36513	3824.58	7683.32	2.00893	1.4716	6253.98	9775.74	1.56312	4185.86	14558.2	3.47794	2.22499	1.8483	Homo sapiens nudix (nucleoside diphosphate linked moiety X)-type motif 3 (NUDT3), mRNA.	ILMN_1724907	NM_006703.2
567	UTRN	495.581	870.039	1.7556	629.993	1010.99	1.60476	0.914083	447.777	387.951	0.866394	412.768	995.041	2.41065	2.7824	1.84824	Homo sapiens utrophin (homologous to dystrophin) (UTRN), mRNA.	ILMN_1655296	NM_007124.1
568	HLRC1	819.218	514.067	0.627509	585.78	891.967	1.5227	2.42658	1006.49	465.987	0.462982	734.04	431.178	0.587404	1.26874	1.84766	Homo sapiens deoxyhypusine hydroxylase/monooxygenase (DOHH), mRNA.	ILMN_1784977	NM_031304.2
569	MGC5139	694.55	366.299	0.527391	547.944	635.795	1.16033	2.20013	525.722	245.399	0.466784	542.699	378.276	0.697027	1.49325	1.84669	PREDICTED: Homo sapiens hypothetical protein MGC5139, transcript variant 2 (MGC5139), mRNA.	ILMN_1660935	XM_934229.1
570	MGC61571	2569.73	2913.26	1.13368	2036.04	2467.85	1.21208	1.06915	2907.02	2206.45	0.759006	2303.98	4588.85	1.9917	2.62409	1.84662	Homo sapiens hypothetical protein MGC61571 (MGC61571), mRNA.	ILMN_1707634	NM_182523.1
571	POF1B	318.033	206.608	0.649642	294.269	311.669	1.05913	1.63033	326.869	214.015	0.654742	288.501	388.687	1.34727	2.0577	1.84402	Homo sapiens premature ovarian failure, 1B (POF1B), mRNA.	ILMN_1760705	NM_024921.2
572	MGLL	294.715	265.243	0.899997	300.053	399.355	1.33095	1.47884	199.446	187.355	0.939379	206.882	428.536	2.0714	2.20508	1.84196	Homo sapiens monoglyceride lipase (MGLL), transcript variant 1, mRNA.	ILMN_1738589	NM_007283.5
573	SPIRE2	789.364	992.545	1.2574	662.92	1094.48	1.651	1.31303	735.66	763.918	1.03841	698.567	1719.34	2.46124	2.3702	1.84161	Homo sapiens spire homolog 2 (Drosophila) (SPIRE2), mRNA.	ILMN_1703284	NM_032451.1
574	STARD10	1227.86	1882	1.53275	1272.12	4225.07	3.32128	2.16688	1365.62	2071.49	1.51689	1298.14	2984.35	2.29894	1.51557	1.84123	Homo sapiens START domain containing 10 (STARD10), mRNA.	ILMN_1717052	NM_006645.1
575	TSPAN18	392.828	315.93	0.804244	319.419	438.893	1.37404	1.70848	245.638	235.504	0.958743	237.025	448.326	1.89147	1.97287	1.84067	Homo sapiens tetraspanin 18 (TSPAN18), transcript variant 2, mRNA.	ILMN_1699980	NM_001031730.1
576	EPS15L1	660.079	489.991	0.742322	603.311	677.953	1.12372	1.51379	827.645	466.103	0.563168	641.806	782.988	1.21998	2.16627	1.84003	Homo sapiens epidermal growth factor receptor pathway substrate 15-like 1 (EPS15L1), mRNA.	ILMN_1708369	NM_021235.1
577	GDPD3	244.104	246.264	1.00885	236.365	254.528	1.07684	1.0674	359.127	731.252	2.03619	300.466	1597.55	5.31692	2.61121	1.8393	Homo sapiens glycerophosphodiester phosphodiesterase domain containing 3 (GDPD3), transcript variant 2, mRNA.	ILMN_1731870	NM_001031718.1
578	LOC652480	275.625	251.488	0.912427	273.86	303.984	1.11	1.21654	159.52	171.446	1.07476	158.174	417.615	2.64023	2.45658	1.83656	PREDICTED: Homo sapiens hypothetical protein LOC652480 (LOC652480), mRNA.	ILMN_1678791	XM_945551.1
579	THRAP4	1834.85	1121.52	0.611232	1315.05	1181.17	0.898198	1.46949	2073.69	1180.6	0.569321	1426.71	1789.06	1.25398	2.20258	1.83603	Homo sapiens thyroid hormone receptor associated protein 4 (THRAP4), mRNA.	ILMN_1711853	NM_014815.3
580	KCND3	350.261	247.225	0.705829	280.571	299.071	1.06594	1.51019	450.494	410.578	0.911394	323.548	637.447	1.97018	2.16172	1.83596	Homo sapiens potassium voltage-gated channel, Shal-related subfamily, member 3 (KCND3), transcript variant 2, mRNA.	ILMN_2337856	NM_004980.3
581	CEACAM19	333.419	393.129	1.17908	318.994	332.008	1.0408	0.882716	253.542	225.722	0.890277	257.282	638.821	2.48296	2.78898	1.83585	Homo sapiens carcinoembryonic antigen-related cell adhesion molecule 19 (CEACAM19), mRNA.	ILMN_1752335	NM_020219.2
582	DEPDC4	431.729	434.199	1.00572	338.8	573.807	1.69365	1.68401	311.937	420.684	1.34862	336.665	902.077	2.67945	1.98681	1.83541	Homo sapiens DEP domain containing 4 (DEPDC4), mRNA.	ILMN_2135527	NM_152317.2
583	OVOS2	275.524	289.399	1.05036	249.403	277.62	1.11314	1.05977	387.596	411.409	1.06144	363.993	1008.29	2.77007	2.60973	1.83475	Homo sapiens ovostatin 2 (OVOS2), mRNA.	ILMN_2255001	NM_001080502.1
584	FBXO43	271.874	248.096	0.912542	257.554	292.007	1.13377	1.24243	235.254	194.808	0.828076	224.038	450.01	2.00863	2.42565	1.83404	Homo sapiens F-box protein 43 (FBXO43), mRNA.	ILMN_2344907	NM_001029860.1
585	LOC400566	1384.22	929.54	0.671524	665.638	724.02	1.08771	1.61976	2093.34	998.817	0.47714	819.537	800.576	0.976863	2.04733	1.83354	Homo sapiens hypothetical gene supported by AK128660 (LOC400566), mRNA.	ILMN_1707137	NM_001013672.2
586	GPATCH4	6002.77	2015.84	0.335818	3523.73	1635.12	0.464031	1.38179	1621.75	327.133	0.201716	951.562	438.647	0.460976	2.28527	1.83353	Homo sapiens G patch domain containing 4 (GPATCH4), transcript variant 2, mRNA.	ILMN_2383305	NM_182679.1
587	ENPP7	319.7	351.689	1.10006	296.587	451.95	1.52384	1.38523	213.988	187.514	0.876281	199.494	398.882	1.99947	2.28177	1.8335	Homo sapiens ectonucleotide pyrophosphatase/phosphodiesterase 7 (ENPP7), mRNA.	ILMN_2130468	NM_178543.3
588	OR6V1	352.765	350.825	0.994501	344.192	498.59	1.44858	1.45659	346.862	243.114	0.700894	267.275	413.885	1.54854	2.20937	1.83298	Homo sapiens olfactory receptor, family 6, subfamily V, member 1 (OR6V1), mRNA.	ILMN_1715259	NM_001001667.1
589	TRDN	316.773	292.782	0.924263	273.07	403.868	1.47899	1.60018	300.556	216.166	0.71922	212.048	314.95	1.48528	2.06513	1.83266	Homo sapiens triadin (TRDN), mRNA.	ILMN_1693674	NM_006073.1
590	ALAD	289.512	278.256	0.961121	250.716	264.64	1.05554	1.09824	310.113	206.153	0.664766	217.261	370.464	1.70516	2.56505	1.83164	Homo sapiens aminolevulinate, delta-, dehydratase (ALAD), transcript variant 1, mRNA.	ILMN_1679898	NM_000031.4
591	UBE2L6	2661.28	3444.64	1.29436	2094.94	3971.84	1.89592	1.46476	3274.11	3304.11	1.00916	2852.28	6319.87	2.21573	2.19561	1.83019	Homo sapiens ubiquitin-conjugating enzyme E2L 6 (UBE2L6), transcript variant 1, mRNA.	ILMN_1769520	NM_198183.1
592	EN1	329.739	274.961	0.833876	296.417	288.151	0.972114	1.16578	341.718	245.886	0.719558	287.34	515.442	1.79384	2.49298	1.82938	Homo sapiens engrailed homolog 1 (EN1), mRNA.	ILMN_1709593	NM_001426.2
593	HNRPL	2581.95	1210.69	0.468903	3019.84	2318.2	0.767659	1.63714	5712.09	1102.14	0.19295	5540.95	2161.26	0.390052	2.02152	1.82933	Homo sapiens heterogeneous nuclear ribonucleoprotein L (HNRPL), transcript variant 2, mRNA.	ILMN_2389582	NM_001005335.1
594	TBX6	347.141	243.354	0.701024	289.695	340.483	1.17531	1.67657	265.962	237.393	0.892584	237.5	419.92	1.76808	1.98086	1.82871	Homo sapiens T-box 6 (TBX6), transcript variant 2, mRNA.	ILMN_1763333	NM_080758.1
595	HPS6	6901.03	4011.23	0.581251	7724.37	8018.19	1.03804	1.78587	11206.1	4337.82	0.387095	11144.5	8073.08	0.724403	1.87138	1.82863	Homo sapiens Hermansky-Pudlak syndrome 6 (HPS6), mRNA.	ILMN_1718537	NM_024747.4
596	CRB3	290.383	281.994	0.971112	252.977	290.072	1.14663	1.18074	263.199	288.892	1.09762	219.15	595.084	2.71542	2.47392	1.82733	Homo sapiens crumbs homolog 3 (Drosophila) (CRB3), transcript variant 2, mRNA.	ILMN_1793932	NM_139161.2
597	G1P3	1437.55	2107.26	1.46587	1322.94	2450.86	1.85259	1.26382	2186.11	2890.21	1.32208	1907.13	6027.48	3.1605	2.39055	1.82719	Homo sapiens interferon, alpha-inducible protein (clone IFI-6-16) (G1P3), transcript variant 1, mRNA.	ILMN_1687384	NM_002038.2
598	PTPRS	286.387	248.267	0.866895	289.344	266.849	0.922257	1.06386	221.113	220.705	0.998155	222.683	575.579	2.58475	2.58953	1.8267	Homo sapiens protein tyrosine phosphatase, receptor type, S (PTPRS), transcript variant 4, mRNA.	ILMN_2365644	NM_130855.2
599	NKD2	3740.81	2886.82	0.771709	2345.74	2552.14	1.08799	1.40984	5132.36	3996.22	0.778632	3350.26	5852.49	1.74687	2.24352	1.82668	Homo sapiens naked cuticle homolog 2 (Drosophila) (NKD2), mRNA.	ILMN_1731206	NM_033120.2
600	UCRC	2922.42	3440.23	1.17718	2598.01	3714.89	1.4299	1.21468	5537.98	7412.41	1.33847	4743.74	15481.5	3.26355	2.43828	1.82648	Homo sapiens ubiquinol-cytochrome c reductase complex (7.2 kD) (UCRC), transcript variant 1, mRNA.	ILMN_2366714	NM_001003684.1
601	HEXB	3358.46	6173.42	1.83817	3221.76	8378.52	2.6006	1.41478	3485.94	6324.51	1.81429	3315.59	13458.9	4.05929	2.23739	1.82609	Homo sapiens hexosaminidase B (beta polypeptide) (HEXB), mRNA.	ILMN_1806692	NM_000521.2
602	TSC22D4	432.07	516.273	1.19488	452.563	974.198	2.15262	1.80154	382.832	290.898	0.759858	426.352	599.342	1.40574	1.85001	1.82577	Homo sapiens TSC22 domain family, member 4 (TSC22D4), mRNA.	ILMN_1721636	NM_030935.3
603	C11ORF48	3881.1	5293.28	1.36386	3822.55	5386.84	1.40923	1.03326	4439.55	5172.9	1.16519	4164.93	12706.3	3.05077	2.61827	1.82577	Homo sapiens chromosome 11 open reading frame 48 (C11orf48), mRNA.	ILMN_1739345	NM_024099.2
604	DEFB104B	262.855	266.221	1.01281	245.12	264.49	1.07902	1.06538	181.575	186.709	1.02828	161.942	430.24	2.65676	2.5837	1.82454	Homo sapiens defensin, beta 104B (DEFB104B), mRNA.	ILMN_2177234	NM_001040702.1
605	FLJ44635	309.708	273.672	0.883643	298.276	290.754	0.974781	1.10314	227.07	225.595	0.993506	209.983	531.094	2.52923	2.54576	1.82445	Homo sapiens TPT1-like protein (FLJ44635), mRNA.	ILMN_1773735	NM_207422.1
606	SMARCC2	1376.58	722.53	0.524875	1374.7	931.386	0.67752	1.29082	1682.68	716.585	0.425861	1517.73	1522.26	1.00298	2.35519	1.82301	Homo sapiens SWI/SNF related, matrix associated, actin dependent regulator of chromatin, subfamily c, member 2 (SMARCC2), transcript variant 1, mRNA.	ILMN_1773620	NM_139067.1
607	GPR177	1050.91	1095.5	1.04243	830.432	2161.1	2.60238	2.49646	2336.04	4177	1.78807	2457.88	5041.19	2.05103	1.14707	1.82176	Homo sapiens G protein-coupled receptor 177 (GPR177), transcript variant 2, mRNA.	ILMN_2399769	NM_001002292.1
608	LOC346673	272.659	293.727	1.07727	255.957	283.05	1.10585	1.02653	165.578	165.865	1.00173	147.125	385.462	2.61997	2.61544	1.82099	Homo sapiens stimulated by retinoic acid gene 8 homolog (mouse) (STRA8), mRNA.	ILMN_1721689	NM_182489.1
609	LRRC19	335.175	293.591	0.875932	346.923	404.741	1.16666	1.33191	255.435	224.211	0.877762	274.105	555.607	2.02699	2.30927	1.82059	Homo sapiens leucine rich repeat containing 19 (LRRC19), mRNA.	ILMN_1740949	NM_022901.1
610	CDK5RAP3	2836.23	2371.14	0.836017	2302.89	2671.46	1.16005	1.38759	2756.63	1766.46	0.640806	2429.79	3506.97	1.44332	2.25236	1.81997	Homo sapiens CDK5 regulatory subunit associated protein 3 (CDK5RAP3), mRNA.	ILMN_1812557	NM_176095.1
611	LENG1	662.807	461.81	0.696748	548.99	737.805	1.34393	1.92886	708.085	406.8	0.574507	701.785	689.453	0.982428	1.71004	1.81945	Homo sapiens leukocyte receptor cluster (LRC) member 1 (LENG1), mRNA.	ILMN_1679238	NM_024316.1
612	PUS1	381.28	277.674	0.728268	302.343	392.033	1.29665	1.78046	343.121	217.753	0.634626	313.644	369.891	1.17933	1.85831	1.81939	Homo sapiens pseudouridylate synthase 1 (PUS1), transcript variant 1, mRNA.	ILMN_1672157	NM_025215.4
613	C19ORF29	353.371	323.525	0.915539	377.145	505.931	1.34148	1.46523	462.629	543.157	1.17407	417.464	1065.07	2.55128	2.17303	1.81913	Homo sapiens chromosome 19 open reading frame 29 (C19orf29), transcript variant 1, mRNA.	ILMN_2350421	NM_001080543.1
614	PRRT3	807.32	1318.98	1.63378	567.011	937.256	1.65297	1.01175	1132.14	1764.16	1.55824	750.728	3071.13	4.09086	2.6253	1.81853	Homo sapiens proline-rich transmembrane protein 3 (PRRT3), mRNA.	ILMN_1784985	NM_207351.2
615	PURG	387.125	330.999	0.85502	456.962	468.83	1.02597	1.19994	395.246	323.548	0.818599	366.471	730.519	1.99339	2.43512	1.81753	Homo sapiens purine-rich element binding protein G (PURG), transcript variant B, mRNA.	ILMN_1709815	NM_001015508.1
616	FUSIP1	1755.15	967.316	0.55113	1946.44	1193.7	0.613274	1.11276	1780.01	563.343	0.316483	1839.57	1467.95	0.797987	2.52142	1.81709	Homo sapiens FUS interacting protein (serine/arginine-rich) 1 (FUSIP1), transcript variant 2, mRNA.	ILMN_2354649	NM_054016.1
617	TMEM1	543.939	1104.19	2.02998	532.42	1551.66	2.91435	1.43565	314.204	505.055	1.60741	238.632	842.932	3.53235	2.19754	1.8166	Homo sapiens transmembrane protein 1 (TMEM1), transcript variant 2, mRNA.	ILMN_1717973	NM_003274.3
618	ELAC2	1161.03	700.642	0.603468	1041.98	1124.32	1.07902	1.78803	1605.29	701.693	0.437113	1378.79	1111.31	0.806007	1.84393	1.81598	Homo sapiens elaC homolog 2 (E. coli) (ELAC2), mRNA.	ILMN_1718044	NM_018127.4
619	MMP11	301.995	304.933	1.00973	285.144	389.368	1.36551	1.35236	244.439	206.455	0.84461	207.891	400.01	1.92413	2.27813	1.81524	Homo sapiens matrix metallopeptidase 11 (stromelysin 3) (MMP11), mRNA.	ILMN_1655915	NM_005940.3
620	OPRM1	446.81	509.142	1.13951	417.755	679.195	1.62582	1.42678	304.429	283.433	0.931031	265.235	543.753	2.05008	2.20195	1.81436	Homo sapiens opioid receptor, mu 1 (OPRM1), transcript variant MOR-1, mRNA.	ILMN_1803261	NM_001008505.1
621	PSMD5	442.854	697.616	1.57527	454.709	769.595	1.6925	1.07442	654.553	746.961	1.14118	590.873	1721.83	2.91404	2.55354	1.81398	Homo sapiens proteasome (prosome, macropain) 26S subunit, non-ATPase, 5 (PSMD5), mRNA.	ILMN_1720926	NM_005047.2
622	PTRH1	1126.84	740.27	0.656944	753.923	734.354	0.974043	1.48269	1387.26	650.45	0.468873	1034.31	1040.08	1.00558	2.14468	1.81368	Homo sapiens peptidyl-tRNA hydrolase 1 homolog (S. cerevisiae) (PTRH1), mRNA.	ILMN_1763842	NM_001002913.1
623	KCNIP1	303.717	275.642	0.907562	291.883	271.57	0.930409	1.02517	213.402	199.364	0.934221	186.15	452.43	2.43045	2.60159	1.81338	Homo sapiens Kv channel interacting protein 1 (KCNIP1), transcript variant 2, mRNA.	ILMN_1744387	NM_001034838.1
624	LOC144983	495.413	629.316	1.27029	565.784	809.901	1.43147	1.12688	1185.3	930.347	0.784904	959.184	1881.41	1.96147	2.49899	1.81294	Homo sapiens heterogeneous nuclear ribonucleoprotein A1-like (LOC144983), transcript variant 1, mRNA.	ILMN_2387742	NM_001011724.1
625	OR4K17	281.26	303.214	1.07806	276.199	244.827	0.886414	0.822232	173.581	186.235	1.0729	144.999	436.152	3.00798	2.80359	1.81291	Homo sapiens olfactory receptor, family 4, subfamily K, member 17 (OR4K17), mRNA.	ILMN_2045720	NM_001004715.1
626	NLE1	472.656	384.556	0.813606	405.924	861.547	2.12243	2.60867	678.875	852.579	1.25587	611.513	780.952	1.27708	1.01689	1.81278	Homo sapiens notchless homolog 1 (Drosophila) (NLE1), transcript variant 2, mRNA.	ILMN_1724304	NM_018096.3
627	GAS2L1	258.098	286.175	1.10878	289.943	350.293	1.20814	1.08961	285.37	356.322	1.24863	281.736	891.339	3.16373	2.53376	1.81168	Homo sapiens growth arrest-specific 2 like 1 (GAS2L1), transcript variant 2, mRNA.	ILMN_1724059	NM_006478.3
628	CACNG5	402.488	296.793	0.737396	340.389	614.519	1.80534	2.44827	228.096	238.285	1.04467	235.869	289.122	1.22577	1.17336	1.81081	Homo sapiens calcium channel, voltage-dependent, gamma subunit 5 (CACNG5), transcript variant 2, mRNA.	ILMN_2242309	NM_145811.1
629	TRAF6	577.037	359.591	0.623168	541.592	475.972	0.878839	1.41028	201.953	216.607	1.07256	169.207	401.127	2.37063	2.21025	1.81027	Homo sapiens TNF receptor-associated factor 6 (TRAF6), transcript variant 2, mRNA.	ILMN_1783910	NM_145803.1
630	THOP1	3738.17	2746.4	0.73469	3272.49	3510.93	1.07286	1.46029	4743.74	2496.13	0.526195	4409.48	5010.84	1.13638	2.15962	1.80996	Homo sapiens thimet oligopeptidase 1 (THOP1), mRNA.	ILMN_1726659	NM_003249.3
631	PTPN3	969.149	633.684	0.653856	696.727	726.984	1.04343	1.59581	804.557	380.317	0.472704	613.16	585.972	0.955659	2.02169	1.80875	Homo sapiens protein tyrosine phosphatase, non-receptor type 3 (PTPN3), mRNA.	ILMN_1717294	NM_002829.2
632	PKMYT1	483.801	441.815	0.913217	431.703	696.936	1.61439	1.7678	524.731	335.262	0.638921	390.62	461.63	1.18179	1.84966	1.80873	Homo sapiens protein kinase, membrane associated tyrosine/threonine 1 (PKMYT1), transcript variant 2, mRNA.	ILMN_2401436	NM_182687.1
633	AIM1L	265.028	268.729	1.01396	261.497	322.913	1.23486	1.21786	230.039	167.991	0.730272	168.055	294.479	1.75227	2.39948	1.80867	Homo sapiens absent in melanoma 1-like (AIM1L), mRNA.	ILMN_1776916	NM_017977.1
634	REG1A	268.638	267.305	0.995036	274.345	298.192	1.08692	1.09235	193.339	192.51	0.995714	166.215	417.83	2.51379	2.52461	1.80848	Homo sapiens regenerating islet-derived 1 alpha (pancreatic stone protein, pancreatic thread protein) (REG1A), mRNA.	ILMN_1802441	NM_002909.3
635	BCAN	402.983	473.745	1.17559	425.171	761.24	1.79043	1.523	370.216	375.754	1.01496	347.332	737.803	2.1242	2.09289	1.80795	Homo sapiens brevican (BCAN), transcript variant 2, mRNA.	ILMN_1680300	NM_198427.1
636	SCFD1	4972.13	4598.77	0.924909	5558.52	7018.36	1.26263	1.36514	3937.57	3832.6	0.973341	3998.01	8758.59	2.19074	2.25074	1.80794	Homo sapiens sec1 family domain containing 1 (SCFD1), transcript variant 2, mRNA.	ILMN_1800543	NM_182835.1
637	LIMA1	1375.81	603.119	0.438374	1158.73	795.341	0.686389	1.56576	1133.78	1355.9	1.19592	914.706	2241.54	2.45056	2.0491	1.80743	Homo sapiens LIM domain and actin binding 1 (LIMA1), mRNA.	ILMN_1704369	NM_016357.3
638	RPA1	12487.1	4140.48	0.331579	12180	7008.16	0.575383	1.73528	20849.7	6560.67	0.314664	18387.9	10867.2	0.591001	1.8782	1.80674	Homo sapiens replication protein A1, 70kDa (RPA1), mRNA.	ILMN_2049642	NM_002945.2
639	LOC390667	344.801	261.44	0.758233	326.06	296.064	0.908005	1.19753	274.651	195.709	0.712573	235.969	406.173	1.72129	2.4156	1.80657	Homo sapiens similar to Neuronal pentraxin II precursor (NP-II) (NP2) (LOC390667), mRNA.	ILMN_1799100	NM_001013658.1
640	C20ORF55	591.588	448.319	0.757824	547.454	681.411	1.24469	1.64246	694.361	825.45	1.18879	582.59	1364.69	2.34245	1.97045	1.80645	Homo sapiens chromosome 20 open reading frame 55 (C20orf55), transcript variant 1, mRNA.	ILMN_1782095	NM_031424.3
641	TSC2	583.154	381.704	0.654551	448.319	570.022	1.27147	1.9425	530.701	492.894	0.928762	461.27	714.873	1.54979	1.66867	1.80558	Homo sapiens tuberous sclerosis 2 (TSC2), transcript variant 2, mRNA.	ILMN_1714216	NM_021055.1
642	ZNF532	473.489	381.754	0.806258	404.871	575.877	1.42237	1.76416	418.441	529.631	1.26573	500.605	1170.02	2.3372	1.84653	1.80535	Homo sapiens zinc finger protein 532 (ZNF532), mRNA.	ILMN_1731358	NM_018181.4
643	PWP2H	520.214	385.513	0.741066	418.271	454.631	1.08693	1.46671	698.406	344.841	0.493755	551.263	582.351	1.05639	2.13951	1.80311	Homo sapiens PWP2 periodic tryptophan protein homolog (yeast) (PWP2), mRNA.	ILMN_1698950	NM_005049.2
644	DNALI1	470.218	374.958	0.797413	396.139	462.931	1.16861	1.4655	332.289	330.866	0.995717	276.296	588.921	2.13149	2.14066	1.80308	Homo sapiens dynein, axonemal, light intermediate chain 1 (DNALI1), mRNA.	ILMN_1745501	NM_003462.3
645	IER3	889.351	1532.58	1.72325	1711.68	3839.4	2.24306	1.30164	1386.57	1828.25	1.31854	1856.49	5632.16	3.03377	2.30085	1.80125	Homo sapiens immediate early response 3 (IER3), transcript variant long, mRNA.	ILMN_1682717	NM_052815.1
646	ECE1	391.769	349.934	0.893216	374.713	365.815	0.976252	1.09296	360.663	351.277	0.973976	302.838	739.676	2.44248	2.50774	1.80035	Homo sapiens endothelin converting enzyme 1 (ECE1), mRNA.	ILMN_1672174	NM_001397.1
647	BAT2	865.327	460.42	0.532076	1058	906.213	0.856531	1.60979	1038.4	356.135	0.342967	1013.02	691.535	0.682645	1.99041	1.8001	Homo sapiens HLA-B associated transcript 2 (BAT2), transcript variant 1, mRNA.	ILMN_2408179	NM_080686.1
648	ZNF37A	354.452	290.543	0.819697	333.443	323.706	0.970797	1.18434	368.853	277.304	0.7518	325.697	591.282	1.81544	2.41479	1.79956	Homo sapiens zinc finger protein 37A (ZNF37A), transcript variant 1, mRNA.	ILMN_1707596	NM_003421.1
649	H2BFS	3457.08	2229.61	0.64494	1852.28	1847.13	0.997222	1.54622	3082.04	2014.64	0.653671	2175.3	2918.33	1.34157	2.05237	1.7993	Homo sapiens H2B histone family, member S (H2BFS), mRNA.	ILMN_1813314	NM_017445.1
650	OR5T3	300.755	338.879	1.12676	289.018	324.802	1.12381	0.997382	198.731	206.371	1.03845	201.319	543.656	2.70047	2.60049	1.79894	Homo sapiens olfactory receptor, family 5, subfamily T, member 3 (OR5T3), mRNA.	ILMN_1703749	NM_001004747.1
651	ATP2B2	318.164	277.163	0.871134	269.803	297.251	1.10173	1.26471	181.833	196.28	1.07945	187.36	471.671	2.51746	2.33217	1.79844	Homo sapiens ATPase, Ca++ transporting, plasma membrane 2 (ATP2B2), transcript variant 2, mRNA.	ILMN_1802223	NM_001683.2
652	COL6A2	302.784	269.909	0.891425	263.956	290.267	1.09968	1.23362	187.836	200.843	1.06925	233.256	589.331	2.52654	2.36291	1.79827	Homo sapiens collagen, type VI, alpha 2 (COL6A2), transcript variant 2C2, mRNA.	ILMN_1783909	NM_058174.1
653	KRTAP10-5	324.863	304.279	0.936639	353.922	247.833	0.70025	0.747619	255.012	217.668	0.853561	232.512	565.387	2.43165	2.84883	1.79823	Homo sapiens keratin associated protein 10-5 (KRTAP10-5), mRNA.	ILMN_1657191	NM_198694.2
654	WDR4	528.279	514.488	0.973895	577.317	768.023	1.33033	1.36599	1522.26	961.08	0.631351	1533.02	2158.38	1.40792	2.23002	1.798	Homo sapiens WD repeat domain 4 (WDR4), transcript variant 1, mRNA.	ILMN_1793302	NM_033661.3
655	KCMF1	537.982	453.135	0.842287	440.19	841.106	1.91078	2.26856	700.058	797.235	1.13881	509.224	769.661	1.51144	1.32721	1.79788	Homo sapiens potassium channel modulatory factor 1 (KCMF1), mRNA.	ILMN_1711585	NM_020122.3
656	SORBS1	329.933	274.646	0.832429	244.087	380.985	1.56086	1.87507	280.869	206.33	0.734612	247.824	312.589	1.26133	1.71701	1.79604	Homo sapiens sorbin and SH3 domain containing 1 (SORBS1), transcript variant 1, mRNA.	ILMN_1663446	NM_015385.1
657	TOB1	2249.18	2220.05	0.987048	2709.05	4309.2	1.59067	1.61154	1977.7	1522.26	0.769713	2190.25	3337.74	1.52391	1.97984	1.79569	Homo sapiens transducer of ERBB2, 1 (TOB1), mRNA.	ILMN_1672004	NM_005749.2
658	STAP2	308.05	379.629	1.23236	297.828	507.889	1.70531	1.38377	352.09	319.646	0.907855	324.968	650.78	2.0026	2.20586	1.79482	Homo sapiens signal-transducing adaptor protein-2 (STAP2), transcript variant 1, mRNA.	ILMN_1704500	NM_017720.2
659	LLGL1	1430.98	689.987	0.482178	1278.99	1005.2	0.785929	1.62996	2021.91	738.24	0.36512	1938.13	1386.57	0.715414	1.95939	1.79467	Homo sapiens lethal giant larvae homolog 1 (Drosophila) (LLGL1), mRNA.	ILMN_1798212	NM_004140.3
660	DEDD	811.828	1054.3	1.29867	767.641	1355.31	1.76555	1.3595	635.711	919.767	1.44683	550.497	1775.73	3.22569	2.22948	1.79449	Homo sapiens death effector domain containing (DEDD), transcript variant 2, mRNA.	ILMN_1699711	NM_001039712.1
661	DUSP15	294.493	238.951	0.811398	264.337	386.341	1.46155	1.80127	237.393	307.656	1.29597	213.78	495.148	2.31615	1.78719	1.79423	Homo sapiens dual specificity phosphatase 15 (DUSP15), transcript variant 3, mRNA.	ILMN_1675941	NM_080611.3
662	PTCD2	1152.83	638.602	0.553942	1030.97	1023.81	0.993054	1.79271	1187.08	785.889	0.662036	1214.18	1443	1.18845	1.79515	1.79393	Homo sapiens pentatricopeptide repeat domain 2 (PTCD2), mRNA.	ILMN_2051867	NM_024754.3
663	DSC2	374.062	339.528	0.90768	333.21	390.877	1.17306	1.29238	775.146	1094.75	1.41231	629.17	2039.56	3.24166	2.29529	1.79383	Homo sapiens desmocollin 2 (DSC2), transcript variant Dsc2a, mRNA.	ILMN_2381257	NM_004949.2
664	FYB	327.175	310.237	0.948229	302.639	410.335	1.35585	1.42988	225.172	201.547	0.895083	167.741	323.89	1.93089	2.15722	1.79355	Homo sapiens FYN binding protein (FYB-120/130) (FYB), transcript variant 1, mRNA.	ILMN_2280548	NM_001465.3
665	UCP2	647.675	620.837	0.958564	789.364	919.857	1.16531	1.21569	863.357	509.477	0.590112	907.711	1269.94	1.39905	2.37083	1.79326	Homo sapiens uncoupling protein 2 (mitochondrial, proton carrier) (UCP2), nuclear gene encoding mitochondrial protein, mRNA.	ILMN_1685625	NM_003355.2
666	METRNL	406.039	455.058	1.12072	373.321	796.564	2.13373	1.90388	215.54	165.757	0.769032	175.59	227.156	1.29367	1.68221	1.79305	PREDICTED: Homo sapiens meteorin, glial cell differentiation regulator-like (METRNL), mRNA.	ILMN_1790014	XM_941466.1
667	SELM	1059.22	3356.32	3.16868	963.906	3728.02	3.86762	1.22058	932.769	4168.54	4.46899	857.526	9056.64	10.5614	2.36325	1.79192	Homo sapiens selenoprotein M (SELM), mRNA.	ILMN_1651429	NM_080430.2
668	RAPTOR	327.981	381.92	1.16446	291.463	290.519	0.99676	0.855987	227.441	217.394	0.955826	244.938	638.208	2.60559	2.72601	1.791	Homo sapiens raptor (raptor), mRNA.	ILMN_1793514	NM_020761.1
669	LOC283219	1605.3	3205.35	1.99673	1521.14	3067.21	2.01639	1.00985	1950.79	2328.8	1.19377	1484.37	4552.69	3.06708	2.56923	1.78954	Homo sapiens hypothetical protein LOC283219 (LOC283219), mRNA.	ILMN_1809708	NM_001029859.1
670	TSPAN4	1275.91	2367.49	1.85553	1642.81	5153.3	3.13689	1.69056	1878.67	3180.91	1.69317	1811.78	5783.05	3.19192	1.88517	1.78787	Homo sapiens tetraspanin 4 (TSPAN4), transcript variant 3, mRNA.	ILMN_1718607	NM_001025237.1
671	CDC14A	306.163	339.546	1.10904	317.73	370.28	1.16539	1.05081	173.135	156.549	0.904201	175.313	400.184	2.28268	2.52453	1.78767	Homo sapiens CDC14 cell division cycle 14 homolog A (S. cerevisiae) (CDC14A), transcript variant 1, mRNA.	ILMN_2244653	NM_003672.2
672	CCDC4	548.245	428.959	0.782422	422.911	368.041	0.870257	1.11226	397.327	307.737	0.774518	301.705	575.526	1.90758	2.46293	1.78759	Homo sapiens coiled-coil domain containing 4 (CCDC4), mRNA.	ILMN_2235086	NM_207406.1
673	ANKRD33	551.393	842.474	1.5279	482.018	792.601	1.64434	1.07621	654.801	914.945	1.39729	518.698	1810.78	3.49101	2.49842	1.78731	Homo sapiens ankyrin repeat domain 33 (ANKRD33), mRNA.	ILMN_1667748	NM_182608.2
674	LOC198437	392.692	648.431	1.65125	444.016	749.19	1.6873	1.02184	377.684	566.244	1.49925	277.814	1063.07	3.82654	2.5523	1.78707	Homo sapiens bA299N6.3 (LOC198437), mRNA.	ILMN_1780283	NM_001007125.1
675	PSRC1	2605.26	1625.57	0.623957	2942.77	1914.54	0.650591	1.04268	230.714	204.404	0.885961	188.491	422.602	2.24203	2.53062	1.78665	Homo sapiens proline/serine-rich coiled-coil 1 (PSRC1), transcript variant 2, mRNA.	ILMN_1671843	NM_001005290.2
676	HHLA3	882.676	775.692	0.878796	597.739	621.023	1.03895	1.18225	211.04	190.288	0.901668	199.27	429.543	2.15558	2.39066	1.78645	Homo sapiens HERV-H LTR-associating 3 (HHLA3), transcript variant 1, mRNA.	ILMN_1802338	NM_001031693.1
677	PHGDHL1	898.612	1997.16	2.22249	1394.51	3239.16	2.3228	1.04513	1295.39	2097.62	1.61929	1446.49	5918.45	4.0916	2.52679	1.78596	Homo sapiens UBA domain containing 2 (UBAC2), mRNA.	ILMN_1713993	NM_177967.2
678	SPACA4	291.084	328.371	1.1281	320.825	281.104	0.876192	0.776699	213.188	214.763	1.00739	214.447	603.773	2.81549	2.79484	1.78577	Homo sapiens sperm acrosome associated 4 (SPACA4), mRNA.	ILMN_1806749	NM_133498.2
679	PNMA6A	590.822	499.341	0.845164	510.099	895.009	1.75458	2.07602	604.334	509.63	0.843292	399.829	503.76	1.25994	1.49407	1.78505	Homo sapiens paraneoplastic antigen like 6A (PNMA6A), mRNA.	ILMN_1759613	NM_032882.2
680	APOBEC3D	314.56	288.871	0.918334	325.408	287.574	0.883733	0.962322	221.195	262.274	1.18571	193.525	598.26	3.09138	2.60719	1.78476	Homo sapiens apolipoprotein B mRNA editing enzyme, catalytic polypeptide-like 3D (putative) (APOBEC3D), mRNA.	ILMN_1661572	NM_152426.2
681	SLC43A3	264.082	292.503	1.10762	281.403	300.106	1.06646	0.962838	205.731	210.194	1.02169	177.049	471.471	2.66295	2.60641	1.78462	Homo sapiens solute carrier family 43, member 3 (SLC43A3), mRNA.	ILMN_1658407	NM_014096.2
682	TCEAL4	30691.9	13955.3	0.454691	25276.8	17668.3	0.698992	1.53729	29923	11584.1	0.387131	27050.2	21277.9	0.786608	2.03189	1.78459	Homo sapiens transcription elongation factor A (SII)-like 4 (TCEAL4), transcript variant 4, mRNA.	ILMN_1748625	NM_001006936.1
683	GBGT1	309.906	275.704	0.889638	285.339	426.421	1.49443	1.67982	221.025	193.466	0.875314	246.304	407.094	1.65281	1.88825	1.78404	Homo sapiens globoside alpha-1,3-N-acetylgalactosaminyltransferase 1 (GBGT1), mRNA.	ILMN_1652906	NM_021996.3
684	USMG5	422.456	566.936	1.342	503.85	1074.22	2.13202	1.58869	407.372	563.095	1.38226	509.534	1394	2.73584	1.97925	1.78397	Homo sapiens upregulated during skeletal muscle growth 5 homolog (mouse) (USMG5), mRNA.	ILMN_1773313	NM_032747.1
685	CHMP4C	576.837	710.458	1.23164	385.663	620.296	1.60839	1.30589	806.538	933.776	1.15776	610.844	1598.87	2.61747	2.26081	1.78335	Homo sapiens chromatin modifying protein 4C (CHMP4C), mRNA.	ILMN_1711542	NM_152284.3
686	WDR5	3647.47	5433.33	1.48962	3235.17	6663.45	2.05969	1.3827	593.119	198.271	0.334285	458.117	334.216	0.729541	2.18239	1.78254	Homo sapiens WD repeat domain 5 (WDR5), transcript variant 2, mRNA.	ILMN_1728626	NM_017588.2
687	C2ORF17	696.451	932.221	1.33853	473.431	1200.35	2.53543	1.89419	848.895	1197.23	1.41034	586.67	1381.73	2.3552	1.66996	1.78207	Homo sapiens chromosome 2 open reading frame 17 (C2orf17), mRNA.	ILMN_1654851	NM_024293.2
688	ADRA1B	343.984	322.974	0.938922	372.838	476.672	1.2785	1.36166	269.153	182.186	0.676889	205.524	306.376	1.4907	2.20229	1.78198	Homo sapiens adrenergic, alpha-1B-, receptor (ADRA1B), mRNA.	ILMN_1679754	NM_000679.3
689	NDUFA5	347.491	373.233	1.07408	326.596	315.306	0.965432	0.898847	719.289	878.874	1.22186	447.366	1456.62	3.25598	2.66477	1.78181	Homo sapiens NADH dehydrogenase (ubiquinone) 1 alpha subcomplex, 5, 13kDa (NDUFA5), nuclear gene encoding mitochondrial protein, mRNA.	ILMN_1759973	NM_005000.2
690	POMC	280.676	266.235	0.948547	278.936	312.125	1.11898	1.17968	221.679	201.651	0.909651	183.349	397.574	2.1684	2.38377	1.78173	Homo sapiens proopiomelanocortin (adrenocorticotropin/ beta-lipotropin/ alpha-melanocyte stimulating hormone/ beta-melanocyte stimulating hormone/ beta-endorphin) (POMC), transcript variant 1, mRNA.	ILMN_2403664	NM_001035256.1
691	APRT	11997.2	13889.4	1.15772	12025	15953.8	1.32672	1.14597	15551.5	13822	0.888789	16130.4	34652.2	2.14825	2.41706	1.78152	Homo sapiens adenine phosphoribosyltransferase (APRT), transcript variant 1, mRNA.	ILMN_1722491	NM_001030018.1
692	SH2D1A	458.781	665.123	1.44976	478.935	556.937	1.16287	0.802109	684.537	475.977	0.695327	426.585	818.726	1.91926	2.76022	1.78117	Homo sapiens SH2 domain protein 1A, Duncan's disease (lymphoproliferative syndrome) (SH2D1A), mRNA.	ILMN_1705892	NM_002351.1
693	TLE3	497.273	353.447	0.710771	460.237	582.056	1.26469	1.77932	457.072	324.725	0.710445	409.892	518.833	1.26578	1.78167	1.78049	Homo sapiens transducin-like enhancer of split 3 (E(sp1) homolog, Drosophila) (TLE3), mRNA.	ILMN_2234412	NM_005078.1
694	BCS1L	2302.05	2417.06	1.04996	1749.61	2673.96	1.52832	1.4556	2863.42	3202.76	1.11851	2520.21	5931.45	2.35355	2.10419	1.77989	Homo sapiens BCS1-like (yeast) (BCS1L), mRNA.	ILMN_1738529	NM_004328.3
695	CES7	290.395	301.346	1.03771	289.245	392.665	1.35755	1.30822	234.152	194.249	0.829584	194.722	363.586	1.8672	2.25077	1.77949	Homo sapiens carboxylesterase 7 (CES7), mRNA.	ILMN_1784870	NM_145024.1
696	LOC644784	305.714	331.635	1.08479	287.639	522.424	1.81625	1.67428	245.494	188.637	0.768397	210.077	304.118	1.44765	1.88398	1.77913	PREDICTED: Homo sapiens similar to Phosphatidylinositol-4,5-bisphosphate 3-kinase catalytic subunit, alpha isoform (PI3-kinase p110 subunit alpha) (PtdIns-3-kinase p110) (PI3K) (LOC644784), mRNA.	ILMN_1705396	XM_927880.1
697	AP2M1	4478.89	3857.78	0.861326	4369.36	4845.75	1.10903	1.28758	5996.21	4552.69	0.759261	5748.68	9902.42	1.72255	2.26873	1.77815	Homo sapiens adaptor-related protein complex 2, mu 1 subunit (AP2M1), transcript variant 1, mRNA.	ILMN_2402798	NM_004068.3
698	NAPRT1	3871.2	2055.59	0.530997	3762.32	2731.06	0.725898	1.36705	6520.72	2901.16	0.444914	6149.83	5989.69	0.97396	2.1891	1.77807	Homo sapiens nicotinate phosphoribosyltransferase domain containing 1 (NAPRT1), mRNA.	ILMN_1710752	NM_145201.3
699	CCDC104	541.748	746.635	1.3782	414.448	668.14	1.61212	1.16973	969.662	1577.37	1.62672	713.547	2768.61	3.88007	2.3852	1.77747	Homo sapiens coiled-coil domain containing 104 (CCDC104), mRNA.	ILMN_2103014	NM_080667.3
700	WASF2	869.863	689.523	0.79268	845.648	1140.04	1.34812	1.70072	1248.29	893.64	0.715892	1008.06	1337.16	1.32647	1.85289	1.7768	Homo sapiens WAS protein family, member 2 (WASF2), mRNA.	ILMN_1684051	NM_006990.2
701	DYNLT1	14866.9	16240	1.09236	13718.5	21389.2	1.55915	1.42732	16901.5	24265.7	1.43572	16666.2	50864.4	3.05196	2.12574	1.77653	Homo sapiens dynein, light chain, Tctex-type 1 (DYNLT1), mRNA.	ILMN_1678766	NM_006519.1
702	DPP3	995.844	597.367	0.599861	871.604	832.848	0.955535	1.59293	1339.12	498.913	0.372568	1242.16	906.417	0.729713	1.9586	1.77577	Homo sapiens dipeptidylpeptidase 3 (DPP3), transcript variant 2, mRNA.	ILMN_1700822	NM_130443.1
703	SLC13A3	420.563	429.575	1.02143	437.49	670.978	1.5337	1.50153	377.01	405.155	1.07465	358.746	790.328	2.20303	2.04999	1.77576	Homo sapiens solute carrier family 13 (sodium-dependent dicarboxylate transporter), member 3 (SLC13A3), transcript variant 1, mRNA.	ILMN_1658519	NM_022829.4
704	PMM2	1571.27	1580.37	1.00579	1081.43	1207.72	1.11679	1.11036	1964.43	1186.7	0.604096	1165.39	1718.46	1.47458	2.44097	1.77567	Homo sapiens phosphomannomutase 2 (PMM2), mRNA.	ILMN_1785336	NM_000303.1
705	CST5	282.366	268.776	0.95187	301.808	287.976	0.954169	1.00242	190.67	184.488	0.967577	179.644	442.966	2.4658	2.54842	1.77542	Homo sapiens cystatin D (CST5), mRNA.	ILMN_1688022	NM_001900.4
706	NUBP2	1122.67	1482.58	1.32059	1000.1	2796.9	2.79662	2.11771	1438.01	1271.39	0.88413	1307.1	1655.59	1.26662	1.43261	1.77516	Homo sapiens nucleotide binding protein 2 (MinD homolog, E. coli) (NUBP2), mRNA.	ILMN_1657237	NM_012225.1
707	LRDD	688.709	838.966	1.21817	909.09	1568.21	1.72504	1.41609	807.978	1001.13	1.23905	840.163	2220.99	2.64352	2.1335	1.77479	Homo sapiens leucine-rich repeats and death domain containing (LRDD), transcript variant 2, mRNA.	ILMN_2400352	NM_018494.3
708	C15ORF24	2840.27	6120.09	2.15475	2807.82	8596.99	3.0618	1.42095	2972.45	6037.94	2.0313	2964.78	12811.4	4.32119	2.12731	1.77413	Homo sapiens chromosome 15 open reading frame 24 (C15orf24), mRNA.	ILMN_2150000	NM_020154.2
709	FARS2	1935.12	1492.04	0.77103	1464.59	1693.89	1.15656	1.50002	1993.91	1452.61	0.728521	1806.32	2693.35	1.49107	2.04672	1.77337	Homo sapiens phenylalanine-tRNA synthetase 2 (mitochondrial) (FARS2), nuclear gene encoding mitochondrial protein, mRNA.	ILMN_1793732	NM_006567.2
710	BXDC5	2567.93	3166.98	1.23328	2785.37	5606.82	2.01296	1.6322	3220.94	5835.84	1.81184	3943.53	13678.3	3.46855	1.91438	1.77329	Homo sapiens brix domain containing 5 (BXDC5), mRNA.	ILMN_1655734	NM_025065.5
711	PAEP	321.111	270.536	0.842498	271.105	275.663	1.01681	1.2069	181.048	185.373	1.02389	167.447	401.042	2.39504	2.33916	1.77303	Homo sapiens progestagen-associated endometrial protein (placental protein 14, pregnancy-associated endometrial alpha-2-globulin, alpha uterine protein) (PAEP), transcript variant 2, mRNA.	ILMN_1748004	NM_001018049.1
712	TNFRSF12A	638.133	1293.93	2.02768	476.91	1893.42	3.97019	1.958	526.274	1376.43	2.61543	646.125	2678.75	4.14587	1.58516	1.77158	Homo sapiens tumor necrosis factor receptor superfamily, member 12A (TNFRSF12A), mRNA.	ILMN_1689004	NM_016639.1
713	FLJ23447	302.905	326.766	1.07877	355.555	311.163	0.875149	0.811245	219.717	218.904	0.9963	247.519	673.117	2.71945	2.72955	1.7704	Homo sapiens podocan-like 1 (PODNL1), mRNA.	ILMN_1803220	NM_024825.2
714	GPR113	374.773	362.77	0.967973	333.699	290.229	0.869733	0.898509	276.105	241.158	0.87343	242.823	560.321	2.30753	2.64192	1.77021	Homo sapiens G protein-coupled receptor 113 (GPR113), mRNA.	ILMN_1762897	NM_153835.1
715	HMGCS2	294.764	312.826	1.06127	315.794	348.521	1.10364	1.03992	236.221	195.086	0.825862	202.563	418.258	2.06483	2.50021	1.77006	Homo sapiens 3-hydroxy-3-methylglutaryl-Coenzyme A synthase 2 (mitochondrial) (HMGCS2), mRNA.	ILMN_1815203	NM_005518.2
716	PSG4	447.456	351.142	0.784752	415.501	495.898	1.19349	1.52085	187.696	192.365	1.02488	186.245	385.101	2.06772	2.01753	1.76919	Homo sapiens pregnancy specific beta-1-glycoprotein 4 (PSG4), transcript variant 1, mRNA.	ILMN_2384745	NM_002780.3
717	GPR78	339.267	339.974	1.00208	325.823	284.455	0.873036	0.87122	250.903	184.139	0.733907	204.138	399.397	1.95651	2.66588	1.76855	Homo sapiens G protein-coupled receptor 78 (GPR78), mRNA.	ILMN_1729932	NM_080819.2
718	FAM129B	368.027	230.974	0.627602	289.7	355.394	1.22676	1.95469	216.57	252.992	1.16818	228.37	422.062	1.84815	1.58208	1.76838	Homo sapiens family with sequence similarity 129, member B (FAM129B), transcript variant 2, mRNA.	ILMN_2294989	NM_001035534.1
719	SRFBP1	1000.4	671.545	0.671275	857.074	1088.97	1.27057	1.89278	587.849	547.17	0.930799	668.28	1022.44	1.52996	1.6437	1.76824	Homo sapiens serum response factor binding protein 1 (SRFBP1), mRNA.	ILMN_1721024	NM_152546.1
720	LGMN	319.343	359.158	1.12468	308.873	487.87	1.57952	1.40442	317.953	279.512	0.879098	264.802	496.18	1.87378	2.13148	1.76795	Homo sapiens legumain (LGMN), transcript variant 2, mRNA.	ILMN_2253017	NM_001008530.1
721	MBNL3	324.954	273.237	0.840847	246.455	274.933	1.11555	1.3267	265.211	261.272	0.98515	210.189	457.008	2.17427	2.20705	1.76687	Homo sapiens muscleblind-like 3 (Drosophila) (MBNL3), transcript variant G, mRNA.	ILMN_1765184	NM_133486.1
722	VENTXP7	305.748	242.963	0.794653	289.031	376.161	1.30146	1.63777	204.765	200.034	0.976893	179.571	332.57	1.85203	1.89583	1.7668	Homo sapiens VENT homeobox (Xenopus laevis) pseudogene 7 (VENTXP7) on chromosome 3.	ILMN_2203753	NR_002311.1
723	COMMD10	1821.41	1173.16	0.644096	1949.3	1863.5	0.955984	1.48423	1768.79	1287.7	0.728012	1815.07	2705.98	1.49084	2.04782	1.76602	Homo sapiens COMM domain containing 10 (COMMD10), mRNA.	ILMN_2094905	NM_016144.2
724	MGC35206	401.768	402.238	1.00117	377.463	543.005	1.43856	1.43688	233.164	252.603	1.08337	253.766	576.005	2.26983	2.09515	1.76602	Homo sapiens chromosome 22 open reading frame 33 (C22orf33), mRNA.	ILMN_1663417	NM_178552.2
725	APBA2BP	445.414	303.041	0.680359	396.247	369.791	0.933232	1.37168	347.455	347.455	1	281.102	607.151	2.15989	2.15989	1.76578	Homo sapiens amyloid beta (A4) precursor protein-binding, family A, member 2 binding protein (APBA2BP), transcript variant 2, mRNA.	ILMN_2364928	NM_031232.2
726	JPH3	807.121	795.128	0.98514	511.548	1003.63	1.96194	1.99154	755.915	668.025	0.88373	562.315	763.751	1.35823	1.53693	1.76423	Homo sapiens junctophilin 3 (JPH3), mRNA.	ILMN_1688801	NM_020655.2
727	C10ORF37	308.925	275.127	0.890594	304.123	357.071	1.1741	1.31833	236.37	185.185	0.783456	209.753	362.693	1.72914	2.20707	1.7627	Homo sapiens chromosome 10 open reading frame 37 (C10orf37), mRNA.	ILMN_2202806	NM_001080827.1
728	TGOLN2	1259.13	894.529	0.710434	1494.45	1145.28	0.766358	1.07872	1632.03	894.7	0.548212	1719.34	2305.57	1.34096	2.44606	1.76239	Homo sapiens trans-golgi network protein 2 (TGOLN2), mRNA.	ILMN_1651735	NM_006464.2
729	NCAPG2	2890.16	1483.88	0.513426	2700.76	2208.3	0.817657	1.59255	2613.96	933.201	0.357006	2316.55	1597.15	0.689452	1.9312	1.76188	Homo sapiens non-SMC condensin II complex, subunit G2 (NCAPG2), mRNA.	ILMN_2066756	NM_017760.5
730	FBXO2	413.287	359.548	0.869972	574.28	447.115	0.778566	0.894933	511.165	325.962	0.637685	479.205	803.232	1.67618	2.62853	1.76173	Homo sapiens F-box protein 2 (FBXO2), mRNA.	ILMN_1803211	NM_012168.4
731	HSPC152	21591.4	14494.3	0.6713	12838.5	16795.2	1.30819	1.94875	34457.5	25187.4	0.730972	29064.5	33428.9	1.15016	1.57347	1.76111	Homo sapiens hypothetical protein HSPC152 (HSPC152), mRNA.	ILMN_1690802	NM_016404.1
732	ST6GALNAC2	297.945	273.796	0.918949	347.189	380.853	1.09696	1.19371	282.119	249.683	0.885027	240.806	495.451	2.05747	2.32475	1.75923	Homo sapiens ST6 (alpha-N-acetyl-neuraminyl-2,3-beta-galactosyl-1, 3)-N-acetylgalactosaminide alpha-2,6-sialyltransferase 2 (ST6GALNAC2), mRNA.	ILMN_1658706	NM_006456.1
733	KCTD13	1664.38	1870.54	1.12387	1397.19	2368.69	1.69533	1.50847	1232.74	1568.96	1.27274	1361.07	3481.19	2.5577	2.00959	1.75903	Homo sapiens potassium channel tetramerisation domain containing 13 (KCTD13), mRNA.	ILMN_1786843	NM_178863.2
734	ATP1B4	299.643	278.422	0.92918	247.937	285.587	1.15185	1.23964	217.064	190.191	0.876198	213.367	425.812	1.99569	2.27766	1.75865	Homo sapiens ATPase, (Na+)/K+ transporting, beta 4 polypeptide (ATP1B4), mRNA.	ILMN_1653211	NM_012069.2
735	FLJ10159	1780.24	1683.97	0.945927	771.931	1018.98	1.32004	1.3955	2971.47	2010.05	0.676451	1461.76	2097.62	1.43499	2.12136	1.75843	Homo sapiens hypothetical protein FLJ10159 (FLJ10159), mRNA.	ILMN_1666502	NM_018013.2
736	ZNF239	1606.57	1435.34	0.893419	1382.66	1809.09	1.30841	1.46449	1651.49	1459.77	0.883914	1565.9	2839.41	1.81328	2.05142	1.75796	Homo sapiens zinc finger protein 239 (ZNF239), mRNA.	ILMN_1748427	NM_005674.1
737	ADAR	2318.66	1189.1	0.512838	1971.92	1877.66	0.9522	1.85673	2926.75	1027.63	0.351118	2804.43	1632.83	0.582232	1.65823	1.75748	Homo sapiens adenosine deaminase, RNA-specific (ADAR), transcript variant 2, mRNA.	ILMN_2320964	NM_015840.2
738	ARHGEF18	6209.6	3599.62	0.579687	5100.11	5055.16	0.991186	1.70986	8462.21	4481.13	0.529546	6957.39	6647.56	0.955468	1.80432	1.75709	Homo sapiens rho/rac guanine nucleotide exchange factor (GEF) 18 (ARHGEF18), mRNA.	ILMN_1664016	NM_015318.2
739	TPK1	348.999	358.146	1.02621	317.42	428.145	1.34883	1.31438	222.887	222.407	0.997848	216.931	476.164	2.195	2.19973	1.75706	Homo sapiens thiamin pyrophosphokinase 1 (TPK1), transcript variant 2, mRNA.	ILMN_2367063	NM_001042482.1
740	LNPEP	406.737	373.291	0.91777	390.18	343.601	0.880622	0.959524	305.404	236.942	0.775832	194.35	384.875	1.98033	2.55252	1.75602	Homo sapiens leucyl/cystinyl aminopeptidase (LNPEP), transcript variant 1, mRNA.	ILMN_1814737	NM_005575.2
741	BZW1	406.093	460.935	1.13505	417.023	747.998	1.79366	1.58025	327.401	486.771	1.48678	418.379	1200.44	2.86928	1.92986	1.75506	Homo sapiens basic leucine zipper and W2 domains 1 (BZW1), mRNA. XM_943165	ILMN_1717982	NM_014670.2
742	DIRC1	285.188	281.612	0.987462	274.697	327.085	1.19071	1.20583	187.975	203.429	1.08222	187.112	466.529	2.49332	2.3039	1.75486	Homo sapiens disrupted in renal carcinoma 1 (DIRC1), mRNA.	ILMN_1766986	NM_052952.1
743	OCLN	306.915	266.09	0.866982	298.057	341.6	1.14609	1.32193	203.013	179.959	0.886441	204.896	397.327	1.93917	2.18759	1.75476	Homo sapiens occludin (OCLN), mRNA.	ILMN_1731729	NM_002538.2
744	IDH3B	6520.63	2967.75	0.455132	6790.78	4398.42	0.647704	1.42311	7876.44	2707.8	0.343785	7461.33	5351.56	0.717239	2.0863	1.75471	Homo sapiens isocitrate dehydrogenase 3 (NAD+) beta (IDH3B), nuclear gene encoding mitochondrial protein, transcript variant 1, mRNA.	ILMN_2373632	NM_174855.1
745	HERPUD1	1439.86	1084.68	0.753321	1118.57	1661.84	1.48567	1.97216	1497.84	1162.07	0.775831	1090.55	1300.31	1.19235	1.53687	1.75452	Homo sapiens homocysteine-inducible, endoplasmic reticulum stress-inducible, ubiquitin-like domain member 1 (HERPUD1), transcript variant 3, mRNA.	ILMN_2374159	NM_001010990.1
746	MPST	1387.7	1482.21	1.0681	1380.85	2095.7	1.51769	1.42092	528.474	574.883	1.08782	431.679	979.758	2.26964	2.08642	1.75367	Homo sapiens mercaptopyruvate sulfurtransferase (MPST), transcript variant 3, mRNA.	ILMN_1764596	NM_001013440.1
747	C20ORF98	1091.27	1155.11	1.0585	1029.18	1473.85	1.43206	1.35291	1275.85	1274.25	0.998753	1282.08	2758.32	2.15144	2.15412	1.75352	Homo sapiens neurensin 2 (NRSN2), mRNA.	ILMN_1770911	NM_024958.1
748	C20ORF149	933.35	1240.96	1.32957	1015.53	2050	2.01865	1.51827	1317.71	1196.37	0.907919	1225.4	2208.68	1.80241	1.98522	1.75174	Homo sapiens chromosome 20 open reading frame 149 (C20orf149), mRNA.	ILMN_1720430	NM_024299.2
749	ZDHHC16	2503.84	4628.49	1.84855	2274.63	5688.92	2.50103	1.35297	282.176	163.4	0.579072	186.891	232.681	1.24501	2.15001	1.75149	Homo sapiens zinc finger, DHHC-type containing 16 (ZDHHC16), transcript variant 1, mRNA.	ILMN_2362457	NM_032327.2
750	SLC25A26	1131.21	1091.62	0.965005	889.925	1464.59	1.64575	1.70543	1558.14	2821.49	1.81081	1299.61	4226.82	3.25238	1.79609	1.75076	Homo sapiens solute carrier family 25, member 26 (SLC25A26), transcript variant 1, mRNA.	ILMN_1777976	NM_001009937.1
751	DSCR2	14768.7	9929.33	0.672321	10630	10955.9	1.03066	1.53299	13851.1	11659.7	0.841794	13585.9	22507.2	1.65666	1.96801	1.7505	Homo sapiens Down syndrome critical region gene 2 (DSCR2), transcript variant 1, mRNA.	ILMN_1779264	NM_203433.1
752	CHPF	391.745	484.224	1.23607	339.401	686.299	2.02209	1.6359	301.467	324.809	1.07743	279.33	560.897	2.00801	1.8637	1.7498	Homo sapiens chondroitin polymerizing factor (CHPF), mRNA.	ILMN_1731353	NM_024536.4
753	UBE2L6	463.332	284.792	0.614661	425.195	346.178	0.814162	1.32457	415.105	232.066	0.559054	394.861	480.036	1.21571	2.17458	1.74958	Homo sapiens ubiquitin-conjugating enzyme E2L 6 (UBE2L6), transcript variant 1, mRNA.	ILMN_1703108	NM_004223.3
754	SLC38A5	373.871	358.755	0.959567	321.767	296.357	0.921031	0.959841	319.187	321.171	1.00621	294.911	753.505	2.55503	2.53925	1.74954	Homo sapiens solute carrier family 38, member 5 (SLC38A5), mRNA.	ILMN_1695058	NM_033518.1
755	GLMN	3600.8	4297.81	1.19357	3275.53	3800.29	1.16021	0.972047	251.92	206.774	0.820793	209.611	434.674	2.07372	2.52648	1.74926	Homo sapiens glomulin, FKBP associated protein (GLMN), transcript variant 1, mRNA.	ILMN_1739397	NM_053274.1
756	PP8961	310.016	302.667	0.976295	340.141	371.12	1.09108	1.11757	265.608	205.318	0.773014	279.828	514.208	1.83758	2.37717	1.74737	Homo sapiens hypothetical protein LOC650662 (PP8961), mRNA.	ILMN_2067421	NM_001080113.1
757	SP3	380.284	366.371	0.963416	273.895	300.097	1.09567	1.13727	201.273	195.421	0.970929	219.188	501.512	2.28805	2.35656	1.74691	Homo sapiens Sp3 transcription factor (SP3), transcript variant 2, mRNA.	ILMN_1691171	NM_001017371.3
758	TFIP11	862.673	315.407	0.365615	868.528	550.726	0.634091	1.73431	1325.59	452.62	0.341448	1080.16	648.007	0.599919	1.75698	1.74565	Homo sapiens tuftelin interacting protein 11 (TFIP11), transcript variant 2, mRNA.	ILMN_1672571	NM_012143.2
759	MAPK1	1926.27	1182.04	0.613646	1516.29	1347.47	0.888666	1.44817	976.735	574.665	0.588353	794.208	954.456	1.20177	2.0426	1.74539	Homo sapiens mitogen-activated protein kinase 1 (MAPK1), transcript variant 2, mRNA.	ILMN_2235283	NM_138957.2
760	ARPC5L	4598.77	9515.23	2.06908	5031.59	13131.6	2.60984	1.26135	5197.89	7415.82	1.4267	5351.56	17019	3.18021	2.22907	1.74521	Homo sapiens actin related protein 2/3 complex, subunit 5-like (ARPC5L), mRNA.	ILMN_2043816	NM_030978.1
761	TADA2L	645.399	473.389	0.733483	425.714	428.349	1.00619	1.3718	469.089	498.352	1.06238	293.19	659.895	2.25074	2.11858	1.74519	Homo sapiens transcriptional adaptor 2 (ADA2 homolog, yeast)-like (TADA2L), transcript variant 2, mRNA.	ILMN_1680682	NM_133439.2
762	COPS5	15319	10979.9	0.716753	13359.8	13115.9	0.981739	1.3697	13959.5	12613.8	0.903594	13236.8	25352	1.91526	2.1196	1.74465	Homo sapiens COP9 constitutive photomorphogenic homolog subunit 5 (Arabidopsis) (COPS5), mRNA.	ILMN_1736002	NM_006837.2
763	CD151	6100.08	9182.66	1.50534	7815.99	13918.5	1.78077	1.18297	459.795	656.906	1.42869	376.072	1239.11	3.29487	2.30622	1.74459	Homo sapiens CD151 molecule (Raph blood group) (CD151), transcript variant 2, mRNA.	ILMN_2326713	NM_004357.3
764	DMBX1	386.665	349.06	0.902745	377.239	458.28	1.21483	1.34571	261.961	251.41	0.959722	242.516	498.776	2.05667	2.14299	1.74435	Homo sapiens diencephalon/mesencephalon homeobox 1 (DMBX1), transcript variant 1, mRNA.	ILMN_1765993	NM_172225.1
765	TOM1L2	802.396	366.925	0.457286	955.122	570.135	0.596924	1.30536	292.209	244.277	0.835969	299.982	547.033	1.82356	2.18137	1.74336	Homo sapiens target of myb1-like 2 (chicken) (TOM1L2), transcript variant 2, mRNA.	ILMN_1655068	NM_144678.3
766	ASB8	1507.68	1055.79	0.700276	1267.93	1832.96	1.44563	2.06438	2075.46	1132.98	0.545894	1939.54	1505.69	0.776316	1.4221	1.74324	Homo sapiens ankyrin repeat and SOCS box-containing 8 (ASB8), mRNA.	ILMN_2173740	NM_024095.3
767	WTIP	558.367	507.31	0.908558	661.509	939.832	1.42074	1.56373	777.459	619.976	0.797439	836.992	1283.25	1.53317	1.92262	1.74317	PREDICTED: Homo sapiens Wilms tumor 1 interacting protein (WTIP), mRNA.	ILMN_1801223	NM_001080436.1
768	MORC1	296.741	291.42	0.982068	263.901	348.808	1.32173	1.34587	260.712	238.784	0.915893	196.329	384.829	1.96012	2.14011	1.74299	Homo sapiens MORC family CW-type zinc finger 1 (MORC1), mRNA.	ILMN_1808970	NM_014429.2
769	TRIM7	294.453	296.015	1.00531	312.443	431.937	1.38245	1.37515	245.156	241.011	0.983093	228.887	474.903	2.07484	2.11052	1.74284	Homo sapiens tripartite motif-containing 7 (TRIM7), transcript variant 6, mRNA.	ILMN_1756657	NM_203296.1
770	SIL1	455.833	659.335	1.44644	396.211	1014.92	2.56156	1.77094	360.179	651.439	1.80865	340.121	1054.75	3.1011	1.71459	1.74277	Homo sapiens SIL1 homolog, endoplasmic reticulum chaperone (S. cerevisiae) (SIL1), transcript variant 1, mRNA.	ILMN_2399392	NM_001037633.1
771	CENTB1	304.103	297.508	0.978312	258.289	327.411	1.26761	1.29572	235.793	192.882	0.818014	154.024	275.838	1.79088	2.18931	1.74251	Homo sapiens centaurin, beta 1 (CENTB1), mRNA.	ILMN_1808395	NM_014716.2
772	ZNF266	491.6	295.675	0.601454	457.698	515.718	1.12676	1.8734	267.807	198.313	0.740507	286.458	341.718	1.19291	1.61093	1.74217	Homo sapiens zinc finger protein 266 (ZNF266), mRNA.	ILMN_2396786	NM_198058.1
773	FLJ23436	627.463	661.707	1.05457	834.141	1771.99	2.12433	2.01439	925.113	452.007	0.488597	850.793	610.555	0.71763	1.46876	1.74158	Homo sapiens hypothetical protein FLJ23436 (FLJ23436), mRNA.	ILMN_1791820	NM_024671.2
774	RASSF1	1466.61	2610.83	1.78018	1386.8	2978.04	2.14742	1.20629	1087.56	1086.2	0.998747	932.769	2120.11	2.27292	2.27577	1.74103	Homo sapiens Ras association (RalGDS/AF-6) domain family 1 (RASSF1), transcript variant A, mRNA.	ILMN_1734205	NM_007182.4
775	EMR2	308.714	294.895	0.955237	315.767	406.356	1.28689	1.34719	298.001	234.133	0.78568	211.265	354.325	1.67716	2.13466	1.74093	Homo sapiens egf-like module containing, mucin-like, hormone receptor-like 2 (EMR2), transcript variant 2, mRNA.	ILMN_2353633	NM_152916.1
776	ZNF526	755.303	492.136	0.651574	640.905	639.818	0.998303	1.53214	789.04	622.607	0.789069	667.585	1026.77	1.53803	1.94917	1.74066	Homo sapiens zinc finger protein 526 (ZNF526), mRNA.	ILMN_1756631	NM_133444.1
777	PLEKHJ1	1027.06	3219.95	3.13511	888.729	4165.98	4.68757	1.49519	1091.41	3057.71	2.80162	965.297	5366.73	5.55967	1.98445	1.73982	Homo sapiens pleckstrin homology domain containing, family J member 1 (PLEKHJ1), mRNA.	ILMN_1697701	NM_018049.1
778	PIGH	2067.73	6663.45	3.22259	919.131	4059.15	4.41629	1.37042	2376.28	7482.12	3.14866	1520.55	10082.4	6.63076	2.1059	1.73816	Homo sapiens phosphatidylinositol glycan, class H (PIGH), mRNA.	ILMN_1798395	NM_004569.2
779	WIPI2	1453.66	1450.56	0.99787	1179.45	1548.53	1.31293	1.31573	226.999	172.73	0.760929	242.466	398.563	1.64379	2.16024	1.73799	Homo sapiens WD repeat domain, phosphoinositide interacting 2 (WIPI2), transcript variant 2, mRNA.	ILMN_2321292	NM_016003.3
780	TEX13A	394.108	617.687	1.5673	377.588	712.328	1.88652	1.20368	315.989	432.479	1.36865	366.119	1138.41	3.10941	2.27188	1.73778	Homo sapiens testis expressed sequence 13A (TEX13A), mRNA.	ILMN_1741719	NM_031274.2
781	C8ORF34	449.14	380.935	0.848143	459.548	616.994	1.34261	1.583	356.058	295.365	0.82954	354.476	555.365	1.56672	1.88866	1.73583	Homo sapiens chromosome 8 open reading frame 34 (C8orf34), mRNA.	ILMN_1812841	NM_052958.1
782	UAP1L1	611.126	561.265	0.91841	768.376	1367.23	1.77938	1.93745	401.788	505.228	1.25745	489.702	944.673	1.92908	1.53412	1.73579	Homo sapiens UDP-N-acteylglucosamine pyrophosphorylase 1-like 1 (UAP1L1), mRNA.	ILMN_1653712	NM_207309.1
783	PHLDA2	307.439	294.174	0.956855	342.356	474.351	1.38555	1.44803	299.611	320.438	1.06951	347.075	750.575	2.16257	2.02202	1.73502	Homo sapiens pleckstrin homology-like domain, family A, member 2 (PHLDA2), mRNA.	ILMN_1671557	NM_003311.3
784	TPPP	413.32	356.582	0.862725	374.039	557.718	1.49107	1.72832	361.564	176.716	0.488756	283.58	241.384	0.851203	1.74157	1.73495	Homo sapiens brain-specific protein p25 alpha (TPPP), mRNA.	ILMN_1718687	NM_007030.1
785	UNQ9391	347.091	323.959	0.933357	343.955	343.116	0.997561	1.06879	229.2	300.742	1.31214	215.712	679.264	3.14894	2.39985	1.73432	Homo sapiens tryptophan/serine protease (UNQ9391), mRNA.	ILMN_1806464	NM_198464.1
786	FOSL1	294.197	371.081	1.26134	305.239	421.647	1.38137	1.09516	266.267	250.268	0.939915	219.913	490.459	2.23024	2.37281	1.73399	Homo sapiens FOS-like antigen 1 (FOSL1), mRNA.	ILMN_1771841	NM_005438.2
787	PDGFRL	877.746	1356.28	1.54518	724.903	1606.98	2.21682	1.43467	794.557	1399.24	1.76103	710.001	2540.22	3.57778	2.03164	1.73315	Homo sapiens platelet-derived growth factor receptor-like (PDGFRL), mRNA.	ILMN_1680339	NM_006207.1
788	MDK	541.18	704.414	1.30163	1345.32	2239.19	1.66443	1.27873	296.728	533.047	1.79642	290.034	1139.77	3.92977	2.18756	1.73314	Homo sapiens midkine (neurite growth-promoting factor 2) (MDK), transcript variant 2, mRNA.	ILMN_1659142	NM_001012334.1
789	DBNL	1741.79	1453.66	0.834575	2450.86	2240.6	0.914209	1.09542	3268.28	1235.88	0.378144	3664.07	3283.82	0.896223	2.37006	1.73274	Homo sapiens drebrin-like (DBNL), transcript variant 1, mRNA.	ILMN_2376289	NM_014063.5
790	ASCL2	340.798	341.978	1.00346	303.375	334.694	1.10324	1.09943	221.826	199.907	0.901185	222.208	473.744	2.13198	2.36575	1.73259	Homo sapiens achaete-scute complex-like 2 (Drosophila) (ASCL2), mRNA.	ILMN_1723412	NM_005170.2
791	RBP2	288.707	285.896	0.990265	312.789	309.052	0.988054	0.997768	223.799	222.56	0.994465	231.402	567.618	2.45295	2.46661	1.73219	Homo sapiens retinol binding protein 2, cellular (RBP2), mRNA.	ILMN_2219681	NM_004164.2
792	LOC645039	329.641	319.695	0.969826	322.512	318.214	0.986674	1.01737	208.592	202.46	0.970602	218.958	519.893	2.37439	2.44631	1.73184	PREDICTED: Homo sapiens similar to Cadherin EGF LAG seven-pass G-type receptor 1 precursor (Flamingo homolog 2) (hFmi2), transcript variant 1 (LOC645039), mRNA.	ILMN_1804833	XM_928095.1
793	PHC2	1073.03	941.571	0.877486	853.956	1798.48	2.10606	2.40011	254.991	199.001	0.780422	222.456	184.553	0.829617	1.06304	1.73157	Homo sapiens polyhomeotic-like 2 (Drosophila) (PHC2), transcript variant 1, mRNA.	ILMN_1808047	NM_004427.2
794	RAB15	426.898	413.514	0.968649	444.045	829.291	1.86759	1.92803	585.109	660.99	1.12969	543.039	940.356	1.73166	1.53286	1.73045	Homo sapiens RAB15, member RAS onocogene family (RAB15), mRNA.	ILMN_1731699	NM_198686.1
795	LRP6	375.475	369.16	0.983183	386.615	434.056	1.12271	1.14191	320.533	314.453	0.981032	307.737	700.058	2.27486	2.31884	1.73038	Homo sapiens low density lipoprotein receptor-related protein 6 (LRP6), mRNA.	ILMN_1732913	NM_002336.1
796	PTRF	1365.19	548.864	0.402041	1220.88	558.367	0.457348	1.13757	2215	527.268	0.238045	1572.53	869.006	0.552617	2.32148	1.72952	Homo sapiens polymerase I and transcript release factor (PTRF), mRNA.	ILMN_1757552	NM_012232.2
797	IFT81	506.774	335.37	0.661774	358.243	348.715	0.973404	1.4709	406.729	307.108	0.755068	417.05	625.888	1.50075	1.98757	1.72923	Homo sapiens intraflagellar transport 81 homolog (Chlamydomonas) (IFT81), transcript variant 1, mRNA.	ILMN_1655504	NM_014055.2
798	NR3C1	426.421	330.825	0.775817	442.288	407.681	0.921755	1.18811	321.04	247.611	0.771276	298.712	523.063	1.75106	2.27034	1.72922	Homo sapiens nuclear receptor subfamily 3, group C, member 1 (glucocorticoid receptor) (NR3C1), transcript variant 6, mRNA.	ILMN_2389347	NM_001020825.1
799	LENG4	389.735	664.32	1.70454	487.648	1184.46	2.42893	1.42497	467.835	630.18	1.34701	470.969	1289.83	2.73867	2.03315	1.72906	Homo sapiens leukocyte receptor cluster (LRC) member 4 (LENG4), mRNA.	ILMN_1722218	NM_024298.2
800	RCE1	1024.02	1816.04	1.77345	871.468	1931.83	2.21675	1.24996	406.438	321.991	0.792227	346.564	606.09	1.74885	2.20752	1.72874	Homo sapiens RCE1 homolog, prenyl protein peptidase (S. cerevisiae) (RCE1), transcript variant 2, mRNA.	ILMN_1685002	NM_001032279.1
801	PHF17	431.368	313.305	0.726305	365.461	311.055	0.851131	1.17186	479.861	367.382	0.765602	384.046	671.404	1.74824	2.28348	1.72767	Homo sapiens PHD finger protein 17 (PHF17), transcript variant L, mRNA.	ILMN_1794473	NM_199320.1
802	DLX1	2630.73	2277.12	0.865586	1856.81	2638.47	1.42097	1.64162	2211.11	1907.74	0.862798	1756.42	2746.24	1.56354	1.81218	1.7269	Homo sapiens distal-less homeo box 1 (DLX1), mRNA.	ILMN_1672094	NM_178120.3
803	UNQ2541	364.784	388.795	1.06582	423.061	951.876	2.24997	2.11102	346.018	458.058	1.3238	292.421	519.711	1.77727	1.34255	1.72678	Homo sapiens MSFL2541 (UNQ2541), mRNA.	ILMN_1803862	NM_203347.1
804	SVIL	1911.7	979.645	0.512447	1426.1	915.608	0.642036	1.25288	2040.29	1622.24	0.7951	1945.42	3404	1.74974	2.20066	1.72677	Homo sapiens supervillin (SVIL), transcript variant 1, mRNA.	ILMN_1671404	NM_021738.1
805	40071	13075.8	14002	1.07084	9632.15	14107	1.46457	1.36769	9975.91	12788.5	1.28194	9120.91	24382.1	2.6732	2.08529	1.72649	Homo sapiens 15 kDa selenoprotein (SEP15), transcript variant 1, mRNA.	ILMN_2407082	NM_004261.3
806	KLHDC4	1734.55	1003.78	0.578699	1453.66	1237.29	0.85116	1.47082	2758.32	1077.2	0.390529	2071.49	1602.84	0.773765	1.98133	1.72607	Homo sapiens kelch domain containing 4 (KLHDC4), mRNA.	ILMN_1748034	NM_017566.2
807	PDE9A	492.7	480.611	0.975463	603.875	643.767	1.06606	1.09288	2570.54	1401.93	0.545383	2874.19	3697.1	1.28631	2.35854	1.72571	Homo sapiens phosphodiesterase 9A (PDE9A), transcript variant 8, mRNA.	ILMN_1683063	NM_001001567.1
808	TM4SF18	256.083	284.284	1.11012	245.585	291.859	1.18843	1.07053	192.69	171.171	0.888324	172.221	364.089	2.11408	2.37985	1.72519	Homo sapiens transmembrane 4 L six family member 18 (TM4SF18), mRNA.	ILMN_2169966	NM_138786.1
809	COASY	1158.5	748.122	0.645766	1093.15	1041.98	0.953186	1.47606	2126.21	777.665	0.365751	1680.23	1212.62	0.721701	1.9732	1.72463	Homo sapiens Coenzyme A synthase (COASY), mRNA.	ILMN_2352326	NM_025233.4
810	USP45	436.234	505.664	1.15916	425.464	368.816	0.866856	0.747832	298.999	297.383	0.994594	257.842	692.603	2.68615	2.70075	1.72429	Homo sapiens ubiquitin specific peptidase 45 (USP45), mRNA.	ILMN_2380453	NM_001080481.1
811	KLC4	284.624	245.466	0.862421	241.255	266.675	1.10537	1.2817	191.393	224.349	1.17219	235.829	598.711	2.53875	2.16582	1.72376	Homo sapiens kinesin light chain 4 (KLC4), transcript variant 2, mRNA.	ILMN_2258363	NM_138343.2
812	LOC90580	3318.47	3943.7	1.18841	3888.96	6167.5	1.5859	1.33448	3593.24	3235.03	0.90031	4110.78	7812.87	1.90058	2.11103	1.72275	Homo sapiens chromosome 19 open reading frame 52 (C19orf52), mRNA.	ILMN_1726181	NM_138358.2
813	FLJ43855	329.431	250.884	0.761566	305.92	398.127	1.30141	1.70886	1855.02	1851.69	0.998206	2342.44	4049.92	1.72894	1.73204	1.72045	Homo sapiens similar to sodium- and chloride-dependent creatine transporter (FLJ43855), mRNA.	ILMN_1772482	NM_198857.1
814	PNCK	479.956	717.793	1.49554	436.195	789.364	1.80966	1.21004	404.876	506.271	1.25043	337.769	942.073	2.78911	2.23051	1.72028	Homo sapiens pregnancy upregulated non-ubiquitously expressed CaM kinase (PNCK), mRNA.	ILMN_1697189	NM_198452.1
815	SLC6A18	467.563	365.155	0.780976	385.975	339.048	0.878419	1.12477	505.74	538.362	1.0645	544.962	1343.27	2.46489	2.31553	1.72015	Homo sapiens solute carrier family 6, member 18 (SLC6A18), mRNA.	ILMN_1813964	NM_182632.1
816	LOC645974	296.486	294.678	0.993905	282.995	367.797	1.29966	1.30763	255.851	165.828	0.64814	177.953	245.656	1.38046	2.12987	1.71875	Homo sapiens similar to poly(A) binding protein, cytoplasmic 1 (LOC645974), mRNA.	ILMN_2322446	NM_001042506.1
817	TXNDC14	4112.95	7353.39	1.78786	3055.5	7491.83	2.45191	1.37142	4040.47	7017.83	1.73688	3295.17	11824.2	3.58836	2.06597	1.7187	Homo sapiens thioredoxin domain containing 14 (TXNDC14), mRNA.	ILMN_1799367	NM_015959.1
818	CTSW	315.578	297.413	0.94244	326.397	323.335	0.990619	1.05112	280.198	252.44	0.900934	195.186	419.296	2.14819	2.3844	1.71776	Homo sapiens cathepsin W (lymphopain) (CTSW), mRNA.	ILMN_1794364	NM_001335.2
819	POGZ	365.569	287.969	0.787729	340.256	374.773	1.10144	1.39825	261.205	214.036	0.819416	254.292	424.501	1.66935	2.03724	1.71775	Homo sapiens pogo transposable element with ZNF domain (POGZ), transcript variant 3, mRNA.	ILMN_1733441	NM_145796.2
820	INCENP	948.514	483.494	0.509738	765.357	704.803	0.920881	1.80658	1880.5	730.789	0.388614	1341.07	848.895	0.633	1.62886	1.71772	Homo sapiens inner centromere protein antigens 135/155kDa (INCENP), transcript variant 1, mRNA.	ILMN_2355738	NM_001040694.1
821	ADAM15	3178.97	3630.56	1.14206	3812.31	4519.13	1.1854	1.03796	546.252	449.887	0.823588	442.285	872.722	1.97321	2.39587	1.71691	Homo sapiens ADAM metallopeptidase domain 15 (ADAM15), transcript variant 4, mRNA.	ILMN_1756920	NM_003815.3
822	SAS-ZFAT	272.108	248.87	0.914601	232.132	243.007	1.04685	1.1446	174.685	215.563	1.23401	188.504	532.318	2.8239	2.28839	1.71649	Homo sapiens zinc finger protein 406 antisense transcript (SAS-ZFAT) on chromosome 8.	ILMN_2177575	NR_002438.1
823	ACTN4	941.432	608.429	0.646281	1032.67	764.096	0.739919	1.14489	1501.14	825.731	0.550069	1281.04	1612.2	1.25851	2.28791	1.7164	Homo sapiens actinin, alpha 4 (ACTN4), mRNA.	ILMN_1725534	NM_004924.3
824	CTNS	289.177	298.865	1.0335	266.138	322.768	1.21278	1.17347	240.769	231.433	0.961224	201.3	436.781	2.16979	2.25733	1.7154	Homo sapiens cystinosis, nephropathic (CTNS), transcript variant 1, mRNA.	ILMN_1776132	NM_001031681.1
825	DIO2	346.341	297.686	0.859519	291.889	327.486	1.12195	1.30533	317.877	282.37	0.8883	257.189	485.551	1.88792	2.12532	1.71532	Homo sapiens deiodinase, iodothyronine, type II (DIO2), transcript variant 3, mRNA.	ILMN_1737650	NM_001007023.1
826	SYPL1	471.853	583.874	1.23741	518.408	908.24	1.75198	1.41585	449.014	425.27	0.94712	476.164	908.58	1.90812	2.01466	1.71525	Homo sapiens synaptophysin-like 1 (SYPL1), transcript variant 2, mRNA.	ILMN_1691458	NM_182715.1
827	SMG7	359.335	275.412	0.766449	313.948	374.592	1.19317	1.55675	870.177	971.059	1.11593	720.348	1505.5	2.08996	1.87284	1.71479	Homo sapiens Smg-7 homolog, nonsense mediated mRNA decay factor (C. elegans) (SMG7), transcript variant 1, mRNA.	ILMN_1690469	NM_201569.1
828	LGALS8	330.339	243.25	0.736363	271.064	326.415	1.2042	1.63533	229.615	236.559	1.03024	238.753	440.98	1.84701	1.79279	1.71406	Homo sapiens lectin, galactoside-binding, soluble, 8 (galectin 8) (LGALS8), transcript variant 4, mRNA.	ILMN_2356654	NM_201545.1
829	NFAM1	336.178	309.852	0.921689	299.872	310.374	1.03502	1.12296	222.63	294.065	1.32087	248.887	757.736	3.0445	2.30492	1.71394	Homo sapiens NFAT activating protein with ITAM motif 1 (NFAM1), mRNA.	ILMN_1791925	NM_145912.4
830	G3BP1	1182.04	342.162	0.289467	836.457	469.968	0.561856	1.941	1648.81	416.618	0.252679	1307.63	491.223	0.37566	1.48671	1.71386	Homo sapiens GTPase activating protein (SH3 domain) binding protein 1 (G3BP1), transcript variant 2, mRNA.	ILMN_2357809	NM_005754.2
831	CYBA	2571.65	3839.4	1.49297	2839.42	6339.2	2.23257	1.49539	3883.82	5610.37	1.44455	3747.59	10439.8	2.78573	1.92844	1.71191	Homo sapiens cytochrome b-245, alpha polypeptide (CYBA), mRNA.	ILMN_1744604	NM_000101.2
832	ALKBH4	1285.05	1166.3	0.907593	1092.68	1336.9	1.22351	1.34808	1322.72	891.339	0.67387	940.525	1314.41	1.39753	2.07389	1.71098	Homo sapiens alkB, alkylation repair homolog 4 (E. coli) (ALKBH4), mRNA.	ILMN_1805673	NM_017621.2
833	EIF4G1	2491.19	1437.2	0.576913	3844.59	3408.72	0.886626	1.53685	215.635	198.022	0.918318	198.38	343.163	1.72983	1.88369	1.71027	Homo sapiens eukaryotic translation initiation factor 4 gamma, 1 (EIF4G1), transcript variant 3, mRNA.	ILMN_2370772	NM_198244.1
834	AIF1	282.98	260.129	0.919248	233.446	279.507	1.19731	1.30249	182.811	228.074	1.2476	160.819	424.901	2.64211	2.11776	1.71013	Homo sapiens allograft inflammatory factor 1 (AIF1), transcript variant 2, mRNA.	ILMN_1771827	NM_001623.3
835	ALDH4A1	411.88	255.436	0.620172	294.208	338.666	1.15111	1.85612	1840.48	614.11	0.333668	1300.55	678.185	0.521459	1.56281	1.70946	Homo sapiens aldehyde dehydrogenase 4 family, member A1 (ALDH4A1), nuclear gene encoding mitochondrial protein, transcript variant P5CDhL, mRNA.	ILMN_2244841	NM_003748.2
836	RPS6KA1	1100.96	639.382	0.58075	1003.63	707.925	0.705367	1.21458	1488.47	647.187	0.4348	1249.74	1196.71	0.957572	2.20233	1.70845	Homo sapiens ribosomal protein S6 kinase, 90kDa, polypeptide 1 (RPS6KA1), transcript variant 2, mRNA.	ILMN_1715173	NM_002953.3
837	C19ORF28	464.068	338.666	0.729775	337.769	503.766	1.49145	2.04371	356.201	331.168	0.929724	304.568	388.801	1.27656	1.37306	1.70838	Homo sapiens chromosome 19 open reading frame 28 (C19orf28), transcript variant 2, mRNA.	ILMN_2408796	NM_001042680.1
838	MXRA7	1028.49	495.807	0.482071	1146.61	916.761	0.799539	1.65855	401.635	334.147	0.831966	393.826	575.84	1.46217	1.75749	1.70802	Homo sapiens matrix-remodelling associated 7 (MXRA7), transcript variant 2, mRNA.	ILMN_1692077	NM_198530.2
839	VRK3	1028.97	452.683	0.439937	868.336	611.126	0.70379	1.59975	1112.61	902.938	0.811553	1004.76	1480.36	1.47335	1.81547	1.70761	Homo sapiens vaccinia related kinase 3 (VRK3), transcript variant 1, mRNA.	ILMN_1805535	NM_001025778.1
840	BAX	8076.85	9619.07	1.19094	8504.86	12206.4	1.43523	1.20512	12732.7	7999.4	0.628255	12083.4	16775.4	1.3883	2.20978	1.70745	Homo sapiens BCL2-associated X protein (BAX), transcript variant sigma, mRNA.	ILMN_2321064	NM_004324.3
841	HNRPUL2	3703.72	1149.11	0.310259	3873.4	1259.86	0.32526	1.04835	6109.24	945.326	0.154737	5381.78	1969.79	0.36601	2.36537	1.70686	Homo sapiens heterogeneous nuclear ribonucleoprotein U-like 2 (HNRPUL2), mRNA.	ILMN_2072091	NM_001079559.1
842	SFI1	327.897	278.459	0.849228	338.97	382.273	1.12775	1.32797	197.108	222.887	1.13079	211.675	499.173	2.35821	2.08546	1.70671	Homo sapiens Sfi1 homolog, spindle assembly associated (yeast) (SFI1), transcript variant 2, mRNA.	ILMN_2414679	NM_001007467.1
843	BTBD7	722.75	543.811	0.752419	675.856	640.554	0.947767	1.25963	831.114	607.347	0.730763	706.942	1112.01	1.57299	2.15253	1.70608	Homo sapiens BTB (POZ) domain containing 7 (BTBD7), transcript variant 2, mRNA.	ILMN_1757298	NM_001002860.2
844	NXF1	1984.2	1103.8	0.556292	2849.42	1929.43	0.677129	1.21722	2770.19	1394	0.503215	2672.12	2950.45	1.10416	2.19421	1.70571	Homo sapiens nuclear RNA export factor 1 (NXF1), mRNA.	ILMN_2358652	NM_006362.3
845	TMEM16K	371.928	531.948	1.43024	327.736	830.652	2.53451	1.77208	331.534	445.236	1.34296	345.146	759.364	2.20013	1.63827	1.70518	Homo sapiens transmembrane protein 16K (TMEM16K), mRNA.	ILMN_1767111	NM_018075.2
846	FAM71A	305.221	379.151	1.24222	311.116	478.821	1.53904	1.23895	199.66	169.792	0.850407	135.685	250.547	1.84653	2.17134	1.70515	Homo sapiens family with sequence similarity 71, member A (FAM71A), mRNA.	ILMN_1709472	NM_153606.1
847	MGC70863	642.493	337.868	0.525869	781.507	621.767	0.7956	1.51292	442.108	395.67	0.894962	515.656	875.447	1.69774	1.89699	1.70496	Homo sapiens similar to RPL23AP7 protein (MGC70863), transcript variant 2, mRNA.	ILMN_1654823	NM_203477.1
848	USF2	1283.54	2593.8	2.02082	1166.3	3853.82	3.3043	1.63513	1777.27	3528.51	1.98535	1475.3	5192.01	3.51929	1.77263	1.70388	Homo sapiens upstream transcription factor 2, c-fos interacting (USF2), transcript variant 2, mRNA.	ILMN_1756696	NM_003367.2
849	LGR6	323.41	330.516	1.02197	313.887	363.562	1.15826	1.13336	168.867	162.169	0.960339	160.208	349.882	2.18392	2.27412	1.70374	Homo sapiens leucine-rich repeat-containing G protein-coupled receptor 6 (LGR6), transcript variant 1, mRNA.	ILMN_1713550	NM_021636.2
850	CD300E	315.274	342.988	1.0879	335.054	306.401	0.914484	0.840594	220.27	228.105	1.03557	206.145	547.918	2.65792	2.56663	1.70361	Homo sapiens CD300e molecule (CD300E), mRNA.	ILMN_1751095	NM_181449.1
851	UBE2O	1143.9	857.074	0.749256	1018.02	1198.28	1.17706	1.57097	1632.83	585.972	0.358869	1322.81	871.458	0.658794	1.83575	1.70336	Homo sapiens ubiquitin-conjugating enzyme E2O (UBE2O), mRNA.	ILMN_1746579	NM_022066.2
852	WHSC1L1	680.726	314.246	0.461634	561.942	512.366	0.911778	1.97511	353.711	321.954	0.910218	305.731	398.251	1.30262	1.4311	1.70311	Homo sapiens Wolf-Hirschhorn syndrome candidate 1-like 1 (WHSC1L1), transcript variant short, mRNA.	ILMN_1697919	NM_023034.1
853	FABP6	361.562	408.962	1.1311	322.757	412.04	1.27663	1.12866	299.272	308.057	1.02935	245.181	574.665	2.34384	2.27701	1.70283	Homo sapiens fatty acid binding protein 6, ileal (gastrotropin) (FABP6), mRNA.	ILMN_1721559	NM_001445.1
854	HEY1	16442.8	11823.1	0.719046	15630.3	19292.6	1.23431	1.71659	21244.7	16520.9	0.777647	23472	30804.6	1.3124	1.68765	1.70212	Homo sapiens hairy/enhancer-of-split related with YRPW motif 1 (HEY1), mRNA.	ILMN_1788203	NM_001040708.1
855	CITED4	406.656	579.006	1.42382	434.136	691.134	1.59198	1.1181	384.328	411.942	1.07185	361.968	886.868	2.45013	2.28589	1.70199	Homo sapiens Cbp/p300-interacting transactivator, with Glu/Asp-rich carboxy-terminal domain, 4 (CITED4), mRNA.	ILMN_1787691	NM_133467.2
856	SLC7A5	4695.63	3302.19	0.703247	1681.83	1833.42	1.09013	1.55014	3898.17	2505.71	0.64279	1908.01	2272.31	1.19093	1.85276	1.70145	Homo sapiens solute carrier family 7 (cationic amino acid transporter, y+ system), member 5 (SLC7A5), mRNA.	ILMN_1720373	NM_003486.5
857	RPS6KA3	318.328	275.303	0.864839	319.874	513.458	1.60519	1.85605	375.754	327.68	0.872061	311.047	419.185	1.34766	1.54537	1.70071	Homo sapiens ribosomal protein S6 kinase, 90kDa, polypeptide 3 (RPS6KA3), mRNA.	ILMN_1652736	NM_004586.2
858	KCNC2	259.406	260.421	1.00391	264.229	264.098	0.999502	0.995604	158.391	162.101	1.02343	124.207	305.588	2.46032	2.404	1.6998	Homo sapiens potassium voltage-gated channel, Shaw-related subfamily, member 2 (KCNC2), transcript variant 2, mRNA.	ILMN_2303010	NM_139137.2
859	LIMK2	494.853	474.851	0.95958	530.696	562.946	1.06077	1.10545	443.855	217.566	0.490174	353.876	397.618	1.12361	2.29227	1.69886	Homo sapiens LIM domain kinase 2 (LIMK2), transcript variant 1, mRNA.	ILMN_1660624	NM_016733.2
860	AGPAT2	1281.32	3196.78	2.49491	1357.83	4719	3.47539	1.39299	2466.84	5220.64	2.11633	2391.63	10146.6	4.24257	2.00468	1.69884	Homo sapiens 1-acylglycerol-3-phosphate O-acyltransferase 2 (lysophosphatidic acid acyltransferase, beta) (AGPAT2), transcript variant 2, mRNA.	ILMN_2377430	NM_001012727.1
861	QKI	830.267	241.841	0.29128	607.169	343.743	0.56614	1.94362	572.051	178.731	0.31244	521.627	236.885	0.454128	1.45349	1.69856	PREDICTED: Homo sapiens quaking homolog, KH domain RNA binding (mouse), transcript variant 5 (QKI), mRNA.	ILMN_1690476	NM_206853.1
862	FAM19A1	278.9	263.385	0.94437	241.893	350.403	1.44858	1.53392	207.964	132.57	0.637465	188.806	224.086	1.18686	1.86185	1.69788	Homo sapiens family with sequence similarity 19 (chemokine (C-C motif)-like), member A1 (FAM19A1), mRNA.	ILMN_1702199	NM_213609.2
863	C17ORF47	399.022	302.719	0.758652	341.978	447.931	1.30982	1.72651	419.132	405.51	0.967501	527.929	851.721	1.61332	1.66752	1.69702	Homo sapiens chromosome 17 open reading frame 47 (C17orf47), mRNA.	ILMN_2075221	XR_000576.1
864	ZMYND10	296.914	385.148	1.29717	295.125	327.202	1.10869	0.854701	198.35	191.23	0.964104	157.343	385.169	2.44795	2.5391	1.6969	Homo sapiens zinc finger, MYND-type containing 10 (ZMYND10), mRNA.	ILMN_2125763	NM_015896.2
865	C10ORF81	285.203	411.288	1.44209	289.618	306.125	1.057	0.732963	218.03	205.481	0.942446	185.59	465.324	2.50727	2.66038	1.69667	Homo sapiens chromosome 10 open reading frame 81 (C10orf81), mRNA.	ILMN_1757099	NM_024889.3
866	SPSB4	355.294	330.587	0.93046	290.781	468.021	1.60953	1.72982	280.328	313.743	1.1192	240.157	446.562	1.85945	1.66142	1.69562	Homo sapiens splA/ryanodine receptor domain and SOCS box containing 4 (SPSB4), mRNA.	ILMN_1736682	NM_080862.1
867	THOC2	724.306	453.81	0.626545	579.633	709.594	1.22421	1.95391	586.3	472.707	0.806254	510.739	590.873	1.1569	1.4349	1.69441	Homo sapiens THO complex 2 (THOC2), mRNA.	ILMN_1696883	NM_020449.2
868	SCAMP4	359.101	338.809	0.943492	317.118	322.413	1.0167	1.07759	327.623	311.148	0.949713	329.485	723.187	2.1949	2.31112	1.69435	Homo sapiens secretory carrier membrane protein 4 (SCAMP4), mRNA.	ILMN_1800843	NM_079834.2
869	LIMS2	328.647	276.231	0.840509	316.248	296.893	0.938799	1.11694	251.117	235.758	0.938839	257.315	548.456	2.13146	2.27031	1.69362	Homo sapiens LIM and senescent cell antigen-like domains 2 (LIMS2), mRNA.	ILMN_1760493	NM_017980.2
870	LOC440295	291.266	333.455	1.14485	277.167	438.562	1.5823	1.3821	211.927	150.693	0.711063	194.016	276.517	1.42523	2.00436	1.69323	Homo sapiens hypothetical protein LOC440295 (LOC440295), mRNA.	ILMN_1719993	NM_198181.1
871	DC-UBP	1351.81	1574.34	1.16462	1401.54	2614.04	1.86513	1.60149	1347.51	1634.94	1.21331	1216.59	2634.5	2.16548	1.78478	1.69313	Homo sapiens dendritic cell-derived ubiquitin-like protein (DC-UbP), mRNA.	ILMN_1731412	NM_152277.1
872	PCDH11Y	243.973	260.985	1.06973	252.443	287.988	1.14081	1.06644	226.589	178.974	0.789862	173.484	317.877	1.83231	2.31978	1.69311	Homo sapiens protocadherin 11 Y-linked (PCDH11Y), transcript variant a, mRNA.	ILMN_1688861	NM_032973.1
873	C6ORF57	1571.83	1738.18	1.10583	1318.53	2171.82	1.64715	1.48951	1753.42	1898.38	1.08267	1765.13	3623.34	2.05274	1.89599	1.69275	Homo sapiens chromosome 6 open reading frame 57 (C6orf57), mRNA.	ILMN_1728057	NM_145267.2
874	HTR4	338.055	353.386	1.04535	363.113	456.791	1.25798	1.20341	239.461	208.442	0.870462	239.167	453.967	1.89812	2.18059	1.692	Homo sapiens 5-hydroxytryptamine (serotonin) receptor 4 (HTR4), transcript variant g, mRNA.	ILMN_1676350	NM_001040174.1
875	TCIRG1	275.336	284.103	1.03184	297.979	309.965	1.04022	1.00813	187.72	201.993	1.07603	180.036	460.046	2.55531	2.37475	1.69144	Homo sapiens T-cell, immune regulator 1, ATPase, H+ transporting, lysosomal V0 subunit A3 (TCIRG1), transcript variant 2, mRNA.	ILMN_1714859	NM_006053.2
876	LOC200810	5231.05	3231.87	0.617824	7425.73	5881.22	0.792005	1.28193	9307.13	5423.62	0.582739	9570.89	11710.8	1.22358	2.09971	1.69082	Homo sapiens similar to beta-1,4-mannosyltransferase; beta-1,4 mannosyltransferase (LOC200810), mRNA.	ILMN_2131293	NM_001015050.1
877	CALML6	287.161	296.258	1.03168	260.533	285.224	1.09477	1.06116	222.644	175.352	0.787591	205.377	375.326	1.8275	2.32036	1.69076	Homo sapiens calmodulin-like 6 (CALML6), mRNA.	ILMN_1739162	NM_138705.2
878	XAGE3	322.22	313.891	0.974153	282.705	278.54	0.985268	1.01141	248.448	206.25	0.830155	219.976	432.779	1.96739	2.36991	1.69066	Homo sapiens X antigen family, member 3 (XAGE3), transcript variant 1, mRNA.	ILMN_1680454	NM_133179.1
879	ARHGAP25	335.715	314.473	0.936726	290.49	324.85	1.11828	1.19382	224.675	234.514	1.04379	217.976	497.683	2.2832	2.18741	1.69062	Homo sapiens Rho GTPase activating protein 25 (ARHGAP25), transcript variant 2, mRNA.	ILMN_1777998	NM_001007231.1
880	PLXNA4B	276.429	291.317	1.05386	272.735	293.647	1.07667	1.02165	162.187	173.858	1.07196	187.022	472.888	2.52852	2.35877	1.69021	Homo sapiens plexin A4, B (PLXNA4B), mRNA.	ILMN_1749343	NM_181775.2
881	CBX8	501.091	324.408	0.647403	531.534	528.992	0.995216	1.53724	464.45	371.384	0.799622	590.476	869.822	1.47309	1.84223	1.68974	Homo sapiens chromobox homolog 8 (Pc class homolog, Drosophila) (CBX8), mRNA.	ILMN_1775183	NM_020649.1
882	MBD6	4199.56	2742.2	0.652974	3105.52	2333.85	0.751519	1.15092	4700.92	2420.85	0.514973	3516.86	4033.39	1.14687	2.22705	1.68898	Homo sapiens methyl-CpG binding domain protein 6 (MBD6), mRNA.	ILMN_1746012	NM_052897.3
883	SLC29A1	666.011	1085.24	1.62947	358.603	956.33	2.66682	1.63662	695.246	868.198	1.24876	409.947	890.726	2.17278	1.73994	1.68828	Homo sapiens solute carrier family 29 (nucleoside transporters), member 1 (SLC29A1), mRNA.	ILMN_1723971	NM_001078177.1
884	CENTD1	430.865	332.297	0.771233	381.827	401.711	1.05207	1.36415	394.458	314.608	0.797571	472.707	758.554	1.6047	2.01199	1.68807	Homo sapiens centaurin, delta 1 (CENTD1), transcript variant 1, mRNA.	ILMN_1767541	NM_015230.2
885	LOC493869	2216.13	3394.5	1.53173	2088.57	3896.73	1.86574	1.21806	2561.12	4862.27	1.89849	2100.18	8604.16	4.09687	2.15796	1.68801	Homo sapiens similar to RIKEN cDNA 2310016C16 (LOC493869), mRNA.	ILMN_1767665	NM_001008397.1
886	ABCC11	394.657	379.315	0.961127	365.841	516.092	1.4107	1.46776	369.394	394.507	1.06799	451.202	919.45	2.03778	1.90806	1.68791	Homo sapiens ATP-binding cassette, sub-family C (CFTR/MRP), member 11 (ABCC11), transcript variant 2, mRNA.	ILMN_1732140	NM_145186.2
887	FLJ20422	499.341	514.893	1.03114	454.295	841.296	1.85187	1.79594	395.066	626.263	1.58521	461.179	1154.95	2.50434	1.57982	1.68788	Homo sapiens transmembrane protein 161A (TMEM161A), mRNA.	ILMN_1708900	NM_017814.1
888	PPP3CC	1241.52	1010.65	0.814045	973.031	1295.94	1.33186	1.63611	1100.34	994.736	0.904025	1046.34	1645.28	1.57241	1.73935	1.68773	Homo sapiens protein phosphatase 3 (formerly 2B), catalytic subunit, gamma isoform (PPP3CC), mRNA.	ILMN_1690546	NM_005605.3
889	AP1S1	2224.01	2025.14	0.910581	2292.94	2626.15	1.14532	1.25779	2891.79	2621.36	0.906485	2855.88	5481.42	1.91934	2.11735	1.68757	Homo sapiens adaptor-related protein complex 1, sigma 1 subunit (AP1S1), transcript variant 1, mRNA.	ILMN_2316173	NM_001283.2
890	TRIM14	292.312	293.168	1.00293	280.557	297.593	1.06072	1.05762	341.699	245.191	0.717564	279.895	465.417	1.66282	2.31732	1.68747	Homo sapiens tripartite motif-containing 14 (TRIM14), transcript variant 3, mRNA.	ILMN_1772689	NM_033221.1
891	LSM7	17668.3	15510.3	0.87786	12012.2	14243.9	1.18579	1.35077	17641.6	16852.4	0.955269	14079.9	27194	1.93141	2.02185	1.68631	Homo sapiens LSM7 homolog, U6 small nuclear RNA associated (S. cerevisiae) (LSM7), mRNA.	ILMN_1678165	NM_016199.1
892	RTKN	264.511	254.789	0.963247	253.585	240.083	0.946752	0.982876	291.148	273.744	0.940223	301.113	676.415	2.24638	2.3892	1.68604	Homo sapiens rhotekin (RTKN), transcript variant 1, mRNA.	ILMN_1688256	NM_001015056.1
893	BBS4	672.1	506.265	0.753258	749.837	464.676	0.619703	0.822697	806.025	350.916	0.435366	822.039	911.641	1.109	2.54728	1.68499	Homo sapiens Bardet-Biedl syndrome 4 (BBS4), mRNA.	ILMN_1762466	NM_033028.2
894	CC2D1A	484.489	469.968	0.970028	452.633	529.924	1.17076	1.20693	770.891	580.376	0.752864	567.172	923.328	1.62795	2.16234	1.68464	Homo sapiens coiled-coil and C2 domain containing 1A (CC2D1A), mRNA.	ILMN_1701127	NM_017721.2
895	TMEM55B	2086.13	1971.92	0.94525	2266.22	3224.7	1.42294	1.50536	2234.65	2280.42	1.02048	2140.02	4069.49	1.90161	1.86345	1.6844	Homo sapiens transmembrane protein 55B (TMEM55B), mRNA.	ILMN_1770742	NM_144568.1
896	CACNA1D	324.724	283.443	0.872874	336.198	388.577	1.1558	1.32413	232.137	198.819	0.85647	243.816	426.585	1.74962	2.04283	1.68348	Homo sapiens calcium channel, voltage-dependent, L type, alpha 1D subunit (CACNA1D), mRNA.	ILMN_1681223	NM_000720.1
897	CRIP2	355.941	317.07	0.890793	450.933	572.889	1.27045	1.42621	335.156	412.768	1.23157	420.58	1005.09	2.38978	1.94043	1.68332	Homo sapiens cysteine-rich protein 2 (CRIP2), mRNA.	ILMN_1694432	NM_001312.2
898	MORN3	399.588	433.616	1.08516	311.282	431.729	1.38694	1.2781	228.492	217.548	0.952107	205.21	407.75	1.98699	2.08694	1.68252	Homo sapiens MORN repeat containing 3 (MORN3), mRNA.	ILMN_1777934	NM_173855.3
899	ADA	2006.28	3057.64	1.52403	1634.21	2700.76	1.65263	1.08438	1642.32	2375.29	1.4463	1574.85	5190.6	3.29594	2.27887	1.68163	Homo sapiens adenosine deaminase (ADA), mRNA.	ILMN_1803686	NM_000022.2
900	TPST2	2113.91	4081.13	1.9306	882.234	2889.32	3.275	1.69636	2032.77	4293.63	2.1122	978.843	3446.29	3.52078	1.66688	1.68162	Homo sapiens tyrosylprotein sulfotransferase 2 (TPST2), transcript variant 1, mRNA.	ILMN_2329679	NM_001008566.1
901	TSPYL1	4160.62	2456.08	0.590315	4528.43	4227.68	0.933587	1.58151	5375.13	3031.54	0.563995	5671.51	5697.44	1.00457	1.78117	1.68134	Homo sapiens TSPY-like 1 (TSPYL1), mRNA.	ILMN_1779014	NM_003309.1
902	FLJ33718	362.558	359.281	0.990959	315.109	321.018	1.01875	1.02805	336.144	318.48	0.94745	276.356	611.22	2.21171	2.33438	1.68121	Homo sapiens hypothetical protein FLJ33718 (FLJ33718), mRNA.	ILMN_1654212	NM_173660.2
903	GPR21	335.616	297.603	0.886738	322.253	276.149	0.856934	0.966389	260.853	207.699	0.79623	244.465	466.201	1.90703	2.39507	1.68073	Homo sapiens G protein-coupled receptor 21 (GPR21), mRNA.	ILMN_1789696	NM_005294.1
904	FREM2	395.786	452.248	1.14266	314.871	418.701	1.32975	1.16374	281.997	271.21	0.961749	339.98	718.333	2.11287	2.1969	1.68032	Homo sapiens FRAS1 related extracellular matrix protein 2 (FREM2), mRNA.	ILMN_2091978	NM_207361.4
905	RANBP9	510.762	436.784	0.855162	528.598	486.732	0.920798	1.07675	955.629	531.961	0.55666	748.808	951.562	1.27077	2.28285	1.6798	Homo sapiens RAN binding protein 9 (RANBP9), mRNA.	ILMN_2141157	NM_005493.2
906	FAM89A	6458.47	12945.2	2.00437	6821.39	15385.1	2.25542	1.12525	1464.73	2311.61	1.57819	1681.17	5928.06	3.52614	2.2343	1.67978	Homo sapiens family with sequence similarity 89, member A (FAM89A), mRNA.	ILMN_2285817	NM_198552.1
907	FN3KRP	8012.87	4478.89	0.558962	11391.1	8990.82	0.789282	1.41205	15408.1	6347.04	0.411927	16775.4	13451.3	0.801848	1.94658	1.67931	Homo sapiens fructosamine-3-kinase-related protein (FN3KRP), mRNA.	ILMN_1652333	NM_024619.2
908	HAGH	10422	10848	1.04088	6311.26	8114.73	1.28575	1.23525	13093.4	11725	0.895489	7859.11	14939.3	1.90089	2.12274	1.679	Homo sapiens hydroxyacylglutathione hydrolase (HAGH), mRNA.	ILMN_1772731	NM_005326.3
909	HABP4	1412.91	1278.13	0.904613	1064.38	1376.47	1.29322	1.42958	1336.38	1188.92	0.889661	1120.07	1921.45	1.71547	1.92823	1.67891	Homo sapiens hyaluronan binding protein 4 (HABP4), mRNA.	ILMN_2107991	NM_014282.1
910	SH3BGR	613.854	436.195	0.710583	728.196	646.653	0.888021	1.24971	370.508	291.778	0.787508	307.073	509.383	1.65884	2.10644	1.67807	Homo sapiens SH3 domain binding glutamic acid-rich protein (SH3BGR), transcript variant 2, mRNA.	ILMN_1733346	NM_007341.2
911	RRBP1	890.483	538.169	0.604357	738.907	763.96	1.0339	1.71075	1172.82	869.322	0.741224	1263.5	1540.03	1.21885	1.64438	1.67757	Homo sapiens ribosome binding protein 1 homolog 180kDa (dog) (RRBP1), transcript variant 1, mRNA.	ILMN_2360784	NM_004587.1
912	ERP29	2033.43	2473.18	1.21626	1550	2999.41	1.9351	1.59102	1485.04	864.926	0.582427	1366.46	1403.75	1.02729	1.76381	1.67742	Homo sapiens endoplasmic reticulum protein 29 (ERP29), transcript variant 1, mRNA.	ILMN_2251184	NM_006817.3
913	TLOC1	439.923	416.873	0.947606	488.419	536.13	1.09768	1.15838	344.599	377.59	1.09574	412.532	992.851	2.40672	2.19644	1.67741	Homo sapiens translocation protein 1 (TLOC1), mRNA.	ILMN_1762003	NM_003262.3
914	ZNF706	280.119	314.855	1.124	260.701	333.087	1.27766	1.1367	204.017	205.837	1.00892	183.304	410.173	2.23766	2.21788	1.67729	Homo sapiens zinc finger protein 706 (ZNF706), transcript variant 1, mRNA.	ILMN_2273700	NM_001042511.1
915	ENDOG	1115.62	708.348	0.634936	904.963	993.694	1.09805	1.72939	1062.56	616.007	0.579738	1015.76	956.866	0.94202	1.62491	1.67715	Homo sapiens endonuclease G (ENDOG), nuclear gene encoding mitochondrial protein, mRNA.	ILMN_1722309	NM_004435.2
916	CML2	295.029	284.478	0.964237	265.369	297.574	1.12136	1.16295	178.132	184.528	1.0359	183.395	416.198	2.2694	2.19075	1.67685	Homo sapiens putative N-acetyltransferase Camello 2 (CML2), mRNA.	ILMN_1691264	NM_016347.1
917	KIAA0853	277.598	256.257	0.923125	279.333	309.294	1.10726	1.19947	190.943	204.036	1.06857	174.964	402.538	2.30068	2.15305	1.67626	Homo sapiens KIAA0853 (KIAA0853), mRNA.	ILMN_1763732	NM_015070.2
918	TMEM34	383.566	454.4	1.18467	387.513	615.628	1.58866	1.34102	474.204	539.69	1.1381	545.455	1248.44	2.2888	2.01108	1.67605	Homo sapiens transmembrane protein 34 (TMEM34), mRNA.	ILMN_1714717	NM_018241.1
919	DNHD1	373.814	435.135	1.16404	354.613	415.521	1.17176	1.00663	342.733	373.425	1.08955	309.06	789.513	2.55456	2.3446	1.67562	Homo sapiens dynein heavy chain domain 1 (DNHD1), mRNA.	ILMN_1810267	NM_144666.1
920	PSEN1	343.267	280.172	0.816193	293.298	259.07	0.8833	1.08222	309.592	254.69	0.822665	258.933	482.992	1.86532	2.26741	1.67482	Homo sapiens presenilin 1 (Alzheimer disease 3) (PSEN1), transcript variant I-374., mRNA.	ILMN_1796669	NM_000021.2
921	ICAM4	408.766	302.505	0.740045	308.981	340.187	1.101	1.48774	323.774	244.561	0.755345	296.39	416.032	1.40367	1.85831	1.67303	Homo sapiens intercellular adhesion molecule 4, Landsteiner-Wiener blood group (ICAM4), transcript variant 2, mRNA.	ILMN_1734660	NM_001544.2
922	ZNF668	1851.52	1418.22	0.765977	2109.34	2819.21	1.33654	1.74488	2949.45	1956.77	0.663437	2873.54	3049.33	1.06118	1.59951	1.6722	Homo sapiens zinc finger protein 668 (ZNF668), mRNA.	ILMN_1739236	NM_024706.3
923	EHMT2	534.355	381.329	0.713625	409.2	526.219	1.28597	1.80202	558.234	510.7	0.914849	516.423	728.653	1.41096	1.54229	1.67216	Homo sapiens euchromatic histone-lysine N-methyltransferase 2 (EHMT2), transcript variant NG36/G9a, mRNA.	ILMN_1751081	NM_006709.2
924	LOC112869	543.67	821.554	1.51113	445.341	911.823	2.04747	1.35493	1465.95	1463.72	0.998476	990.019	1966.07	1.98589	1.98892	1.67192	Homo sapiens coiled-coil domain containing 101 (CCDC101), mRNA.	ILMN_1701477	XM_941168.1
925	NFIX	1301.59	1213.41	0.932254	832.304	1018.28	1.22345	1.31236	1457.66	908.839	0.623494	1052.41	1332.72	1.26635	2.03105	1.6717	Homo sapiens nuclear factor I/X (CCAAT-binding transcription factor) (NFIX), mRNA.	ILMN_1694325	NM_002501.2
926	C14ORF124	1431.79	968.773	0.676617	1270.42	1177.95	0.927212	1.37036	1398.44	678.325	0.485059	1452.14	1389.61	0.95694	1.97283	1.6716	Homo sapiens chromosome 14 open reading frame 124 (C14orf124), mRNA.	ILMN_1771629	NM_020195.1
927	WNT10B	327.728	363.14	1.10805	354.184	347.563	0.981308	0.885616	285.977	320.486	1.12067	349.609	962.857	2.7541	2.45754	1.67158	Homo sapiens wingless-type MMTV integration site family, member 10B (WNT10B), mRNA.	ILMN_1712283	NM_003394.2
928	DIP2C	665.638	616.804	0.926636	501.091	568.658	1.13484	1.22469	503.675	252.012	0.500347	491.408	520.79	1.05979	2.11812	1.6714	Homo sapiens DIP2 disco-interacting protein 2 homolog C (Drosophila) (DIP2C), mRNA.	ILMN_1676062	NM_014974.1
929	KLK3	291.624	265.306	0.909753	245.637	314.212	1.27917	1.40606	258.056	224.474	0.869867	219.877	370.423	1.68468	1.93671	1.67139	Homo sapiens kallikrein-related peptidase 3 (KLK3), transcript variant 6, mRNA.	ILMN_1663787	NM_001030050.1
930	C9ORF30	1651.24	3364.71	2.03768	1413.35	4578.62	3.23955	1.58982	1951.72	4688.09	2.40203	1534.34	6459.48	4.20995	1.75266	1.67124	Homo sapiens chromosome 9 open reading frame 30 (C9orf30), mRNA.	ILMN_1714278	NM_080655.1
931	BCAP31	5265.53	11294.2	2.14493	3903.18	12629.5	3.23568	1.50852	7917.03	14776.4	1.86641	6143.43	21020.3	3.42159	1.83324	1.67088	Homo sapiens B-cell receptor-associated protein 31 (BCAP31), mRNA.	ILMN_1812403	NM_005745.6
932	GPC6	625.569	583.26	0.932366	584.442	823.868	1.40967	1.51192	520.523	678.061	1.30265	519.494	1237.85	2.3828	1.82919	1.67056	Homo sapiens glypican 6 (GPC6), mRNA.	ILMN_1805216	NM_005708.2
933	SGTA	1082.48	944.352	0.872398	672.66	890.864	1.32439	1.5181	1342.8	1153.19	0.858795	724.188	1133.31	1.56494	1.82224	1.67017	Homo sapiens small glutamine-rich tetratricopeptide repeat (TPR)-containing, alpha (SGTA), mRNA.	ILMN_1677800	NM_003021.3
934	SFTPB	324.926	254.09	0.781992	323.486	348.513	1.07737	1.37772	297.867	199.806	0.670787	202.115	266.006	1.31611	1.96204	1.66988	Homo sapiens surfactant, pulmonary-associated protein B (SFTPB), transcript variant 2, mRNA.	ILMN_1727017	NM_000542.2
935	C11ORF49	522.762	337.428	0.645473	504.071	446.878	0.886538	1.37347	304.885	255.109	0.83674	251.546	413.757	1.64486	1.96579	1.66963	Homo sapiens chromosome 11 open reading frame 49 (C11orf49), transcript variant 4, mRNA.	ILMN_1664773	NM_001003678.1
936	SLC7A3	313.903	257.599	0.820634	310.973	368.645	1.18546	1.44457	184.833	164.214	0.888445	195.964	329.838	1.68315	1.89449	1.66953	Homo sapiens solute carrier family 7 (cationic amino acid transporter, y+ system), member 3 (SLC7A3), transcript variant 2, mRNA.	ILMN_2401457	NM_001048164.1
937	PVRL2	457.885	588.595	1.28547	515.08	1000.74	1.94287	1.51141	453.255	519.711	1.14662	555.607	1164.24	2.09543	1.82749	1.66945	Homo sapiens poliovirus receptor-related 2 (herpesvirus entry mediator B) (PVRL2), mRNA.	ILMN_1718303	NM_001042724.1
938	FLJ43987	266.09	306.041	1.15014	278.313	322.776	1.15976	1.00836	225.776	218.872	0.96942	169.19	381.998	2.2578	2.32902	1.66869	PREDICTED: Homo sapiens similar to RIKEN cDNA 4930433I11 gene (FLJ43987), mRNA.	ILMN_1702613	XM_942014.1
939	NSUN5C	519.628	349.3	0.672211	551.096	578.071	1.04895	1.56045	697.016	440.741	0.632326	506.95	569.128	1.12265	1.77543	1.66794	Homo sapiens NOL1/NOP2/Sun domain family, member 5C (NSUN5C), transcript variant 2, mRNA.	ILMN_1718449	NM_148980.1
940	SPCS2	262.8	295.315	1.12373	261.065	296.745	1.13667	1.01152	240.613	312.319	1.29801	246.499	743.688	3.01701	2.32433	1.66792	Homo sapiens signal peptidase complex subunit 2 homolog (S. cerevisiae) (SPCS2), mRNA.	ILMN_2213247	NM_014752.1
941	PITPNM2	365.033	347.846	0.952916	402.914	505.594	1.25484	1.31685	413.623	256.435	0.619973	315.948	395.113	1.25056	2.01712	1.66699	Homo sapiens phosphatidylinositol transfer protein, membrane-associated 2 (PITPNM2), mRNA.	ILMN_1725187	NM_020845.1
942	SLC4A5	307.109	273.506	0.890582	282.449	356.695	1.26286	1.41802	278.716	177.073	0.635319	206.898	251.823	1.21713	1.91579	1.6669	Homo sapiens solute carrier family 4, sodium bicarbonate cotransporter, member 5 (SLC4A5), transcript variant d, mRNA.	ILMN_1667750	NM_133478.2
943	ADPRHL1	337.673	358.341	1.06121	323.014	368.411	1.14054	1.07476	231.558	294.61	1.27229	215.516	618.894	2.87168	2.25709	1.66593	Homo sapiens ADP-ribosylhydrolase like 1 (ADPRHL1), transcript variant 1, mRNA.	ILMN_1788530	NM_138430.3
944	STK16	424.248	809.783	1.90875	467.076	1332.4	2.85265	1.49451	520.24	310.843	0.597499	403.961	443.448	1.09775	1.83724	1.66588	Homo sapiens serine/threonine kinase 16 (STK16), transcript variant 1, mRNA.	ILMN_1803774	NM_001008910.1
945	CD97	321.36	276.429	0.860185	274.21	440.29	1.60567	1.86665	292.248	213.264	0.729737	206.16	220.339	1.06877	1.4646	1.66563	Homo sapiens CD97 molecule (CD97), transcript variant 2, mRNA.	ILMN_2413508	NM_001784.3
946	RCE1	444.016	572.284	1.28888	449.896	652.601	1.45056	1.12544	1122.09	1989.12	1.7727	928.113	3628.58	3.90963	2.20547	1.66546	Homo sapiens RCE1 homolog, prenyl protein peptidase (S. cerevisiae) (RCE1), transcript variant 2, mRNA.	ILMN_2337492	NM_001032279.1
947	FBXO32	337.396	292.983	0.868365	297.952	300.138	1.00734	1.16004	290.87	221.221	0.760547	262.725	433.589	1.65035	2.16995	1.665	Homo sapiens F-box protein 32 (FBXO32), transcript variant 2, mRNA.	ILMN_1760830	NM_058229.2
948	PRB1	344.293	281.829	0.818572	268.782	418.037	1.5553	1.90002	207.067	255.686	1.2348	219.255	386.653	1.76349	1.42816	1.66409	Homo sapiens proline-rich protein BstNI subfamily 1 (PRB1), transcript variant 2, mRNA.	ILMN_2350301	NM_199354.1
949	PMFBP1	337.862	459.241	1.35926	330.109	337.604	1.02271	0.7524	233.795	223.754	0.957053	188.811	465.147	2.46356	2.57411	1.66326	Homo sapiens polyamine modulated factor 1 binding protein 1 (PMFBP1), mRNA.	ILMN_1713867	NM_031293.1
950	ATP7B	412.752	534.355	1.29461	384.06	643.334	1.67509	1.29389	288.246	333.007	1.15528	276.954	649.617	2.34558	2.03031	1.6621	Homo sapiens ATPase, Cu++ transporting, beta polypeptide (ATP7B), transcript variant 1, mRNA.	ILMN_1722056	NM_000053.2
951	DDX54	1446.32	636.674	0.440203	1018.28	702.646	0.690031	1.56753	1735.86	585.351	0.337211	1239.61	734.04	0.592155	1.75604	1.66178	Homo sapiens DEAD (Asp-Glu-Ala-Asp) box polypeptide 54 (DDX54), mRNA.	ILMN_1812976	NM_024072.3
952	ANXA13	260.028	260.521	1.0019	263.517	320.404	1.21588	1.21357	191.847	188.703	0.983614	185.05	384.046	2.07536	2.10994	1.66176	Homo sapiens annexin A13 (ANXA13), transcript variant 2, mRNA.	ILMN_1737612	NM_004306.2
953	ELMO2	1635.76	1149.36	0.70265	1700.2	2001.41	1.17716	1.67532	1762.95	1182.18	0.670568	1791.62	1980.04	1.10516	1.6481	1.66171	Homo sapiens engulfment and cell motility 2 (ELMO2), transcript variant 1, mRNA.	ILMN_2317730	NM_022086.6
954	BAIAP2	623.668	396.782	0.636206	641.63	728.304	1.13508	1.78414	243.569	197.517	0.810929	248.372	309.851	1.24753	1.5384	1.66127	Homo sapiens BAI1-associated protein 2 (BAIAP2), transcript variant 3, mRNA.	ILMN_1705922	NM_017450.1
955	P2RY10	416.082	376.663	0.905263	413.514	412.179	0.996772	1.10109	217.659	170.343	0.782616	157.246	273.334	1.73826	2.22109	1.66109	Homo sapiens purinergic receptor P2Y, G-protein coupled, 10 (P2RY10), transcript variant 1, mRNA.	ILMN_1784774	NM_198333.1
956	KCNJ1	288.874	294.843	1.02066	266.228	360.482	1.35403	1.32662	232.804	182.751	0.784998	219.75	344.084	1.5658	1.99465	1.66064	Homo sapiens potassium inwardly-rectifying channel, subfamily J, member 1 (KCNJ1), transcript variant rom-k4, mRNA.	ILMN_2357944	NM_000220.2
957	BIRC2	3148.8	3485.78	1.10702	3352.7	5652.85	1.68606	1.52306	3565.4	5414	1.51848	4547.94	12414.4	2.72967	1.79763	1.66034	Homo sapiens baculoviral IAP repeat-containing 2 (BIRC2), mRNA.	ILMN_2182704	NM_001166.3
958	KLK2	292.405	304.427	1.04111	302.58	338.139	1.11752	1.07339	245.583	210.861	0.858615	253.542	489.164	1.92932	2.24702	1.66021	Homo sapiens kallikrein-related peptidase 2 (KLK2), transcript variant 1, mRNA.	ILMN_2371917	NM_001002232.1
959	SNHG3	332.988	352.483	1.05855	313.123	400.23	1.27819	1.20749	317.201	252.671	0.796564	275.112	462.803	1.68224	2.11187	1.65968	Homo sapiens small nucleolar RNA host gene (non-protein coding) 3 (SNHG3) on chromosome 1.	ILMN_2179579	NR_002909.1
960	GGA3	537.333	755.741	1.40647	393.091	794.796	2.02191	1.43758	659.751	772.253	1.17052	527.469	1158.76	2.19683	1.8768	1.65719	Homo sapiens golgi associated, gamma adaptin ear containing, ARF binding protein 3 (GGA3), transcript variant short, mRNA.	ILMN_2402972	NM_014001.2
961	HMX1	315.269	430.659	1.36601	333.378	331.476	0.994296	0.727886	296.039	280.285	0.946783	304.844	746.391	2.44844	2.58606	1.65697	Homo sapiens homeobox (H6 family) 1 (HMX1), mRNA.	ILMN_1811022	NM_018942.1
962	ATAD3A	2316.01	2069.3	0.893474	2484.75	2419.64	0.973798	1.0899	4762.24	2113.12	0.443725	4268.94	4206.85	0.985454	2.22087	1.65538	Homo sapiens ATPase family, AAA domain containing 3A (ATAD3A), mRNA.	ILMN_1738530	NM_018188.2
963	DMRTC2	318.658	265.972	0.834664	283.807	275.688	0.971393	1.16381	204.138	184.54	0.903999	173.739	337.123	1.94041	2.14647	1.65514	Homo sapiens DMRT-like family C2 (DMRTC2), mRNA.	ILMN_2178771	NM_001040283.1
964	C20ORF22	614.655	1258.8	2.04797	454.052	1450.98	3.19562	1.56038	393.081	933.577	2.37502	403.099	1674.97	4.15523	1.74955	1.65497	Homo sapiens chromosome 20 open reading frame 22 (C20orf22), mRNA.	ILMN_1745116	NM_015600.2
965	AAA1	227.886	222.823	0.977782	231.958	282.298	1.21702	1.24467	242.268	224.321	0.925921	234.165	447.777	1.91223	2.06522	1.65495	Homo sapiens AAA1 protein (AAA1), transcript variant VII, mRNA.	ILMN_1675204	NM_207284.1
966	LY6E	2279.99	6700.69	2.93892	2057.65	8624.65	4.19151	1.42621	3319.98	7032.02	2.11809	2829.38	11288.5	3.98976	1.88366	1.65493	Homo sapiens lymphocyte antigen 6 complex, locus E (LY6E), mRNA.	ILMN_1695404	NM_002346.1
967	TMEM8	580.361	1189.8	2.0501	569.748	2141.77	3.75915	1.83364	583.415	932.41	1.59819	483.976	1141.46	2.35851	1.47573	1.65469	Homo sapiens transmembrane protein 8 (five membrane-spanning domains) (TMEM8), mRNA.	ILMN_1741371	NM_021259.1
968	IL1RN	302.049	341.489	1.13058	298.355	381.545	1.27883	1.13113	203.2	223.513	1.09996	172.527	413.221	2.39511	2.17745	1.65429	Homo sapiens interleukin 1 receptor antagonist (IL1RN), transcript variant 1, mRNA.	ILMN_1689734	NM_173843.1
969	GRINA	1134.87	1512.93	1.33314	1250.1	1975.42	1.58021	1.18533	1600.59	2488.51	1.55474	1727.3	5701.7	3.30092	2.12313	1.65423	Homo sapiens glutamate receptor, ionotropic, N-methyl D-asparate-associated protein 1 (glutamate binding) (GRINA), transcript variant 2, mRNA.	ILMN_2370872	NM_001009184.1
970	CCNC	6524.62	4445.14	0.681288	8831.05	8252.01	0.934432	1.37157	4851.82	2072.2	0.427098	6606.34	5464.56	0.82717	1.93672	1.65414	Homo sapiens cyclin C (CCNC), transcript variant 2, mRNA.	ILMN_2409395	NM_005190.3
971	MGC24665	3927.99	3285.39	0.836404	2987.59	3672.45	1.22924	1.46967	4534.75	3650.9	0.805094	3264.37	4830.28	1.47969	1.83792	1.65379	Homo sapiens chromosome 16 open reading frame 75 (C16orf75), mRNA.	ILMN_1790537	NM_152308.1
972	CD79B	269.712	253.556	0.940099	287.685	382.66	1.33014	1.41489	199.079	199.651	1.00287	162.077	307.519	1.89736	1.89193	1.65341	Homo sapiens CD79B antigen (immunoglobulin-associated beta) (CD79B), transcript variant 2, mRNA.	ILMN_1785439	NM_001039933.1
973	ATP11A	266.305	322.367	1.21052	264.895	301.346	1.13761	0.939768	186.891	228.776	1.22411	197.148	571.188	2.89726	2.36682	1.65329	Homo sapiens ATPase, Class VI, type 11A (ATP11A), transcript variant 1, mRNA.	ILMN_1674217	NM_015205.1
974	SCD5	441.746	458.956	1.03896	403.205	616.694	1.52948	1.47213	504.185	571.094	1.13271	451.369	937.849	2.07779	1.83436	1.65324	Homo sapiens stearoyl-CoA desaturase 5 (SCD5), transcript variant 2, mRNA.	ILMN_1746164	NM_024906.1
975	MAPT	1141.86	716.958	0.627886	698.45	717.287	1.02697	1.6356	941.304	584.665	0.621122	823.689	854.81	1.03778	1.67082	1.65321	Homo sapiens microtubule-associated protein tau (MAPT), transcript variant 4, mRNA.	ILMN_2310814	NM_016835.2
976	ITSN2	394.353	279.687	0.70923	384.163	335.199	0.872545	1.23027	271.054	306.842	1.13203	256.65	603.086	2.34984	2.07578	1.65302	Homo sapiens intersectin 2 (ITSN2), transcript variant 2, mRNA.	ILMN_1714372	NM_147152.1
977	TP53I3	369.28	415.897	1.12624	397.179	580.511	1.46158	1.29776	298.08	345.965	1.16065	297.029	691.742	2.32887	2.00653	1.65214	Homo sapiens tumor protein p53 inducible protein 3 (TP53I3), transcript variant 1, mRNA.	ILMN_1651967	NM_147184.1
978	NPR1	361.484	284.947	0.78827	357.172	400.604	1.1216	1.42286	398.035	352.727	0.886171	296.828	494.719	1.66668	1.88077	1.65182	Homo sapiens natriuretic peptide receptor A/guanylate cyclase A (atrionatriuretic peptide receptor A) (NPR1), mRNA.	ILMN_1779897	NM_000906.2
979	PSMC3IP	2707.62	2117.12	0.781914	2517.64	2901.71	1.15255	1.47402	2224.28	1110.07	0.499068	1696.07	1547.46	0.912379	1.82817	1.65109	Homo sapiens PSMC3 interacting protein (PSMC3IP), transcript variant 2, mRNA.	ILMN_2396948	NM_016556.1
980	GALR2	355.658	286.656	0.805987	362.04	509.368	1.40694	1.74561	310.821	421.503	1.35609	324.301	684.537	2.1108	1.55653	1.65107	Homo sapiens galanin receptor 2 (GALR2), mRNA.	ILMN_1733847	NM_003857.2
981	ARTN	304.764	273.015	0.895826	302.187	330.501	1.0937	1.22088	183.035	214.421	1.17147	205.917	502.017	2.43796	2.0811	1.65099	Homo sapiens artemin (ARTN), transcript variant 1, mRNA.	ILMN_1803691	NM_057091.1
982	LSR	428.908	505.163	1.17779	491.197	937.97	1.90956	1.62131	387.022	490.302	1.26686	402.434	856.783	2.129	1.68054	1.65092	Homo sapiens lipolysis stimulated lipoprotein receptor (LSR), transcript variant 3, mRNA.	ILMN_2363498	NM_205835.2
983	BCL7A	383.838	295.534	0.769946	307.534	360.986	1.17381	1.52453	267.076	242.946	0.909652	239.032	386.443	1.61669	1.77727	1.6509	Homo sapiens B-cell CLL/lymphoma 7A (BCL7A), transcript variant 1, mRNA.	ILMN_1706886	NM_020993.3
984	LOC440313	301.004	352.395	1.17073	352.085	295.498	0.839281	0.716886	238.871	204.905	0.857804	217.026	480.926	2.21598	2.58332	1.6501	Homo sapiens hypothetical gene supported by AK127131 (LOC440313), mRNA.	ILMN_1749984	NM_001013704.1
985	CCM2	6715.33	13262.6	1.97498	5644.26	14215.5	2.51858	1.27524	10182.1	13194	1.2958	7209.35	18911.7	2.62322	2.0244	1.64982	Homo sapiens cerebral cavernous malformation 2 (CCM2), transcript variant 2, mRNA.	ILMN_1784352	NM_001029835.1
986	PRKCZ	289.668	258.4	0.892054	282.354	287.332	1.01763	1.14077	356.399	397.442	1.11516	364.42	877.312	2.40742	2.15881	1.64979	Homo sapiens protein kinase C, zeta (PRKCZ), transcript variant 2, mRNA.	ILMN_1662155	NM_001033582.1
987	GTPBP10	458.28	290.207	0.633253	413.287	386.977	0.93634	1.47862	422.443	274.734	0.650346	343.72	406.983	1.18406	1.82066	1.64964	Homo sapiens GTP-binding protein 10 (putative) (GTPBP10), transcript variant 1, mRNA.	ILMN_2383754	NM_001042717.1
988	PDIA3	312.548	256.365	0.820242	343.945	411.155	1.19541	1.45739	299.915	217.587	0.725495	199.374	266.289	1.33562	1.84098	1.64918	Homo sapiens protein disulfide isomerase family A, member 3 (PDIA3), mRNA.	ILMN_1669753	NM_005313.4
989	BAG1	374.351	444.759	1.18808	378.999	421.68	1.11261	0.93648	279.553	276.821	0.990228	248.359	580.693	2.33812	2.36119	1.64884	Homo sapiens BCL2-associated athanogene (BAG1), mRNA.	ILMN_1733970	NM_004323.3
990	C15ORF39	811.439	566.36	0.697969	660.368	819.969	1.24168	1.779	978.766	1128.29	1.15277	763.18	1335.52	1.74995	1.51804	1.64852	Homo sapiens chromosome 15 open reading frame 39 (C15orf39), mRNA.	ILMN_1793729	NM_015492.3
991	PPM1G	684.995	229.623	0.335219	669.394	267.387	0.399447	1.1916	822.478	160.966	0.195709	604.655	249.097	0.411966	2.10499	1.6483	Homo sapiens protein phosphatase 1G (formerly 2C), magnesium-dependent, gamma isoform (PPM1G), transcript variant 1, mRNA.	ILMN_1765522	NM_177983.1
992	EVI5L	3509	2136.88	0.608972	2307.58	2212.22	0.958677	1.57426	5112.4	2434.32	0.476159	3066.21	2513.76	0.819826	1.72175	1.648	Homo sapiens ecotropic viral integration site 5-like (EVI5L), mRNA.	ILMN_1747281	NM_145245.2
993	DUSP27	378.527	325.223	0.859181	317.964	372.808	1.17248	1.36465	255.331	241.514	0.945889	278.362	508.002	1.82497	1.92937	1.64701	PREDICTED: Homo sapiens dual specificity phosphatase 27 (putative), transcript variant 2 (DUSP27), mRNA.	ILMN_1751977	XM_935434.1
994	HARS	6323.95	4797.88	0.758683	6709.53	6590.44	0.982251	1.29468	9588.71	4366.73	0.455403	9285.3	8451.68	0.910222	1.99872	1.6467	Homo sapiens histidyl-tRNA synthetase (HARS), mRNA.	ILMN_1763523	NM_002109.3
995	ASB10	337.473	343.144	1.01681	341.452	291.042	0.852366	0.838279	373.993	253.379	0.677496	297.327	494.402	1.66282	2.45437	1.64632	Homo sapiens ankyrin repeat and SOCS box-containing 10 (ASB10), mRNA.	ILMN_1781148	NM_080871.2
996	SLC23A1	484.324	508.357	1.04962	419.811	503.438	1.1992	1.14251	487.344	561.062	1.15126	507.774	1256.36	2.47425	2.14916	1.64583	Homo sapiens solute carrier family 23 (nucleobase transporters), member 1 (SLC23A1), transcript variant 1, mRNA.	ILMN_2376553	NM_152685.2
997	SIX2	307.094	321.19	1.0459	327.101	322.679	0.98648	0.943187	189.73	209.291	1.1031	192.748	499.244	2.59014	2.34805	1.64562	Homo sapiens SIX homeobox 2 (SIX2), mRNA.	ILMN_1663772	NM_016932.3
998	FLJ36888	445.585	518.935	1.16462	434.54	607.826	1.39878	1.20107	361.598	557.542	1.54188	355.774	1146.41	3.2223	2.08984	1.64546	Homo sapiens chromosome 19 open reading frame 47 (C19orf47), mRNA.	ILMN_1735608	NM_178830.2
999	HIST1H4B	297.913	341.984	1.14793	305.499	405.388	1.32697	1.15596	249.15	278.716	1.11867	235.924	563.343	2.38781	2.13452	1.64524	Homo sapiens histone cluster 1, H4b (HIST1H4B), mRNA.	ILMN_2165369	NM_003544.2
1000	S100A13	372.077	522.458	1.40417	458.214	940.464	2.05246	1.46169	278.495	300.669	1.07962	265.608	524.369	1.97423	1.82863	1.64516	Homo sapiens S100 calcium binding protein A13 (S100A13), transcript variant 1, mRNA.	ILMN_1667138	NM_001024213.1
1001	GLIS2	252.456	300.82	1.19157	238.467	331.671	1.39085	1.16724	180.214	182.929	1.01507	172.631	371.809	2.15379	2.12182	1.64453	Homo sapiens GLIS family zinc finger 2 (GLIS2), mRNA.	ILMN_1710985	NM_032575.1
1002	CLDN9	322.812	305.529	0.946461	358.146	446.934	1.24791	1.3185	217.861	240.3	1.103	233.661	507.652	2.1726	1.96973	1.64411	Homo sapiens claudin 9 (CLDN9), mRNA.	ILMN_1740276	NM_020982.2
1003	C14ORF140	501.764	473.431	0.943533	535.112	490.653	0.916916	0.97179	320.19	223.661	0.698525	284.786	460.72	1.61778	2.31599	1.64389	Homo sapiens chromosome 14 open reading frame 140 (C14orf140), transcript variant 2, mRNA.	ILMN_2354269	NM_024643.1
1004	RPP14	359.615	320.134	0.890212	311.066	361.222	1.16124	1.30446	288.867	267.127	0.924743	307.756	564.314	1.83364	1.98286	1.64366	Homo sapiens ribonuclease P 14kDa subunit (RPP14), mRNA.	ILMN_1725969	NM_007042.1
1005	C19ORF12	481.033	440.99	0.916758	458.618	662.807	1.44523	1.57646	598.891	414.565	0.692221	381.671	451.676	1.18342	1.7096	1.64303	Homo sapiens chromosome 19 open reading frame 12 (C19orf12), transcript variant 1, mRNA.	ILMN_1718365	NM_001031726.1
1006	AFG3L1	343.945	256.572	0.745967	287.02	302.738	1.05476	1.41395	314.013	436.207	1.38914	322.389	838.398	2.60058	1.87208	1.64301	Homo sapiens AFG3 ATPase family gene 3-like 1 (S. cerevisiae) (AFG3L1) on chromosome 16.	ILMN_2409898	NM_001031805.1
1007	RNF44	1054.95	1020.47	0.96732	661.057	617.563	0.934206	0.965767	958.399	588.4	0.61394	550.391	783.821	1.42412	2.31963	1.6427	Homo sapiens ring finger protein 44 (RNF44), mRNA.	ILMN_1660079	NM_014901.4
1008	DTX2	2493.99	1343.58	0.538726	2102.54	1483.45	0.705554	1.30967	3199.26	1178.8	0.36846	2813.05	2047.47	0.727848	1.97538	1.64253	Homo sapiens deltex homolog 2 (Drosophila) (DTX2), mRNA.	ILMN_2275098	NM_020892.1
1009	ABCA2	288.385	302.898	1.05032	303.466	351.759	1.15913	1.1036	228.399	194.67	0.852324	196.917	365.731	1.85729	2.17909	1.64134	Homo sapiens ATP-binding cassette, sub-family A (ABC1), member 2 (ABCA2), transcript variant 2, mRNA.	ILMN_1687636	NM_212533.1
1010	NAV2	317.828	312.576	0.983475	273.079	330.849	1.21155	1.23191	256.927	224.745	0.874746	242.995	435.716	1.79311	2.04986	1.64088	Homo sapiens neuron navigator 2 (NAV2), transcript variant 1, mRNA.	ILMN_1801943	NM_182964.4
1011	C10ORF116	345.464	416.152	1.20462	352.295	511.548	1.45204	1.2054	247.717	269.808	1.08918	244.994	554.025	2.26138	2.07623	1.64082	Homo sapiens chromosome 10 open reading frame 116 (C10orf116), mRNA.	ILMN_1680110	NM_006829.2
1012	ZNF660	349.783	434.302	1.24163	339.79	435.981	1.28309	1.03339	290.77	257.502	0.885587	262.503	522.542	1.99061	2.24779	1.64059	Homo sapiens zinc finger protein 660 (ZNF660), mRNA.	ILMN_1721849	NM_173658.1
1013	FLCN	379.688	265.264	0.698637	311.605	451.455	1.44881	2.07376	416.848	338.117	0.811129	294.817	288.603	0.978923	1.20687	1.64032	Homo sapiens folliculin (FLCN), transcript variant 1, mRNA.	ILMN_1670008	NM_144997.4
1014	HNRPH2	2081.9	683.654	0.328379	2171.82	838.32	0.385999	1.17547	2313.01	511.312	0.22106	2173.5	1011.18	0.465233	2.10456	1.64001	Homo sapiens heterogeneous nuclear ribonucleoprotein H2 (H') (HNRPH2), transcript variant 1, mRNA.	ILMN_2362245	NM_019597.3
1015	LBP	407.828	601.579	1.47508	430.437	752.763	1.74883	1.18559	347.975	462.629	1.32949	397.727	1107.09	2.78354	2.09369	1.63964	Homo sapiens lipopolysaccharide binding protein (LBP), mRNA.	ILMN_1732538	NM_004139.2
1016	FAF1	4312.1	3202.8	0.742748	2832.76	3024.57	1.06771	1.43752	4054.22	3063.15	0.755546	3346.81	4656.34	1.39128	1.84142	1.63947	Homo sapiens Fas (TNFRSF6) associated factor 1 (FAF1), transcript variant 2, mRNA.	ILMN_1667016	NM_131917.1
1017	TRAF4	567.804	767.754	1.35215	603.155	1403.71	2.32729	1.72118	234.88	325.697	1.38665	242.523	523.66	2.15922	1.55715	1.63916	Homo sapiens TNF receptor-associated factor 4 (TRAF4), transcript variant 1, mRNA.	ILMN_1763104	NM_004295.2
1018	C11ORF17	6331.44	6311.26	0.996813	5368.85	6758.34	1.2588	1.26283	226.703	224.237	0.989121	276.28	550.589	1.99286	2.01478	1.63881	Homo sapiens chromosome 11 open reading frame 17 (C11orf17), transcript variant 2, mRNA.	ILMN_1752988	NM_020642.3
1019	FBXW8	917.646	1683.04	1.83408	864.86	1688.77	1.95266	1.06465	261.429	157.634	0.602969	199.137	265.651	1.33401	2.2124	1.63853	Homo sapiens F-box and WD repeat domain containing 8 (FBXW8), transcript variant 2, mRNA.	ILMN_2342793	NM_153348.2
1020	PRRG3	286.695	264.851	0.92381	294.259	315.842	1.07335	1.16187	199.816	188.47	0.943218	205.167	409.299	1.99496	2.11505	1.63846	Homo sapiens proline rich Gla (G-carboxyglutamic acid) 3 (transmembrane) (PRRG3), mRNA.	ILMN_1652938	NM_024082.2
1021	KIAA0152	1260.71	1773.56	1.40679	942.122	1994.65	2.11719	1.50498	1446.22	1973.2	1.36438	1102.94	2666.26	2.4174	1.77179	1.63839	Homo sapiens KIAA0152 (KIAA0152), mRNA.	ILMN_1657495	NM_014730.2
1022	BCOR	4359.98	17384	3.98717	3970.19	22202.6	5.59233	1.40258	242.345	178.473	0.736442	222.95	307.618	1.37977	1.87356	1.63807	Homo sapiens BCL6 co-repressor (BCOR), transcript variant 1, mRNA.	ILMN_1773117	NM_017745.4
1023	SF3B3	6985.24	4079.14	0.583965	5097.9	4170.43	0.818067	1.40089	10401.5	2616.16	0.251518	8545.99	4028.82	0.471428	1.87433	1.63761	Homo sapiens splicing factor 3b, subunit 3, 130kDa (SF3B3), mRNA.	ILMN_1803110	NM_012426.3
1024	OGDH	790.508	425.232	0.537923	711.265	558.136	0.784708	1.45877	276.599	212.715	0.769039	333.639	465.9	1.39642	1.8158	1.63729	Homo sapiens oxoglutarate (alpha-ketoglutarate) dehydrogenase (lipoamide) (OGDH), nuclear gene encoding mitochondrial protein, transcript variant 1, mRNA.	ILMN_1733869	NM_001003941.1
1025	ACCN2	288.741	275.524	0.954224	246.783	321.104	1.30116	1.36358	187.448	190.729	1.0175	170.561	331.623	1.94431	1.91086	1.63722	Homo sapiens amiloride-sensitive cation channel 2, neuronal (ACCN2), transcript variant 1, mRNA.	ILMN_1727251	NM_020039.2
1026	CSE1L	12025	7174.52	0.596634	11199	11115.2	0.992523	1.66354	13678.3	9209.13	0.673264	14240.3	15442.7	1.08444	1.61072	1.63713	Homo sapiens CSE1 chromosome segregation 1-like (yeast) (CSE1L), mRNA.	ILMN_1665797	NM_177436.1
1027	KIAA0427	638.638	534.536	0.836993	475.31	674.711	1.41952	1.69597	495.451	369.163	0.745106	330.257	388.221	1.17551	1.57764	1.63681	Homo sapiens KIAA0427 (KIAA0427), mRNA.	ILMN_1655563	NM_014772.1
1028	IQGAP1	343.968	486.832	1.41534	425.882	349.613	0.820916	0.580013	308.356	559.491	1.81443	370.727	1811.24	4.88564	2.69266	1.63633	Homo sapiens IQ motif containing GTPase activating protein 1 (IQGAP1), mRNA.	ILMN_1803819	NM_003870.3
1029	SEPN1	519.779	455.833	0.876975	518.467	541.869	1.04514	1.19175	159.05	134.757	0.847257	180.221	317.69	1.76279	2.08058	1.63617	Homo sapiens selenoprotein N, 1 (SEPN1), transcript variant 1, mRNA.	ILMN_2399036	NM_020451.2
1030	TIRAP	412.04	421.132	1.02207	400.467	699.046	1.74558	1.70789	334.292	457.545	1.3687	294.015	629.094	2.13967	1.56329	1.63559	Homo sapiens toll-interleukin 1 receptor (TIR) domain containing adaptor protein (TIRAP), transcript variant 3, mRNA.	ILMN_2400603	NM_148910.1
1031	RORA	330.478	364.747	1.1037	326.368	510.217	1.56332	1.41644	325.476	320.19	0.983761	269.517	491.576	1.82391	1.85402	1.63523	Homo sapiens RAR-related orphan receptor A (RORA), transcript variant 1, mRNA.	ILMN_1805614	NM_002943.2
1032	IMPDH2	14224.6	11164	0.784833	12699.1	14566.7	1.14707	1.46154	19596.6	13362.3	0.681869	18022.8	22229.2	1.23339	1.80884	1.63519	Homo sapiens IMP (inosine monophosphate) dehydrogenase 2 (IMPDH2), mRNA.	ILMN_1705737	NM_000884.2
1033	FCAR	317.42	247.143	0.778598	289.96	362.363	1.2497	1.60507	230.562	147.61	0.640219	235.644	251.057	1.06541	1.66413	1.6346	Homo sapiens Fc fragment of IgA, receptor for (FCAR), transcript variant 3, mRNA.	ILMN_2379967	NM_133279.1
1034	C6ORF168	1225.51	1966.42	1.60457	1053.7	2865.53	2.71949	1.69484	1128.91	2106.23	1.86573	1050.36	3082.04	2.93426	1.57272	1.63378	Homo sapiens chromosome 6 open reading frame 168 (C6orf168), mRNA.	ILMN_1715096	NM_032511.1
1035	SERTAD1	1452.09	1520.74	1.04727	1659.58	2022.72	1.21882	1.1638	1591.82	1029.89	0.646985	1780.01	2420.85	1.36002	2.10209	1.63294	Homo sapiens SERTA domain containing 1 (SERTAD1), mRNA.	ILMN_1794017	NM_013376.1
1036	ADAMTS13	424.466	336.16	0.791959	367.414	441.857	1.20261	1.51853	218.091	201.933	0.925912	199.928	323.382	1.6175	1.74692	1.63273	Homo sapiens ADAM metallopeptidase with thrombospondin type 1 motif, 13 (ADAMTS13), transcript variant 2, mRNA.	ILMN_2413732	NM_139028.2
1037	RASA3	359.357	401.177	1.11637	429.606	360.869	0.839999	0.752435	302.371	332.171	1.09855	357.912	987.989	2.76043	2.51278	1.63261	Homo sapiens RAS p21 protein activator 3 (RASA3), mRNA.	ILMN_1654586	NM_007368.2
1038	KCNK2	664.458	540.354	0.813225	468.682	601.191	1.28273	1.57733	218.723	211.475	0.96686	169.87	277.062	1.63103	1.68693	1.63213	Homo sapiens potassium channel, subfamily K, member 2 (KCNK2), transcript variant 1, mRNA.	ILMN_1765990	NM_001017425.2
1039	TBC1D9B	864.62	407.116	0.470861	911.823	814.338	0.893088	1.89671	1075.06	622.366	0.578912	996.465	788.708	0.791506	1.36723	1.63197	Homo sapiens TBC1 domain family, member 9B (with GRAM domain) (TBC1D9B), transcript variant 2, mRNA.	ILMN_1789909	NM_015043.3
1040	SLC25A14	4244.56	5981.76	1.40928	4148.72	7958.1	1.91821	1.36113	5216.4	6332.6	1.21398	4851.82	11206.1	2.30966	1.90255	1.63184	Homo sapiens solute carrier family 25 (mitochondrial carrier, brain), member 14 (SLC25A14), nuclear gene encoding mitochondrial protein, transcript variant short, mRNA.	ILMN_1743770	NM_022810.1
1041	PEO1	1782.84	957.74	0.537198	1283.91	1088.71	0.84796	1.57849	1582.6	902.352	0.570172	1374.32	1320.14	0.960576	1.68471	1.6316	Homo sapiens progressive external ophthalmoplegia 1 (PEO1), mRNA.	ILMN_1701243	NM_021830.3
1042	RND2	763.531	1170.59	1.53313	872.223	1833.72	2.10235	1.37128	805.145	1062.73	1.31993	857.246	2140.02	2.49639	1.89131	1.6313	Homo sapiens Rho family GTPase 2 (RND2), mRNA.	ILMN_1736533	NM_005440.3
1043	C6ORF48	485.27	695.036	1.43227	407.025	896.643	2.20292	1.53806	394.59	344.413	0.872835	424.501	638.556	1.50425	1.7234	1.63073	Homo sapiens chromosome 6 open reading frame 48 (C6orf48), transcript variant 1, mRNA.	ILMN_2285708	NM_001040437.1
1044	OR6C3	340.344	282.441	0.829868	337.227	395.412	1.17254	1.41292	230.691	254.292	1.1023	236.427	481.642	2.03717	1.8481	1.63051	Homo sapiens olfactory receptor, family 6, subfamily C, member 3 (OR6C3), mRNA.	ILMN_1703910	NM_054104.1
1045	NPTX2	674.594	631.312	0.935839	589.747	795.128	1.34825	1.44069	585.351	570.384	0.974431	605.646	1073.8	1.77298	1.8195	1.6301	Homo sapiens neuronal pentraxin II (NPTX2), mRNA.	ILMN_1685608	NM_002523.1
1046	MAP4K1	706.419	1363.37	1.92997	707.925	1903.02	2.68816	1.39285	747.647	1498.87	2.00478	642.888	2406.69	3.74356	1.86732	1.63009	Homo sapiens mitogen-activated protein kinase kinase kinase kinase 1 (MAP4K1), mRNA.	ILMN_1665943	NM_007181.3
1047	FAM3C	1084.23	1084.45	1.0002	809.421	1337.16	1.65199	1.65166	568.227	966.399	1.70073	596.627	1630.74	2.73327	1.60712	1.62939	Homo sapiens family with sequence similarity 3, member C (FAM3C), transcript variant 2, mRNA.	ILMN_2368773	NM_001040020.1
1048	LASS1	489.481	900.704	1.84012	553.332	1226.95	2.21738	1.20502	220.148	185.142	0.840987	208.817	360.488	1.72633	2.05274	1.62888	Homo sapiens LAG1 longevity assurance homolog 1 (S. cerevisiae) (LASS1), transcript variant 2, mRNA.	ILMN_1673232	NM_021267.2
1049	CEP76	429.114	332.36	0.774526	380.421	375.015	0.985789	1.27276	331.093	207.088	0.625467	263.333	326.869	1.24128	1.98456	1.62866	Homo sapiens centrosomal protein 76kDa (CEP76), mRNA.	ILMN_2154223	NM_024899.2
1050	NOD1	772.464	876.601	1.13481	651.415	602.498	0.924908	0.815032	560.321	456.469	0.814656	419.296	834.223	1.98958	2.44223	1.62863	Homo sapiens nucleotide-binding oligomerization domain containing 1 (NOD1), mRNA.	ILMN_2114422	NM_006092.1
1051	ASB6	566.416	453.075	0.799897	571.173	736.933	1.29021	1.61297	535.861	422.062	0.787634	572.948	741.482	1.29415	1.64309	1.62803	Homo sapiens ankyrin repeat and SOCS box-containing 6 (ASB6), transcript variant 2, mRNA.	ILMN_1806705	NM_017873.2
1052	MAP4K3	995.398	769.314	0.77287	852.167	1007.32	1.18206	1.52945	849.648	550.589	0.64802	724.909	810.342	1.11785	1.72503	1.62724	Homo sapiens mitogen-activated protein kinase kinase kinase kinase 3 (MAP4K3), mRNA.	ILMN_1813120	NM_003618.2
1053	FRMPD2	297.909	286.248	0.960857	261.791	356.951	1.3635	1.41904	179.805	194.405	1.0812	217.867	432.32	1.98433	1.83531	1.62717	Homo sapiens FERM and PDZ domain containing 2 (FRMPD2), transcript variant 1, mRNA.	ILMN_1658081	NM_152428.3
1054	FOXP1	391.997	338.989	0.864773	330.243	342.564	1.03731	1.19952	233.83	269.236	1.15142	309.507	732.176	2.36562	2.05452	1.62702	Homo sapiens forkhead box P1 (FOXP1), transcript variant 2, mRNA.	ILMN_1768248	NM_032682.4
1055	LGR8	271.918	240.538	0.884597	273.273	251.627	0.920792	1.04092	191.429	152.724	0.79781	177.732	313.807	1.76562	2.21309	1.627	Homo sapiens leucine-rich repeat-containing G protein-coupled receptor 8 (LGR8), mRNA.	ILMN_1679152	NM_130806.2
1056	PROSC	5557.03	4702.13	0.846158	4265.43	4934.52	1.15686	1.3672	5115.5	5092.36	0.995476	4189.24	7866.92	1.87789	1.88642	1.62681	Homo sapiens proline synthetase co-transcribed homolog (bacterial) (PROSC), mRNA.	ILMN_1748908	NM_007198.2
1057	FBXO10	520.999	317.53	0.609464	387.706	396.64	1.02304	1.6786	471.071	315.218	0.669151	371.495	391.526	1.05392	1.57501	1.6268	Homo sapiens F-box protein 10 (FBXO10), mRNA.	ILMN_2089616	XM_933940.1
1058	AADAT	279.799	275.825	0.985798	289.385	345.119	1.1926	1.20978	370.974	185.094	0.49894	272.501	277.848	1.01962	2.04358	1.62668	Homo sapiens aminoadipate aminotransferase (AADAT), transcript variant 2, mRNA.	ILMN_2357031	NM_016228.3
1059	FOXR1	277.177	280.431	1.01174	256.75	320.84	1.24962	1.23512	161.951	184.358	1.13836	152.509	350.259	2.29664	2.0175	1.62631	Homo sapiens forkhead box R1 (FOXR1), mRNA.	ILMN_2298171	NM_181721.2
1060	C1QL1	356.346	497.781	1.3969	375.261	896.971	2.39026	1.71111	275.433	528.721	1.9196	271.635	803.514	2.95807	1.54098	1.62605	Homo sapiens complement component 1, q subcomponent-like 1 (C1QL1), mRNA.	ILMN_1716957	NM_006688.3
1061	LOC144404	449.608	311.855	0.693616	400.672	365.067	0.911136	1.3136	388.948	244.528	0.628691	439.163	535.188	1.21865	1.9384	1.626	PREDICTED: Homo sapiens hypothetical LOC144404 (LOC144404), mRNA.	ILMN_1720498	NM_001080825.1
1062	PML	385.995	299.164	0.775047	431.85	488.362	1.13086	1.45909	355.092	329.689	0.928462	292.905	487.181	1.66327	1.79142	1.62526	Homo sapiens promyelocytic leukemia (PML), transcript variant 7, mRNA.	ILMN_1750861	NM_033246.2
1063	LOC92691	304.323	302.687	0.994626	311.225	287.484	0.923717	0.928708	226.36	195.901	0.865439	253.663	509.104	2.00701	2.31906	1.62389	Homo sapiens hypothetical protein BC008604 (LOC92691), mRNA.	ILMN_1813796	NM_138390.2
1064	QIL1	18539.2	20382.7	1.09944	16224.1	19949.7	1.22963	1.11842	25187.4	21426.6	0.850685	22928	41523.4	1.81103	2.12891	1.62366	Homo sapiens hypothetical protein P117 (P117), mRNA.	ILMN_1765684	NM_205767.1
1065	C20ORF3	730.273	831.448	1.13854	676.356	1279.48	1.89173	1.66153	669.283	941.687	1.40701	713.191	1590.52	2.23015	1.58503	1.62328	Homo sapiens chromosome 20 open reading frame 3 (C20orf3), mRNA.	ILMN_1674394	NM_020531.2
1066	PPM1B	606.043	331.151	0.546415	481.22	346.091	0.719195	1.31621	450.856	216.477	0.480148	297.087	275.339	0.926793	1.93022	1.62322	Homo sapiens protein phosphatase 1B (formerly 2C), magnesium-dependent, beta isoform (PPM1B), transcript variant 4, mRNA.	ILMN_1796085	NM_177969.2
1067	TPM3	2599.09	452.98	0.174284	3449.36	737.279	0.213744	1.22641	294.688	257.372	0.873368	230.5	406.341	1.76287	2.01847	1.62244	Homo sapiens tropomyosin 3 (TPM3), transcript variant 2, mRNA.	ILMN_1697567	NM_153649.2
1068	LHFPL3	316.283	409.398	1.2944	331.742	387.27	1.16738	0.90187	381.908	484.407	1.26839	349.057	1037.25	2.97157	2.34279	1.62233	Homo sapiens lipoma HMGIC fusion partner-like 3 (LHFPL3), mRNA.	ILMN_1663718	NM_199000.1
1069	URP2	265.835	308.784	1.16156	273.168	320.33	1.17265	1.00954	188.951	172.261	0.91167	198.498	404.413	2.03737	2.23476	1.62215	Homo sapiens UNC-112 related protein 2 (URP2), transcript variant URP2SF, mRNA.	ILMN_2366334	NM_031471.4
1070	CLYBL	918.369	726.344	0.790907	679.195	787.377	1.15928	1.46576	793.254	410.633	0.517656	765.866	704.691	0.920124	1.77748	1.62162	Homo sapiens citrate lyase beta like (CLYBL), mRNA.	ILMN_1712088	NM_206808.1
1071	SLC6A6	285.789	280.614	0.981893	260.629	379.792	1.45721	1.48408	199.023	157.434	0.791034	170.961	237.885	1.39146	1.75904	1.62156	Homo sapiens solute carrier family 6 (neurotransmitter transporter, taurine), member 6 (SLC6A6), mRNA.	ILMN_1673586	NM_003043.2
1072	SMYD3	2036.62	1569.76	0.770763	1884.15	1856.34	0.985242	1.27827	2755.62	1833.67	0.665428	2382.16	3113.04	1.30681	1.96387	1.62107	Homo sapiens SET and MYND domain containing 3 (SMYD3), mRNA.	ILMN_1741954	NM_022743.1
1073	CAD	984.517	840.962	0.854188	615.39	632.214	1.02734	1.20271	1146.66	984.635	0.858695	949.191	1661.23	1.75016	2.03816	1.62043	Homo sapiens carbamoyl-phosphate synthetase 2, aspartate transcarbamylase, and dihydroorotase (CAD), mRNA.	ILMN_1810992	NM_004341.3
1074	ZNF219	1255.55	3692.81	2.94119	970.712	3228.78	3.3262	1.1309	1254.59	2883.78	2.29857	859.774	4167.62	4.84734	2.10885	1.61988	Homo sapiens zinc finger protein 219 (ZNF219), mRNA.	ILMN_1688295	NM_016423.1
1075	MGC17624	325.34	552.159	1.69718	414.921	753.326	1.81559	1.06977	327.133	519.992	1.58954	324.593	1119.55	3.44908	2.16985	1.61981	Homo sapiens chromosome 16 open reading frame 74 (C16orf74), mRNA.	ILMN_1806149	NM_206967.1
1076	FRZB	358.097	300.685	0.839675	351.596	354.225	1.00748	1.19984	261.945	288.124	1.09994	241.754	542.344	2.24337	2.03954	1.61969	Homo sapiens frizzled-related protein (FRZB), mRNA.	ILMN_1716246	NM_001463.2
1077	ALKBH1	410.054	361.449	0.881468	367.859	300.014	0.815567	0.925238	359.435	246.133	0.684779	320.266	507.273	1.58391	2.31303	1.61913	Homo sapiens alkB, alkylation repair homolog 1 (E. coli) (ALKBH1), mRNA.	ILMN_2276750	NM_006020.2
1078	HRIHFB2122	370.316	373.907	1.0097	355.41	409.796	1.15302	1.14195	310.078	241.384	0.778462	276.935	451.613	1.63076	2.09485	1.6184	Homo sapiens Tara-like protein (HRIHFB2122), transcript variant 2, mRNA.	ILMN_1809145	NM_138632.1
1079	DSCR2	14891.5	11845.1	0.795425	11051.5	11236.5	1.01673	1.27823	15823.9	11440.5	0.722992	15096.7	21375.9	1.41594	1.95844	1.61833	Homo sapiens Down syndrome critical region gene 2 (DSCR2), transcript variant 2, mRNA.	ILMN_1659285	NM_003720.2
1080	C21ORF91	539.161	640.755	1.18843	536.209	738.124	1.37656	1.1583	564.314	551.853	0.977919	456.4	927.398	2.03199	2.07787	1.61808	Homo sapiens chromosome 21 open reading frame 91 (C21orf91), mRNA.	ILMN_2110496	NM_017447.2
1081	ITPKA	899.165	737.805	0.820544	877.197	1078.38	1.22935	1.49821	1080.49	723.724	0.669811	827.479	963.061	1.16385	1.73758	1.61789	Homo sapiens inositol 1,4,5-trisphosphate 3-kinase A (ITPKA), mRNA.	ILMN_1776516	NM_002220.1
1082	CSK	8109.8	4327.08	0.533562	7408.18	5219.71	0.704587	1.32053	11465.7	5543.3	0.483466	9388.8	8688.64	0.925426	1.91415	1.61734	Homo sapiens c-src tyrosine kinase (CSK), mRNA.	ILMN_1754121	NM_004383.1
1083	JOSD2	759.031	1195.6	1.57517	795.735	1755.86	2.20658	1.40085	611.662	1253.67	2.04962	699.209	2627.75	3.75818	1.8336	1.61723	Homo sapiens Josephin domain containing 2 (JOSD2), mRNA.	ILMN_2169025	NM_138334.1
1084	ERF	1222.37	831.76	0.680449	1142.33	1080.74	0.946083	1.39038	1395.03	1018.4	0.730024	1403.3	1887.88	1.34531	1.84284	1.61661	Homo sapiens Ets2 repressor factor (ERF), mRNA.	ILMN_1652749	NM_006494.1
1085	ANKRD36	327.335	299.42	0.914722	316.222	280.756	0.887844	0.970617	493.977	253.131	0.512434	449.014	520.523	1.15926	2.26226	1.61644	Homo sapiens ankyrin repeat domain 36 (ANKRD36), mRNA.	ILMN_2382431	NM_198555.3
1086	CXXC1	3813.77	1858.86	0.487406	3074.09	1882	0.612213	1.25606	4982.95	2101.56	0.421749	3806.63	3173.04	0.833555	1.97642	1.61624	Homo sapiens CXXC finger 1 (PHD domain) (CXXC1), mRNA.	ILMN_1691276	NM_014593.2
1087	GNPTG	798.417	1378.53	1.72658	801.359	1558.55	1.94488	1.12644	668.984	854.62	1.27749	655.899	1764.53	2.69025	2.10589	1.61616	Homo sapiens N-acetylglucosamine-1-phosphate transferase, gamma subunit (GNPTG), mRNA.	ILMN_1764230	NM_032520.3
1088	VPS16	412.324	307.061	0.744709	332.64	372.361	1.11941	1.50316	280.459	266.227	0.949253	240.523	394.64	1.64076	1.72847	1.61581	Homo sapiens vacuolar protein sorting 16 homolog (S. cerevisiae) (VPS16), transcript variant 1, mRNA.	ILMN_1734736	NM_022575.2
1089	LOC652461	333.243	299.778	0.899579	346.19	321.93	0.929923	1.03373	220.768	238.15	1.07874	201.072	476.701	2.3708	2.19775	1.61574	PREDICTED: Homo sapiens similar to Complement C3 precursor (LOC652461), mRNA.	ILMN_1662523	XM_941913.1
1090	LCMT1	10911.9	12487.1	1.14436	11363.4	14647.5	1.289	1.12639	17268.5	15771	0.91328	13560.3	26063.1	1.92202	2.10452	1.61546	Homo sapiens leucine carboxyl methyltransferase 1 (LCMT1), transcript variant 1, mRNA.	ILMN_2312709	NM_016309.2
1091	FNTA	3763.68	2255.05	0.59916	3185.1	2277.12	0.714929	1.19322	2496.13	1132.14	0.45356	2058.01	1901.2	0.923804	2.03679	1.615	Homo sapiens farnesyltransferase, CAAX box, alpha (FNTA), transcript variant 1, mRNA.	ILMN_1746494	NM_002027.2
1092	RTN4R	428.752	647.533	1.51027	448.373	741.131	1.65293	1.09446	474.03	750.852	1.58398	503.268	1702.33	3.38256	2.13549	1.61497	Homo sapiens reticulon 4 receptor (RTN4R), mRNA.	ILMN_1737484	NM_023004.5
1093	MRPL41	17486.2	20583.6	1.17713	20068.7	30087.2	1.49921	1.27361	24093.9	25277.9	1.04914	24686.8	50652.6	2.05181	1.95571	1.61466	Homo sapiens mitochondrial ribosomal protein L41 (MRPL41), nuclear gene encoding mitochondrial protein, mRNA.	ILMN_1705464	NM_032477.1
1094	CD5L	287.229	251.05	0.874042	285.292	303.041	1.06221	1.21529	216.732	236.982	1.09344	164.163	361.459	2.20183	2.01368	1.61448	Homo sapiens CD5 molecule-like (CD5L), mRNA.	ILMN_1701497	NM_005894.1
1095	COL4A1	529.66	649.801	1.22683	457.37	673.316	1.47215	1.19996	551.263	561.379	1.01835	503.556	1040.3	2.06592	2.02869	1.61433	Homo sapiens collagen, type IV, alpha 1 (COL4A1), mRNA.	ILMN_1653028	NM_001845.3
1096	SNHG8	387.955	575.877	1.48439	386.949	1001	2.58691	1.74274	712.138	2789.36	3.91688	642.494	3739.38	5.82009	1.4859	1.61432	Homo sapiens small nucleolar RNA host gene (non-protein coding) 8 (SNHG8) on chromosome 3.	ILMN_2050921	NR_003192.1
1097	BRUNOL4	347.905	308.264	0.886058	334.414	358.858	1.0731	1.21109	195.597	171.243	0.875491	183.703	324.418	1.76599	2.01714	1.61412	Homo sapiens bruno-like 4, RNA binding protein (Drosophila) (BRUNOL4), mRNA. XM_943573	ILMN_2305249	NM_020180.2
1098	NET1	1188.72	328.068	0.275985	1205.38	497.153	0.412444	1.49445	412.768	406.579	0.985006	395.937	676.161	1.70775	1.73375	1.6141	Homo sapiens neuroepithelial cell transforming gene 1 (NET1), mRNA.	ILMN_2359345	NM_005863.2
1099	USP30	677.004	503.919	0.744337	615.628	595.084	0.966629	1.29864	722.133	442.966	0.613414	632.9	748.808	1.18314	1.92877	1.61371	Homo sapiens ubiquitin specific peptidase 30 (USP30), mRNA.	ILMN_1741455	NM_032663.2
1100	CPT1A	313.137	287.867	0.919301	297.351	305.132	1.02617	1.11625	317.484	216.926	0.683266	350.608	505.74	1.44247	2.11114	1.61369	Homo sapiens carnitine palmitoyltransferase 1A (liver) (CPT1A), nuclear gene encoding mitochondrial protein, transcript variant 2, mRNA.	ILMN_1710052	NM_001876.2
1101	MME	332.911	293.796	0.882508	293.677	340.626	1.15986	1.31428	200.633	190.583	0.94991	159.553	289.928	1.81713	1.91295	1.61361	Homo sapiens membrane metallo-endopeptidase (neutral endopeptidase, enkephalinase, CALLA, CD10) (MME), transcript variant 2b, mRNA.	ILMN_1751943	NM_000902.2
1102	ARMC9	356.106	377.416	1.05984	307.922	323.003	1.04898	0.989748	330.429	255.29	0.772601	323.143	558.447	1.72817	2.23682	1.61328	Homo sapiens armadillo repeat containing 9 (ARMC9), mRNA.	ILMN_1755732	NM_025139.2
1103	FOXJ1	340.94	342.349	1.00413	289.751	282.595	0.975305	0.971289	240.675	231.531	0.962008	222.978	483.732	2.16942	2.25509	1.61319	Homo sapiens forkhead box J1 (FOXJ1), mRNA.	ILMN_1802190	NM_001454.2
1104	C20ORF174	248.631	268.794	1.0811	249.187	251.135	1.00782	0.932216	183.742	199.479	1.08565	172.485	429.317	2.48901	2.29264	1.61243	PREDICTED: Homo sapiens chromosome 20 open reading frame 174 (C20orf174), mRNA.	ILMN_1658016	XM_940057.1
1105	MIA2	278.269	244.87	0.879977	246.984	246.446	0.997822	1.13392	154.541	130.714	0.845818	149.568	264.506	1.76846	2.09083	1.61238	Homo sapiens melanoma inhibitory activity 2 (MIA2), mRNA.	ILMN_2158665	NM_054024.3
1106	OXA1L	3152.41	2457.5	0.779561	2702.06	3181.64	1.17749	1.51045	3599.97	2307.24	0.640904	2820.82	3098.28	1.09836	1.71377	1.61211	Homo sapiens oxidase (cytochrome c) assembly 1-like (OXA1L), mRNA.	ILMN_1731851	NM_005015.1
1107	CDC37	48246.2	22628.9	0.46903	46388.6	27086.9	0.583913	1.24494	61781	28007.6	0.453337	58820.3	52761.2	0.896991	1.97864	1.61179	Homo sapiens cell division cycle 37 homolog (S. cerevisiae) (CDC37), mRNA.	ILMN_1668369	NM_007065.3
1108	FLJ21945	2297.53	1373.53	0.597828	2522.38	2660.61	1.0548	1.76439	3505.85	2357.82	0.672539	3433.79	3369.46	0.981266	1.45905	1.61172	Homo sapiens chromosome 2 open reading frame 44 (C2orf44), mRNA.	ILMN_1730631	NM_025203.1
1109	OAS1	308.352	285.977	0.927436	281.025	362.04	1.28828	1.38908	371.779	309.592	0.832731	266.882	407.662	1.5275	1.83433	1.6117	Homo sapiens 2',5'-oligoadenylate synthetase 1, 40/46kDa (OAS1), transcript variant 3, mRNA.	ILMN_2410826	NM_016816.2
1110	GDF7	328.371	377.84	1.15065	343.421	456.295	1.32868	1.15472	216.673	231.125	1.0667	254.342	561.236	2.20662	2.06865	1.61169	Homo sapiens growth differentiation factor 7 (GDF7), mRNA.	ILMN_1803881	NM_182828.2
1111	PARP8	2855.16	3608.75	1.26394	2445.76	4137.26	1.69161	1.33836	3146.29	2851.3	0.906243	3318.37	5667.77	1.708	1.8847	1.61153	Homo sapiens poly (ADP-ribose) polymerase family, member 8 (PARP8), mRNA.	ILMN_1806651	NM_024615.2
1112	MGC34647	267.253	299.402	1.1203	263.442	304.114	1.15439	1.03043	178.995	177.772	0.993167	175.323	381.762	2.17748	2.19246	1.61145	Homo sapiens chromosome 16 open reading frame 77 (C16orf77), mRNA.	ILMN_1713686	NM_152456.1
1113	HOXC8	1491.54	2332.75	1.56398	1507.68	2149.03	1.42539	0.911386	1426.44	1988.71	1.39418	1135.39	3658.86	3.22257	2.31144	1.61141	Homo sapiens homeobox C8 (HOXC8), mRNA.	ILMN_1718285	NM_022658.3
1114	BACE2	371.543	457.885	1.23239	326.455	448.432	1.37364	1.11462	394.556	381.851	0.967798	376.63	768.328	2.04001	2.10789	1.61125	Homo sapiens beta-site APP-cleaving enzyme 2 (BACE2), transcript variant c, mRNA.	ILMN_2326712	NM_012105.3
1115	TRPM6	308.95	335.842	1.08704	292.874	295.34	1.00842	0.927669	187.602	209.689	1.11773	153.701	394.164	2.56449	2.29437	1.61102	Homo sapiens transient receptor potential cation channel, subfamily M, member 6 (TRPM6), mRNA.	ILMN_1814296	NM_017662.3
1116	EYA3	709.055	658.181	0.92825	584.72	536.989	0.91837	0.989355	677.486	508.991	0.751293	588.4	986.926	1.67731	2.23256	1.61096	Homo sapiens eyes absent homolog 3 (Drosophila) (EYA3), transcript variant 2, mRNA.	ILMN_1790562	NM_172098.1
1117	PRIC285	930.815	690.472	0.741793	847.11	1076.33	1.27058	1.71285	1483.92	802.78	0.540986	886.504	723.506	0.816135	1.50861	1.61073	Homo sapiens peroxisomal proliferator-activated receptor A interacting complex 285 (PRIC285), transcript variant 2, mRNA.	ILMN_1787509	NM_033405.2
1118	HSP90AA1	847.301	623.001	0.735277	489.252	378.119	0.772851	1.0511	591.973	327.515	0.55326	425.27	510.623	1.2007	2.17023	1.61067	Homo sapiens heat shock protein 90kDa alpha (cytosolic), class A member 1 (HSP90AA1), transcript variant 1, mRNA.	ILMN_1687546	NM_001017963.1
1119	ANKS3	474.619	520.591	1.09686	395.265	641.156	1.62209	1.47885	398.737	397.103	0.995904	303.629	526.864	1.73522	1.74236	1.6106	Homo sapiens ankyrin repeat and sterile alpha motif domain containing 3 (ANKS3), mRNA.	ILMN_1751636	NM_133450.1
1120	ARFGAP1	1341.72	1627.98	1.21335	1138.84	2562.61	2.2502	1.85454	1585.23	1667.47	1.05188	1282.53	1842.91	1.43693	1.36606	1.6103	Homo sapiens ADP-ribosylation factor GTPase activating protein 1 (ARFGAP1), transcript variant 2, mRNA.	ILMN_1675709	NM_175609.1
1121	TMEM118	1861.46	1031.17	0.553961	1515.31	985.783	0.650551	1.17436	2303.34	903.427	0.392225	1828.25	1467.03	0.802422	2.04582	1.61009	Homo sapiens transmembrane protein 118 (TMEM118), mRNA.	ILMN_1738093	NM_032814.1
1122	IRS4	924.988	451.685	0.488314	807.536	288.056	0.35671	0.730493	1381.41	366.567	0.265358	926.974	612.377	0.660619	2.48954	1.61002	Homo sapiens insulin receptor substrate 4 (IRS4), mRNA.	ILMN_1712774	NM_003604.1
1123	RNF40	2325.08	1232.72	0.530183	1753.61	1518.98	0.866207	1.63379	3822.8	2032.12	0.531579	3026.84	2552.18	0.843183	1.58619	1.60999	Homo sapiens ring finger protein 40 (RNF40), mRNA.	ILMN_1808712	NM_014771.2
1124	CHST10	629.581	667.207	1.05976	610.769	661.509	1.08308	1.022	697.387	599.751	0.859998	570.556	1078.36	1.89002	2.19771	1.60985	Homo sapiens carbohydrate sulfotransferase 10 (CHST10), mRNA.	ILMN_1736828	NM_004854.3
1125	TCEAL3	6096.36	4839.44	0.793824	6773.19	6501.11	0.959829	1.20912	6656.56	3520.16	0.528825	6344.34	6740.74	1.06248	2.00913	1.60913	Homo sapiens transcription elongation factor A (SII)-like 3 (TCEAL3), transcript variant 1, mRNA.	ILMN_1749478	NM_001006933.1
1126	ILVBL	1200.81	1419.36	1.182	963.646	2136.21	2.2168	1.87546	1173.27	1214.71	1.03532	1188.71	1652.55	1.3902	1.34277	1.60912	Homo sapiens ilvB (bacterial acetolactate synthase)-like (ILVBL), mRNA.	ILMN_1759419	NM_006844.3
1127	MRPL43	2449.64	2490.53	1.01669	3654.87	4159.88	1.13817	1.11949	3903.78	2980.72	0.763547	4124.04	6606.34	1.60191	2.09798	1.60874	Homo sapiens mitochondrial ribosomal protein L43 (MRPL43), nuclear gene encoding mitochondrial protein, transcript variant 1, mRNA.	ILMN_1700477	NM_032112.2
1128	ZFPM1	1341.39	2498.2	1.8624	1046.21	2175.18	2.0791	1.11635	1338.84	2045.63	1.52791	1064.3	3416.56	3.21015	2.101	1.60868	Homo sapiens zinc finger protein, multitype 1 (ZFPM1), mRNA.	ILMN_1651438	NM_153813.1
1129	TGFBR2	653.722	588.933	0.900893	675.702	767.641	1.13606	1.26104	305.82	295.592	0.966554	372.875	704.901	1.89045	1.95587	1.60845	Homo sapiens transforming growth factor, beta receptor II (70/80kDa) (TGFBR2), transcript variant 1, mRNA.	ILMN_2384241	NM_001024847.1
1130	EDG4	525.346	543.554	1.03466	558.448	591.409	1.05902	1.02355	543.556	526.117	0.967917	540.35	1146.66	2.12208	2.19242	1.60798	Homo sapiens endothelial differentiation, lysophosphatidic acid G-protein-coupled receptor, 4 (EDG4), mRNA.	ILMN_1662741	NM_004720.4
1131	ZNF740	359.632	447.339	1.24388	313.364	490.76	1.5661	1.25905	268.97	254.069	0.944598	230.862	426.746	1.84849	1.95691	1.60798	Homo sapiens zinc finger protein 740 (ZNF740), mRNA.	ILMN_2225254	NM_001004304.2
1132	RHOT2	1153.01	1140.37	0.989036	1366.57	2235.74	1.63602	1.65416	1739.33	1879.79	1.08076	1838.46	3102.12	1.68735	1.56127	1.60771	Homo sapiens ras homolog gene family, member T2 (RHOT2), mRNA.	ILMN_1669310	NM_138769.1
1133	TTC7B	414.808	407.293	0.981885	388.914	414.448	1.06565	1.08531	420.338	352.964	0.839714	276.029	493.227	1.78687	2.12794	1.60663	Homo sapiens tetratricopeptide repeat domain 7B (TTC7B), mRNA.	ILMN_1718971	NM_001010854.1
1134	ZDHHC9	333.468	268.687	0.805734	261.323	365.934	1.40032	1.73794	245.617	220.079	0.896025	191.656	253.224	1.32124	1.47456	1.60625	Homo sapiens zinc finger, DHHC-type containing 9 (ZDHHC9), transcript variant 2, mRNA.	ILMN_2254574	NM_016032.2
1135	PPIL2	323.723	243.941	0.753548	299.879	255.601	0.852346	1.13111	224.462	192.831	0.859079	192.254	343.632	1.78738	2.08058	1.60585	Homo sapiens peptidylprolyl isomerase (cyclophilin)-like 2 (PPIL2), transcript variant 1, mRNA.	ILMN_1729690	NM_014337.2
1136	EGF	303.098	318.888	1.05209	287.171	353.046	1.22939	1.16852	238.441	241.738	1.01383	246.649	510.846	2.07115	2.0429	1.60571	Homo sapiens epidermal growth factor (beta-urogastrone) (EGF), mRNA.	ILMN_1690733	NM_001963.2
1137	CRR9	8161.44	15102.9	1.85052	5040.82	14866.9	2.9493	1.59377	8073.08	14427.5	1.78712	5207.59	15053.8	2.89074	1.61755	1.60566	Homo sapiens CLPTM1-like (CLPTM1L), mRNA.	ILMN_1752802	NM_030782.2
1138	CA4	392.356	348.266	0.887628	345.643	407.025	1.17759	1.32667	267.275	254.712	0.952994	241.506	433.639	1.79556	1.88412	1.6054	Homo sapiens carbonic anhydrase IV (CA4), mRNA.	ILMN_1695157	NM_000717.2
1139	RASGEF1C	285.453	275.493	0.965107	267.111	333.699	1.24929	1.29446	183.246	137.908	0.752586	127.228	183.372	1.44129	1.91511	1.60479	Homo sapiens RasGEF domain family, member 1C (RASGEF1C), mRNA.	ILMN_1663118	NM_175062.3
1140	TUSC5	312.484	291.058	0.931431	321.732	275.985	0.857812	0.920961	183.484	186.627	1.01713	199.748	464.857	2.32722	2.28803	1.6045	Homo sapiens tumor suppressor candidate 5 (TUSC5), mRNA.	ILMN_1776852	NM_172367.1
1141	FLJ22709	2255.58	3247.9	1.43994	1716.41	2789.86	1.6254	1.1288	2416.43	2776.44	1.14898	1708.97	4084.3	2.38992	2.08004	1.60442	Homo sapiens occludin/ELL domain containing 1 (OCEL1), mRNA.	ILMN_1757388	NM_024578.1
1142	BC002942	519.106	809.901	1.56018	654.111	1310.62	2.00367	1.28425	553.106	936.667	1.69347	631.622	2058.01	3.2583	1.92404	1.60415	Homo sapiens transmembrane protein 112B (TMEM112B), mRNA.	ILMN_1716056	NM_033200.1
1143	UBQLN3	460.2	481.033	1.04527	521.431	580.026	1.11237	1.0642	412.852	314.802	0.762505	416.951	681.36	1.63415	2.14313	1.60366	Homo sapiens ubiquilin 3 (UBQLN3), mRNA.	ILMN_1796639	NM_017481.2
1144	SMARCD2	3613.33	3104.96	0.859307	2503.17	4263.12	1.70309	1.98193	4477.96	2083.9	0.465369	3511.11	2001.19	0.56996	1.22475	1.60334	Homo sapiens SWI/SNF related, matrix associated, actin dependent regulator of chromatin, subfamily d, member 2 (SMARCD2), mRNA.	ILMN_1692684	NM_003077.2
1145	PARP2	1856.81	894.154	0.481553	1441.01	946.51	0.656839	1.364	5223.74	3396.53	0.65021	4645.06	5563.76	1.19778	1.84214	1.60307	Homo sapiens poly (ADP-ribose) polymerase family, member 2 (PARP2), transcript variant 2, mRNA.	ILMN_2354237	NM_005484.2
1146	PITPNB	1745.39	1294.55	0.741695	1662.16	1837.5	1.10549	1.49049	1538.85	1497.99	0.97345	1608.6	2683.7	1.66835	1.71385	1.60217	Homo sapiens phosphatidylinositol transfer protein, beta (PITPNB), mRNA.	ILMN_1809245	NM_012399.3
1147	MGC48915	299.796	253.287	0.844865	229.825	323.991	1.40973	1.66858	131.979	159.776	1.21062	166.746	309.671	1.85715	1.53405	1.60132	Homo sapiens C1q and tumor necrosis factor related protein 9 (C1QTNF9), mRNA.	ILMN_1684558	NM_178540.3
1148	FGR	289.792	328.444	1.13338	337.016	391.068	1.16038	1.02383	296.807	259.188	0.873254	291.778	555.151	1.90265	2.1788	1.60131	Homo sapiens Gardner-Rasheed feline sarcoma viral (v-fgr) oncogene homolog (FGR), mRNA.	ILMN_1795158	NM_005248.1
1149	CALB2	402.45	730.116	1.81418	451.107	878.474	1.94737	1.07342	378.846	867.785	2.2906	299.363	1459.77	4.87626	2.12881	1.60112	Homo sapiens calbindin 2, 29kDa (calretinin) (CALB2), transcript variant CALB2c, mRNA.	ILMN_2383807	NM_007088.1
1150	NOL1	403.776	253.85	0.628691	354.211	305.284	0.861871	1.3709	1074.13	540.894	0.503562	1177.3	1085.56	0.922076	1.83111	1.601	Homo sapiens nucleolar protein 1, 120kDa (NOL1), transcript variant 2, mRNA.	ILMN_1666960	NM_006170.2
1151	NUDT2	1470.46	1686.03	1.1466	1211.95	1821.41	1.50288	1.31072	1684.22	1330.78	0.790147	1347.51	2013.6	1.49431	1.89118	1.60095	Homo sapiens nudix (nucleoside diphosphate linked moiety X)-type motif 2 (NUDT2), transcript variant 3, mRNA.	ILMN_2349444	NM_147173.1
1152	ATP10A	373.028	264.462	0.708961	335.7	310.699	0.925523	1.30546	250.673	198.827	0.793171	209.707	315.431	1.50415	1.89637	1.60092	Homo sapiens ATPase, Class V, type 10A (ATP10A), mRNA.	ILMN_1813434	NM_024490.2
1153	FAM130A2	379.466	288.491	0.760254	380.365	245.067	0.644294	0.847472	464.762	318.693	0.685713	389.062	628.032	1.61422	2.35408	1.60077	Homo sapiens family with sequence similarity 130, member A2 (FAM130A2), mRNA.	ILMN_2078995	NM_024969.2
1154	DISP1	412.893	424.843	1.02894	385.799	551.235	1.42881	1.38862	380.362	567.172	1.49114	402.005	1086.58	2.70291	1.81265	1.60064	Homo sapiens dispatched homolog 1 (Drosophila) (DISP1), mRNA.	ILMN_1695745	NM_032890.2
1155	COPG2	629.219	526.063	0.836057	490.188	565.818	1.15429	1.38063	867.117	699.353	0.806527	745.937	1095.23	1.46826	1.82047	1.60055	Homo sapiens coatomer protein complex, subunit gamma 2 (COPG2), mRNA.	ILMN_1809496	NM_012133.2
1156	NEK10	328.026	302.146	0.921104	336.766	309.646	0.919468	0.998224	255.501	193.404	0.75696	190.762	318.094	1.66749	2.20287	1.60055	Homo sapiens NIMA (never in mitosis gene a)- related kinase 10 (NEK10), transcript variant 2, mRNA.	ILMN_1737681	NM_001031741.1
1157	CXORF33	553.477	432.96	0.782255	669.621	655.117	0.97834	1.25067	541.425	477.816	0.882515	475.012	817.427	1.72086	1.94994	1.6003	Homo sapiens chromosome X open reading frame 33 (CXorf33), mRNA.	ILMN_1777483	NM_198450.1
1158	C14ORF143	1478.36	1505.04	1.01804	1402.51	1822.47	1.29943	1.2764	1533.72	2161.85	1.40955	1699.31	4605.97	2.7105	1.92295	1.59968	Homo sapiens chromosome 14 open reading frame 143 (C14orf143), mRNA.	ILMN_2193315	NM_145231.2
1159	TMEM10	289.609	267.082	0.922217	243.678	251.245	1.03105	1.11801	174.412	173.413	0.994273	156.814	324.473	2.06916	2.08108	1.59955	Homo sapiens transmembrane protein 10 (TMEM10), transcript variant 2, mRNA.	ILMN_2373236	NM_033207.2
1160	TFAP2C	994.698	770.74	0.774848	1325.07	1694.23	1.2786	1.65013	1172.31	1414.58	1.20666	1436.05	2682.51	1.86798	1.54806	1.59909	Homo sapiens transcription factor AP-2 gamma (activating enhancer binding protein 2 gamma) (TFAP2C), mRNA.	ILMN_2096784	NM_003222.3
1161	NEIL2	1024.49	2034.84	1.9862	502.193	1238.8	2.46679	1.24196	1147.29	1321.52	1.15186	615.067	1385.42	2.25248	1.95551	1.59874	Homo sapiens nei like 2 (E. coli) (NEIL2), mRNA.	ILMN_1715680	NM_145043.1
1162	MLL5	442.414	380.853	0.860853	380.508	372.2	0.978166	1.13628	402.538	396.978	0.986187	250.881	509.935	2.03257	2.06104	1.59866	Homo sapiens myeloid/lymphoid or mixed-lineage leukemia 5 (trithorax homolog, Drosophila) (MLL5), mRNA.	ILMN_1783606	NM_018682.2
1163	ITM2C	2039.86	3314.62	1.62493	2200.87	4822.13	2.19102	1.34838	1670.21	2702.38	1.61799	1777.86	5316.48	2.99039	1.84821	1.5983	Homo sapiens integral membrane protein 2C (ITM2C), transcript variant 2, mRNA.	ILMN_2366041	NM_030926.4
1164	PGLYRP1	318.508	293.58	0.921737	304.057	327.171	1.07602	1.16738	268.038	251.012	0.936477	239.981	455.907	1.89976	2.02863	1.598	Homo sapiens peptidoglycan recognition protein 1 (PGLYRP1), mRNA.	ILMN_1704870	NM_005091.1
1165	LOC399947	247.937	314.569	1.26875	266.721	270.893	1.01564	0.800507	214.763	193.344	0.900265	180.445	388.948	2.15549	2.39428	1.59739	Homo sapiens similar to expressed sequence AI593442 (LOC399947), mRNA.	ILMN_1810376	NM_207645.1
1166	TBRG4	859	266.156	0.309844	819.686	477.773	0.582873	1.88118	4949.47	4523.81	0.914	4281.06	5138.13	1.2002	1.31313	1.59716	Homo sapiens transforming growth factor beta regulator 4 (TBRG4), transcript variant 1, mRNA.	ILMN_1809047	NM_030900.2
1167	DNTTIP1	3295.62	2426.79	0.736367	3374.36	3104.96	0.920161	1.2496	5392.04	3647.11	0.676389	4354.63	5727.48	1.31526	1.94453	1.59707	Homo sapiens deoxynucleotidyltransferase, terminal, interacting protein 1 (DNTTIP1), mRNA.	ILMN_1691117	NM_052951.2
1168	EPN2	957.531	485.89	0.50744	740.375	509.649	0.688366	1.35655	186.967	184.938	0.989149	165.255	300.34	1.81743	1.83737	1.59696	Homo sapiens epsin 2 (EPN2), transcript variant 2, mRNA.	ILMN_1815519	NM_148921.2
1169	JARID1B	1624.24	1135.99	0.699399	1470.46	1969.48	1.33937	1.91502	2141.59	1859.17	0.868123	1985.84	2202.85	1.10928	1.27779	1.59641	Homo sapiens jumonji, AT rich interactive domain 1B (JARID1B), mRNA.	ILMN_1755727	NM_006618.3
1170	CD34	323.468	294.754	0.911232	265.429	321.19	1.21008	1.32796	244.424	251.147	1.0275	279.769	535.988	1.91583	1.86454	1.59625	Homo sapiens CD34 antigen (CD34), transcript variant 2, mRNA.	ILMN_1732799	NM_001773.2
1171	B3GALT6	3538.34	10407.8	2.94145	1935.93	11190.4	5.7804	1.96515	3236.73	11452.1	3.53816	2577.26	11191.6	4.34244	1.22731	1.59623	Homo sapiens UDP-Gal:betaGal beta 1,3-galactosyltransferase polypeptide 6 (B3GALT6), mRNA.	ILMN_1739749	NM_080605.2
1172	FLYWCH1	340.38	350.625	1.0301	327.779	431.314	1.31587	1.27742	269.539	270.322	1.00291	302.794	581.511	1.92048	1.91492	1.59617	Homo sapiens FLYWCH-type zinc finger 1 (FLYWCH1), transcript variant 1, mRNA.	ILMN_1690035	NM_020912.1
1173	PDLIM5	374.265	329.048	0.879184	443.638	336.265	0.757973	0.862132	420.283	423.109	1.00672	437.451	1026.17	2.34581	2.33014	1.59613	Homo sapiens PDZ and LIM domain 5 (PDLIM5), transcript variant 5, mRNA.	ILMN_2361478	NM_001011515.1
1174	UNC13A	281.42	299.647	1.06477	273.576	296.624	1.08425	1.01829	221.43	225.73	1.01942	233.186	516.781	2.21618	2.17396	1.59613	Homo sapiens unc-13 homolog A (C. elegans) (UNC13A), mRNA.	ILMN_2316148	NM_001080421.1
1175	C11ORF63	790.992	1557.7	1.9693	711.928	1846.26	2.59333	1.31688	268.4	340.49	1.26859	287.667	684.159	2.3783	1.87475	1.59582	Homo sapiens chromosome 11 open reading frame 63 (C11orf63), transcript variant 2, mRNA.	ILMN_2243516	NM_024806.2
1176	MGC2803	5300.42	5748.1	1.08446	6867.07	9929.33	1.44593	1.33332	8697.77	5276.37	0.606635	12694.1	14308	1.12714	1.85802	1.59567	Homo sapiens chromosome 19 open reading frame 43 (C19orf43), mRNA.	ILMN_1784299	NM_024038.2
1177	SLC26A1	295.639	325.63	1.10144	304.776	329.831	1.08221	0.982539	188.217	167.661	0.89079	200.78	394.966	1.96715	2.20833	1.59543	Homo sapiens solute carrier family 26 (sulfate transporter), member 1 (SLC26A1), transcript variant 3, mRNA.	ILMN_1700379	NM_134425.1
1178	PH-4	293.677	289.011	0.984111	267.411	338.28	1.26502	1.28544	210.911	195.868	0.928674	200.983	355.583	1.76922	1.9051	1.59527	Homo sapiens hypoxia-inducible factor prolyl 4-hydroxylase (PH-4), transcript variant 3, mRNA.	ILMN_2372136	NM_017732.3
1179	PGM5P2	345.893	300.912	0.869957	350.625	317.105	0.9044	1.03959	253.594	220.51	0.869541	256.85	480.321	1.87004	2.15061	1.5951	PREDICTED: Homo sapiens phosphoglucomutase 5 pseudogene 2 (PGM5P2), misc RNA.	ILMN_1702760	NR_002836.1
1180	TRIM68	1932.97	2143.72	1.10903	1707.16	2089.16	1.22377	1.10346	2433.1	2428.1	0.997942	2305.57	4800.62	2.08218	2.08648	1.59497	Homo sapiens tripartite motif-containing 68 (TRIM68), mRNA.	ILMN_1694174	NM_018073.5
1181	PTPRA	421.132	701.825	1.66652	433.792	732.895	1.68951	1.01379	906.014	725.897	0.801198	708.085	1234.48	1.74341	2.176	1.5949	Homo sapiens protein tyrosine phosphatase, receptor type, A (PTPRA), transcript variant 2, mRNA.	ILMN_1695461	NM_080841.2
1182	PPFIA3	364.059	311.463	0.855528	374.632	322.083	0.859731	1.00491	297.707	177.318	0.595612	204.796	266.505	1.30132	2.18485	1.59488	Homo sapiens protein tyrosine phosphatase, receptor type, f polypeptide (PTPRF), interacting protein (liprin), alpha 3 (PPFIA3), mRNA.	ILMN_1800262	NM_003660.2
1183	EFHB	318.441	279.845	0.878799	283.491	312.025	1.10065	1.25245	195.629	177.235	0.905979	182.389	320.038	1.75469	1.93679	1.59462	Homo sapiens EF-hand domain family, member B (EFHB), mRNA.	ILMN_2199409	NM_144715.2
1184	C10ORF59	350.315	251.233	0.717164	240.413	267.119	1.11109	1.54928	221.464	255.948	1.15571	234.303	443.855	1.89436	1.63913	1.5942	Homo sapiens chromosome 10 open reading frame 59 (C10orf59), transcript variant 1, mRNA.	ILMN_1765232	NM_018363.1
1185	KCNK7	301.543	403.127	1.33688	329.678	411.362	1.24777	0.933342	188.545	261.407	1.38645	220.584	689.518	3.12588	2.2546	1.59397	Homo sapiens potassium channel, subfamily K, member 7 (KCNK7), transcript variant A, mRNA.	ILMN_1712776	NM_033455.1
1186	FLJ16237	272.817	273.86	1.00382	304.538	440.097	1.44513	1.43963	238.97	188.545	0.788989	248.43	342.58	1.37898	1.74778	1.5937	Homo sapiens hypothetical protein LOC392636 (FLJ16237), mRNA.	ILMN_1812678	NM_001004320.1
1187	PCDHGA9	387.493	355.834	0.918298	421.768	513.276	1.21696	1.32524	295.013	274.029	0.92887	264.418	457.28	1.72938	1.86181	1.59352	Homo sapiens protocadherin gamma subfamily A, 9 (PCDHGA9), transcript variant 1, mRNA.	ILMN_2296644	NM_032089.1
1188	BAD	542.356	762.55	1.40599	958.731	2233.42	2.32956	1.65688	677.722	841.996	1.24239	933.577	1774.53	1.90078	1.52994	1.59341	Homo sapiens BCL2-antagonist of cell death (BAD), transcript variant 1, mRNA.	ILMN_1720360	NM_032989.1
1189	CCL20	362.29	291.236	0.803873	364.478	434.743	1.19278	1.48379	246.2	280.971	1.14123	286.263	556.156	1.94281	1.70239	1.59309	Homo sapiens chemokine (C-C motif) ligand 20 (CCL20), mRNA.	ILMN_1657234	NM_004591.1
1190	STOM	519.462	396.121	0.762559	510.025	638.776	1.25244	1.64242	720.981	617.816	0.856911	715.818	946.625	1.32244	1.54326	1.59284	Homo sapiens stomatin (STOM), transcript variant 1, mRNA.	ILMN_1696419	NM_004099.4
1191	FLJ23577	335.922	249.236	0.741946	275.854	278.197	1.00849	1.35925	207.135	189.75	0.916072	196.191	328.231	1.67302	1.8263	1.59278	Homo sapiens KPL2 protein (FLJ23577), transcript variant 2, mRNA.	ILMN_1678391	NM_144722.2
1192	MUTYH	2444.47	2267.03	0.927412	2212.22	2586.54	1.1692	1.26072	305.588	210.926	0.690229	298.999	397.04	1.3279	1.92385	1.59228	Homo sapiens mutY homolog (E. coli) (MUTYH), mRNA.	ILMN_1714438	NM_012222.2
1193	MON1A	554.527	699.158	1.26082	506.889	957.74	1.88945	1.49859	611.834	518.698	0.847777	626.562	895.477	1.42919	1.68581	1.5922	Homo sapiens MON1 homolog A (yeast) (MON1A), mRNA.	ILMN_1696151	NM_032355.2
1194	TBC1D22B	679.195	906.82	1.33514	495.807	994.535	2.00589	1.50239	587.349	961.282	1.63665	430.418	1184.48	2.75193	1.68144	1.59191	Homo sapiens TBC1 domain family, member 22B (TBC1D22B), mRNA.	ILMN_2123730	NM_017772.2
1195	HIST1H3C	507.889	702.795	1.38376	511.46	1012.46	1.97955	1.43056	368.687	700.215	1.89922	466.413	1552.81	3.32927	1.75297	1.59176	Homo sapiens histone cluster 1, H3c (HIST1H3C), mRNA.	ILMN_1712184	NM_003531.2
1196	BDNF	310.668	255.924	0.823786	309.218	357.708	1.15681	1.40427	267.459	304.058	1.13684	299.611	605.928	2.02238	1.77895	1.59161	Homo sapiens brain-derived neurotrophic factor (BDNF), transcript variant 6, mRNA.	ILMN_1706644	NM_170732.3
1197	MAFF	580.465	2487.42	4.28522	482.573	3178.97	6.58754	1.53727	203.161	168.703	0.830393	174.295	238.186	1.36656	1.64568	1.59148	Homo sapiens v-maf musculoaponeurotic fibrosarcoma oncogene homolog F (avian) (MAFF), transcript variant 1, mRNA.	ILMN_2322375	NM_152878.1
1198	NKIRAS2	314.1	263.764	0.839745	270.961	308.057	1.13691	1.35387	423.67	169.75	0.400664	292.481	214.246	0.732513	1.82825	1.59106	Homo sapiens NFKB inhibitor interacting Ras-like 2 (NKIRAS2), transcript variant 1, mRNA.	ILMN_1677481	NM_017595.4
1199	EIF2B1	3588.66	1774.19	0.494389	4381.12	2573.63	0.587436	1.18821	3446.29	1507.96	0.437559	3700.12	3225.32	0.871681	1.99214	1.59018	Homo sapiens eukaryotic translation initiation factor 2B, subunit 1 alpha, 26kDa (EIF2B1), mRNA.	ILMN_1753716	NM_001414.2
1200	RNF121	1803.92	2793.59	1.54862	1462.81	2707.62	1.85097	1.19524	462.031	578.419	1.25191	464.45	1154.06	2.48478	1.98479	1.59002	Homo sapiens ring finger protein 121 (RNF121), transcript variant 1, mRNA.	ILMN_2356031	NM_018320.3
1201	PRSS35	339.087	416.192	1.22739	335.993	345.28	1.02764	0.837259	321.32	402.163	1.2516	280.166	821.487	2.93214	2.34272	1.58999	Homo sapiens protease, serine, 35 (PRSS35), mRNA.	ILMN_1769580	NM_153362.1
1202	CNOT10	2229.61	1615.69	0.724651	1828.81	1912.15	1.04557	1.44286	2041.07	1270.63	0.622533	1954.28	2113.12	1.08128	1.7369	1.58988	Homo sapiens CCR4-NOT transcription complex, subunit 10 (CNOT10), mRNA.	ILMN_2078334	NM_015442.1
1203	EIF3S8	830.432	359.845	0.433322	552.284	364.291	0.659607	1.52221	1669.08	725.044	0.434397	1449.23	1043.34	0.71993	1.65731	1.58976	Homo sapiens eukaryotic translation initiation factor 3, subunit C (EIF3C), transcript variant 2, mRNA.	ILMN_2330410	NM_001037808.1
1204	MSH4	294.817	384.329	1.30362	318.284	293.287	0.921464	0.706852	241.733	231.589	0.958036	201.803	477.816	2.36773	2.47144	1.58915	Homo sapiens mutS homolog 4 (E. coli) (MSH4), mRNA.	ILMN_1653146	NM_002440.2
1205	PCDHGA4	257.579	245.585	0.953436	259.6	270.865	1.04339	1.09435	156.96	149.959	0.955395	165.857	330.199	1.99086	2.08381	1.58908	Homo sapiens protocadherin gamma subfamily A, 4 (PCDHGA4), transcript variant 2, mRNA.	ILMN_1717168	NM_032053.1
1206	LIN7B	2304.23	4759.6	2.06559	1675.13	4517.12	2.69658	1.30548	1818.01	3817.78	2.09997	1726.29	6787.54	3.93186	1.87234	1.58891	Homo sapiens lin-7 homolog B (C. elegans) (LIN7B), mRNA.	ILMN_1663444	NM_022165.2
1207	OTUB1	1608.44	1167.42	0.72581	1744.51	1865.88	1.06957	1.47362	3052.5	1773.93	0.581142	2418.47	2394.94	0.990272	1.70401	1.58882	Homo sapiens OTU domain, ubiquitin aldehyde binding 1 (OTUB1), transcript variant 2, transcribed RNA.	ILMN_2354855	NR_003089.1
1208	TARP	285.388	285.301	0.999695	267.67	290.873	1.08669	1.08702	197.967	175.523	0.886626	157.139	290.87	1.85104	2.08773	1.58738	Homo sapiens TCR gamma alternate reading frame protein (TARP), nuclear gene encoding mitochondrial protein, transcript variant 1, mRNA.	ILMN_1723944	NM_001003799.1
1209	KIAA0859	5368.85	3668.43	0.683279	4983.93	6068.31	1.21758	1.78196	7975.71	4302.81	0.539489	7148.94	5370.61	0.751246	1.39251	1.58724	Homo sapiens KIAA0859 (KIAA0859), transcript variant 1, mRNA.	ILMN_2343624	NM_015935.4
1210	PPP1R1A	386.575	547.191	1.41549	514.893	1267.1	2.4609	1.73855	365.337	662.171	1.8125	469.801	1222.7	2.6026	1.43592	1.58724	Homo sapiens protein phosphatase 1, regulatory (inhibitor) subunit 1A (PPP1R1A), mRNA.	ILMN_2056606	NM_006741.2
1211	NLGN4X	272.348	272.803	1.00167	266.953	411.924	1.54306	1.54048	167.598	177.216	1.05739	166.296	287.296	1.72762	1.63385	1.58717	Homo sapiens neuroligin 4, X-linked (NLGN4X), transcript variant 2, mRNA.	ILMN_2259730	NM_181332.1
1212	C2ORF34	1587.68	1221.63	0.769445	1003.78	923.573	0.920093	1.19579	1257.05	901.957	0.717519	928.532	1317.71	1.41913	1.97783	1.58681	Homo sapiens chromosome 2 open reading frame 34 (C2orf34), mRNA.	ILMN_1738099	NM_024766.1
1213	ABCB9	853.956	819.392	0.959525	788.753	1035.44	1.31276	1.36813	386.443	522.635	1.35243	377.462	921.523	2.44136	1.80517	1.58665	Homo sapiens ATP-binding cassette, sub-family B (MDR/TAP), member 9 (ABCB9), transcript variant 2, mRNA.	ILMN_2343048	NM_203444.1
1214	ZC3H12A	378.119	519.628	1.37424	362.192	529.169	1.46102	1.06314	335.467	758.554	2.26119	244.142	1164.7	4.77059	2.10977	1.58646	Homo sapiens zinc finger CCCH-type containing 12A (ZC3H12A), mRNA.	ILMN_1672295	NM_025079.1
1215	DIAPH1	438.606	550.904	1.25604	479.824	431.154	0.898567	0.7154	1293.91	4387.82	3.39114	1205.55	10046	8.33312	2.45732	1.58636	Homo sapiens diaphanous homolog 1 (Drosophila) (DIAPH1), mRNA.	ILMN_1661554	NM_005219.3
1216	LOC440396	541.949	615.486	1.13569	550.726	995.118	1.80692	1.59103	1211.43	965.782	0.797225	1132.98	1428.08	1.26046	1.58106	1.58605	Homo sapiens similar to Heterogeneous nuclear ribonucleoprotein A1 (Helix-destabilizing protein) (Single-strand binding protein) (hnRNP core protein A1) (HDP-1) (Topoisomerase-inhibitor suppressed) (LOC440396) on chromosome 17.	ILMN_2191759	NR_002943.1
1217	BRD4	336.978	316.558	0.939401	337.912	312.451	0.924651	0.984298	294.065	217.25	0.738783	225.315	364.134	1.61611	2.18752	1.58591	Homo sapiens bromodomain containing 4 (BRD4), transcript variant long, mRNA.	ILMN_1736981	NM_014299.1
1218	CDCP1	327.108	259.868	0.794441	322.227	335.594	1.04149	1.31097	234.577	214.49	0.914371	217.51	369.958	1.70088	1.86016	1.58556	Homo sapiens CUB domain containing protein 1 (CDCP1), transcript variant 2, mRNA.	ILMN_2341611	NM_178181.1
1219	CPZ	256.869	275.433	1.07227	263.176	272.479	1.03535	0.965567	215.271	167.776	0.779369	181.581	312.128	1.71895	2.20556	1.58556	Homo sapiens carboxypeptidase Z (CPZ), transcript variant 1, mRNA.	ILMN_1690945	NM_001014447.1
1220	C12ORF24	5396.79	2413.37	0.447186	4124.05	2455.04	0.595298	1.33121	4871.76	1792.09	0.367852	4349.14	2942.54	0.676581	1.83928	1.58524	Homo sapiens chromosome 12 open reading frame 24 (C12orf24), mRNA.	ILMN_2180371	NM_013300.1
1221	BBC3	297.803	229.913	0.772032	272.201	417.466	1.53367	1.98654	203.287	242.932	1.19502	226.981	320.967	1.41407	1.1833	1.58492	Homo sapiens BCL2 binding component 3 (BBC3), mRNA.	ILMN_1729645	NM_014417.2
1222	COQ10B	4884.13	3565.59	0.730035	5127.89	5234.71	1.02083	1.39833	4786.06	4116.92	0.86019	5276.37	8037.31	1.52326	1.77085	1.58459	Homo sapiens coenzyme Q10 homolog B (S. cerevisiae) (COQ10B), mRNA.	ILMN_1751615	NM_025147.2
1223	GABBR2	660.744	472.719	0.715435	358.04	353.405	0.987056	1.37966	422.311	268.757	0.636395	303.237	345.249	1.13855	1.78906	1.58436	Homo sapiens gamma-aminobutyric acid (GABA) B receptor, 2 (GABBR2), mRNA.	ILMN_1660718	NM_005458.5
1224	COX15	452.98	352.271	0.777675	422.277	436.866	1.03455	1.33031	1738.02	656.646	0.377812	1547.78	1074.74	0.694376	1.83789	1.5841	Homo sapiens COX15 homolog, cytochrome c oxidase assembly protein (yeast) (COX15), nuclear gene encoding mitochondrial protein, transcript variant 1, mRNA.	ILMN_2292696	NM_078470.2
1225	SMTN	622.659	875.363	1.40585	575.404	671.545	1.16708	0.830165	191.23	165.899	0.867541	174.931	354.728	2.02781	2.33743	1.5838	Homo sapiens smoothelin (SMTN), transcript variant 3, mRNA.	ILMN_1785618	NM_134269.1
1226	LPHN3	362.659	323.289	0.89144	335.213	437.929	1.30642	1.46552	369.863	278.167	0.752082	269.762	345.285	1.27996	1.70189	1.5837	Homo sapiens latrophilin 3 (LPHN3), mRNA.	ILMN_1711807	NM_015236.3
1227	PRKCB1	514.813	271.674	0.527715	408.889	305.865	0.748038	1.4175	254.261	167.718	0.659628	177.933	205.331	1.15398	1.74944	1.58347	Homo sapiens protein kinase C, beta 1 (PRKCB1), transcript variant 2, mRNA.	ILMN_1806908	NM_212535.1
1228	MPZL1	730.116	730.931	1.00112	695.284	1046.42	1.50502	1.50335	750.131	781.839	1.04227	800.207	1387.26	1.73363	1.66332	1.58333	Homo sapiens myelin protein zero-like 1 (MPZL1), transcript variant 2, mRNA.	ILMN_2386008	NM_003953.4
1229	ECE2	305.776	312.526	1.02207	260.452	291.631	1.11971	1.09553	1837.82	1546.15	0.841296	1239.31	2158.97	1.74208	2.07071	1.58312	Homo sapiens endothelin converting enzyme 2 (ECE2), transcript variant 1, mRNA.	ILMN_2373207	NM_014693.2
1230	BHLHB2	1971.14	1090.78	0.553375	2458.37	1700.66	0.691782	1.25011	2050.09	750.131	0.365902	2309.79	1619.38	0.701092	1.91607	1.58309	Homo sapiens basic helix-loop-helix domain containing, class B, 2 (BHLHB2), mRNA.	ILMN_1768534	NM_003670.1
1231	BAALC	542.16	754.865	1.39233	665.812	1277.28	1.91838	1.37782	702.403	1054.25	1.50092	757.126	2032.12	2.68399	1.78822	1.58302	Homo sapiens brain and acute leukemia, cytoplasmic (BAALC), transcript variant 2, mRNA.	ILMN_1687751	NM_001024372.1
1232	IFT172	675.274	513.869	0.760978	474.651	419.811	0.884462	1.16227	612.967	396.574	0.646975	387.022	501.717	1.29636	2.00372	1.58299	Homo sapiens intraflagellar transport 172 homolog (Chlamydomonas) (IFT172), mRNA.	ILMN_1784178	NM_015662.1
1233	PYGB	902.643	734.885	0.814148	778.228	943.37	1.2122	1.48892	1399.7	754.858	0.539301	1082.97	979.41	0.904371	1.67693	1.58293	Homo sapiens phosphorylase, glycogen; brain (PYGB), mRNA.	ILMN_1778360	NM_002862.3
1234	GLTSCR1	1248.72	922.071	0.738412	940.999	857.963	0.911757	1.23475	1375.94	741.482	0.538893	1040.3	1082.46	1.04052	1.93085	1.5828	Homo sapiens glioma tumor suppressor candidate region gene 1 (GLTSCR1), mRNA.	ILMN_1782829	NM_015711.1
1235	HUWE1	620.163	362.558	0.584618	446.81	327.92	0.733914	1.25537	697.536	428.49	0.61429	650.45	763.18	1.17331	1.91003	1.5827	Homo sapiens HECT, UBA and WWE domain containing 1 (HUWE1), mRNA.	ILMN_1790987	NM_031407.3
1236	ZP3	443.555	374.632	0.844612	404.115	387.663	0.959289	1.13577	331.812	306.499	0.923715	339.276	635.921	1.87434	2.02914	1.58246	Homo sapiens zona pellucida glycoprotein 3 (sperm receptor) (ZP3), mRNA.	ILMN_1672378	NM_007155.4
1237	SDCCAG3	400.425	267.549	0.668164	374.19	470.488	1.25735	1.8818	390.814	218.826	0.559925	355.959	255.701	0.718342	1.28293	1.58236	Homo sapiens serologically defined colon cancer antigen 3 (SDCCAG3), transcript variant 1, mRNA.	ILMN_2271379	NM_001039708.1
1238	RGS3	295.675	244.793	0.827913	273.433	323.359	1.18259	1.4284	222.09	224.963	1.01294	206.125	362.42	1.75825	1.7358	1.5821	Homo sapiens regulator of G-protein signalling 3 (RGS3), transcript variant 1, mRNA.	ILMN_2248655	NM_134427.1
1239	GPR146	334.998	350.474	1.0462	356.28	374.466	1.05104	1.00463	324.522	305.623	0.941765	266.545	541.76	2.03253	2.15821	1.58142	Homo sapiens G protein-coupled receptor 146 (GPR146), mRNA.	ILMN_1684227	NM_138445.2
1240	JUNB	361.277	307.257	0.850475	411.394	656.915	1.5968	1.87754	329.198	246.524	0.748862	339.946	326.923	0.961691	1.2842	1.58087	Homo sapiens jun B proto-oncogene (JUNB), mRNA.	ILMN_2086077	NM_002229.2
1241	ITGA4	312.337	278.957	0.893129	328.361	311.046	0.947265	1.06061	223.939	217.403	0.970812	215.14	438.562	2.03849	2.09978	1.5802	Homo sapiens integrin, alpha 4 (antigen CD49D, alpha 4 subunit of VLA-4 receptor) (ITGA4), mRNA.	ILMN_1747052	NM_000885.4
1242	TMEM37	355.158	541.18	1.52377	407.246	804.348	1.97509	1.29619	292.772	412.287	1.40822	327.75	860.371	2.62508	1.86411	1.58015	Homo sapiens transmembrane protein 37 (TMEM37), mRNA.	ILMN_1670672	NM_183240.1
1243	FAM83G	286.904	332.583	1.15921	290.873	306.443	1.05353	0.908828	207.295	211.588	1.02071	188.872	434.024	2.29798	2.25135	1.58009	Homo sapiens family with sequence similarity 83, member G (FAM83G), mRNA.	ILMN_2122848	NM_001039999.2
1244	PCDHGC5	255.166	233.667	0.915746	261.549	255.695	0.97762	1.06757	211.976	166.966	0.787666	167.954	276.652	1.64719	2.09123	1.5794	Homo sapiens protocadherin gamma subfamily C, 5 (PCDHGC5), transcript variant 1, mRNA.	ILMN_1767649	NM_018929.2
1245	C16ORF34	1014.49	898.152	0.885323	1161.03	1712.44	1.47494	1.66599	1210.91	987.989	0.815907	1245.31	1516.64	1.21789	1.49268	1.57933	Homo sapiens hematological and neurological expressed 1-like (HN1L), mRNA.	ILMN_1706118	NM_144570.2
1246	DMD	267.999	262.237	0.978501	268.219	322.924	1.20396	1.23041	424.863	461.179	1.08548	465.417	974.042	2.09284	1.92803	1.57922	Homo sapiens dystrophin (muscular dystrophy, Duchenne and Becker types) (DMD), transcript variant Dp40, mRNA.	ILMN_2373106	NM_004006.1
1247	INHBE	368.603	383.189	1.03957	396.89	414.808	1.04515	1.00536	334.113	419.132	1.25446	326.426	881.35	2.69999	2.15231	1.57884	Homo sapiens inhibin, beta E (INHBE), mRNA.	ILMN_1811767	NM_031479.3
1248	RORA	292.604	339.121	1.15898	287.962	458.431	1.59199	1.37361	209.428	198.222	0.946492	223.668	377.684	1.68859	1.78405	1.57883	Homo sapiens RAR-related orphan receptor A (RORA), transcript variant 4, mRNA.	ILMN_1813134	NM_002943.2
1249	OR52N2	441.608	337.616	0.764515	437.006	371.023	0.849011	1.11052	325.815	288.854	0.886557	291.303	528.474	1.81417	2.04631	1.57842	Homo sapiens olfactory receptor, family 52, subfamily N, member 2 (OR52N2), mRNA.	ILMN_1681975	NM_001005174.1
1250	PRKACB	327.068	349.783	1.06945	286.449	323.312	1.12869	1.05539	458.55	261.737	0.570793	463.872	556.39	1.19945	2.10137	1.57838	Homo sapiens protein kinase, cAMP-dependent, catalytic, beta (PRKACB), transcript variant 3, mRNA.	ILMN_2278112	NM_182948.2
1251	C9ORF142	13359.8	16122.4	1.20678	11982	18913.3	1.57848	1.30801	13133.5	17122.7	1.30374	13147.7	31684.8	2.40992	1.84846	1.57824	Homo sapiens chromosome 9 open reading frame 142 (C9orf142), mRNA.	ILMN_1761138	NM_183241.1
1252	USP43	286.86	403.707	1.40733	311.946	365.631	1.1721	0.832851	279.133	203.919	0.730545	251.775	427.191	1.69671	2.32253	1.57769	Homo sapiens ubiquitin specific peptidase 43 (USP43), mRNA.	ILMN_2093188	NM_153210.2
1253	CD2	224.312	259.406	1.15645	262.49	248.34	0.946094	0.818101	243.935	134.342	0.550728	186.009	239.418	1.28713	2.33714	1.57762	Homo sapiens CD2 antigen (p50), sheep red blood cell receptor (CD2), mRNA.	ILMN_1695025	NM_001767.2
1254	LOC653697	281.448	262.329	0.932068	295.134	285.331	0.966785	1.03725	205.167	173.422	0.845272	189.397	339.021	1.79	2.11766	1.57745	PREDICTED: Homo sapiens similar to von Willebrand factor type A and cache domain containing 1 (LOC653697), mRNA.	ILMN_1685201	XM_929041.1
1255	ASAH1	590.091	938.993	1.59127	582.551	1080.88	1.85543	1.16601	366.052	239.938	0.655475	325.402	424.083	1.30326	1.98827	1.57714	Homo sapiens N-acylsphingosine amidohydrolase (acid ceramidase) 1 (ASAH1), transcript variant 1, mRNA.	ILMN_1684054	NM_004315.2
1256	RASGRP2	274.785	267.632	0.973969	285.862	442.627	1.54839	1.58978	194.891	171.819	0.881619	171.287	236.248	1.37925	1.56445	1.57712	Homo sapiens RAS guanyl releasing protein 2 (calcium and DAG-regulated) (RASGRP2), transcript variant 1, mRNA.	ILMN_2375319	NM_005825.2
1257	RNF5P1	1566.93	1243.95	0.793875	1822.96	1795.34	0.98485	1.24056	2424.42	1332.44	0.549592	2174.23	2286.42	1.0516	1.91342	1.57699	Homo sapiens ring finger protein 5 pseudogene 1 (RNF5P1) on chromosome 8.	ILMN_2052863	XR_000528.1
1258	MANBAL	5638.53	8519.27	1.5109	5686.14	10070.3	1.77102	1.17216	5048.63	7048.58	1.39614	5323.55	14729	2.76676	1.98173	1.57694	Homo sapiens mannosidase, beta A, lysosomal-like (MANBAL), transcript variant 1, mRNA.	ILMN_1673944	NM_022077.3
1259	DAD1	13831.1	13115.9	0.948289	9695.49	12331.3	1.27186	1.34121	14031.1	15804.1	1.12637	12337.1	25187.4	2.04159	1.81255	1.57688	Homo sapiens defender against cell death 1 (DAD1), mRNA.	ILMN_1731619	NM_001344.1
1260	KCNG2	293.52	435.639	1.48419	312.887	429.291	1.37203	0.924432	232.098	167.034	0.719671	195.063	312.944	1.60432	2.22924	1.57684	Homo sapiens potassium voltage-gated channel, subfamily G, member 2 (KCNG2), mRNA.	ILMN_1735062	NM_012283.1
1261	OTP	516.889	474.975	0.918911	392.033	428.288	1.09248	1.18889	458.058	417.49	0.911436	422.136	755.68	1.79013	1.96408	1.57648	Homo sapiens orthopedia homeobox (OTP), mRNA.	ILMN_1659270	NM_032109.2
1262	RUNX2	262.587	278.534	1.06073	313.635	405.515	1.29295	1.21893	223.39	221.164	0.990034	185.647	355.422	1.9145	1.93377	1.57635	Homo sapiens runt-related transcription factor 2 (RUNX2), transcript variant 3, mRNA.	ILMN_1669066	NM_001015051.2
1263	NTRK1	255.186	268.379	1.0517	293.222	317.854	1.084	1.03072	176.823	143.012	0.808789	164.908	282.972	1.71594	2.12161	1.57616	Homo sapiens neurotrophic tyrosine kinase, receptor, type 1 (NTRK1), transcript variant 1, mRNA.	ILMN_2326075	NM_002529.3
1264	HIST3H3	309.341	356.373	1.15204	310.994	319.7	1.02799	0.892328	208.813	218.524	1.04651	175.286	414.531	2.36489	2.25979	1.57606	Homo sapiens histone cluster 3, H3 (HIST3H3), mRNA.	ILMN_1707173	NM_003493.2
1265	SLC25A25	1699.3	1425.8	0.83905	1689.18	2510.8	1.4864	1.77153	228.217	163.138	0.714838	187.327	184.871	0.986889	1.38058	1.57605	Homo sapiens solute carrier family 25 (mitochondrial carrier; phosphate carrier), member 25 (SLC25A25), nuclear gene encoding mitochondrial protein, transcript variant 1, mRNA.	ILMN_1791728	NM_052901.2
1266	CASP2	1376.88	793.817	0.576533	1619.23	1220.15	0.75354	1.30702	1787.24	907.711	0.507883	1866.06	1748.66	0.937087	1.84508	1.57605	Homo sapiens caspase 2, apoptosis-related cysteine peptidase (neural precursor cell expressed, developmentally down-regulated 2) (CASP2), transcript variant 2, mRNA.	ILMN_1736568	NM_032982.2
1267	CD74	319.257	271.905	0.851679	281.958	301.73	1.07012	1.25648	215.936	158.718	0.735022	181.543	252.839	1.39272	1.8948	1.57564	Homo sapiens CD74 molecule, major histocompatibility complex, class II invariant chain (CD74), transcript variant 1, mRNA.	ILMN_1761464	NM_001025158.1
1268	C2ORF16	281.619	338.501	1.20198	270.544	283.522	1.04797	0.871864	232.356	216.95	0.9337	254.969	542.626	2.1282	2.27932	1.57559	Homo sapiens chromosome 2 open reading frame 16 (C2orf16), mRNA.	ILMN_1780840	NM_032266.2
1269	ADORA3	265.169	240.489	0.906926	252.92	258.065	1.02034	1.12506	1355.9	735.831	0.542688	1217.67	1338.84	1.09951	2.02604	1.57555	Homo sapiens adenosine A3 receptor (ADORA3), transcript variant 1, mRNA.	ILMN_1733259	NM_020683.5
1270	POP7	4068.63	5705.04	1.4022	4061.88	5560.46	1.36894	0.976279	4657.97	4588.85	0.985161	3835.83	8215.8	2.14185	2.17412	1.5752	Homo sapiens processing of precursor 7, ribonuclease P subunit (S. cerevisiae) (POP7), mRNA.	ILMN_1680091	NM_005837.1
1271	LILRA1	312.999	301.769	0.964123	334.185	332.944	0.996288	1.03336	217.981	198.776	0.911899	221.276	427.13	1.9303	2.1168	1.57508	Homo sapiens leukocyte immunoglobulin-like receptor, subfamily A (with TM domain), member 1 (LILRA1), mRNA.	ILMN_1734748	NM_006863.1
1272	ODF4	333.8	313.759	0.939961	304.09	296.107	0.973747	1.03594	258.895	280.144	1.08207	200.113	457.752	2.28746	2.11396	1.57495	Homo sapiens outer dense fiber of sperm tails 4 (ODF4), mRNA.	ILMN_1783656	NM_153007.3
1273	ZNF99	332.199	313.997	0.945208	358.078	322.434	0.900459	0.952657	228.059	199.485	0.874708	215.822	414.773	1.92183	2.19711	1.57488	Homo sapiens zinc finger protein 99 (ZNF99), mRNA.	ILMN_2229624	NM_001080409.1
1274	PLK2	287.822	303.065	1.05296	299.271	220.281	0.736061	0.699041	305.457	236.908	0.775586	209.858	398.811	1.90039	2.45026	1.57465	Homo sapiens polo-like kinase 2 (Drosophila) (PLK2), mRNA.	ILMN_1717706	NM_006622.1
1275	TDP1	485.89	340.697	0.701182	367.537	428.79	1.16666	1.66385	12297.6	36204.5	2.94404	11999.6	52439.9	4.37014	1.4844	1.57412	Homo sapiens tyrosyl-DNA phosphodiesterase 1 (TDP1), transcript variant 1, mRNA.	ILMN_2391789	NM_018319.3
1276	NMI	531.649	428.971	0.80687	537.811	510.44	0.949106	1.17628	576.005	525.722	0.912705	475.393	855.471	1.7995	1.97162	1.57395	Homo sapiens N-myc (and STAT) interactor (NMI), mRNA.	ILMN_1739541	NM_004688.1
1277	C15ORF26	383.255	285.666	0.745368	268.468	466.546	1.73781	2.33147	238.162	214.497	0.900638	276.625	203.287	0.734883	0.815958	1.57372	Homo sapiens chromosome 15 open reading frame 26 (C15orf26), mRNA.	ILMN_1686373	NM_173528.1
1278	CYP4Z1	303.035	266.446	0.879259	270.701	273.644	1.01087	1.14969	160.168	159.539	0.996075	178.209	354.545	1.98949	1.99732	1.57351	Homo sapiens cytochrome P450, family 4, subfamily Z, polypeptide 1 (CYP4Z1), mRNA.	ILMN_1693594	NM_178134.2
1279	NKX6-2	292.054	329.791	1.12921	319.118	626.537	1.96334	1.73868	210.823	243.606	1.1555	230.1	374.439	1.62729	1.4083	1.57349	Homo sapiens NK6 transcription factor related, locus 2 (Drosophila) (NKX6-2), mRNA.	ILMN_1786989	NM_177400.1
1280	DPF3	322.285	269.923	0.837526	322.839	291.925	0.904242	1.07966	220.958	216.313	0.978976	208.222	421.405	2.02382	2.06728	1.57347	Homo sapiens D4, zinc and double PHD fingers, family 3 (DPF3), mRNA.	ILMN_1734380	NM_012074.1
1281	RNASE4	356.013	300.977	0.845411	310.645	406.039	1.30708	1.54609	270.812	233.842	0.863484	283.925	392.116	1.38106	1.5994	1.57275	Homo sapiens ribonuclease, RNase A family, 4 (RNASE4), transcript variant 1, mRNA.	ILMN_2408572	NM_194431.1
1282	KLHL17	493.02	498.007	1.01011	559.398	754.711	1.34915	1.33564	439.707	470.276	1.06952	526.743	1019.12	1.93475	1.80899	1.57231	PREDICTED: Homo sapiens kelch-like 17 (Drosophila) (KLHL17), mRNA.	ILMN_1705602	NM_198317.1
1283	GNRHR2	308.811	239.264	0.77479	297.945	323.134	1.08454	1.39979	197.821	256.19	1.29506	243.161	549.414	2.25946	1.74468	1.57224	Homo sapiens gonadotropin-releasing hormone (type 2) receptor 2 (GNRHR2) on chromosome 1.	ILMN_2224619	NR_002328.3
1284	U2AF2	14121.1	4301.37	0.304605	16353.6	6255.24	0.382498	1.25572	524.443	220.376	0.42021	526.274	417.49	0.793294	1.88785	1.57178	Homo sapiens U2 small nuclear RNA auxiliary factor 2 (U2AF2), transcript variant 1, mRNA.	ILMN_1768930	NM_007279.2
1285	ZNF212	2224.9	1466.39	0.65908	1852.88	1743.67	0.941059	1.42784	3038.55	1666.16	0.54834	2617.83	2462.67	0.940727	1.71559	1.57171	Homo sapiens zinc finger protein 212 (ZNF212), mRNA.	ILMN_1684964	NM_012256.2
1286	LOC402682	649.683	838.764	1.29104	566.138	664.458	1.17367	0.90909	730.427	510.46	0.698852	566.185	883.992	1.56131	2.23411	1.5716	Homo sapiens similar to RIKEN cDNA 2700038N03 (LOC402682), mRNA.	ILMN_1771601	NM_001015072.1
1287	NRBP1	791.119	678.941	0.858204	745.783	796.036	1.06738	1.24374	1219.83	918.137	0.752674	974.373	1392.79	1.42942	1.89913	1.57143	Homo sapiens nuclear receptor binding protein 1 (NRBP1), mRNA.	ILMN_1670096	NM_013392.2
1288	RAB27A	294.255	252.597	0.858429	281.215	357.825	1.27242	1.48227	220.042	200.337	0.910445	180.978	273.552	1.51152	1.66019	1.57123	Homo sapiens RAB27A, member RAS oncogene family (RAB27A), transcript variant 2, mRNA.	ILMN_1681461	NM_004580.3
1289	ABHD12	498.797	751.224	1.50607	613.168	1182.04	1.92776	1.27999	545.171	937.239	1.71916	570.723	1827.32	3.20175	1.86239	1.57119	Homo sapiens abhydrolase domain containing 12 (ABHD12), transcript variant 1, mRNA.	ILMN_2318685	NM_001042472.1
1290	DHRSX	347.548	314.343	0.90446	312.931	326.969	1.04486	1.15523	263.245	298.043	1.13219	241.29	542.754	2.24938	1.98676	1.57099	Homo sapiens dehydrogenase/reductase (SDR family) X-linked (DHRSX), mRNA.	ILMN_1704139	NM_145177.1
1291	SFMBT1	1024.18	878.95	0.858199	964.514	1285.23	1.33252	1.55269	1096.82	732.176	0.667545	1009.76	1071.15	1.0608	1.58911	1.5709	Homo sapiens Scm-like with four mbt domains 1 (SFMBT1), transcript variant 2, mRNA.	ILMN_1741585	NM_001005158.1
1292	FBXL7	312.266	230.793	0.739093	324.217	285.199	0.879654	1.19018	241.432	246.229	1.01987	266.494	530.263	1.98977	1.95101	1.5706	Homo sapiens F-box and leucine-rich repeat protein 7 (FBXL7), mRNA.	ILMN_1705035	NM_012304.3
1293	PARP12	376.708	316.299	0.839641	320.915	427.678	1.33269	1.58721	265.485	245.986	0.926555	299.148	430.676	1.43967	1.55379	1.5705	Homo sapiens poly (ADP-ribose) polymerase family, member 12 (PARP12), mRNA.	ILMN_1718558	NM_022750.2
1294	APP	591.851	787.58	1.33071	377.98	603.701	1.59718	1.20025	1079.48	686.543	0.635994	971.059	1198.43	1.23414	1.94049	1.57037	Homo sapiens amyloid beta (A4) precursor protein (peptidase nexin-II, Alzheimer disease) (APP), transcript variant 3, mRNA.	ILMN_2404065	NM_201414.1
1295	OPN1MW	306.801	245.413	0.79991	263.965	312.707	1.18465	1.48098	179.223	164.685	0.918882	175.045	266.753	1.52391	1.65844	1.56971	Homo sapiens opsin 1 (cone pigments), medium-wave-sensitive (color blindness, deutan) (OPN1MW), mRNA.	ILMN_2199843	NM_000513.1
1296	PDIA2	275.979	309.733	1.12231	316.485	291.412	0.920776	0.820432	189.898	196.323	1.03384	220.376	528.264	2.3971	2.31864	1.56954	Homo sapiens protein disulfide isomerase family A, member 2 (PDIA2), mRNA.	ILMN_1804444	NM_006849.1
1297	HRAS	398.255	518.467	1.30185	346.216	729.58	2.1073	1.6187	347.243	396.428	1.14164	246.572	427.462	1.73362	1.51853	1.56862	Homo sapiens v-Ha-ras Harvey rat sarcoma viral oncogene homolog (HRAS), transcript variant 2, mRNA.	ILMN_1699798	NM_176795.2
1298	ATP1A1	1451.37	3099.1	2.13529	1332.56	4191.09	3.14514	1.47293	1293.66	2632.55	2.03496	1560.41	5284.49	3.3866	1.66421	1.56857	Homo sapiens ATPase, Na+/K+ transporting, alpha 1 polypeptide (ATP1A1), transcript variant 1, mRNA.	ILMN_1731783	NM_000701.6
1299	ETFB	248.791	245.089	0.985118	239.181	288.669	1.20691	1.22514	17658.9	6075.75	0.344062	16946	11144.5	0.657644	1.91141	1.56827	Homo sapiens electron-transfer-flavoprotein, beta polypeptide (ETFB), transcript variant 2, mRNA.	ILMN_1684758	NM_001014763.1
1300	PPP2R5D	786.755	436.908	0.555329	861.316	707.394	0.821294	1.47893	2679.55	2031.76	0.758245	3115.02	3915.16	1.25686	1.6576	1.56826	Homo sapiens protein phosphatase 2, regulatory subunit B', delta isoform (PPP2R5D), transcript variant 3, mRNA.	ILMN_2359887	NM_006245.2
1301	LOC284361	318.001	328.73	1.03374	252.06	494.107	1.96027	1.8963	204.77	169.614	0.828318	189.68	194.849	1.02725	1.24016	1.56823	Homo sapiens hypothetical protein LOC284361 (LOC284361), transcript variant 1, mRNA.	ILMN_1786707	NM_175063.3
1302	GAS2L2	354.095	319.757	0.903024	351.971	402.052	1.14229	1.26496	344.348	326.923	0.949399	265.132	470.969	1.77636	1.87103	1.56799	Homo sapiens growth arrest-specific 2 like 2 (GAS2L2), mRNA.	ILMN_2045576	NM_139285.2
1303	LRRC45	501.676	529.981	1.05642	591.588	1094.76	1.85054	1.75171	1380.88	1584.49	1.14745	1600.1	2541.05	1.58806	1.38399	1.56785	Homo sapiens leucine rich repeat containing 45 (LRRC45), mRNA.	ILMN_1754827	NM_144999.2
1304	C1ORF78	388.689	493.122	1.26868	453.874	1001.34	2.2062	1.73897	316.281	751.075	2.37471	388.948	1290.05	3.31675	1.3967	1.56784	Homo sapiens chromosome 1 open reading frame 78 (C1orf78), mRNA.	ILMN_1769092	NM_018166.1
1305	LRRC8B	326.669	303.322	0.928531	337.356	310.722	0.92105	0.991943	249.683	241.81	0.96847	237.364	492.652	2.07552	2.14309	1.56752	Homo sapiens leucine rich repeat containing 8 family, member B (LRRC8B), mRNA.	ILMN_1712128	NM_015350.1
1306	ZNF174	631.225	337.712	0.535012	547.779	532.326	0.971791	1.81639	629.17	353.814	0.56235	529.787	392.73	0.741298	1.31821	1.5673	Homo sapiens zinc finger protein 174 (ZNF174), transcript variant 2, mRNA.	ILMN_1719202	NM_001032292.1
1307	SLC6A3	336.415	295.745	0.879108	283.035	281.133	0.993278	1.12987	217.732	230.153	1.05704	179.861	381.031	2.11847	2.00415	1.56701	Homo sapiens solute carrier family 6 (neurotransmitter transporter, dopamine), member 3 (SLC6A3), mRNA.	ILMN_2105797	NM_001044.2
1308	RTN2	302.394	294.777	0.974811	291.777	281.863	0.966022	0.990984	1213.1	2065.72	1.70285	1167.95	4262.1	3.64923	2.14301	1.567	Homo sapiens reticulon 2 (RTN2), transcript variant 4, mRNA.	ILMN_2373377	NM_206902.1
1309	AKNA	510.217	329.13	0.645078	421.058	443.638	1.05363	1.63333	431.802	236.361	0.547382	340.376	279.492	0.821126	1.50009	1.56671	Homo sapiens AT-hook transcription factor (AKNA), mRNA.	ILMN_1770673	NM_030767.2
1310	ZMAT2	5514.16	2237.35	0.405746	5548.91	3139.3	0.565751	1.39435	7339.58	2729.66	0.371909	6048.64	3910.77	0.646554	1.73847	1.56641	Homo sapiens zinc finger, matrin type 2 (ZMAT2), mRNA.	ILMN_1745343	NM_144723.1
1311	C9ORF23	996.05	1049.03	1.05319	885.536	1204.77	1.36049	1.29178	1417.16	897.762	0.633493	1092.72	1273.51	1.16544	1.83971	1.56575	Homo sapiens chromosome 9 open reading frame 23 (C9orf23), transcript variant 1, mRNA.	ILMN_2391345	NM_148178.1
1312	RPUSD3	7261.66	5595.8	0.770596	5715.86	5495.35	0.961422	1.24763	8587.7	6068.72	0.706675	7178.01	9554.07	1.33102	1.88349	1.56556	Homo sapiens RNA pseudouridylate synthase domain containing 3 (RPUSD3), mRNA.	ILMN_1795383	NM_173659.2
1313	BRUNOL5	338.604	280.722	0.829055	306.401	387.907	1.26601	1.52705	196.429	190.635	0.970504	207.465	322.813	1.55599	1.60328	1.56517	Homo sapiens bruno-like 5, RNA binding protein (Drosophila) (BRUNOL5), mRNA.	ILMN_1672871	NM_021938.3
1314	ADAM21	352.238	340.187	0.965786	329.343	329.981	1.00194	1.03743	243.627	263.796	1.08279	277.423	628.466	2.26537	2.09217	1.5648	Homo sapiens ADAM metallopeptidase domain 21 (ADAM21), mRNA.	ILMN_1812112	NM_003813.2
1315	NEK3	668.9	558.556	0.835037	677.953	892.658	1.3167	1.57681	218.547	209.329	0.957823	211.466	314.424	1.48688	1.55235	1.56458	Homo sapiens NIMA (never in mitosis gene a)-related kinase 3 (NEK3), transcript variant 1, mRNA.	ILMN_1695020	NM_152720.1
1316	USP2	283.203	266.41	0.940704	246.095	288.757	1.17336	1.24732	315.334	287.577	0.911976	332.49	570.384	1.71549	1.88107	1.5642	Homo sapiens ubiquitin specific peptidase 2 (USP2), transcript variant 2, mRNA.	ILMN_1705627	NM_171997.1
1317	UCK2	4419.09	3817.24	0.863806	3171.77	3134.84	0.988358	1.14419	5010.84	3840.59	0.766456	3788.82	5760.08	1.52028	1.98352	1.56386	Homo sapiens uridine-cytidine kinase 2 (UCK2), mRNA.	ILMN_1768662	NM_012474.3
1318	SLC22A7	305.339	279.562	0.915579	290.525	312.942	1.07716	1.17648	205.364	141.415	0.688606	158.258	212.638	1.34361	1.95121	1.56385	Homo sapiens solute carrier family 22 (organic anion transporter), member 7 (SLC22A7), transcript variant 2, mRNA.	ILMN_2353117	NM_006672.2
1319	PADI4	257.217	283.905	1.10376	265.481	263.987	0.994375	0.900902	180.707	177.806	0.983944	193.914	424.863	2.19099	2.22674	1.56382	Homo sapiens peptidyl arginine deiminase, type IV (PADI4), mRNA.	ILMN_1807529	NM_012387.1
1320	PRKAG1	2011.12	1498.76	0.745236	1782.56	1843.7	1.0343	1.38788	2941.2	965.12	0.328138	2560.68	1461.39	0.570705	1.73922	1.56355	Homo sapiens protein kinase, AMP-activated, gamma 1 non-catalytic subunit (PRKAG1), transcript variant 1, mRNA.	ILMN_1751984	NM_212461.1
1321	MYL6	51128.3	39865.8	0.779722	51576.9	63589.4	1.2329	1.58121	62297.4	49619.4	0.796493	56454.7	69503.6	1.23114	1.5457	1.56346	Homo sapiens myosin, light polypeptide 6, alkali, smooth muscle and non-muscle (MYL6), transcript variant 1, mRNA.	ILMN_1809013	NM_021019.3
1322	RPL13A	17502.7	24417.2	1.39505	14224.6	30374.2	2.13533	1.53064	23144	21060.9	0.909995	18425.1	26751.4	1.4519	1.5955	1.56307	Homo sapiens ribosomal protein L13a (RPL13A), mRNA.	ILMN_1713369	NM_012423.2
1323	GNB5	312.526	301.62	0.965102	279.832	344.801	1.23217	1.27673	205.755	218.579	1.06233	196.531	385.954	1.96383	1.84861	1.56267	Homo sapiens guanine nucleotide binding protein (G protein), beta 5 (GNB5), transcript variant 2, mRNA.	ILMN_1712348	NM_006578.3
1324	GPATCH4	615.833	287.619	0.46704	462.313	298.287	0.645206	1.38148	1496.46	801.59	0.535658	1110.07	1036.67	0.933879	1.74342	1.56245	Homo sapiens G patch domain containing 4 (GPATCH4), transcript variant 2, mRNA.	ILMN_2281069	NM_182679.1
1325	AHSA1	7037.95	2636.32	0.374585	7214.8	3918.98	0.543187	1.4501	12378.8	4066.76	0.328526	10699.6	5886.09	0.550123	1.67452	1.56231	Homo sapiens AHA1, activator of heat shock 90kDa protein ATPase homolog 1 (yeast) (AHSA1), mRNA.	ILMN_1703617	NM_012111.1
1326	RAB41	323.496	351.759	1.08737	299.181	270.584	0.904415	0.831749	218.203	189.764	0.869667	181.786	362.485	1.99402	2.29285	1.5623	Homo sapiens RAB41, member RAS homolog family (RAB41), mRNA.	ILMN_1725649	NM_001032726.1
1327	CPVL	1535.64	1981.61	1.29041	1476.4	2418.03	1.63779	1.26919	1098.04	1258.99	1.14658	982.787	2089.1	2.12569	1.85394	1.56157	Homo sapiens carboxypeptidase, vitellogenic-like (CPVL), transcript variant 1, mRNA.	ILMN_2400759	NM_031311.3
1328	RBM4	9679.92	7112.03	0.73472	8239.53	8239.53	1	1.36106	1808.43	669.283	0.37009	2057.06	1341.27	0.652033	1.76182	1.56144	Homo sapiens RNA binding motif protein 4 (RBM4), mRNA.	ILMN_1709042	XM_945490.1
1329	PIGW	409.985	446.81	1.08982	342.129	467.563	1.36663	1.25399	376.465	420.338	1.11654	274.988	573.754	2.08647	1.86869	1.56134	Homo sapiens phosphatidylinositol glycan anchor biosynthesis, class W (PIGW), mRNA.	ILMN_2178186	NM_178517.3
1330	STARD7	9244.56	9906.74	1.07163	8102.78	10498.2	1.29563	1.20903	824.937	247.717	0.300286	735.315	422.443	0.574506	1.91319	1.56111	Homo sapiens START domain containing 7 (STARD7), transcript variant 2, mRNA.	ILMN_2367782	NM_020151.2
1331	LHPP	1934.47	918.763	0.474943	1475.74	856.692	0.580516	1.22229	2702.38	712.608	0.263697	2664.92	1334.8	0.500878	1.89945	1.56087	Homo sapiens phospholysine phosphohistidine inorganic pyrophosphate phosphatase (LHPP), mRNA.	ILMN_1752199	NM_022126.2
1332	FLJ41131	1884.97	1028.78	0.545778	2387.07	1445.52	0.605565	1.10954	2621.9	1067.5	0.407149	2668.67	2183.67	0.818263	2.00974	1.55964	Homo sapiens FLJ41131 protein (FLJ41131), mRNA.	ILMN_1729546	NM_198476.1
1333	TDO2	268.586	259.37	0.965687	275.078	322.89	1.17381	1.21552	174.692	208.261	1.19216	152.724	346.598	2.26944	1.90363	1.55958	Homo sapiens tryptophan 2,3-dioxygenase (TDO2), mRNA.	ILMN_2172091	NM_005651.1
1334	IGFBP1	335.726	336.572	1.00252	431.786	513.869	1.1901	1.18711	272.792	268.656	0.984838	257.433	489.702	1.90225	1.93154	1.55932	Homo sapiens insulin-like growth factor binding protein 1 (IGFBP1), transcript variant 2, mRNA.	ILMN_2387385	NM_001013029.1
1335	FLJ11286	263.261	238.097	0.904416	245.413	340.502	1.38746	1.5341	200.224	172.352	0.860796	197.335	269.139	1.36387	1.58443	1.55926	Homo sapiens hypothetical protein FLJ11286 (FLJ11286), mRNA.	ILMN_1750400	NM_018381.1
1336	GPT	384.802	349.021	0.907014	296.422	574.28	1.93737	2.13599	262.274	369.671	1.40948	350.833	485.383	1.38352	0.981577	1.55878	Homo sapiens glutamic-pyruvate transaminase (alanine aminotransferase) (GPT), mRNA.	ILMN_1795257	NM_005309.1
1337	ZNF233	307.667	294.143	0.956042	268.473	293.704	1.09398	1.14428	201.638	249.718	1.23845	232.438	567.712	2.44243	1.97217	1.55822	Homo sapiens zinc finger protein 233 (ZNF233), mRNA.	ILMN_1711357	NM_181756.1
1338	LRIG1	942.195	831.173	0.882167	657.82	983.124	1.49452	1.69415	927.1	969.662	1.04591	853.183	1268.95	1.48731	1.42203	1.55809	Homo sapiens leucine-rich repeats and immunoglobulin-like domains 1 (LRIG1), mRNA.	ILMN_2128795	NM_015541.2
1339	RPRC1	16196.7	5611.3	0.346447	14182.9	7053.14	0.4973	1.43543	23974	6351.61	0.264937	18961	8441.74	0.445217	1.68046	1.55795	Homo sapiens arginine/proline rich coiled-coil 1 (RPRC1), mRNA.	ILMN_1777906	NM_018067.2
1340	WDR78	289.756	307.177	1.06012	270.119	305.782	1.13203	1.06782	279.69	265.485	0.949211	255.784	496.816	1.94233	2.04625	1.55704	Homo sapiens WD repeat domain 78 (WDR78), transcript variant 2, mRNA.	ILMN_1679535	NM_207014.1
1341	KLHDC3	16240	16982.3	1.04571	13889.4	21476.5	1.54625	1.47866	24059.3	21835.2	0.907557	21177.3	31395.3	1.4825	1.6335	1.55608	Homo sapiens kelch domain containing 3 (KLHDC3), mRNA.	ILMN_1730940	NM_057161.2
1342	FLJ26850	476.91	369.802	0.775412	386.167	514.136	1.33138	1.717	385.462	315.706	0.819031	373.281	426.528	1.14264	1.39512	1.55606	Homo sapiens FLJ26850 protein (FLJ26850), mRNA.	ILMN_1732860	NM_001001687.1
1343	C20ORF117	511.282	446.512	0.873319	539.943	446.656	0.827228	0.947223	222.796	162.155	0.72782	169.368	266.779	1.57515	2.1642	1.55571	Homo sapiens chromosome 20 open reading frame 117 (C20orf117), transcript variant 2, mRNA.	ILMN_1693004	NM_199181.2
1344	LOC401052	527.147	586.28	1.11218	521.064	645.481	1.23877	1.11383	597.498	513.392	0.859237	495.044	849.648	1.71631	1.99748	1.55565	Homo sapiens hypothetical LOC401052 (LOC401052), mRNA.	ILMN_1791423	NM_001008737.1
1345	C14ORF142	1847.68	2679.63	1.45027	1577.89	2783.46	1.76405	1.21636	1851.34	3339.85	1.80402	1766.46	6037.94	3.41809	1.89471	1.55554	Homo sapiens chromosome 14 open reading frame 142 (C14orf142), mRNA.	ILMN_1685781	NM_032490.3
1346	LOC399744	419.885	445.341	1.06063	375.015	429.065	1.14413	1.07873	386.01	540.501	1.40023	322.093	915.984	2.84385	2.03099	1.55486	Homo sapiens hypothetical LOC399744 (LOC399744), mRNA.	ILMN_1724822	NM_001013665.1
1347	FLJ10357	326.802	302.167	0.92462	311.136	280.842	0.902635	0.976223	351.028	240.157	0.684154	259.591	378.812	1.45927	2.13295	1.55459	Homo sapiens hypothetical protein FLJ10357 (FLJ10357), mRNA.	ILMN_1705743	NM_018071.3
1348	UGT2B10	247.648	287.012	1.15895	263.047	265.456	1.00916	0.87075	264.456	181.461	0.686167	173.633	266.663	1.53578	2.23821	1.55448	Homo sapiens UDP glucuronosyltransferase 2 family, polypeptide B10 (UGT2B10), mRNA.	ILMN_1742444	NM_001075.2
1349	FABP6	346.707	421.366	1.21534	318.827	375.683	1.17833	0.969547	230.251	245.208	1.06496	180.014	410.135	2.27835	2.13937	1.55446	Homo sapiens fatty acid binding protein 6, ileal (gastrotropin) (FABP6), mRNA.	ILMN_2392261	NM_001445.1
1350	ATP11C	321.805	240.736	0.748081	311.62	337.17	1.08199	1.44636	266.19	291.04	1.09336	303.793	551.782	1.81631	1.66122	1.55379	Homo sapiens ATPase, Class VI, type 11C (ATP11C), transcript variant 1, mRNA.	ILMN_1661428	NM_173694.3
1351	PRDM16	378.92	385.565	1.01754	338.001	552.284	1.63397	1.60581	168.662	159.082	0.943195	139.187	197.081	1.41594	1.50122	1.55351	Homo sapiens PR domain containing 16 (PRDM16), transcript variant 1, mRNA.	ILMN_2343264	NM_022114.2
1352	LPHN1	953.973	957.531	1.00373	646.308	1329.06	2.05639	2.04875	273.849	260.786	0.952301	312.424	314.781	1.00754	1.05801	1.55338	Homo sapiens latrophilin 1 (LPHN1), transcript variant 2, mRNA.	ILMN_1813175	NM_014921.3
1353	KTI12	2028.34	1546.56	0.762473	1804.73	2161.69	1.19779	1.57093	2584.1	1693.51	0.655357	1958.75	1971.32	1.00642	1.53568	1.5533	Homo sapiens KTI12 homolog, chromatin associated (S. cerevisiae) (KTI12), mRNA.	ILMN_1703226	NM_138417.2
1354	AHNAK	339.669	341.738	1.00609	369.135	485.674	1.31571	1.30774	334.052	569.266	1.70413	375.006	1149.43	3.06511	1.79864	1.55319	Homo sapiens AHNAK nucleoprotein (AHNAK), transcript variant 2, mRNA.	ILMN_1752159	NM_001620.1
1355	KIFC1	1593.99	1117.19	0.700877	2270.45	3284.12	1.44646	2.06379	3870.58	1244.14	0.321434	4007.31	1342.8	0.335088	1.04248	1.55313	Homo sapiens kinesin family member C1 (KIFC1), mRNA.	ILMN_2222008	NM_002263.2
1356	LOC595101	399.683	431.574	1.07979	480.195	439.98	0.916253	0.848546	473.875	428.536	0.904323	469.474	958.399	2.04143	2.25741	1.55298	Homo sapiens PI-3-kinase-related kinase SMG-1 pseudogene (LOC595101) on chromosome 16.	ILMN_2200562	NR_002453.4
1357	ZNF703	314.445	312.796	0.994756	301.235	280.669	0.931726	0.936638	6138.8	4888.15	0.796271	4881.95	8431.69	1.72712	2.169	1.55282	Homo sapiens zinc finger protein 703 (ZNF703), mRNA.	ILMN_2415128	NM_025069.1
1358	KIN	292.555	341.329	1.16672	324.975	324.914	0.999812	0.856946	265.58	238.466	0.897908	222.145	448.507	2.01898	2.24854	1.55274	Homo sapiens KIN, antigenic determinant of recA protein homolog (mouse) (KIN), mRNA.	ILMN_1670298	NM_012311.2
1359	IL1RAPL2	304.348	352.778	1.15913	319.981	398.765	1.24622	1.07513	232.047	245.617	1.05848	300.213	644.845	2.14796	2.02928	1.55221	Homo sapiens interleukin 1 receptor accessory protein-like 2 (IL1RAPL2), mRNA.	ILMN_1767413	NM_017416.1
1360	LARS2	1084.45	638.937	0.589182	981.342	735.622	0.749609	1.27229	1150.13	799.541	0.695175	1139.97	1451.55	1.27332	1.83165	1.55197	Homo sapiens leucyl-tRNA synthetase 2, mitochondrial (LARS2), nuclear gene encoding mitochondrial protein, mRNA.	ILMN_1700168	NM_015340.3
1361	KLK15	336.793	274.29	0.814419	263.016	337.227	1.28215	1.57431	195.153	154.448	0.791423	152.423	184.351	1.20947	1.52822	1.55127	Homo sapiens kallikrein 15 (KLK15), transcript variant 1, mRNA.	ILMN_1729482	NM_023006.1
1362	ORC5L	855.17	627.972	0.734325	670.978	585.78	0.873025	1.18888	1217.19	542.699	0.445862	1205.9	1028.81	0.853145	1.91348	1.55118	Homo sapiens origin recognition complex, subunit 5-like (yeast) (ORC5L), transcript variant 1, mRNA.	ILMN_1688094	NM_002553.2
1363	FLJ20298	366.004	264.164	0.721752	298.798	288.801	0.966543	1.33916	290.75	263.557	0.906474	272.081	434.803	1.59806	1.76294	1.55105	Homo sapiens TBC1 domain family, member 8B (with GRAM domain) (TBC1D8B), transcript variant 2, mRNA.	ILMN_1805366	NM_198881.1
1364	CRNKL1	716.958	459.694	0.641173	639.687	506.774	0.792222	1.23558	653.8	581.511	0.889432	574.883	954.303	1.66	1.86636	1.55097	Homo sapiens Crn, crooked neck-like 1 (Drosophila) (CRNKL1), mRNA.	ILMN_1768640	NM_016652.3
1365	UBR1	383.988	291.123	0.758157	432.343	404.776	0.936238	1.23489	392.848	416.683	1.06067	401.042	793.79	1.97932	1.8661	1.55049	Homo sapiens ubiquitin protein ligase E3 component n-recognin 1 (UBR1), mRNA.	ILMN_1795964	NM_174916.1
1366	PLEKHA9	1023.05	657.044	0.642237	897.861	895.479	0.997348	1.55293	931.095	626.825	0.673212	803.232	836.992	1.04203	1.54785	1.55039	Homo sapiens pleckstrin homology domain containing, family A (phosphoinositide binding specific) member 9 (PLEKHA9), mRNA.	ILMN_1706610	NM_015899.1
1367	UPP1	3278.22	5985.02	1.82569	3486.85	7212.16	2.06839	1.13293	190.191	181.057	0.951972	198.246	371.349	1.87317	1.96767	1.5503	Homo sapiens uridine phosphorylase 1 (UPP1), transcript variant 2, mRNA.	ILMN_1798256	NM_003364.2
1368	ADC	443.603	404.776	0.912473	439.69	754.368	1.71568	1.88026	309.633	396.08	1.27919	294.565	459.447	1.55975	1.21933	1.54979	Homo sapiens arginine decarboxylase (ADC), mRNA.	ILMN_1659599	NM_052998.2
1369	LIPK	335.889	314.998	0.937804	346.26	299.623	0.865313	0.922702	229.428	196.653	0.857143	242.253	452.007	1.86585	2.17683	1.54976	Homo sapiens lipase, family member K (LIPK), mRNA.	ILMN_2204467	NM_001080518.1
1370	TLN1	1089.96	409.74	0.375924	961.697	459.241	0.477532	1.27029	1690.95	557.29	0.329572	1906.34	1148.48	0.60245	1.82798	1.54913	Homo sapiens talin 1 (TLN1), mRNA.	ILMN_1696643	NM_006289.2
1371	MAGOH	6633.87	2775.87	0.418439	5373.16	2765.91	0.514763	1.2302	7465.3	2727.32	0.365333	6505.39	4438.08	0.682215	1.86738	1.54879	Homo sapiens mago-nashi homolog, proliferation-associated (Drosophila) (MAGOH), mRNA.	ILMN_2215656	NM_002370.2
1372	TAX1BP1	8596.99	3466.46	0.403218	9319.94	4805.69	0.515635	1.2788	9056.64	4490.26	0.495798	9345.77	8418.25	0.900755	1.81678	1.54779	Homo sapiens Tax1 (human T-cell leukemia virus type I) binding protein 1 (TAX1BP1), mRNA.	ILMN_1793118	NM_001079864.1
1373	DCDC5	1500.11	2935.91	1.95713	1710.94	3506.44	2.04942	1.04716	2269.45	2535.87	1.11739	2121.96	4856.72	2.28879	2.04833	1.54774	Homo sapiens doublecortin domain containing 5 (DCDC5), mRNA.	ILMN_2209671	NM_198462.2
1374	TMEM121	315.511	540.777	1.71397	307.033	905.461	2.94907	1.72061	230.774	490.851	2.12697	262.678	768.101	2.92412	1.37478	1.54769	Homo sapiens transmembrane protein 121 (TMEM121), mRNA.	ILMN_1723145	NM_025268.2
1375	CKMT1A	2516.9	1632.72	0.648704	4453.17	2437.23	0.547302	0.843686	3832.6	1604.39	0.418617	3439.97	3241.07	0.942182	2.2507	1.54719	Homo sapiens creatine kinase, mitochondrial 1A (CKMT1A), nuclear gene encoding mitochondrial protein, mRNA.	ILMN_1732066	NM_001015001.1
1376	TRAK1	660.368	499.303	0.756098	507.659	551.569	1.0865	1.43698	565.236	283.405	0.501392	523.981	435.399	0.830945	1.65728	1.54713	Homo sapiens trafficking protein, kinesin binding 1 (TRAK1), transcript variant 1, mRNA.	ILMN_2399174	NM_014965.2
1377	DLEC1	405.351	373.563	0.921578	305.566	440.035	1.44007	1.56261	181.931	141.244	0.776362	167.981	199.54	1.18787	1.53005	1.54633	Homo sapiens deleted in lung and esophageal cancer 1 (DLEC1), transcript variant DLEC1-N1, mRNA.	ILMN_1690278	NM_005106.2
1378	RCOR2	761.596	451.064	0.592261	749.56	723.883	0.965744	1.63061	1190.8	558.058	0.468642	1132.14	775.61	0.68508	1.46184	1.54622	Homo sapiens REST corepressor 2 (RCOR2), mRNA.	ILMN_1791366	NM_173587.2
1379	ATP13A1	776.49	614.365	0.791207	782.877	818.18	1.04509	1.32089	1321.52	899.144	0.680387	1244.59	1499.82	1.20507	1.77116	1.54602	Homo sapiens ATPase type 13A1 (ATP13A1), mRNA.	ILMN_2134224	NM_020410.1
1380	RGMB	528.505	527.319	0.997757	385.094	436.14	1.13255	1.1351	247.503	232.883	0.940932	221.078	406.921	1.84062	1.95617	1.54564	Homo sapiens RGM domain family, member B (RGMB), transcript variant 2, mRNA.	ILMN_1710479	NM_173670.2
1381	IDH2	1397.19	1960.46	1.40315	1123.79	1828.17	1.62679	1.15938	1626.08	1436.92	0.883675	1508.59	2575.01	1.7069	1.93159	1.54549	Homo sapiens isocitrate dehydrogenase 2 (NADP+), mitochondrial (IDH2), mRNA.	ILMN_1751753	NM_002168.2
1382	XPC	2062.54	1038.13	0.503326	2095.18	1366.29	0.65211	1.2956	2508.5	935.39	0.372888	2176.09	1455.54	0.668876	1.79377	1.54469	Homo sapiens xeroderma pigmentosum, complementation group C (XPC), mRNA.	ILMN_1790807	NM_004628.3
1383	UQCRC1	5611.3	2594.62	0.462392	5588.93	3069.19	0.549154	1.18764	7113.01	3216.88	0.452253	6560.67	5642.35	0.860027	1.90165	1.54464	Homo sapiens ubiquinol-cytochrome c reductase core protein I (UQCRC1), mRNA.	ILMN_1671191	NM_003365.2
1384	CES4	323.247	316.473	0.979044	280.938	285.977	1.01793	1.03972	220.51	284.614	1.29071	208.353	550.935	2.64424	2.04868	1.5442	Homo sapiens carboxylesterase 4-like (CES4) on chromosome 16.	ILMN_2150095	NR_003276.1
1385	OR10AG1	279.656	277.125	0.990952	316.888	300.246	0.947484	0.956135	207.338	180.49	0.870509	185.84	344.841	1.85558	2.13161	1.54387	Homo sapiens olfactory receptor, family 10, subfamily AG, member 1 (OR10AG1), mRNA.	ILMN_1695533	NM_001005491.1
1386	HIST1H3H	622.478	467.603	0.751196	518.788	460.609	0.887855	1.18192	448.103	318.368	0.710481	444.246	601.349	1.35364	1.90525	1.54358	Homo sapiens histone cluster 1, H3h (HIST1H3H), mRNA.	ILMN_1749368	NM_003536.2
1387	ETV4	305.803	273.964	0.895886	392.622	604.575	1.53984	1.71879	279.427	167.131	0.598118	263.054	215.164	0.817945	1.36753	1.54316	Homo sapiens ets variant gene 4 (E1A enhancer binding protein, E1AF) (ETV4), mRNA.	ILMN_2341661	NM_001986.1
1388	CLUAP1	924.862	575.114	0.621837	732.625	445.993	0.608761	0.978971	821.487	250.673	0.305145	760.878	489.264	0.643025	2.10728	1.54312	Homo sapiens clusterin associated protein 1 (CLUAP1), transcript variant 1, mRNA.	ILMN_1774974	NM_015041.1
1389	AQP12A	318.413	293.013	0.920231	305.278	328.288	1.07537	1.16859	227.792	216.404	0.950006	228.279	415.754	1.82125	1.9171	1.54284	Homo sapiens aquaporin 12A (AQP12A), mRNA.	ILMN_1757036	NM_198998.1
1390	CYFIP2	1148.4	478.512	0.416678	1121.52	880.446	0.785046	1.88406	14939.3	6296.14	0.421447	14427.5	7305.57	0.506362	1.20148	1.54277	Homo sapiens cytoplasmic FMR1 interacting protein 2 (CYFIP2), transcript variant 1, mRNA.	ILMN_2354478	NM_001037333.1
1391	UNC45A	508.357	286.818	0.564206	475.916	356.223	0.7485	1.32664	191.318	177.99	0.930335	192.882	315.603	1.63625	1.75877	1.54271	Homo sapiens unc-45 homolog A (C. elegans) (UNC45A), transcript variant 1, mRNA.	ILMN_1709860	NM_001039675.1
1392	GPR83	318.113	305.083	0.95904	331.97	453.179	1.36512	1.42342	233.128	253.84	1.08884	250.34	452.783	1.80867	1.66109	1.54226	Homo sapiens G protein-coupled receptor 83 (GPR83), mRNA.	ILMN_2174341	NM_016540.2
1393	CSF2	283.597	252.912	0.891802	282.27	299.551	1.06122	1.18997	186.441	203.492	1.09145	180.069	372.282	2.06744	1.8942	1.54209	Homo sapiens colony stimulating factor 2 (granulocyte-macrophage) (CSF2), mRNA.	ILMN_1661861	NM_000758.2
1394	PVRL2	387.535	424.248	1.09473	422.535	686.154	1.6239	1.48337	243.912	161.678	0.662853	208.057	220.747	1.06099	1.60064	1.54201	Homo sapiens poliovirus receptor-related 2 (herpesvirus entry mediator B) (PVRL2), transcript variant delta, mRNA.	ILMN_2337336	NM_002856.1
1395	MAPRE3	1064.73	709.594	0.666456	1106.51	1021.21	0.922913	1.38481	1291.81	725.72	0.561787	1047.47	999.004	0.953727	1.69767	1.54124	Homo sapiens microtubule-associated protein, RP/EB family, member 3 (MAPRE3), mRNA.	ILMN_1734290	NM_012326.2
1396	ABLIM2	333.997	342.964	1.02685	342.715	317.306	0.92586	0.901652	288.839	303.128	1.04947	274.651	628.507	2.28838	2.18051	1.54108	Homo sapiens actin binding LIM protein family, member 2 (ABLIM2), mRNA.	ILMN_1758825	NM_032432.2
1397	SF3A1	1441.92	849.977	0.589475	1050.68	742.555	0.706739	1.19893	246.034	264.997	1.07707	226.962	460.294	2.02807	1.88294	1.54094	Homo sapiens splicing factor 3a, subunit 1, 120kDa (SF3A1), transcript variant 2, mRNA.	ILMN_1697286	NM_005877.4
1398	LOC400924	489.679	391.206	0.798903	461	306.518	0.664897	0.832262	334.022	266.619	0.798209	375.938	675	1.79551	2.24943	1.54084	Homo sapiens hypothetical gene supported by AK056895 (LOC400924), mRNA.	ILMN_1803925	NM_001013676.1
1399	PRSS15	4640.52	2605.26	0.561416	3457.08	2572.43	0.744104	1.32541	5944.01	2926.75	0.492387	4699.76	4062.89	0.86449	1.75571	1.54056	Homo sapiens lon peptidase 1, mitochondrial (LONP1), nuclear gene encoding mitochondrial protein, mRNA.	ILMN_1766125	NM_004793.2
1400	TCEAL3	11493.7	9472.1	0.824113	12808.9	12504.6	0.976239	1.18459	14957.2	8568.03	0.572834	13133.5	14261.3	1.08587	1.89562	1.54011	Homo sapiens transcription elongation factor A (SII)-like 3 (TCEAL3), transcript variant 1, mRNA.	ILMN_1734190	NM_001006933.1
1401	SLA2	309.99	298.436	0.962726	285.797	345.33	1.2083	1.25509	288.124	177.049	0.614488	232.387	260.476	1.12087	1.82408	1.53958	Homo sapiens Src-like-adaptor 2 (SLA2), transcript variant 2, mRNA.	ILMN_1673357	NM_032214.2
1402	ILF3	582.669	284.686	0.488589	542.416	526.123	0.969963	1.98523	3946.99	3631.45	0.920056	3576.93	3599	1.00617	1.0936	1.53941	Homo sapiens interleukin enhancer binding factor 3, 90kDa (ILF3), transcript variant 3, mRNA.	ILMN_1789018	NM_012218.2
1403	CPN2	341.786	364.631	1.06684	337.516	349.021	1.03409	0.969301	180.571	162.439	0.899586	201.497	382.347	1.89753	2.10934	1.53932	PREDICTED: Homo sapiens carboxypeptidase N, polypeptide 2, 83kD (CPN2), mRNA.	ILMN_1781013	XM_942072.1
1404	SLPI	297.618	298.023	1.00136	262.794	260.916	0.992853	0.991503	194.255	202.819	1.04409	150.404	327.75	2.17914	2.08712	1.53931	Homo sapiens secretory leukocyte peptidase inhibitor (SLPI), mRNA.	ILMN_2114720	NM_003064.2
1405	PDE11A	292.014	262.998	0.900635	284.57	313.013	1.09995	1.22131	225.759	195.967	0.868037	216.662	349.304	1.61221	1.8573	1.53931	Homo sapiens phosphodiesterase 11A (PDE11A), transcript variant 4, mRNA.	ILMN_2278246	NM_001077358.1
1406	ACRV1	299.238	328.279	1.09705	280.299	343.651	1.22602	1.11756	200.642	199.748	0.995546	267.172	521.474	1.95183	1.96057	1.53906	Homo sapiens acrosomal vesicle protein 1 (ACRV1), transcript variant 5, mRNA.	ILMN_2320277	NM_001612.4
1407	RFXANK	858.253	429.021	0.499877	795.27	609.007	0.765786	1.53195	3450.73	1045.41	0.302954	3510.14	1644.08	0.468379	1.54604	1.539	Homo sapiens regulatory factor X-associated ankyrin-containing protein (RFXANK), transcript variant 1, mRNA.	ILMN_1804113	NM_134440.1
1408	SCDR10	495.083	819.876	1.65604	490.305	981.813	2.00246	1.20918	374.123	615.615	1.64549	374.746	1152.36	3.07505	1.86878	1.53898	Homo sapiens hydroxysteroid (11-beta) dehydrogenase 1-like (HSD11B1L), transcript variant e, mRNA.	ILMN_1708987	NM_198533.1
1409	PSG6	297.296	275.047	0.925163	281.852	303.003	1.07504	1.162	189.506	224.015	1.1821	218.359	494.529	2.26475	1.91587	1.53894	Homo sapiens pregnancy specific beta-1-glycoprotein 6 (PSG6), transcript variant 1, mRNA.	ILMN_1763018	NM_002782.3
1410	TETRAN	2620.73	3515.16	1.34129	2557.84	5254.65	2.05433	1.53161	3882.59	5325.28	1.37158	3496.67	7415.82	2.12082	1.54626	1.53894	Homo sapiens tetracycline transporter-like protein (TETRAN), mRNA.	ILMN_1674874	NM_001120.2
1411	TRIM36	321.616	285.503	0.887713	358.461	431.479	1.2037	1.35596	252.117	289.421	1.14796	238.023	470.461	1.97653	1.72178	1.53887	Homo sapiens tripartite motif-containing 36 (TRIM36), transcript variant 3, mRNA.	ILMN_1668453	NM_018700.3
1412	ZC3HAV1	611.196	324.914	0.531604	547.288	401.322	0.733293	1.3794	479.502	196.46	0.409716	483.589	336.405	0.695644	1.69787	1.53863	Homo sapiens zinc finger CCCH-type, antiviral 1 (ZC3HAV1), transcript variant 2, mRNA.	ILMN_1724837	NM_024625.3
1413	HDAC10	295.748	279.173	0.943953	313.023	329.967	1.05413	1.11672	226.871	255.539	1.12636	245.191	541.425	2.20818	1.96046	1.53859	Homo sapiens histone deacetylase 10 (HDAC10), mRNA.	ILMN_2102787	NM_032019.4
1414	LOC439985	251.455	290.478	1.15519	266.387	315.623	1.18483	1.02566	213.205	185.017	0.867789	189.898	337.999	1.7799	2.05108	1.53837	Homo sapiens hypothetical gene supported by AK125693 (LOC439985), mRNA.	ILMN_2139740	NM_001013696.1
1415	DGAT2L3	263.555	306.324	1.16228	305.382	406.548	1.33128	1.1454	220.887	190.06	0.860436	193.363	321.32	1.66174	1.93128	1.53834	Homo sapiens diacylglycerol O-acyltransferase 2-like 3 (DGAT2L3), mRNA.	ILMN_1668162	NM_001013579.1
1416	IL21R	314.399	254.191	0.808498	267.489	270.937	1.01289	1.2528	284.2	262.876	0.92497	261.205	440.644	1.68697	1.82381	1.53831	Homo sapiens interleukin 21 receptor (IL21R), transcript variant 1, mRNA.	ILMN_1722209	NM_181078.1
1417	HDAC7A	345.575	278.624	0.806261	272.321	318.675	1.17022	1.45142	387.538	308.312	0.795568	276.249	357.132	1.29279	1.62499	1.53821	Homo sapiens histone deacetylase 7A (HDAC7A), transcript variant 1, mRNA.	ILMN_1794485	NM_015401.1
1418	FTHL8	334.144	326.078	0.975862	309.98	323.046	1.04215	1.06793	210.415	243.58	1.15762	228.286	530.701	2.32472	2.0082	1.53806	Homo sapiens ferritin, heavy polypeptide-like 8 (FTHL8) on chromosome X.	ILMN_2233401	NR_002203.1
1419	SBF2	688.897	305.199	0.443026	522.242	416.152	0.796857	1.79867	575.579	398.404	0.692179	542.626	479.79	0.884201	1.27742	1.53804	Homo sapiens SET binding factor 2 (SBF2), mRNA.	ILMN_2123665	NM_030962.2
1420	MGC33486	290.363	284.765	0.980721	303.248	296.572	0.977984	0.997209	218.778	265.432	1.21325	234.88	592.383	2.52207	2.07877	1.53799	PREDICTED: Homo sapiens hypothetical protein MGC33486 (MGC33486), mRNA.	ILMN_1710553	XM_938846.1
1421	SMOX	389.889	337.786	0.866364	360.986	555.124	1.5378	1.775	213.856	306.202	1.43182	239.639	446.383	1.86273	1.30096	1.53798	Homo sapiens spermine oxidase (SMOX), transcript variant 2, mRNA.	ILMN_2367258	NM_019025.2
1422	MGC13114	731.941	1008.3	1.37757	819.218	1507.12	1.8397	1.33547	880.194	1855.9	2.10851	959.402	3519.68	3.66862	1.73991	1.53769	Homo sapiens chromosome 16 open reading frame 13 (C16orf13), transcript variant 3, mRNA.	ILMN_2369826	NM_032366.2
1423	DYNC1LI1	498.631	389.404	0.780946	507.093	334.144	0.658939	0.84377	679.374	464.056	0.683065	627.71	956.778	1.52424	2.23147	1.53762	Homo sapiens dynein, cytoplasmic 1, light intermediate chain 1 (DYNC1LI1), mRNA.	ILMN_1703844	NM_016141.1
1424	CABP2	284.083	275.391	0.969405	296.624	334.382	1.12729	1.16287	225.274	192.687	0.855343	224.479	367.139	1.63551	1.91211	1.53749	Homo sapiens calcium binding protein 2 (CABP2), transcript variant 2, mRNA.	ILMN_2398815	NM_031204.2
1425	RBAF600	1528.99	1184.46	0.774668	1223.5	1358.17	1.11007	1.43296	1908.56	1353.48	0.709165	1927.8	2244.72	1.16439	1.64192	1.53744	Homo sapiens retinoblastoma-associated factor 600 (RBAF600), mRNA.	ILMN_1699226	NM_020765.1
1426	NFE2L1	1003.63	994.698	0.991104	1065.31	1268.75	1.19096	1.20165	1092.89	1154.81	1.05666	851.422	1685.24	1.97933	1.8732	1.53743	Homo sapiens nuclear factor (erythroid-derived 2)-like 1 (NFE2L1), mRNA.	ILMN_1739450	NM_003204.1
1427	FBXO31	1769.96	1760.06	0.994406	1583.81	2110.41	1.33248	1.33998	2427.54	2066.97	0.851467	1983.61	2929.51	1.47685	1.73448	1.53723	Homo sapiens F-box protein 31 (FBXO31), mRNA.	ILMN_1771139	NM_024735.2
1428	NSF	656.445	385.586	0.587385	625.707	385.313	0.615804	1.04838	759.364	253.332	0.33361	639.697	432.263	0.67573	2.02551	1.53694	Homo sapiens N-ethylmaleimide-sensitive factor (NSF), mRNA.	ILMN_2251784	NM_006178.1
1429	HNMT	324.964	291.358	0.896585	321.833	395.265	1.22817	1.36983	251.578	244.075	0.970176	204.716	338.362	1.65283	1.70364	1.53674	Homo sapiens histamine N-methyltransferase (HNMT), transcript variant 2, mRNA.	ILMN_1790881	NM_001024074.1
1430	MUC4	285.23	279.069	0.978402	309.763	392.954	1.26856	1.29657	258.645	238.186	0.920897	273.511	447.5	1.63613	1.77667	1.53662	Homo sapiens mucin 4, cell surface associated (MUC4), transcript variant 1, mRNA.	ILMN_2321153	NM_018406.3
1431	CHN2	751.793	511.054	0.679779	717.115	648.318	0.904064	1.32994	522.773	330.759	0.6327	480.474	529.911	1.10289	1.74315	1.53654	Homo sapiens chimerin (chimaerin) 2 (CHN2), mRNA.	ILMN_1774110	NM_004067.1
1432	MGC15416	1935.93	3769.82	1.94729	1686.95	3815.04	2.2615	1.16135	2643.41	3928.39	1.48611	2430.79	6905.49	2.84084	1.9116	1.53648	Homo sapiens chromosome 16 open reading frame 14 (C16orf14), mRNA.	ILMN_1730523	NM_138418.2
1433	LOC643853	346.877	342.638	0.98778	396.512	451.591	1.13891	1.153	231.681	249.978	1.07898	222.653	461.179	2.0713	1.91968	1.53634	PREDICTED: Homo sapiens similar to F40B5.2b, transcript variant 1 (LOC643853), mRNA.	ILMN_1758102	XM_929395.1
1434	HTR7P	298.452	282.363	0.94609	290.754	448.028	1.54092	1.62872	255.644	200.895	0.785837	246.354	279.167	1.13319	1.44202	1.53537	Homo sapiens 5-hydroxytryptamine (serotonin) receptor 7 pseudogene (HTR7P) on chromosome 12.	ILMN_2164522	NR_002774.1
1435	DIABLO	3298.93	3370.31	1.02164	2719.13	3801.24	1.39796	1.36835	4211.36	2549.55	0.605399	3542.84	3650.9	1.0305	1.70219	1.53527	Homo sapiens diablo homolog (Drosophila) (DIABLO), nuclear gene encoding mitochondrial protein, transcript variant 1, mRNA.	ILMN_2332990	NM_138930.2
1436	DLG4	447.931	336.366	0.750934	431.085	625.464	1.45091	1.93214	395.8	617.454	1.56001	344.498	611.513	1.77508	1.13786	1.535	Homo sapiens discs, large homolog 4 (Drosophila) (DLG4), mRNA.	ILMN_1768595	NM_001365.1
1437	MLZE	325.442	232.768	0.715236	280.937	276.893	0.985606	1.37801	192.338	195.165	1.0147	186.72	320.266	1.71522	1.69037	1.53419	Homo sapiens melanoma-derived leucine zipper, extra-nuclear factor (MLZE), mRNA.	ILMN_1721732	NM_031415.1
1438	C12ORF44	3706.76	4386.88	1.18348	3515.16	5565.81	1.58338	1.3379	3998.01	4095.12	1.02429	3890.88	6895.53	1.77223	1.7302	1.53405	Homo sapiens chromosome 12 open reading frame 44 (C12orf44), mRNA.	ILMN_1772527	NM_021934.3
1439	PDCD8	3255.48	1870.03	0.574424	2694.7	2155	0.799717	1.39221	4328.98	2094.01	0.483721	4054.22	3286.52	0.810643	1.67585	1.53403	Homo sapiens apoptosis-inducing factor, mitochondrion-associated, 1 (AIFM1), nuclear gene encoding mitochondrial protein, transcript variant 1, mRNA.	ILMN_1668408	NM_004208.2
1440	TUSC2	1274.65	2076.92	1.62941	1257.01	2946.82	2.34432	1.43876	1554.69	2972.45	1.91193	1119	3483.96	3.11345	1.62843	1.53359	Homo sapiens tumor suppressor candidate 2 (TUSC2), mRNA.	ILMN_1804329	NM_007275.1
1441	SIM1	303.832	242.807	0.79915	331.922	306.543	0.923538	1.15565	229.141	199.965	0.87267	211.822	353.29	1.66786	1.91122	1.53343	Homo sapiens single-minded homolog 1 (Drosophila) (SIM1), mRNA.	ILMN_2073279	NM_005068.2
1442	SLC13A1	272.005	306.948	1.12847	263.941	359.877	1.36348	1.20826	201.512	177.706	0.881865	203.595	333.639	1.63874	1.85827	1.53326	Homo sapiens solute carrier family 13 (sodium/sulfate symporters), member 1 (SLC13A1), mRNA.	ILMN_2204430	NM_022444.3
1443	CHD4	3046.24	1744.89	0.572802	2886.82	1870.54	0.647959	1.13121	5304.08	2354.02	0.443814	4916.33	4221.58	0.858686	1.93479	1.533	Homo sapiens chromodomain helicase DNA binding protein 4 (CHD4), mRNA.	ILMN_1658411	NM_001273.2
1444	OGFOD1	374.223	209.705	0.560373	327.085	277.212	0.847524	1.51243	482.098	158.555	0.328887	406.729	207.794	0.51089	1.55339	1.53291	Homo sapiens 2-oxoglutarate and iron-dependent oxygenase domain containing 1 (OGFOD1), transcript variant 1, mRNA.	ILMN_1653834	NM_001031707.1
1445	INS	335.485	374.104	1.11511	263.268	409.925	1.55706	1.39633	335.993	242.523	0.721807	242.161	291.654	1.20438	1.66856	1.53244	Homo sapiens insulin (INS), mRNA.	ILMN_1666966	NM_000207.1
1446	LGI4	326.224	257.333	0.788823	339.632	310.362	0.913818	1.15846	267.787	236.235	0.882173	240.675	404.655	1.68133	1.9059	1.53218	Homo sapiens leucine-rich repeat LGI family, member 4 (LGI4), mRNA.	ILMN_1716461	NM_139284.1
1447	ING3	415.338	475.467	1.14477	417.354	656.226	1.57235	1.3735	3476.27	1522.61	0.438	2707.8	2005.35	0.74058	1.69082	1.53216	Homo sapiens inhibitor of growth family, member 3 (ING3), transcript variant 3, mRNA.	ILMN_1783170	NM_198267.1
1448	DMAP1	3975.33	2181.19	0.548681	3404.84	2620.73	0.769708	1.40283	5879.83	3018.77	0.51341	4175.06	3561.1	0.852946	1.66133	1.53208	Homo sapiens DNA methyltransferase 1 associated protein 1 (DMAP1), mRNA.	ILMN_1773885	NM_001034024.1
1449	ABCA12	376.103	406.763	1.08152	405.691	479.459	1.18183	1.09275	331.66	274.308	0.827074	342.143	557.721	1.63008	1.9709	1.53183	Homo sapiens ATP-binding cassette, sub-family A (ABC1), member 12 (ABCA12), transcript variant 2, mRNA.	ILMN_2361400	NM_173076.2
1450	TEX11	291.288	301.119	1.03375	220.644	348.732	1.58052	1.52892	222.253	221.8	0.997959	221.657	339.455	1.53144	1.53458	1.53175	Homo sapiens testis expressed 11 (TEX11), transcript variant 2, mRNA.	ILMN_1691076	NM_001003811.1
1451	GPIAP1	3130.35	613.767	0.19607	3243.82	942.122	0.290436	1.48129	3435.32	682.482	0.198666	3588.5	1127.6	0.314225	1.58167	1.53148	Homo sapiens cell cycle associated protein 1 (CAPRIN1), transcript variant 2, mRNA.	ILMN_1754145	NM_005898.4
1452	PHYH	903.725	627.463	0.694308	1031.17	730.116	0.708043	1.01978	946.988	498.472	0.526376	860.168	924.998	1.07537	2.04297	1.53138	Homo sapiens phytanoyl-CoA 2-hydroxylase (PHYH), transcript variant 1, mRNA.	ILMN_2282352	NM_006214.3
1453	RASGRP2	356.309	320.542	0.899619	342.782	474.034	1.3829	1.53721	266.494	289.824	1.08754	311.468	516.668	1.65882	1.52529	1.53125	Homo sapiens RAS guanyl releasing protein 2 (calcium and DAG-regulated) (RASGRP2), transcript variant 1, mRNA.	ILMN_1794594	NM_005825.2
1454	C1ORF84	313.635	289.733	0.92379	284.049	321.843	1.13305	1.22653	252.915	224.333	0.886992	215.677	351.226	1.62848	1.83595	1.53124	Homo sapiens chromosome 1 open reading frame 84 (C1orf84), transcript variant 1, mRNA.	ILMN_1657913	NM_001012960.1
1455	MATR3	705.838	605.291	0.857549	774.863	770.74	0.994679	1.15991	663.508	184.009	0.277327	610.555	322.093	0.527541	1.90223	1.53107	Homo sapiens matrin 3 (MATR3), transcript variant 1, mRNA.	ILMN_2296369	NM_199189.1
1456	LMBR1L	428.628	288.556	0.673208	396.534	470.879	1.18749	1.76392	320.397	326.33	1.01852	305.181	403.31	1.32154	1.29751	1.53072	Homo sapiens limb region 1 homolog (mouse)-like (LMBR1L), mRNA.	ILMN_1757165	NM_018113.1
1457	HNRPA3P1	571.75	313.788	0.548821	499.686	588.056	1.17685	2.14432	1087.92	328.231	0.301707	760.294	210.168	0.27643	0.916222	1.53027	Homo sapiens heterogeneous nuclear ribonucleoprotein A3 pseudogene 1 (HNRPA3P1) on chromosome 10. XR_000879 XR_001292 XR_001293 XR_001294 XR_001295 XR_001296 XR_001297	ILMN_2174574	NR_002726.1
1458	B3GALT3	345.764	281.516	0.814188	292.478	421.504	1.44115	1.77004	199.019	175.12	0.879915	182.29	206.918	1.1351	1.29001	1.53003	Homo sapiens UDP-Gal:betaGlcNAc beta 1,3-galactosyltransferase, polypeptide 3 (B3GALT3), transcript variant 4, mRNA.	ILMN_1726840	NM_003781.2
1459	KIAA1706	637.228	388.2	0.609201	501.948	489.252	0.974707	1.59998	494.191	361.304	0.731102	453.831	484.311	1.06716	1.45966	1.52982	Homo sapiens KIAA1706 protein (KIAA1706), mRNA.	ILMN_1811616	NM_030636.2
1460	TAC4	395.693	471.277	1.19102	366.672	433.394	1.18196	0.992401	185.362	153.79	0.829675	175.198	300.466	1.71501	2.06708	1.52974	Homo sapiens tachykinin 4 (hemokinin) (TAC4), transcript variant gamma, mRNA.	ILMN_2304878	NM_170685.1
1461	CEPT1	1331.17	2191.33	1.64616	1055.79	2248.81	2.12998	1.29391	306.693	303.961	0.99109	305.654	534.775	1.74961	1.76534	1.52962	Homo sapiens choline/ethanolamine phosphotransferase 1 (CEPT1), transcript variant 1, mRNA.	ILMN_2356838	NM_001007794.1
1462	FLJ10925	681.411	554.857	0.814277	603.701	765.827	1.26855	1.55789	776.068	569.927	0.734378	673.652	742.592	1.10234	1.50105	1.52947	Homo sapiens chromosome 7 open reading frame 43 (C7orf43), mRNA.	ILMN_1770030	NM_018275.3
1463	CCNE1	2850.53	2365.89	0.829982	3174.77	3393.31	1.06884	1.28779	3297.47	2604.45	0.789831	3565.4	4984.75	1.39809	1.77011	1.52895	Homo sapiens cyclin E1 (CCNE1), transcript variant 1, mRNA.	ILMN_2374425	NM_001238.1
1464	KIAA1193	529.871	357.382	0.67447	464.181	477.243	1.02814	1.52437	541.907	662.74	1.22298	449.745	843.067	1.87454	1.53277	1.52857	Homo sapiens mesoderm induction early response 1, family member 2 (MIER2), mRNA.	ILMN_1766159	NM_017550.1
1465	CARM1	11093.7	7343.55	0.661958	10239.6	9033.88	0.882248	1.33278	14118.6	8597.75	0.608968	13653.7	14336.4	1.05	1.72423	1.52851	Homo sapiens coactivator-associated arginine methyltransferase 1 (CARM1), mRNA.	ILMN_1680134	NM_199141.1
1466	GTF2IRD2B	309.183	348.521	1.12723	329.453	325.742	0.988734	0.877134	279.916	212.77	0.760122	213.803	354.182	1.65658	2.17936	1.52825	Homo sapiens GTF2I repeat domain containing 2B (GTF2IRD2B), mRNA.	ILMN_2180997	NM_001003795.2
1467	39874	442.21	666.011	1.5061	411.421	907.61	2.20604	1.46474	395.317	434.024	1.09791	246.423	430.637	1.74755	1.5917	1.52822	PREDICTED: Homo sapiens membrane-associated ring finger (C3HC4) 2 (MARCH2), mRNA.	ILMN_1669592	NM_001005415.1
1468	AATF	3273.98	2197.05	0.671062	3479.95	2930.91	0.842228	1.25507	4255.49	2562.34	0.602125	4226.01	4582.49	1.08435	1.80088	1.52797	Homo sapiens apoptosis antagonizing transcription factor (AATF), mRNA.	ILMN_1703743	NM_012138.3
1469	NEFL	1026.46	597.222	0.581829	727.025	696.021	0.957354	1.64542	1143.82	524.731	0.458755	908.994	588.14	0.647024	1.41039	1.52791	Homo sapiens neurofilament, light polypeptide 68kDa (NEFL), mRNA.	ILMN_1659086	NM_006158.1
1470	MT1G	311.543	327.108	1.04996	327.18	330.086	1.00888	0.960874	246.354	305.301	1.23928	236.702	614.509	2.59612	2.09487	1.52787	Homo sapiens metallothionein 1G (MT1G), mRNA.	ILMN_1715401	NM_005950.1
1471	ERCC2	709.305	736.551	1.03841	914.46	1333.61	1.45836	1.40441	860.849	580.087	0.673855	896.35	997.252	1.11257	1.65105	1.52773	Homo sapiens excision repair cross-complementing rodent repair deficiency, complementation group 2 (xeroderma pigmentosum D) (ERCC2), mRNA.	ILMN_1815859	NM_000400.2
1472	RAD52B	309.319	360.763	1.16632	328.897	342.582	1.04161	0.893075	241.851	273.377	1.13035	211.361	516.602	2.44417	2.1623	1.52769	Homo sapiens RAD52 homolog B (S. cerevisiae) (RAD52B), mRNA.	ILMN_1786361	NM_145654.2
1473	LIG4	304.699	347.692	1.1411	287.399	355.158	1.23577	1.08296	231.958	199.031	0.858046	220.21	372.669	1.69233	1.97231	1.52763	Homo sapiens ligase IV, DNA, ATP-dependent (LIG4), transcript variant 1, mRNA.	ILMN_1693758	NM_002312.3
1474	TIMM8B	1210.69	3135.65	2.58997	1368.25	3312.09	2.42067	0.934632	2263.17	4984.75	2.20255	2261.77	10564.2	4.67076	2.12061	1.52762	Homo sapiens translocase of inner mitochondrial membrane 8 homolog B (yeast) (TIMM8B), mRNA.	ILMN_1738938	NM_012459.1
1475	RNF166	409.61	519.354	1.26792	345.119	466.668	1.35219	1.06647	391.428	395.317	1.00994	367.139	737.203	2.00797	1.98821	1.52734	Homo sapiens ring finger protein 166 (RNF166), mRNA.	ILMN_1695356	NM_178841.2
1476	GRB7	252.92	296.217	1.17119	294.026	385.541	1.31125	1.11958	183.928	201.638	1.09629	181.115	384.19	2.12124	1.93494	1.52726	Homo sapiens growth factor receptor-bound protein 7 (GRB7), transcript variant 1, mRNA.	ILMN_1740762	NM_005310.2
1477	ATP8A2	381.973	302.482	0.791894	381.59	500.847	1.31253	1.65745	316.367	221.552	0.700301	265.778	260.019	0.978332	1.39702	1.52724	Homo sapiens ATPase, aminophospholipid transporter-like, Class I, type 8A, member 2 (ATP8A2), mRNA.	ILMN_1693896	NM_016529.3
1478	FUT8	744.786	822.556	1.10442	598.247	647.533	1.08238	0.980047	1016.2	1021.41	1.00513	721.835	1504.8	2.08468	2.07405	1.52705	Homo sapiens fucosyltransferase 8 (alpha (1,6) fucosyltransferase) (FUT8), transcript variant 2, mRNA.	ILMN_1741422	NM_178154.1
1479	CKMT2	282.629	287.999	1.019	271.836	350.506	1.2894	1.26536	177.092	209.96	1.1856	204.183	432.709	2.11923	1.78748	1.52642	Homo sapiens creatine kinase, mitochondrial 2 (sarcomeric) (CKMT2), nuclear gene encoding mitochondrial protein, mRNA.	ILMN_1764266	NM_001825.1
1480	MAP2K3	312.443	230.624	0.738132	321.557	274.397	0.853337	1.15608	230.447	187.614	0.814134	203.676	314.514	1.54419	1.89673	1.5264	Homo sapiens mitogen-activated protein kinase kinase 3 (MAP2K3), transcript variant B, mRNA.	ILMN_1680777	NM_145110.1
1481	PRM3	359.646	271.232	0.754163	307.691	279.937	0.909799	1.20637	279.492	263.933	0.944331	266.17	464.056	1.74346	1.84624	1.5263	Homo sapiens protamine 3 (PRM3), mRNA.	ILMN_1667101	XM_929446.1
1482	TRAPPC6A	1366.29	1486.22	1.08778	946.51	1404.85	1.48424	1.36447	1482.61	1109.38	0.748261	1239.11	1565	1.263	1.68792	1.52619	Homo sapiens trafficking protein particle complex 6A (TRAPPC6A), mRNA.	ILMN_1775703	NM_024108.1
1483	ZSCAN1	328.99	299.562	0.91055	319.618	328.556	1.02796	1.12895	237.191	192.863	0.813112	207.274	324.149	1.56387	1.92331	1.52613	Homo sapiens zinc finger and SCAN domain containing 1 (ZSCAN1), mRNA.	ILMN_1716999	NM_182572.2
1484	ACADVL	1346.63	878.474	0.652348	1082.72	1037.15	0.957914	1.46841	447.079	201.533	0.450776	336.865	240.5	0.713935	1.58379	1.5261	Homo sapiens acyl-Coenzyme A dehydrogenase, very long chain (ACADVL), nuclear gene encoding mitochondrial protein, transcript variant 1, mRNA.	ILMN_2352009	NM_000018.2
1485	STAMBP	274.045	280.837	1.02479	258.496	280.312	1.0844	1.05817	206.303	231.979	1.12446	178.266	399.659	2.24193	1.99378	1.52598	Homo sapiens STAM binding protein (STAMBP), transcript variant 3, mRNA.	ILMN_1665521	NM_201647.1
1486	NTHL1	3074.09	2304.23	0.749566	2736.11	2730.62	0.997995	1.33143	4330.94	2372.92	0.547899	3986.6	3757.97	0.942651	1.72048	1.52596	Homo sapiens nth endonuclease III-like 1 (E. coli) (NTHL1), mRNA.	ILMN_2227968	NM_002528.4
1487	SIRT5	1905.49	2526.11	1.3257	1791.86	2491.19	1.39029	1.04872	632.461	517.22	0.81779	487.443	798.487	1.63811	2.0031	1.52591	Homo sapiens sirtuin (silent mating type information regulation 2 homolog) 5 (S. cerevisiae) (SIRT5), transcript variant 1, mRNA.	ILMN_1683059	NM_031244.1
1488	DNAH9	295.015	277.503	0.94064	270.64	330.283	1.22038	1.29739	244.741	234.184	0.956863	205.097	343.892	1.67672	1.75231	1.52485	Homo sapiens dynein, axonemal, heavy polypeptide 9 (DNAH9), transcript variant 2, mRNA.	ILMN_1716866	NM_004662.1
1489	PPT2	470.879	694.411	1.47471	453.135	896.025	1.97739	1.34086	234.02	145.46	0.62157	219.893	233.542	1.06207	1.7087	1.52478	Homo sapiens palmitoyl-protein thioesterase 2 (PPT2), transcript variant 2, mRNA.	ILMN_1750664	NM_138717.1
1490	JMJD1B	1292.02	466.403	0.360986	1172.19	649.683	0.554248	1.53537	1610.04	719.799	0.44707	1529.46	1035.2	0.676838	1.51394	1.52466	Homo sapiens jumonji domain containing 1B (JMJD1B), mRNA.	ILMN_1706539	NM_016604.3
1491	ESPN	321.843	306.21	0.951428	351.387	513.61	1.46167	1.53629	246.493	222.789	0.903836	235.633	322.189	1.36733	1.51281	1.52455	Homo sapiens espin (ESPN), mRNA.	ILMN_1806710	NM_031475.1
1492	SYNGR3	294.892	291.229	0.987578	298.251	376.962	1.26391	1.27981	251.686	222.513	0.884092	192.54	301.062	1.56363	1.76863	1.52422	Homo sapiens synaptogyrin 3 (SYNGR3), mRNA.	ILMN_1786379	NM_004209.4
1493	HYAL2	534.634	856.877	1.60273	415.021	954.258	2.2993	1.43461	384.416	550.693	1.43254	375.883	868.552	2.3107	1.613	1.52381	Homo sapiens hyaluronoglucosaminidase 2 (HYAL2), transcript variant 1, mRNA.	ILMN_1668283	NM_033158.2
1494	ARRB2	479.064	423.874	0.884795	448.978	555.045	1.23624	1.39721	276.316	245.45	0.888293	303.749	445.014	1.46507	1.64931	1.52326	Homo sapiens arrestin, beta 2 (ARRB2), transcript variant 2, mRNA.	ILMN_2395711	NM_004313.3
1495	KLF12	292.854	351.661	1.20081	303.514	518.467	1.70821	1.42255	282.37	211.51	0.749051	193.094	234.874	1.21637	1.62388	1.52322	Homo sapiens Kruppel-like factor 12 (KLF12), transcript variant 2, mRNA.	ILMN_1762801	NM_007249.3
1496	S100A14	345.385	274.51	0.794793	318.87	261.521	0.82015	1.0319	264.659	226.918	0.857398	247.22	426.921	1.72688	2.0141	1.523	Homo sapiens S100 calcium binding protein A14 (S100A14), mRNA.	ILMN_1783287	NM_020672.1
1497	OCIAD1	4023.72	6055.88	1.50504	3820.33	7037.95	1.84224	1.22404	3530.73	6322.69	1.79076	3091.85	10087.6	3.26265	1.82193	1.52299	Homo sapiens OCIA domain containing 1 (OCIAD1), mRNA.	ILMN_1799604	NM_001079842.1
1498	MRPS12	346.808	376.22	1.08481	355.525	457.179	1.28593	1.18539	1400.97	595.017	0.424718	1269.33	1002.9	0.790104	1.8603	1.52285	Homo sapiens mitochondrial ribosomal protein S12 (MRPS12), nuclear gene encoding mitochondrial protein, transcript variant 2, mRNA.	ILMN_1810866	NM_033363.1
1499	SLC25A15	1087.9	1955.51	1.79751	902.264	2589.96	2.87051	1.59694	1261.09	2949.45	2.3388	1252.39	4242.39	3.38742	1.44836	1.52265	Homo sapiens solute carrier family 25 (mitochondrial carrier; ornithine transporter) member 15 (SLC25A15), nuclear gene encoding mitochondrial protein, mRNA.	ILMN_2070013	NM_014252.2
1500	NFATC2IP	884.052	718.356	0.812571	795.834	748.692	0.940764	1.15776	810.867	640.217	0.789546	782.057	1165.39	1.49016	1.88736	1.52256	Homo sapiens nuclear factor of activated T-cells, cytoplasmic, calcineurin-dependent 2 interacting protein (NFATC2IP), mRNA.	ILMN_2379080	NM_032815.3
1501	KIAA1698	1077.5	882.994	0.819483	932.604	1191.09	1.27717	1.55851	1545.05	1239.95	0.802529	1099.64	1311.87	1.193	1.48655	1.52253	Homo sapiens integrator complex subunit 5 (INTS5), mRNA.	ILMN_1796968	NM_030628.1
1502	GNL3	417.947	288.392	0.690019	415.79	359.522	0.864671	1.25311	364.134	203.808	0.559705	365.731	366.793	1.0029	1.79184	1.52248	Homo sapiens guanine nucleotide binding protein-like 3 (nucleolar) (GNL3), transcript variant 2, mRNA.	ILMN_1790659	NM_014366.4
1503	MPST	605.734	417.074	0.688542	599.993	444.548	0.740922	1.07607	2050.5	1563.82	0.762655	1932.16	2901.16	1.50151	1.9688	1.52244	Homo sapiens mercaptopyruvate sulfurtransferase (MPST), transcript variant 3, mRNA.	ILMN_1800096	NM_001013436.1
1504	LAMP2	610.593	757.778	1.24105	667.692	880.858	1.31926	1.06302	631.803	754.061	1.19351	610.99	1445.18	2.36531	1.98182	1.52242	Homo sapiens lysosomal-associated membrane protein 2 (LAMP2), transcript variant LAMP2A, mRNA.	ILMN_2243687	NM_013995.1
1505	DPP7	484.265	567.379	1.17163	540.777	985.497	1.82237	1.55542	2025.69	2804.43	1.38443	2105.24	4340.59	2.0618	1.48928	1.52235	Homo sapiens dipeptidyl-peptidase 7 (DPP7), mRNA.	ILMN_1811328	NM_013379.2
1506	RASSF1	752.029	604.088	0.803278	708.854	614.759	0.867257	1.07965	1622.24	1892.89	1.16684	1481.63	3396.53	2.29242	1.96464	1.52214	Homo sapiens Ras association (RalGDS/AF-6) domain family 1 (RASSF1), transcript variant C, mRNA.	ILMN_1683239	NM_170712.1
1507	ANGPTL4	478.317	420.993	0.880154	460.74	534.536	1.16017	1.31814	405.903	371.926	0.916292	339.525	536.811	1.58107	1.72551	1.52182	Homo sapiens angiopoietin-like 4 (ANGPTL4), transcript variant 1, mRNA.	ILMN_1707727	NM_139314.1
1508	FAM3D	301.68	290.35	0.962442	296.938	327.838	1.10406	1.14715	209.188	234.152	1.11934	231.681	491.789	2.1227	1.89639	1.52177	Homo sapiens family with sequence similarity 3, member D (FAM3D), mRNA.	ILMN_1720433	NM_138805.2
1509	C20ORF77	278.313	283.513	1.01868	255.589	317.14	1.24082	1.21806	202.787	185.201	0.913279	223.233	372.147	1.66708	1.82538	1.52172	Homo sapiens chromosome 20 open reading frame 77 (C20orf77), mRNA.	ILMN_1765400	NM_021215.2
1510	KIAA1754L	337.062	584.442	1.73393	383.116	674.594	1.76081	1.0155	271.772	292.905	1.07776	329.517	720.085	2.18527	2.0276	1.52155	Homo sapiens KIAA1754-like (KIAA1754L), transcript variant 2, mRNA.	ILMN_1798373	NM_001008949.1
1511	ICOS	318.284	398.243	1.25122	365.186	425.464	1.16506	0.931143	259.712	221.133	0.851456	275.892	495.961	1.79766	2.11128	1.52121	Homo sapiens inducible T-cell co-stimulator (ICOS), mRNA.	ILMN_1669927	NM_012092.2
1512	THRAP5	4702.13	1977.74	0.420606	4458.49	2182.28	0.489466	1.16372	1595.87	347.155	0.217533	1164.7	475.977	0.408669	1.87865	1.52118	Homo sapiens mediator complex subunit 16 (MED16), mRNA.	ILMN_1790782	XM_939640.1
1513	PDLIM2	294.578	479.377	1.62733	284.894	780.146	2.73837	1.68273	202.365	174.536	0.862479	197.068	231.02	1.17229	1.35921	1.52097	Homo sapiens PDZ and LIM domain 2 (mystique) (PDLIM2), transcript variant 3, mRNA.	ILMN_1669667	NM_176871.2
1514	RGAG4	291.358	269.557	0.925175	282.172	284.326	1.00763	1.08913	493.754	499.244	1.01112	464.33	916.431	1.97366	1.95196	1.52054	Homo sapiens retrotransposon gag domain containing 4 (RGAG4), mRNA.	ILMN_1693392	NM_001024455.1
1515	SLC39A13	424.394	412.473	0.971911	415.094	393.045	0.946883	0.974248	430.418	403.409	0.937248	365.695	708.228	1.93666	2.06633	1.52029	Homo sapiens solute carrier family 39 (zinc transporter), member 13 (SLC39A13), mRNA.	ILMN_1730937	NM_152264.2
1516	OR10A2	271.223	251.47	0.927171	263.871	302.167	1.14513	1.23508	158.966	166.949	1.05022	163.988	310.821	1.89539	1.80476	1.51992	Homo sapiens olfactory receptor, family 10, subfamily A, member 2 (OR10A2), mRNA.	ILMN_1687046	NM_001004460.1
1517	CCDC70	324.521	318.86	0.982556	300.909	351.248	1.16729	1.18801	305.767	318.277	1.04091	236.726	456.24	1.92729	1.85154	1.51978	Homo sapiens coiled-coil domain containing 70 (CCDC70), mRNA.	ILMN_1749982	NM_031290.1
1518	ZNF16	317.358	287.328	0.905373	285.449	293.192	1.02712	1.13448	246.722	200.576	0.812962	191.754	296.828	1.54797	1.90411	1.51929	Homo sapiens zinc finger protein 16 (KOX 9) (ZNF16), transcript variant 2, mRNA.	ILMN_1713992	NM_006958.2
1519	PIP5K2B	544.608	507.808	0.932429	506.554	708.213	1.3981	1.49942	705.271	553.106	0.784246	553.855	668.28	1.2066	1.53854	1.51898	Homo sapiens phosphatidylinositol-4-phosphate 5-kinase, type II, beta (PIP5K2B), transcript variant 2, mRNA.	ILMN_1741017	NM_138687.1
1520	HLA-A	2116.68	2822.02	1.33323	1848.41	3730.98	2.01848	1.51397	2215.5	3196.6	1.44284	2256.59	4961.29	2.19858	1.52379	1.51888	Homo sapiens major histocompatibility complex, class I, A (HLA-A), mRNA.	ILMN_2203950	NM_002116.5
1521	SPINLW1	294.447	261.85	0.889294	262.358	263.313	1.00364	1.12858	189.66	182.923	0.964476	202.033	371.926	1.84091	1.90872	1.51865	Homo sapiens serine peptidase inhibitor-like, with Kunitz and WAP domains 1 (eppin) (SPINLW1), transcript variant 1, mRNA.	ILMN_2356378	NM_020398.2
1522	ATXN7L2	698.694	770.239	1.1024	608.429	795.834	1.30801	1.18652	690.984	841.29	1.21752	519.992	1171.59	2.2531	1.85056	1.51854	Homo sapiens ataxin 7-like 2 (ATXN7L2), mRNA.	ILMN_1664177	NM_153340.2
1523	MRPS28	3939.94	3268.4	0.829555	3835.73	4105.91	1.07044	1.29038	5082.2	4863.11	0.956892	5234.4	8744.61	1.6706	1.74586	1.51812	Homo sapiens mitochondrial ribosomal protein S28 (MRPS28), nuclear gene encoding mitochondrial protein, mRNA.	ILMN_1718424	NM_014018.2
1524	PTPRF	1968.4	1877.66	0.953899	1371.69	1818.39	1.32565	1.38972	519.074	540.669	1.0416	541.029	927.665	1.71463	1.64614	1.51793	Homo sapiens protein tyrosine phosphatase, receptor type, F (PTPRF), transcript variant 1, mRNA.	ILMN_2380163	NM_002840.3
1525	COMMD1	5814.25	5127.89	0.881951	5920.92	6146.27	1.03806	1.177	7635.44	7592.1	0.994324	7372.85	13625.7	1.84809	1.85864	1.51782	Homo sapiens copper metabolism (Murr1) domain containing 1 (COMMD1), mRNA.	ILMN_1761242	NM_152516.2
1526	SCT	349.915	345.866	0.988429	319.991	287.328	0.897924	0.908435	284.722	280.999	0.986924	281.356	590.476	2.09868	2.12649	1.51746	Homo sapiens secretin (SCT), mRNA.	ILMN_1705763	NM_021920.2
1527	MICAL2	318.785	278.585	0.873896	314.282	403.55	1.28404	1.46932	222.429	200.052	0.899396	255.573	359.782	1.40775	1.56522	1.51727	Homo sapiens microtubule associated monoxygenase, calponin and LIM domain containing 2 (MICAL2), mRNA.	ILMN_1785141	NM_014632.2
1528	LSG1	1125.71	674.711	0.599367	667.956	475.31	0.711589	1.18723	1300.55	811.489	0.623957	979.886	1129.34	1.15252	1.84712	1.51718	Homo sapiens large subunit GTPase 1 homolog (S. cerevisiae) (LSG1), mRNA.	ILMN_1705746	NM_018385.1
1529	PYHIN1	332.733	327.18	0.983311	292.377	335.945	1.14901	1.16851	291.843	153.517	0.526026	211.906	207.891	0.981054	1.86503	1.51677	Homo sapiens pyrin and HIN domain family, member 1 (PYHIN1), transcript variant a1, mRNA.	ILMN_1742026	NM_152501.3
1530	SCAMP2	441.03	384.894	0.872717	374.351	369.123	0.986034	1.12984	349.946	309.906	0.885585	319.187	537.994	1.68551	1.90328	1.51656	Homo sapiens secretory carrier membrane protein 2 (SCAMP2), mRNA.	ILMN_1654893	NM_005697.3
1531	GADD45A	6311.26	5795.98	0.918355	6729.57	6504.24	0.966517	1.05244	6003.22	3898.17	0.649346	5557.73	7144.78	1.28556	1.97977	1.51611	Homo sapiens growth arrest and DNA-damage-inducible, alpha (GADD45A), mRNA.	ILMN_2052208	NM_001924.2
1532	DOCK4	299.277	260.464	0.870313	268.072	326.747	1.21888	1.40051	228.588	189.227	0.827812	192.637	259.983	1.3496	1.63033	1.51542	Homo sapiens dedicator of cytokinesis 4 (DOCK4), mRNA.	ILMN_1801044	NM_014705.2
1533	FOLR1	323.447	270.49	0.836272	277.256	236.813	0.854134	1.02136	252.992	202.922	0.802089	224.027	361.05	1.61164	2.0093	1.51533	Homo sapiens folate receptor 1 (adult) (FOLR1), transcript variant 7, mRNA.	ILMN_2346339	NM_016724.1
1534	TOM1L1	1295.17	1606.57	1.24043	1396.85	2764.14	1.97884	1.59528	961.282	1649.69	1.71614	1204.28	2966.23	2.46307	1.43524	1.51526	Homo sapiens target of myb1 (chicken)-like 1 (TOM1L1), mRNA.	ILMN_1802642	NM_005486.1
1535	C10ORF46	946.095	267.335	0.282567	865.327	383.658	0.443367	1.56907	511.462	224.673	0.439275	435.145	279.084	0.641357	1.46004	1.51455	Homo sapiens chromosome 10 open reading frame 46 (C10orf46), mRNA.	ILMN_1792270	NM_153810.3
1536	KERA	376.893	424.579	1.12652	279.813	341.847	1.2217	1.08448	312.56	336.546	1.07674	255.012	533.913	2.09368	1.94446	1.51447	Homo sapiens keratocan (KERA), mRNA.	ILMN_2151304	NM_007035.3
1537	CPXCR1	345.933	298.719	0.863519	300.259	282.072	0.939429	1.08791	217.891	209.763	0.962697	233.11	435.551	1.86843	1.94083	1.51437	Homo sapiens CPX chromosome region, candidate 1 (CPXCR1), mRNA.	ILMN_2176529	NM_033048.3
1538	DECR2	1016.15	917.517	0.90293	1204.77	1346.08	1.11729	1.23741	1206.36	804.921	0.667233	1212.24	1448.87	1.19521	1.79129	1.51435	Homo sapiens 2,4-dienoyl CoA reductase 2, peroxisomal (DECR2), mRNA.	ILMN_1783337	NM_020664.3
1539	RAD51	1052.73	456.075	0.43323	1133.3	825.846	0.728711	1.68204	1072.92	1471.42	1.37142	1035.2	1910.98	1.84601	1.34606	1.51405	Homo sapiens RAD51 homolog (RecA homolog, E. coli) (S. cerevisiae) (RAD51), transcript variant 1, mRNA.	ILMN_2257432	NM_133487.1
1540	TBX6	306.21	298.31	0.974202	272.308	316.477	1.1622	1.19298	234.383	193.743	0.826611	212.955	322.991	1.51671	1.83485	1.51391	Homo sapiens T-box 6 (TBX6), transcript variant 1, mRNA.	ILMN_1692095	NM_004608.2
1541	ZC3HAV1L	306.702	342.217	1.1158	298.559	345.015	1.1556	1.03567	247.096	241.218	0.976208	257.015	499.798	1.94463	1.99202	1.51385	Homo sapiens zinc finger CCCH-type, antiviral 1-like (ZC3HAV1L), mRNA.	ILMN_2226753	NM_080660.2
1542	PITRM1	1548.53	695.89	0.449387	1156.91	729.668	0.630704	1.40348	1407.25	738.567	0.524831	986.926	841.29	0.852434	1.62421	1.51384	Homo sapiens pitrilysin metallopeptidase 1 (PITRM1), mRNA.	ILMN_1698072	NM_014889.2
1543	EPHA6	478.216	580.939	1.21481	491.074	840.962	1.7125	1.40969	388.221	615.204	1.58467	460.294	1179.91	2.56339	1.61762	1.51365	PREDICTED: Homo sapiens EPH receptor A6 (EPHA6), mRNA.	ILMN_1719531	NM_001080448.1
1544	LEMD2	982.574	897.683	0.913603	1023.54	1446.64	1.41337	1.54703	1184.48	1031.39	0.870754	1323.37	1705.49	1.28875	1.48004	1.51353	Homo sapiens LEM domain containing 2 (LEMD2), mRNA.	ILMN_1680860	NM_181336.2
1545	NOLA1	1576.58	337.737	0.214221	1424.17	499.823	0.350957	1.63829	1931.4	600.723	0.311029	1712.27	739.52	0.431895	1.3886	1.51345	Homo sapiens nucleolar protein family A, member 1 (H/ACA small nucleolar RNPs) (NOLA1), transcript variant 1, mRNA.	ILMN_1708954	NM_018983.2
1546	IFNA1	304.391	319.282	1.04892	281.895	374.351	1.32798	1.26604	170.8	182.322	1.06746	145.239	272.993	1.87961	1.76082	1.51343	Homo sapiens interferon, alpha 1 (IFNA1), mRNA.	ILMN_1688663	NM_024013.1
1547	PINX1	713.25	742.555	1.04109	707.549	667.692	0.943668	0.906427	909.634	755.68	0.830751	768.439	1353.48	1.76134	2.12018	1.5133	Homo sapiens PIN2-interacting protein 1 (PINX1), mRNA.	ILMN_2182647	NM_017884.3
1548	BNC1	261.085	290.011	1.11079	249.859	274.863	1.10007	0.990351	411.797	371.112	0.901202	336.826	618.034	1.83488	2.03603	1.51319	Homo sapiens basonuclin 1 (BNC1), mRNA.	ILMN_2298301	NM_001717.2
1549	MRCL3	10330.5	10946.6	1.05963	15039.6	16935.8	1.12608	1.06271	12522.2	11934	0.953021	17936	33558	1.87098	1.96321	1.51296	Homo sapiens myosin regulatory light chain MRCL3 (MRCL3), mRNA.	ILMN_1675848	NM_006471.2
1550	BBS5	337.541	265.425	0.786348	317.8	337.862	1.06313	1.35198	289.05	269.94	0.933885	258.304	403.687	1.56284	1.67348	1.51273	PREDICTED: Homo sapiens Bardet-Biedl syndrome 5, transcript variant 2 (BBS5), mRNA.	ILMN_1663592	NM_152384.2
1551	FSD1	1139.66	678.779	0.595595	970.091	886.231	0.913554	1.53385	1048.31	295.261	0.281654	801.238	336.546	0.420032	1.4913	1.51258	Homo sapiens fibronectin type III and SPRY domain containing 1 (FSD1), mRNA.	ILMN_2376980	NM_024333.1
1552	FAM89B	1591.95	4202.41	2.63979	1586.58	6125.51	3.86082	1.46255	2063.34	5776.83	2.79975	2026.45	8864.64	4.37447	1.56245	1.5125	Homo sapiens family with sequence similarity 89, member B (FAM89B), mRNA.	ILMN_1804117	NM_152832.1
1553	FAM112A	256.478	262.566	1.02374	262.295	280.959	1.07115	1.04632	226.09	228.707	1.01158	244.163	488.701	2.00154	1.97863	1.51247	Homo sapiens family with sequence similarity 112, member A (FAM112A), transcript variant 1, mRNA.	ILMN_1690537	NM_001008901.1
1554	XRCC4	285.609	339.174	1.18755	313.909	323.319	1.02998	0.867315	247.759	368.933	1.48908	304.768	979.159	3.2128	2.15758	1.51245	Homo sapiens X-ray repair complementing defective repair in Chinese hamster cells 4 (XRCC4), transcript variant 2, mRNA.	ILMN_2379695	NM_022406.1
1555	PVRL1	321.272	309.763	0.964176	324.521	348.147	1.0728	1.11266	282.094	180.726	0.640659	234.811	287.6	1.22481	1.9118	1.51223	Homo sapiens poliovirus receptor-related 1 (herpesvirus entry mediator C) (PVRL1), transcript variant 2, mRNA.	ILMN_1695549	NM_203285.1
1556	OR4S2	351.955	276.558	0.785776	323.092	382.091	1.18261	1.50502	195.488	179.41	0.917752	205.534	286.5	1.39393	1.51885	1.51194	Homo sapiens olfactory receptor, family 4, subfamily S, member 2 (OR4S2), mRNA.	ILMN_1727352	NM_001004059.1
1557	LCN2	300.797	285.359	0.948674	318.381	269.772	0.847325	0.893168	219.819	204.483	0.930233	185.204	366.995	1.98157	2.13018	1.51168	Homo sapiens lipocalin 2 (oncogene 24p3) (LCN2), mRNA.	ILMN_1692223	NM_005564.2
1558	FZR1	521.98	371.734	0.712161	543.005	629.822	1.15988	1.62868	548.734	353.566	0.64433	454.936	408.768	0.898518	1.3945	1.51159	Homo sapiens fizzy/cell division cycle 20 related 1 (Drosophila) (FZR1), mRNA.	ILMN_1753207	NM_016263.2
1559	CRTC2	481.319	653.37	1.35746	390.257	366.672	0.939565	0.69215	517.867	523.585	1.01104	410.804	968.105	2.35661	2.33087	1.51151	Homo sapiens CREB regulated transcription coactivator 2 (CRTC2), mRNA.	ILMN_1657771	NM_181715.1
1560	MFSD5	1005.74	1524.81	1.5161	828.311	2003.83	2.41918	1.59566	1027.48	1684.63	1.63957	927.398	2170.01	2.33989	1.42714	1.5114	Homo sapiens major facilitator superfamily domain containing 5 (MFSD5), mRNA.	ILMN_1702065	NM_032889.2
1561	ARHGEF11	575.114	547.536	0.952048	512.006	669.994	1.30857	1.37448	373.643	345.627	0.925019	342.912	522.838	1.5247	1.64829	1.51138	Homo sapiens Rho guanine nucleotide exchange factor (GEF) 11 (ARHGEF11), transcript variant 1, mRNA.	ILMN_2347380	NM_198236.1
1562	CRMP1	1628.5	1522.9	0.935156	1330.36	2158.18	1.62225	1.73474	1858.25	1545.46	0.831673	1799.91	1927.8	1.07105	1.28783	1.51129	Homo sapiens collapsin response mediator protein 1 (CRMP1), transcript variant 1, mRNA.	ILMN_1789541	NM_001014809.1
1563	DKFZP547C195	539.364	465.827	0.863659	560.078	424.717	0.758317	0.878028	600.543	496.18	0.826219	531.811	942.293	1.77186	2.14454	1.51128	Homo sapiens hypothetical protein DKFZp547C195 (DKFZp547C195), mRNA.	ILMN_2357777	NM_207343.1
1564	TMED9	2205.05	3510.93	1.59223	1922.86	4886.65	2.54134	1.59609	3282.85	3233.69	0.985024	2890.9	4061.46	1.40491	1.42627	1.51118	Homo sapiens transmembrane emp24 protein transport domain containing 9 (TMED9), mRNA.	ILMN_1743655	NM_017510.3
1565	RAB24	770.239	689.591	0.895294	916.228	996.765	1.0879	1.21513	781.839	758.178	0.969736	709.027	1242.59	1.75252	1.80722	1.51117	Homo sapiens RAB24, member RAS oncogene family (RAB24), transcript variant 1, mRNA.	ILMN_2278850	NM_001031677.2
1566	MTP18	992.753	1143.65	1.152	1147.62	1896.7	1.65273	1.43466	1939.03	2911.36	1.50145	1925.81	4590.08	2.38346	1.58744	1.51105	Homo sapiens mitochondrial protein 18 kDa (MTP18), nuclear gene encoding mitochondrial protein, transcript variant 1, mRNA.	ILMN_1657898	NM_001003704.1
1567	MICAL1	321.486	344.585	1.07185	314.114	362.923	1.15539	1.07793	278.661	255.851	0.918144	233.577	416.767	1.78429	1.94336	1.51065	Homo sapiens microtubule associated monoxygenase, calponin and LIM domain containing 1 (MICAL1), mRNA.	ILMN_1807972	NM_022765.2
1568	SEPN1	284.868	277.198	0.973076	270.471	265.763	0.982594	1.00978	496.632	525.564	1.05826	525.352	1118.06	2.12821	2.01106	1.51042	Homo sapiens selenoprotein N, 1 (SEPN1), transcript variant 1, mRNA.	ILMN_2289887	NM_206926.1
1569	PDIA6	907.254	1728.53	1.90523	1003.02	2708.54	2.70038	1.41735	1082.97	1165.14	1.07587	1110.69	1915.92	1.72499	1.60335	1.51035	Homo sapiens protein disulfide isomerase family A, member 6 (PDIA6), mRNA.	ILMN_1680626	NM_005742.2
1570	SAV1	1021.21	1360.85	1.33258	1052.56	1561.03	1.48309	1.11294	1200.44	1694.27	1.41137	1126.23	3032.16	2.6923	1.90758	1.51026	Homo sapiens salvador homolog 1 (Drosophila) (SAV1), mRNA.	ILMN_2050654	NM_021818.2
1571	RTN3	1121.52	1251.57	1.11596	881.994	1387.7	1.57337	1.40988	1783.36	2186.11	1.22584	1811.24	3575.43	1.97403	1.61035	1.51011	Homo sapiens reticulon 3 (RTN3), transcript variant 1, mRNA.	ILMN_2320906	NM_006054.2
1572	TACC1	4450.9	4908.72	1.10286	8469.17	19610.4	2.3155	2.09954	6112.91	6239.55	1.02072	10237.1	9609.27	0.93867	0.919618	1.50958	Homo sapiens transforming, acidic coiled-coil containing protein 1 (TACC1), mRNA.	ILMN_1770084	NM_006283.1
1573	NBL1	753.558	1627.27	2.15945	511.921	1849.43	3.61272	1.67298	695.008	1673.79	2.40831	598.963	1941.84	3.242	1.34617	1.50958	Homo sapiens neuroblastoma, suppression of tumorigenicity 1 (NBL1), transcript variant 2, mRNA.	ILMN_2405009	NM_182744.1
1574	SLC39A3	7132.35	10508.7	1.47338	3579.08	7612.42	2.12692	1.44356	1139.44	1003.83	0.88099	698.231	969.121	1.38796	1.57546	1.50951	Homo sapiens solute carrier family 39 (zinc transporter), member 3 (SLC39A3), transcript variant 1, mRNA.	ILMN_2234970	NM_144564.4
1575	SLC27A4	332.953	330.565	0.992828	266.181	276.516	1.03883	1.04633	214.081	296.092	1.38308	196.209	535.234	2.72788	1.97232	1.50933	Homo sapiens solute carrier family 27 (fatty acid transporter), member 4 (SLC27A4), mRNA.	ILMN_1655039	NM_005094.2
1576	HSPC171	1496.47	3228.78	2.15759	1279.48	3903.18	3.0506	1.41389	1966.56	6660.73	3.387	1785.92	9703.58	5.43338	1.60419	1.50904	Homo sapiens HSPC171 protein (HSPC171), mRNA.	ILMN_1700419	NM_014187.1
1577	CARHSP1	9695.49	11668.1	1.20346	14619.4	19702.4	1.34769	1.11985	14261.3	12461.7	0.873813	19244.2	31919.1	1.65864	1.89816	1.509	Homo sapiens calcium regulated heat stable protein 1, 24kDa (CARHSP1), mRNA.	ILMN_1809477	NM_014316.1
1578	PRR5	587.439	1052.85	1.79227	564.258	1418.98	2.51478	1.40312	1465.1	1761.75	1.20248	1480.36	2873.54	1.9411	1.61425	1.50869	Homo sapiens proline rich 5 (renal) (PRR5), transcript variant 4, mRNA.	ILMN_2409754	NM_181333.2
1579	C14ORF148	283.255	299.37	1.05689	235.633	316.159	1.34175	1.26952	197.368	170.91	0.865946	164.508	248.815	1.51248	1.74662	1.50807	Homo sapiens chromosome 14 open reading frame 148 (C14orf148), mRNA.	ILMN_1740883	NM_138791.1
1580	SLC26A9	306.13	249.837	0.816113	255.436	261.721	1.0246	1.25547	255.933	300.162	1.17282	267.388	552.019	2.06449	1.76028	1.50788	Homo sapiens solute carrier family 26, member 9 (SLC26A9), transcript variant 1, mRNA.	ILMN_1726081	NM_052934.2
1581	CCNB1IP1	12525.8	18204.6	1.45336	8030.98	13487.7	1.67946	1.15557	199.775	174.5	0.873481	231.363	375.832	1.62443	1.85971	1.50764	Homo sapiens cyclin B1 interacting protein 1 (CCNB1IP1), transcript variant 3, mRNA.	ILMN_2347349	NM_182851.1
1582	FLJ22688	1031.17	703.294	0.682032	954.891	1216.46	1.27393	1.86784	1336.62	653.523	0.488936	968.105	543.039	0.56093	1.14725	1.50754	Homo sapiens fuzzy homolog (Drosophila) (FUZ), mRNA.	ILMN_1748836	NM_025129.3
1583	ST3GAL4	472.719	920.479	1.9472	487.204	1927.28	3.9558	2.03153	358.759	738.405	2.05822	473.744	958.965	2.02423	0.983484	1.50751	Homo sapiens ST3 beta-galactoside alpha-2,3-sialyltransferase 4 (ST3GAL4), mRNA.	ILMN_2204545	NM_006278.1
1584	ANXA11	774.199	314.029	0.405618	642.657	424.105	0.659925	1.62696	1130.13	601.349	0.532105	1013.41	748.337	0.738433	1.38776	1.50736	Homo sapiens annexin A11 (ANXA11), transcript variant a, mRNA.	ILMN_2380494	NM_001157.2
1585	FKBP2	374.726	281.236	0.750512	418.87	340.221	0.812236	1.08224	291.398	230.079	0.789569	256.488	391.325	1.52571	1.93233	1.50729	Homo sapiens FK506 binding protein 2, 13kDa (FKBP2), transcript variant 2, mRNA.	ILMN_1678080	NM_004470.2
1586	PIWIL3	298.564	315.641	1.0572	283.609	291.096	1.0264	0.970866	204.267	183.933	0.900455	165.748	305.002	1.84016	2.04359	1.50723	Homo sapiens piwi-like 3 (Drosophila) (PIWIL3), mRNA.	ILMN_1735693	NM_001008496.1
1587	PRKAR1A	410.282	326.924	0.796828	402.194	545.29	1.35579	1.70148	348.247	264.456	0.759391	307.197	306.127	0.996517	1.31226	1.50687	Homo sapiens protein kinase, cAMP-dependent, regulatory, type I, alpha (tissue specific extinguisher 1) (PRKAR1A), transcript variant 2, mRNA.	ILMN_2277077	NM_212471.1
1588	CDH23	295.478	273.736	0.926418	292.644	394.203	1.34704	1.45403	365.853	374.238	1.02292	280.562	447.553	1.5952	1.55946	1.50674	Homo sapiens cadherin-like 23 (CDH23), transcript variant 1, mRNA.	ILMN_1783149	NM_052836.1
1589	SF3B5	17384	18079.2	1.04	11328.5	14262.1	1.25895	1.21054	16263	16033	0.98586	12732.7	22631.8	1.77745	1.80295	1.50674	Homo sapiens splicing factor 3b, subunit 5, 10kDa (SF3B5), mRNA.	ILMN_1689389	NM_031287.2
1590	VPS28	1908.77	1230.78	0.644804	1560.64	1519.52	0.973656	1.51	2318.4	2637.3	1.13756	2346.25	4010.27	1.70923	1.50254	1.50627	Homo sapiens vacuolar protein sorting 28 homolog (S. cerevisiae) (VPS28), transcript variant 1, mRNA.	ILMN_2339863	NM_016208.2
1591	PPP1R12C	487.204	571.095	1.17219	309.063	583.384	1.88759	1.61031	509.842	598.479	1.17385	370.423	609.62	1.64574	1.402	1.50616	Homo sapiens protein phosphatase 1, regulatory (inhibitor) subunit 12C (PPP1R12C), mRNA.	ILMN_1685286	NM_017607.1
1592	DNM2	782.656	521.98	0.666935	866.101	901.336	1.04068	1.5604	969.121	532.153	0.549109	873.712	696.442	0.797107	1.45164	1.50602	Homo sapiens dynamin 2 (DNM2), transcript variant 3, mRNA.	ILMN_1656822	NM_004945.2
1593	SERF2	21389.2	25159.4	1.17627	17717.1	25159.4	1.42006	1.20726	21835.2	31684.8	1.45109	19054.5	49897.2	2.61865	1.80461	1.50594	Homo sapiens small EDRK-rich factor 2 (SERF2), mRNA.	ILMN_1789136	NM_001018108.1
1594	CYR61	395.49	538.256	1.36098	434.302	667.024	1.53585	1.12849	310.773	247.16	0.795307	310.175	464.54	1.49767	1.88314	1.50581	Homo sapiens cysteine-rich, angiogenic inducer, 61 (CYR61), mRNA.	ILMN_2188264	NM_001554.3
1595	LOC260339	319.981	309.911	0.968531	308.95	306.79	0.99301	1.02527	226.53	244.681	1.08013	178.439	382.832	2.14545	1.98629	1.50578	Homo sapiens processed pseudogene mtTFA 3 (LOC260339) on chromosome 6.	ILMN_2096442	NR_001286.1
1596	GNAO1	284.244	264.437	0.930316	271.702	386.264	1.42164	1.52813	191.47	168.924	0.882249	174.038	227.743	1.30858	1.48323	1.50568	Homo sapiens guanine nucleotide binding protein (G protein), alpha activating activity polypeptide O (GNAO1), transcript variant 1, mRNA.	ILMN_1730546	NM_020988.1
1597	PAK3	278.784	340.133	1.22006	266.933	291.048	1.09034	0.893678	209.639	191.799	0.914901	188.165	364.476	1.937	2.11717	1.50542	Homo sapiens p21 (CDKN1A)-activated kinase 3 (PAK3), mRNA.	ILMN_2130218	NM_002578.2
1598	LOC375449	834.554	1537.63	1.84246	827.587	2019.06	2.4397	1.32415	924.998	2035.62	2.20067	864.483	3208.4	3.71135	1.68646	1.50531	Homo sapiens similar to microtubule associated testis specific serine/threonine protein kinase (LOC375449), mRNA.	ILMN_1738438	NM_198828.1
1599	LBR	325.431	252.443	0.775718	294.291	313.635	1.06573	1.37386	848.447	347.975	0.410132	770.891	517.479	0.671274	1.63673	1.5053	Homo sapiens lamin B receptor (LBR), transcript variant 2, mRNA.	ILMN_2285480	NM_002296.2
1600	REPS2	457.509	284.326	0.621465	473.745	454.938	0.960303	1.54523	585.016	301.404	0.515206	445.731	336.5	0.75494	1.46532	1.50527	PREDICTED: Homo sapiens RALBP1 associated Eps domain containing 2 (REPS2), mRNA.	ILMN_1656934	NM_004726.1
1601	RIOK1	1132.56	494.287	0.436433	1053.45	748.254	0.710285	1.62748	177.468	165.476	0.932429	171.83	221.578	1.28952	1.38297	1.50522	Homo sapiens RIO kinase 1 (yeast) (RIOK1), transcript variant 1, mRNA.	ILMN_1652487	NM_031480.2
1602	SPANX-N4	222.823	246.095	1.10444	236.536	282.209	1.19309	1.08027	172.969	120.639	0.697463	142.32	191.546	1.34588	1.92968	1.50498	Homo sapiens SPANX family, member N4 (SPANXN4), mRNA.	ILMN_1808463	NM_001009613.1
1603	ZFAND3	942.676	752.493	0.798252	761.304	944.669	1.24086	1.55447	776.704	522.838	0.67315	729.822	714.47	0.978965	1.4543	1.50439	Homo sapiens zinc finger, AN1-type domain 3 (ZFAND3), mRNA.	ILMN_1720053	NM_021943.1
1604	L3MBTL2	3847.52	2346.12	0.609775	3166.98	2449.64	0.773493	1.26849	4106.94	2197.52	0.535075	3201.06	2980.72	0.931165	1.74025	1.50437	Homo sapiens l(3)mbt-like 2 (Drosophila) (L3MBTL2), mRNA.	ILMN_2336109	NM_001003689.1
1605	UTY	323.193	315.269	0.975482	270.056	277.378	1.02711	1.05293	236.908	223.473	0.94329	232.657	429.185	1.84471	1.95561	1.50427	Homo sapiens ubiquitously transcribed tetratricopeptide repeat gene, Y-linked (UTY), transcript variant 3, mRNA.	ILMN_1739587	NM_182659.1
1606	GPM6A	323.809	260.445	0.804318	333.984	318.098	0.952435	1.18415	642.494	747.461	1.16337	626.728	1330	2.12214	1.82412	1.50414	Homo sapiens glycoprotein M6A (GPM6A), transcript variant 1, mRNA.	ILMN_2397646	NM_201591.1
1607	IL17RE	332.648	362.167	1.08874	285.48	359.969	1.26093	1.15815	318.344	252.368	0.792752	195.661	286.923	1.46643	1.8498	1.50397	Homo sapiens interleukin 17 receptor E (IL17RE), transcript variant 3, mRNA.	ILMN_1689718	NM_144640.2
1608	HOXB13	325.987	395.66	1.21373	325.671	341.329	1.04808	0.86352	328.654	281.177	0.855541	238.138	436.889	1.8346	2.14438	1.50395	Homo sapiens homeo box B13 (HOXB13), mRNA.	ILMN_1742677	NM_006361.4
1609	BMP1	381.121	557.718	1.46336	315.81	726.344	2.29994	1.57168	188.305	206.965	1.09909	224.353	354.137	1.57848	1.43617	1.50392	Homo sapiens bone morphogenetic protein 1 (BMP1), transcript variant BMP1-3, mRNA.	ILMN_1800412	NM_006128.1
1610	IGFBP7	312.464	318.207	1.01838	293.501	439.496	1.49743	1.4704	200.344	235.863	1.17729	222.738	403.099	1.80974	1.53721	1.50381	Homo sapiens insulin-like growth factor binding protein 7 (IGFBP7), mRNA.	ILMN_2062468	NM_001553.1
1611	RRS1	3499.14	1591.06	0.454701	2676.25	1652.5	0.617467	1.35796	3763.16	1379.76	0.36665	2686.11	1624.62	0.604824	1.6496	1.50378	Homo sapiens RRS1 ribosome biogenesis regulator homolog (S. cerevisiae) (RRS1), mRNA.	ILMN_1767658	NM_015169.3
1612	CREB3	443.638	457.99	1.03235	456.104	603.119	1.32233	1.28089	486.462	514.716	1.05808	547.267	999.705	1.82672	1.72645	1.50367	Homo sapiens cAMP responsive element binding protein 3 (CREB3), mRNA.	ILMN_1703072	NM_006368.4
1613	FZD7	743.034	826.856	1.11281	682.033	1063.3	1.55902	1.40097	818.888	758.718	0.926523	711.646	1059.01	1.48811	1.60612	1.50355	Homo sapiens frizzled homolog 7 (Drosophila) (FZD7), mRNA.	ILMN_2108823	NM_003507.1
1614	LOXL3	350.717	311.902	0.889326	359.788	517.245	1.43764	1.61655	244.045	287.188	1.17678	285.325	466.659	1.63553	1.38984	1.50319	Homo sapiens lysyl oxidase-like 3 (LOXL3), mRNA.	ILMN_1733515	NM_032603.2
1615	SLC25A1	4204.88	5570.7	1.32482	5121.15	8572.73	1.67398	1.26356	5366.73	5022.12	0.935787	5288.62	8622.55	1.6304	1.74227	1.50292	Homo sapiens solute carrier family 25 (mitochondrial carrier; citrate transporter), member 1 (SLC25A1), mRNA.	ILMN_1813671	NM_005984.1
1616	SPZ1	290.452	307.164	1.05754	275.812	371.344	1.34637	1.27311	265.263	197.967	0.746305	174.083	225.097	1.29305	1.7326	1.50286	Homo sapiens spermatogenic leucine zipper 1 (SPZ1), mRNA.	ILMN_1761016	NM_032567.2
1617	CLEC7A	266.693	288.315	1.08108	274.743	319.108	1.16148	1.07437	186.018	175.243	0.942076	225.037	409.412	1.81931	1.93117	1.50277	Homo sapiens C-type lectin domain family 7, member A (CLEC7A), transcript variant 5, mRNA.	ILMN_2323992	NM_197950.2
1618	LCN1	310.077	355.814	1.1475	376.874	363.396	0.964238	0.840293	295.228	290.403	0.983657	239.562	510.066	2.12916	2.16454	1.50242	Homo sapiens lipocalin 1 (tear prealbumin) (LCN1), mRNA.	ILMN_1721011	NM_002297.2
1619	PLAC8	398.382	337.446	0.847042	344.985	428.856	1.24312	1.4676	360.951	313.44	0.868372	292.37	389.886	1.33354	1.53567	1.50164	Homo sapiens placenta-specific 8 (PLAC8), mRNA.	ILMN_2093343	NM_016619.1
1620	C16ORF63	9161.97	11511.4	1.25644	8721.6	17530.9	2.01005	1.59981	8509.7	12732.7	1.49626	8280.39	17387.7	2.09987	1.40341	1.50161	Homo sapiens chromosome 16 open reading frame 63 (C16orf63), mRNA.	ILMN_1790650	NM_144600.1
1621	RTN4	284.171	297.458	1.04676	252.798	276.508	1.09379	1.04493	187.244	179.584	0.959091	166.168	312.048	1.87791	1.95801	1.50147	Homo sapiens reticulon 4 (RTN4), transcript variant 5, mRNA.	ILMN_1693598	NM_020532.4
1622	CART1	2033.85	1641.25	0.806968	1448.73	1699.62	1.17318	1.45382	2697.18	2662.64	0.987195	1851.34	2830.97	1.52915	1.54898	1.5014	Homo sapiens cartilage paired-class homeoprotein 1 (CART1), mRNA.	ILMN_1724540	NM_006982.1
1623	PCDHB11	301.93	258.874	0.8574	299.647	223.254	0.745056	0.868972	173.63	208.649	1.20169	165.73	424.954	2.56414	2.13378	1.50138	Homo sapiens protocadherin beta 11 (PCDHB11), mRNA.	ILMN_2095114	NM_018931.2
1624	MAP2K4	1789.28	2244.46	1.25439	2440.63	4521.95	1.85278	1.47704	1588.6	2601.71	1.63774	2359.95	5895.21	2.49802	1.52529	1.50116	Homo sapiens mitogen-activated protein kinase kinase 4 (MAP2K4), mRNA.	ILMN_2100689	NM_003010.2
1625	HBEGF	513.101	546.551	1.06519	477.884	660.079	1.38125	1.29672	442.413	495.451	1.11988	452.891	864.926	1.90979	1.70535	1.50103	Homo sapiens heparin-binding EGF-like growth factor (HBEGF), mRNA.	ILMN_2121408	NM_001945.1
1626	CTSE	251.92	237.905	0.944368	282.946	326.234	1.15299	1.22092	626.263	931.913	1.48805	501.639	1329.16	2.64963	1.7806	1.50076	Homo sapiens cathepsin E (CTSE), transcript variant 1, mRNA.	ILMN_1693738	NM_148964.1
1627	OASL	255.306	260.166	1.01903	278.175	296.95	1.0675	1.04756	225.751	226.579	1.00366	251.996	494.069	1.96062	1.95347	1.50051	Homo sapiens 2'-5'-oligoadenylate synthetase-like (OASL), transcript variant 1, mRNA.	ILMN_1681721	NM_003733.2
1628	FAM107A	354.225	268.004	0.756593	262.103	286.606	1.09348	1.44527	186.468	210.439	1.12856	191.387	335.934	1.75526	1.55532	1.5003	Homo sapiens family with sequence similarity 107, member A (FAM107A), mRNA.	ILMN_1743445	NM_007177.1
1629	AYTL2	933.668	1100.96	1.17918	922.293	1175.65	1.27471	1.08102	1052.97	890.985	0.84616	1040.84	1690.48	1.62415	1.91943	1.50022	Homo sapiens acyltransferase like 2 (AYTL2), mRNA.	ILMN_1702171	NM_024830.3
1630	TRAF3	675.375	754.223	1.11675	519.542	836.374	1.60983	1.44153	608.231	615.307	1.01163	600.543	946.988	1.57689	1.55875	1.50014	Homo sapiens TNF receptor-associated factor 3 (TRAF3), transcript variant 3, mRNA.	ILMN_2383774	NM_003300.2
1631	DXS9879E	28729.5	31130.8	1.08358	27937.1	50391.3	1.80374	1.66461	38188.8	48962.2	1.28211	37349.4	63959.3	1.71246	1.33566	1.50013	Homo sapiens DNA segment on chromosome X (unique) 9879 expressed sequence (DXS9879E), mRNA.	ILMN_1708151	NM_006014.2
1632	ZNF653	2073.12	1661.05	0.801231	2121.08	2292.94	1.08103	1.34921	3642.96	2239.82	0.614836	2834.4	2876.48	1.01484	1.6506	1.4999	Homo sapiens zinc finger protein 653 (ZNF653), mRNA.	ILMN_1696276	NM_138783.1
1633	CCDC24	1073.72	1358.93	1.26562	1626.33	3031.44	1.86398	1.47278	1525.17	2030.28	1.33118	2530.25	5141.71	2.0321	1.52654	1.49966	Homo sapiens coiled-coil domain containing 24 (CCDC24), mRNA.	ILMN_1718771	NM_152499.1
1634	USF2	1924.59	2864.19	1.48821	2141.77	4565.03	2.13143	1.43222	2266.22	2219.81	0.97952	2357.31	3618.26	1.53491	1.56701	1.49961	Homo sapiens upstream transcription factor 2, c-fos interacting (USF2), transcript variant 2, mRNA.	ILMN_2324672	NM_207291.1
1635	ISL2	836.716	584.028	0.698001	818.81	766.617	0.936258	1.34134	1413.31	1008.29	0.713423	956.672	1131.21	1.18244	1.65742	1.49938	Homo sapiens ISL LIM homeobox 2 (ISL2), mRNA.	ILMN_1731086	NM_145805.1
1636	STARD3	378.366	491.111	1.29798	373.148	586.201	1.57096	1.21032	377.501	430.53	1.14047	318.48	649.224	2.03851	1.78742	1.49887	Homo sapiens START domain containing 3 (STARD3), mRNA.	ILMN_1657095	NM_006804.2
1637	FLJ25477	384.276	399.944	1.04077	355.01	463.661	1.30605	1.25488	394.235	312.084	0.791621	409.074	564.128	1.37904	1.74204	1.49846	Homo sapiens family with sequence similarity 123A (FAM123A), transcript variant 1, mRNA.	ILMN_1810131	NM_152704.2
1638	LIMD1	275.104	254.627	0.925566	286.487	297.458	1.03829	1.12179	199.119	136.212	0.684073	158.822	203.725	1.28273	1.87513	1.49846	Homo sapiens LIM domains containing 1 (LIMD1), mRNA.	ILMN_1764747	NM_014240.1
1639	CLCC1	497.781	439.98	0.883882	491.76	591.588	1.203	1.36104	257.236	245.597	0.954751	245.006	382.641	1.56176	1.63578	1.49841	Homo sapiens chloride channel CLIC-like 1 (CLCC1), mRNA.	ILMN_1809267	NM_015127.2
1640	TMPRSS7	342.782	298.195	0.869926	388.307	494.957	1.27465	1.46524	275.728	286.999	1.04088	301.857	481.158	1.59399	1.53139	1.49832	Homo sapiens transmembrane protease, serine 7 (TMPRSS7), mRNA.	ILMN_2041648	NM_001042575.1
1641	CAPNS1	2891.59	1434.6	0.496127	3819.29	2062.03	0.5399	1.08823	8298.2	4369.79	0.526595	8298.2	8338.17	1.00482	1.90814	1.49819	Homo sapiens calpain, small subunit 1 (CAPNS1), transcript variant 1, mRNA.	ILMN_2393254	NM_001003962.1
1642	ZDHHC2	493.58	319.518	0.647348	475.724	472.235	0.992666	1.53344	396.252	376.898	0.951156	516.293	718.205	1.39108	1.46252	1.49798	Homo sapiens zinc finger, DHHC-type containing 2 (ZDHHC2), mRNA.	ILMN_1769783	NM_016353.2
1643	SN	306.898	348.601	1.13589	291.545	302.527	1.03767	0.913531	231.51	176.338	0.761684	190.943	302.838	1.58602	2.08225	1.49789	Homo sapiens sialoadhesin (SN), mRNA.	ILMN_1725320	NM_023068.2
1644	MPPED1	337.268	281.807	0.835558	296.16	331.368	1.11888	1.33908	232.09	266.857	1.1498	222.33	423.476	1.90472	1.65657	1.49782	Homo sapiens metallophosphoesterase domain containing 1 (MPPED1), mRNA.	ILMN_1809385	NM_001585.2
1645	TRIM24	1556.99	702.453	0.45116	1514.9	828.311	0.546776	1.21193	214.073	183.857	0.858849	194.573	298.001	1.53156	1.78327	1.4976	Homo sapiens tripartite motif-containing 24 (TRIM24), transcript variant 1, mRNA.	ILMN_1799642	NM_003852.3
1646	EMX1	581.782	465.187	0.79959	486.116	606.587	1.24782	1.56058	430.102	467.605	1.0872	529.736	826.028	1.55932	1.43426	1.49742	Homo sapiens empty spiracles homolog 1 (Drosophila) (EMX1), mRNA.	ILMN_1674193	NM_004097.1
1647	PDE6H	420.571	522.314	1.24192	407.454	735.811	1.80587	1.4541	221.042	286.599	1.29658	280.726	560.789	1.99763	1.54069	1.4974	Homo sapiens phosphodiesterase 6H, cGMP-specific, cone, gamma (PDE6H), mRNA.	ILMN_1702965	NM_006205.1
1648	ZFYVE9	328.763	272.535	0.82897	280.145	343.43	1.2259	1.47882	254.778	193.605	0.759898	210.491	242.429	1.15173	1.51564	1.49723	Homo sapiens zinc finger, FYVE domain containing 9 (ZFYVE9), transcript variant 3, mRNA.	ILMN_1799622	NM_007323.1
1649	NOD9	2007.2	991.098	0.493771	1943.25	1319.47	0.679003	1.37514	358.72	423.253	1.1799	404.876	773.541	1.91056	1.61926	1.4972	Homo sapiens NLR family member X1 (NLRX1), transcript variant 1, mRNA.	ILMN_1723768	NM_024618.2
1650	LYSMD3	261.818	253.768	0.969252	320.286	316.888	0.989389	1.02078	469.543	591.973	1.26074	511.312	1272.26	2.48823	1.97362	1.4972	Homo sapiens LysM, putative peptidoglycan-binding, domain containing 3 (LYSMD3), mRNA.	ILMN_2074401	XM_938559.1
1651	C6ORF208	362.716	405.691	1.11848	374.368	412.951	1.10306	0.986214	359.638	307.377	0.854685	268.018	459.997	1.71629	2.0081	1.49716	Homo sapiens chromosome 6 open reading frame 208 (C6orf208), mRNA.	ILMN_1738223	NM_025002.1
1652	SNRP70	1470.91	1069.82	0.727322	2007.2	1855.7	0.92452	1.27113	26201.6	8587.7	0.327755	24418.7	13790.6	0.564754	1.7231	1.49711	Homo sapiens small nuclear ribonucleoprotein 70kDa polypeptide (RNP antigen) (SNRP70), mRNA.	ILMN_2380839	NM_003089.4
1653	GLIS1	269.457	293.57	1.08949	262.615	269.125	1.02479	0.940615	208.847	184.533	0.88358	177.02	321.098	1.8139	2.0529	1.49676	Homo sapiens GLIS family zinc finger 1 (GLIS1), mRNA.	ILMN_1736101	NM_147193.1
1654	TIRAP	331.701	317.916	0.958441	342.696	491.634	1.43461	1.49681	242.868	329.363	1.35614	269.742	547.267	2.02885	1.49605	1.49643	Homo sapiens toll-interleukin 1 receptor (TIR) domain containing adaptor protein (TIRAP), transcript variant 2, mRNA.	ILMN_1812432	NM_001039661.1
1655	RHBDL1	284.455	418.644	1.47174	308.232	423.146	1.37282	0.932783	226.46	240.085	1.06016	192.783	421.022	2.18392	2.05998	1.49638	Homo sapiens rhomboid, veinlet-like 1 (Drosophila) (RHBDL1), mRNA.	ILMN_1660864	NM_003961.1
1656	NELF	1941.31	3896.73	2.00727	3128.9	9539.41	3.0488	1.51888	4899.74	6988.81	1.42636	6681.31	14045.3	2.10217	1.4738	1.49634	Homo sapiens nasal embryonic LHRH factor (NELF), mRNA.	ILMN_1665095	NM_015537.3
1657	EPN3	303.581	261.085	0.860018	301.705	466.493	1.54619	1.79786	197.657	206.316	1.04381	211.113	263.188	1.24667	1.19435	1.4961	Homo sapiens epsin 3 (EPN3), mRNA.	ILMN_1726893	NM_017957.1
1658	ALG1	342.487	289.978	0.846682	324.151	533.886	1.64703	1.94527	253.606	282.737	1.11487	268.757	313.571	1.16675	1.04653	1.4959	Homo sapiens asparagine-linked glycosylation 1 homolog (S. cerevisiae, beta-1,4-mannosyltransferase) (ALG1), mRNA.	ILMN_1718093	NM_019109.3
1659	PIP5K1A	431.184	397.349	0.921529	414.651	305.582	0.736962	0.799716	408.357	293.315	0.71828	396.149	623.626	1.57422	2.19166	1.49569	Homo sapiens phosphatidylinositol-4-phosphate 5-kinase, type I, alpha (PIP5K1A), mRNA.	ILMN_1769869	NM_003557.1
1660	UBE1DC1	1742.96	696.936	0.399857	1943.71	1003.41	0.516236	1.29105	1461.39	550.198	0.376489	1463.48	936.667	0.640029	1.7	1.49552	Homo sapiens ubiquitin-activating enzyme E1-domain containing 1 (UBE1DC1), transcript variant 1, mRNA.	ILMN_2408450	NM_024818.2
1661	PDPK1	1217.23	580.511	0.47691	1269.58	1125.71	0.886677	1.85921	2929.51	3050.39	1.04126	2700.04	3180.91	1.1781	1.13141	1.49531	Homo sapiens 3-phosphoinositide dependent protein kinase-1 (PDPK1), transcript variant 1, mRNA.	ILMN_1653793	XM_939834.1
1662	ARHGAP24	352.366	355.031	1.00756	263.005	353.311	1.34336	1.33328	284.759	227.156	0.797714	273.981	362.225	1.32208	1.65734	1.49531	Homo sapiens Rho GTPase activating protein 24 (ARHGAP24), transcript variant 1, mRNA.	ILMN_1765876	NM_031305.1
1663	CLEC11A	1857.75	2326.02	1.25206	1350.12	2043.89	1.51386	1.20909	1839.57	2228.37	1.21135	1321.26	2851.3	2.15802	1.7815	1.49529	Homo sapiens C-type lectin domain family 11, member A (CLEC11A), mRNA.	ILMN_1807359	NM_002975.2
1664	LOC388135	535.702	963.906	1.79933	583.195	1342.57	2.30209	1.27941	678.061	891.997	1.31551	486.386	1094.75	2.25078	1.71095	1.49518	Homo sapiens similar to RIKEN cDNA 6030419C18 gene (LOC388135), mRNA.	ILMN_2141118	NM_001039614.1
1665	DVL2	1312.88	1158.13	0.882129	1129.14	1158.73	1.0262	1.16333	1645.28	1273.51	0.774035	1505.95	2129.66	1.41416	1.827	1.49516	Homo sapiens dishevelled, dsh homolog 2 (Drosophila) (DVL2), mRNA.	ILMN_1652163	NM_004422.2
1666	ATPIF1	1611.42	1963.06	1.21822	1721.67	2101.29	1.2205	1.00187	9445.78	8839.53	0.935818	8934.62	16623.7	1.8606	1.9882	1.49504	Homo sapiens ATPase inhibitory factor 1 (ATPIF1), nuclear gene encoding mitochondrial protein, transcript variant 3, mRNA.	ILMN_1685978	NM_016311.3
1667	THOC3	7762.55	3762.32	0.484675	5168.7	3585.28	0.693652	1.43117	6714.19	2490.73	0.370965	4949.47	2861.92	0.578229	1.55872	1.49494	Homo sapiens THO complex 3 (THOC3), mRNA.	ILMN_2415926	NM_032361.1
1668	NOX1	318.494	329.933	1.03592	352.351	464.015	1.31691	1.27125	222.436	206.945	0.930355	180.149	288.011	1.59874	1.71842	1.49484	Homo sapiens NADPH oxidase 1 (NOX1), transcript variant NOH-1S, mRNA.	ILMN_1765355	NM_007052.3
1669	P2RX7	471.034	709.305	1.50585	583.795	676.168	1.15823	0.769155	755.155	860.849	1.13996	776.704	1965.72	2.53084	2.22011	1.49463	Homo sapiens purinergic receptor P2X, ligand-gated ion channel, 7 (P2RX7), transcript variant 1, mRNA.	ILMN_1759326	NM_002562.4
1670	ZBTB3	625.779	384.654	0.614681	530.05	555.794	1.04857	1.70588	657.334	522.21	0.794436	818	833.124	1.01849	1.28203	1.49395	Homo sapiens zinc finger and BTB domain containing 3 (ZBTB3), mRNA.	ILMN_1689189	NM_024784.2
1671	TBC1D10B	751.663	738.907	0.98303	572.284	918.639	1.60522	1.63293	813.553	1315.13	1.61653	792.15	1734.82	2.19001	1.35476	1.49384	Homo sapiens TBC1 domain family, member 10B (TBC1D10B), mRNA.	ILMN_1668639	NM_015527.2
1672	PLK1	1408.58	1060.75	0.753067	1365.52	1090.78	0.798804	1.06074	2257.26	1338.32	0.592897	1824.35	2083.9	1.14227	1.92659	1.49366	Homo sapiens polo-like kinase 1 (Drosophila) (PLK1), mRNA.	ILMN_1736176	NM_005030.3
1673	CRHBP	326.815	287.934	0.881028	290.998	437.062	1.50194	1.70476	238.86	194.491	0.814246	202.603	211.575	1.04428	1.28251	1.49364	Homo sapiens corticotropin releasing hormone binding protein (CRHBP), mRNA.	ILMN_2223561	NM_001882.3
1674	MARK2	515.931	351.054	0.680428	403.868	517.459	1.28126	1.88302	216.032	180.468	0.835377	184.019	169.55	0.921373	1.10294	1.49298	Homo sapiens MAP/microtubule affinity-regulating kinase 2 (MARK2), transcript variant 2, mRNA.	ILMN_2413572	NM_004954.2
1675	NPDC1	537.553	505.887	0.941093	467.803	741.245	1.58452	1.6837	451.202	315.301	0.698802	377.299	343.316	0.90993	1.30213	1.49292	Homo sapiens neural proliferation, differentiation and control, 1 (NPDC1), mRNA.	ILMN_2199313	NM_015392.2
1676	OR10C1	307.658	298.276	0.969507	275.171	366.203	1.33082	1.37268	175.712	187.266	1.06576	200.1	343.999	1.71914	1.61307	1.49287	Homo sapiens olfactory receptor, family 10, subfamily C, member 1 (OR10C1), mRNA.	ILMN_1790706	NM_013941.2
1677	C9ORF128	306.548	366.19	1.19456	326.834	315.831	0.966335	0.808946	232.715	220.148	0.945997	212.668	437.925	2.0592	2.17675	1.49285	Homo sapiens chromosome 9 open reading frame 128 (C9orf128), mRNA.	ILMN_1683232	NM_001012446.1
1678	NCOA1	409.763	323.716	0.790008	343.539	440.669	1.28274	1.6237	412.697	328.451	0.795866	370.553	401.598	1.08378	1.36176	1.49273	Homo sapiens nuclear receptor coactivator 1 (NCOA1), transcript variant 3, mRNA.	ILMN_2335198	NM_147223.2
1679	RBM4B	2365.12	1706.44	0.721503	2917.14	2342.49	0.803012	1.11297	3652.1	2113.97	0.578835	3712.09	4022.75	1.08369	1.87219	1.49258	Homo sapiens RNA binding motif protein 4B (RBM4B), mRNA.	ILMN_1743104	NM_031492.2
1680	TMEM44	549.566	444.379	0.808601	680.045	734.885	1.08064	1.33643	572.341	520.523	0.909464	502.377	753.163	1.4992	1.64844	1.49244	Homo sapiens transmembrane protein 44 (TMEM44), transcript variant 1, mRNA.	ILMN_1688848	NM_138399.3
1681	DEFB125	353.478	380.68	1.07696	505.887	483.535	0.955815	0.887515	367.202	365.934	0.996548	309.929	647.786	2.09011	2.09735	1.49243	Homo sapiens defensin, beta 125 (DEFB125), mRNA.	ILMN_1706077	NM_153325.2
1682	AVEN	833.456	1462.07	1.75423	1089.51	2216.75	2.03464	1.15985	1339.53	2176.09	1.62452	1380.18	4091.62	2.96455	1.82487	1.49236	Homo sapiens apoptosis, caspase activation inhibitor (AVEN), mRNA.	ILMN_1710216	NM_020371.2
1683	KCNJ4	443.181	282.354	0.637107	412.569	397.517	0.963519	1.51233	234.797	175.919	0.749241	225.056	248.177	1.10273	1.4718	1.49207	Homo sapiens potassium inwardly-rectifying channel, subfamily J, member 4 (KCNJ4), transcript variant 1, mRNA.	ILMN_1800179	NM_152868.1
1684	KIAA1285	532.501	360.68	0.677332	521.72	471.629	0.903988	1.33463	706.942	390.202	0.551958	584.216	531.885	0.910424	1.64944	1.49204	Homo sapiens KIAA1285 protein (KIAA1285), mRNA.	ILMN_1749583	NM_015694.1
1685	ARTS-1	320.871	254.571	0.793374	308.18	308.563	1.00124	1.262	294.365	221.408	0.752156	275.339	356.612	1.29517	1.72195	1.49198	Homo sapiens type 1 tumor necrosis factor receptor shedding aminopeptidase regulator (ARTS-1), mRNA.	ILMN_1752145	NM_001040458.1
1686	TBCC	1511.79	973.031	0.643628	1331.01	1222.74	0.918657	1.42731	1495.85	1241.94	0.830256	1333.78	1723.56	1.29224	1.55643	1.49187	Homo sapiens tubulin-specific chaperone c (TBCC), mRNA.	ILMN_1743352	NM_003192.1
1687	KRTAP10-11	397.517	476.735	1.19928	406.33	322.844	0.794537	0.662512	485.254	438.92	0.904516	433.525	910.147	2.09941	2.32103	1.49177	Homo sapiens keratin associated protein 10-11 (KRTAP10-11), mRNA.	ILMN_1776412	NM_198692.1
1688	B3GNT6	1051.58	1317.88	1.25324	763.531	1470.46	1.92586	1.53671	948.172	1368.14	1.44292	744.323	1553.9	2.08767	1.44684	1.49177	Homo sapiens UDP-GlcNAc:betaGal beta-1,3-N-acetylglucosaminyltransferase 6 (B3GNT6), mRNA.	ILMN_1715384	NM_006876.1
[truncated: 22,838 more rows]
