# Supplementary material for: A Viral microRNA Down-Regulates Multiple Cell Cycle Genes through mRNA 5′UTRs
Source: PLoS Pathog. 2010 Jun 24;6(6):e1000967. doi: 10.1371/journal.ppat.1000967 (PMC2891821; doi:10.1371/journal.ppat.1000967)
Supplement: Table S3 — Data sets were combined by determining the average rank from Tables S1 and S2 based on average enrichment. Number and type of target within the 5′UTR is also shown for each gene. Transcripts containing miR-US25-1 target sites in top 50 are highlighted in yellow. (2.53 MB ZIP) [file ppat.1000967.s005.zip]

Archive with 3 entries (2 files):
- Supplemental table 3.xls
- __MACOSX/
- __MACOSX/._Supplemental table 3.xls
