# Supplementary material for: A Viral microRNA Down-Regulates Multiple Cell Cycle Genes through mRNA 5′UTRs
Source: PLoS Pathog. 2010 Jun 24;6(6):e1000967. doi: 10.1371/journal.ppat.1000967 (PMC2891821; doi:10.1371/journal.ppat.1000967)
Supplement: Table S3 — Data sets were combined by determining the average rank from Tables S1 and S2 based on average enrichment. Number and type of target within the 5′UTR is also shown for each gene. Transcripts containing miR-US25-1 target sites in top 50 are highlighted in yellow. (2.53 MB ZIP) [file ppat.1000967.s005.zip › Supplemental table 3.xls]

## Sheet: Sheet1
	Biotin		pSIREN			2-8mer	1-7mer	1-8mer
TargetID	Rank	enirch Ave	Rank	enrich Ave	Rank Ave	5'Primer	5'Primer	5'Primer	DEFINITION	PROBE_ID	REFSEQ_ID
CCNE2	3	12.1655	2	5.81073	2.5	1	0	0	Homo sapiens cyclin E2 (CCNE2), transcript variant 2, mRNA.	ILMN_2412384	NM_057749.1
BCKDHA	1	23.6857	8	3.05159	4.5	0	0	0	Homo sapiens branched chain keto acid dehydrogenase E1, alpha polypeptide (BCKDHA), mRNA.	ILMN_1735979	NM_000709.2
LOC440093	12	6.93571	3	5.67945	7.5	0	0	1	Homo sapiens similar to H3 histone, family 3B (LOC440093), mRNA.	ILMN_2061979	NM_001013699.1
CCNE2	18	5.95368	5	3.45183	11.5	1	0	0	Homo sapiens cyclin E2 (CCNE2), mRNA.	ILMN_1651260	NM_057735.1
POP4	15	6.38453	14	2.4089	14.5	0	0	0	Homo sapiens processing of precursor 4, ribonuclease P/MRP subunit (S. cerevisiae) (POP4), mRNA.	ILMN_1696383	NM_006627.1
ATP6V0C	33	4.44249	4	3.84147	18.5	0	0	0	Homo sapiens ATPase, H+ transporting, lysosomal 16kDa, V0 subunit c (ATP6V0C), mRNA.	ILMN_1773849	NM_001694.2
ASRGL1	10	7.85736	29	2.05805	19.5	2	2	2	Homo sapiens asparaginase like 1 (ASRGL1), mRNA.	ILMN_1810199	NM_025080.2
BRCC3	2	12.5639	39	1.97584	20.5	0	0	0	Homo sapiens BRCA1/BRCA2-containing complex, subunit 3 (BRCC3), transcript variant 1, mRNA.	ILMN_1697546	NM_024332.2
H3F3B	36	4.39495	12	2.51329	24	1	1	1	Homo sapiens H3 histone, family 3B (H3.3B) (H3F3B), mRNA.	ILMN_1695706	NM_005324.3
PSMA4	50	3.95622	7	3.07556	28.5	1	2	0	Homo sapiens proteasome (prosome, macropain) subunit, alpha type, 4 (PSMA4), mRNA.	ILMN_2198376	NM_002789.3
HIST2H4A	28	5.0446	30	2.05157	29	0	1	0	Homo sapiens histone cluster 2, H4a (HIST2H4A), mRNA.	ILMN_2115340	NM_003548.2
CD147	6	9.49222	68	1.81692	37	0	1	0	Homo sapiens basigin (Ok blood group) (BSG), transcript variant 2, mRNA.	ILMN_1778374	NM_198589.1
MAPRE2	48	4.00523	26	2.09601	37	0	1	0	Homo sapiens microtubule-associated protein, RP/EB family, member 2 (MAPRE2), mRNA.	ILMN_1695276	NM_014268.1
SGSH	58	3.63342	24	2.10802	41	0	0	0	Homo sapiens N-sulfoglucosamine sulfohydrolase (sulfamidase) (SGSH), mRNA.	ILMN_2133675	NM_000199.2
CCDC58	13	6.76299	70	1.80709	41.5	0	0	0	Homo sapiens coiled-coil domain containing 58 (CCDC58), mRNA.	ILMN_1686920	NM_001017928.2
BLVRA	22	5.65633	77	1.78464	49.5	1	0	0	Homo sapiens biliverdin reductase A (BLVRA), mRNA.	ILMN_1691436	NM_000712.3
NUCB2	43	4.1006	56	1.86147	49.5	1	0	0	Homo sapiens nucleobindin 2 (NUCB2), mRNA.	ILMN_1655913	NM_005013.1
EID1	94	2.9701	6	3.44276	50	0	0	1	Homo sapiens EP300 interacting inhibitor of differentiation 1 (EID1), mRNA.	ILMN_1775269	NM_014335.2
ASPSCR1	80	3.13817	25	2.10796	52.5	0	0	0	Homo sapiens alveolar soft part sarcoma chromosome region, candidate 1 (ASPSCR1), mRNA.	ILMN_1661860	NM_024083.2
SGK	35	4.43322	89	1.70722	62	0	0	0	Homo sapiens serum/glucocorticoid regulated kinase (SGK), mRNA.	ILMN_1702487	NM_005627.2
DBN1	106	2.87984	19	2.24826	62.5	0	0	0	Homo sapiens drebrin 1 (DBN1), transcript variant 2, mRNA.	ILMN_1769926	NM_080881.1
DDX39	44	4.09894	83	1.73303	63.5	1	0	0	Homo sapiens mitochondrial ribosomal protein L16 (MRPL16), nuclear gene encoding mitochondrial protein, mRNA.	ILMN_1747303	NM_005804.2
MRPL16	65	3.38339	62	1.8306	63.5	0	0	0	Homo sapiens DEAD (Asp-Glu-Ala-Asp) box polypeptide 39 (DDX39), mRNA.	ILMN_1730685	NM_017840.2
LGALS3	4	10.8757	132	1.61709	68	1	0	0	Homo sapiens lectin, galactoside-binding, soluble, 3 (galectin 3) (LGALS3), mRNA.	ILMN_1803788	NM_002306.1
NUP62	129	2.73089	9	2.65595	69	0	1	0	Homo sapiens nucleoporin 62kDa (NUP62), transcript variant 1, mRNA.	ILMN_1738681	NM_153719.2
SDCBP	19	5.88121	123	1.6301	71	0	0	0	PREDICTED: Homo sapiens vacuolar protein sorting 37D (yeast) (VPS37D), mRNA.	ILMN_2363586	NM_001007067.1
VPS37D	41	4.10742	101	1.69057	71	1	1	1	Homo sapiens syndecan binding protein (syntenin) (SDCBP), transcript variant 2, mRNA.	ILMN_1692865	XM_376631.3
PRR3	115	2.80266	31	2.04679	73	0	0	0	Homo sapiens proline rich 3 (PRR3), transcript variant 2, mRNA.	ILMN_1750167	NM_001077497.1
LOC407835	128	2.74836	22	2.14064	75	0	0	0	Homo sapiens mitogen-activated protein kinase kinase 2 pseudogene (LOC407835) on chromosome 7.	ILMN_2198893	NR_002144.1
HSPC176	64	3.38591	98	1.69278	81	0	0	0	Homo sapiens trafficking protein particle complex 2-like (TRAPPC2L), mRNA.	ILMN_1747058	NM_016209.1
C12ORF43	150	2.6229	27	2.06698	88.5	0	0	0	Homo sapiens chromosome 12 open reading frame 43 (C12orf43), mRNA.	ILMN_2169856	NM_022895.1
PDDC1	11	7.60206	168	1.57078	89.5	0	0	0	Homo sapiens Parkinson disease 7 domain containing 1 (PDDC1), mRNA.	ILMN_1801215	NM_182612.1
BAX	170	2.5278	13	2.46488	91.5	0	0	0	Homo sapiens BCL2-associated X protein (BAX), transcript variant beta, mRNA.	ILMN_1683300	NM_138765.2
TRIM28	188	2.44633	1	6.50705	94.5	1	1	1	Homo sapiens tripartite motif-containing 28 (TRIM28), mRNA.	ILMN_1736575	NM_005762.2
RAB5C	192	2.43964	10	2.63691	101	0	0	0	Homo sapiens RAB5C, member RAS oncogene family (RAB5C), transcript variant 2, mRNA.	ILMN_2399140	NM_201434.1
GTPBP8	42	4.10241	163	1.57415	102.5	0	0	0	Homo sapiens GTP-binding protein 8 (putative) (GTPBP8), transcript variant 1, mRNA.	ILMN_2286514	NM_014170.2
RND3	69	3.32057	136	1.61276	102.5	0	0	0	Homo sapiens Rho family GTPase 3 (RND3), mRNA.	ILMN_1759513	NM_005168.3
LOC651076	167	2.53424	42	1.9509	104.5	0	0	0	PREDICTED: Homo sapiens hypothetical protein LOC651076 (LOC651076), mRNA.	ILMN_1693124	XM_940198.1
PSMD11	9	8.15286	211	1.52591	110	1	0	0	Homo sapiens proteasome (prosome, macropain) 26S subunit, non-ATPase, 11 (PSMD11), mRNA.	ILMN_1800952	NM_002815.2
DNPEP	71	3.29853	154	1.58179	112.5	0	0	0	Homo sapiens aspartyl aminopeptidase (DNPEP), mRNA.	ILMN_1691393	NM_012100.1
SHMT1	148	2.63316	79	1.74491	113.5	1	0	0	Homo sapiens serine hydroxymethyltransferase 1 (soluble) (SHMT1), transcript variant 1, mRNA.	ILMN_1811933	NM_148918.1
NUP85	37	4.35512	210	1.52608	123.5	0	0	0	Homo sapiens nucleoporin 85kDa (NUP85), mRNA.	ILMN_1669635	NM_024844.2
TPK1	34	4.43348	234	1.50797	134	1	0	0	Homo sapiens thiamin pyrophosphokinase 1 (TPK1), mRNA.	ILMN_1804629	NM_022445.2
COX6A1	61	3.56734	208	1.52714	134.5	0	0	0	Homo sapiens cytochrome c oxidase subunit VIa polypeptide 1 (COX6A1), nuclear gene encoding mitochondrial protein, mRNA.	ILMN_1783636	NM_004373.2
LOC644096	231	2.29412	54	1.87065	142.5	0	0	0	Homo sapiens hypothetical protein LOC644096 (LOC644096), mRNA.	ILMN_2070355	NM_001042631.1
ASPSCR1	139	2.66674	153	1.5834	146	0	0	0	Homo sapiens alveolar soft part sarcoma chromosome region, candidate 1 (ASPSCR1), mRNA.	ILMN_1660749	NM_024083.2
ZNF79	25	5.14554	268	1.49215	146.5	0	1	0	Homo sapiens zinc finger protein 79 (ZNF79), mRNA.	ILMN_1794122	NM_007135.1
ADCK4	216	2.35005	78	1.74909	147	0	0	0	Homo sapiens aarF domain containing kinase 4 (ADCK4), mRNA.	ILMN_1700349	NM_024876.2
PRR3	169	2.52964	139	1.61016	154	0	0	0	Homo sapiens proline rich 3 (PRR3), mRNA.	ILMN_2392674	NM_025263.1
GPATC3	110	2.83231	204	1.52917	157	0	0	0	Homo sapiens G patch domain containing 3 (GPATCH3), mRNA.	ILMN_1686929	NM_022078.1
TNFAIP8	45	4.07646	272	1.49067	158.5	1	0	0	Homo sapiens tumor necrosis factor, alpha-induced protein 8 (TNFAIP8), transcript variant 2, mRNA.	ILMN_2414325	NM_001077654.1
SF1	201	2.4267	126	1.62554	163.5	0	0	0	Homo sapiens splicing factor 1 (SF1), transcript variant 1, mRNA.	ILMN_1712560	NM_201997.1
RTN2	81	3.12598	247	1.50069	164	0	0	0	Homo sapiens reticulon 2 (RTN2), transcript variant 4, mRNA.	ILMN_1749115	NM_206902.1
SCAND1	238	2.27409	96	1.69511	167	0	0	0	Homo sapiens SCAN domain containing 1 (SCAND1), transcript variant 2, mRNA.	ILMN_2372011	NM_033630.1
RAB5C	339	2.05838	20	2.19001	179.5	0	0	0	Homo sapiens RAB5C, member RAS oncogene family (RAB5C), transcript variant 1, mRNA.	ILMN_1769665	NM_004583.2
RRAS	88	3.01882	281	1.48457	184.5	0	0	0	Homo sapiens related RAS viral (r-ras) oncogene homolog (RRAS), mRNA.	ILMN_1780825	NM_006270.2
ENY2	108	2.8708	271	1.49114	189.5	0	0	0	Homo sapiens enhancer of yellow 2 homolog (Drosophila) (ENY2), mRNA.	ILMN_2166865	NM_020189.4
LOC728489	141	2.65282	244	1.50144	192.5				Homo sapiens similar to CG12379-PA (LOC728489), mRNA.	ILMN_2112049	NM_001080849.1
EIF3S2	352	2.0409	35	2.00849	193.5				Homo sapiens eukaryotic translation initiation factor 3, subunit 2 beta, 36kDa (EIF3S2), mRNA.	ILMN_1671291	NM_003757.1
HSPC148	210	2.36945	181	1.55508	195.5				Homo sapiens hypothetical protein HSPC148 (HSPC148), mRNA.	ILMN_1713482	NM_016403.1
ASH2L	279	2.16925	113	1.64836	196	0	0	0	Homo sapiens ash2 (absent, small, or homeotic)-like (Drosophila) (ASH2L), mRNA.	ILMN_1666933	NM_004674.1
NUDCD3	79	3.15472	318	1.46116	198.5	0	0	0	Homo sapiens NudC domain containing 3 (NUDCD3), mRNA.	ILMN_1796900	NM_015332.2
PELO	219	2.33844	185	1.55069	202	0	0	0	Homo sapiens pelota homolog (Drosophila) (PELO), mRNA.	ILMN_1770811	NM_015946.4
CSTF2	117	2.78217	291	1.47616	204	0	0	0	Homo sapiens cleavage stimulation factor, 3' pre-RNA, subunit 2, 64kDa (CSTF2), mRNA.	ILMN_1653129	NM_001325.2
DHRS2	400	1.98233	11	2.60008	205.5	0	0	0	Homo sapiens dehydrogenase/reductase (SDR family) member 2 (DHRS2), transcript variant 1, mRNA.	ILMN_2384857	NM_182908.3
SCAND1	257	2.22594	157	1.57939	207	0	0	0	Homo sapiens SCAN domain containing 1 (SCAND1), transcript variant 2, mRNA.	ILMN_1795317	NM_016558.2
IL11RA	214	2.35371	209	1.52691	211.5	0	0	0	Homo sapiens interleukin 11 receptor, alpha (IL11RA), transcript variant 2, mRNA.	ILMN_1720024	NM_147162.1
SMYD4	73	3.24476	358	1.44473	215.5				Homo sapiens SET and MYND domain containing 4 (SMYD4), mRNA.	ILMN_2086238	NM_052928.1
MANBAL	265	2.2122	170	1.56915	217.5	0	0	0	Homo sapiens mannosidase, beta A, lysosomal-like (MANBAL), transcript variant 1, mRNA.	ILMN_2252554	NM_022077.3
NQO2	288	2.15257	150	1.58471	219	1	0	0	Homo sapiens NAD(P)H dehydrogenase, quinone 2 (NQO2), mRNA.	ILMN_1712918	NM_000904.1
CHAC1	395	1.98736	43	1.9506	219	0	0	0	Homo sapiens ChaC, cation transport regulator homolog 1 (E. coli) (CHAC1), mRNA.	ILMN_1739241	NM_024111.2
CSNK1D	397	1.98375	47	1.89506	222	0	0	0	Homo sapiens casein kinase 1, delta (CSNK1D), transcript variant 2, mRNA.	ILMN_2286870	NM_139062.1
AGPAT2	161	2.56752	284	1.48415	222.5	0	0	0	Homo sapiens 1-acylglycerol-3-phosphate O-acyltransferase 2 (lysophosphatidic acid acyltransferase, beta) (AGPAT2), transcript variant 1, mRNA.	ILMN_1732176	NM_006412.3
LOC653906	372	2.00922	76	1.78552	224				PREDICTED: Homo sapiens similar to ubiquitin-conjugating enzyme E2M, transcript variant 1 (LOC653906), mRNA.	ILMN_1695790	XM_936577.1
AP1S1	228	2.29952	224	1.5124	226	0	0	0	Homo sapiens adaptor-related protein complex 1, sigma 1 subunit (AP1S1), transcript variant 1, mRNA.	ILMN_1712806	NM_057089.1
GADD45B	143	2.64591	311	1.46423	227	0	0	0	Homo sapiens growth arrest and DNA-damage-inducible, beta (GADD45B), mRNA.	ILMN_1718977	NM_015675.1
AP2M1	398	1.98282	59	1.85064	228.5	0	0	0	Homo sapiens adaptor-related protein complex 2, mu 1 subunit (AP2M1), transcript variant 1, mRNA.	ILMN_1699598	NM_004068.3
MAD2L2	436	1.94553	23	2.13274	229.5	0	0	0	Homo sapiens MAD2 mitotic arrest deficient-like 2 (yeast) (MAD2L2), mRNA.	ILMN_1669550	NM_006341.2
TOLLIP	67	3.36922	393	1.4307	230	0	0	0	Homo sapiens toll interacting protein (TOLLIP), mRNA.	ILMN_1765523	NM_019009.2
CALM2	165	2.54968	296	1.47475	230.5	0	0	0	Homo sapiens calmodulin 2 (phosphorylase kinase, delta) (CALM2), mRNA.	ILMN_1687858	NM_001743.3
C19ORF10	354	2.03625	108	1.66581	231				Homo sapiens chromosome 19 open reading frame 10 (C19orf10), mRNA.	ILMN_1787844	NM_019107.3
ATG9A	123	2.7636	342	1.44988	232.5	0	0	0	Homo sapiens ATG9 autophagy related 9 homolog A (S. cerevisiae) (ATG9A), transcript variant 1, mRNA.	ILMN_2410975	NM_001077198.1
RAC3	249	2.24711	222	1.51367	235.5	0	0	0	Homo sapiens ras-related C3 botulinum toxin substrate 3 (rho family, small GTP binding protein Rac3) (RAC3), mRNA.	ILMN_1693340	NM_005052.2
CIC	90	3.01022	384	1.43718	237	0	0	0	Homo sapiens capicua homolog (Drosophila) (CIC), mRNA.	ILMN_1784780	NM_015125.2
BOLA1	78	3.16086	404	1.42753	241	0	0	0	Homo sapiens bolA homolog 1 (E. coli) (BOLA1), mRNA.	ILMN_1793966	NM_016074.1
ZFP36L2	373	2.00916	109	1.66261	241				Homo sapiens zinc finger protein 36, C3H type-like 2 (ZFP36L2), mRNA.	ILMN_2150258	NM_006887.3
IDH3G	59	3.62582	438	1.41792	248.5	1	0	0	Homo sapiens isocitrate dehydrogenase 3 (NAD+) gamma (IDH3G), nuclear gene encoding mitochondrial protein, transcript variant 1, mRNA.	ILMN_1802706	NM_174869.1
GAD1	52	3.84515	451	1.41439	251.5	0	0	0	Homo sapiens glutamate decarboxylase 1 (brain, 67kDa) (GAD1), transcript variant GAD25, mRNA.	ILMN_1812859	NM_013445.3
PPIB	309	2.10522	195	1.53521	252	0	0	0	Homo sapiens peptidylprolyl isomerase B (cyclophilin B) (PPIB), mRNA.	ILMN_1703622	NM_000942.4
NKX3-1	166	2.54377	340	1.45134	253	0	0	0	Homo sapiens NK3 homeobox 1 (NKX3-1), mRNA.	ILMN_1667162	NM_006167.2
CBX4	204	2.40356	305	1.46758	254.5	0	0	0	Homo sapiens chromobox homolog 4 (Pc class homolog, Drosophila) (CBX4), mRNA.	ILMN_1724145	NM_003655.2
LOC113179	20	5.8159	490	1.39992	255				Homo sapiens chromosome 7 open reading frame 46 (C7orf46), mRNA.	ILMN_1806275	NM_138422.1
MGC72075	92	2.99197	418	1.42358	255				Homo sapiens tRNA-specific adenosine deaminase 3 (ADAT3), mRNA.	ILMN_1674498	NM_199136.1
TSEN34	40	4.22562	471	1.40668	255.5	0	0	0	Homo sapiens tRNA splicing endonuclease 34 homolog (S. cerevisiae) (TSEN34), mRNA.	ILMN_1673111	NM_001077446.1
NKX2-5	471	1.90961	45	1.91569	258	0	0	0	Homo sapiens NK2 transcription factor related, locus 5 (Drosophila) (NKX2-5), mRNA.	ILMN_1800058	NM_004387.2
C14ORF140	311	2.10439	227	1.51152	269				Homo sapiens chromosome 14 open reading frame 140 (C14orf140), transcript variant 2, mRNA.	ILMN_1686043	NM_001042430.1
MAPK7	312	2.10407	228	1.51047	270	0	0	0	Homo sapiens mitogen-activated protein kinase 7 (MAPK7), transcript variant 4, mRNA.	ILMN_1709623	NM_139032.1
GRINA	504	1.88731	41	1.95511	272.5	0	0	0	Homo sapiens glutamate receptor, ionotropic, N-methyl D-asparate-associated protein 1 (glutamate binding) (GRINA), transcript variant 1, mRNA.	ILMN_1796490	NM_000837.1
DDX59	245	2.25391	303	1.46837	274	0	0	0	Homo sapiens DEAD (Asp-Glu-Ala-Asp) box polypeptide 59 (DDX59), transcript variant 1, mRNA.	ILMN_2357193	NM_001031725.1
C14ORF151	501	1.88885	52	1.87689	276.5				Homo sapiens chromosome 14 open reading frame 151 (C14orf151), mRNA.	ILMN_1729596	NM_032714.1
DAPK3	388	1.99234	177	1.56312	282.5	0	0	0	Homo sapiens death-associated protein kinase 3 (DAPK3), mRNA.	ILMN_1792710	NM_001348.1
ITGB4BP	256	2.23185	312	1.46384	284	0	0	0	Homo sapiens integrin beta 4 binding protein (ITGB4BP), transcript variant 4, mRNA.	ILMN_1787410	NM_181466.1
TSPAN4	153	2.61413	424	1.42104	288.5	0	0	0	Homo sapiens tetraspanin 4 (TSPAN4), transcript variant 6, mRNA.	ILMN_2340027	NM_001025235.1
FBXW2	351	2.04096	241	1.50245	296	0	0	0	Homo sapiens F-box and WD-40 domain protein 2 (FBXW2), mRNA.	ILMN_1775753	NM_012164.2
SDC1	152	2.61608	453	1.41377	302.5	0	0	0	Homo sapiens syndecan 1 (SDC1), transcript variant 2, mRNA.	ILMN_1815308	NM_002997.4
C1ORF35	453	1.93307	173	1.56655	313				Homo sapiens chromosome 1 open reading frame 35 (C1orf35), mRNA.	ILMN_1790202	NM_024319.2
PPP2CB	418	1.96129	223	1.5134	320.5	0	0	0	Homo sapiens protein phosphatase 2 (formerly 2A), catalytic subunit, beta isoform (PPP2CB), transcript variant 1, mRNA.	ILMN_1675693	NM_001009552.1
NDUFB7	519	1.87699	128	1.62198	323.5	0	0	0	Homo sapiens NADH dehydrogenase (ubiquinone) 1 beta subcomplex, 7, 18kDa (NDUFB7), nuclear gene encoding mitochondrial protein, mRNA.	ILMN_1813604	NM_004146.4
GTPBP8	63	3.39718	587	1.37682	325	0	0	0	Homo sapiens GTP-binding protein 8 (putative) (GTPBP8), transcript variant 1, mRNA.	ILMN_2393243	NM_014170.2
ZNF703	437	1.94487	217	1.52112	327				Homo sapiens zinc finger protein 703 (ZNF703), mRNA.	ILMN_1714952	NM_025069.1
TBX1	551	1.85711	105	1.66814	328	0	0	0	Homo sapiens T-box 1 (TBX1), transcript variant B, mRNA.	ILMN_1698015	NM_080647.1
MGC61571	570	1.84662	97	1.69324	333.5	0	0	0	Homo sapiens hypothetical protein MGC61571 (MGC61571), mRNA.	ILMN_1707634	NM_182523.1
C19ORF29	613	1.81913	58	1.85228	335.5				Homo sapiens chromosome 19 open reading frame 29 (C19orf29), transcript variant 1, mRNA.	ILMN_2350421	NM_001080543.1
CD320	54	3.72064	622	1.36702	338	1	0	0	Homo sapiens CD320 molecule (CD320), mRNA.	ILMN_2115633	NM_016579.2
APRT	276	2.17394	416	1.42387	346	0	0	0	Homo sapiens adenine phosphoribosyltransferase (APRT), transcript variant 1, mRNA.	ILMN_1726410	NM_000485.2
MRPL53	540	1.86401	156	1.58068	348	0	0	0	Homo sapiens mitochondrial ribosomal protein L53 (MRPL53), nuclear gene encoding mitochondrial protein, mRNA.	ILMN_1813682	NM_053050.2
CDK2AP2	394	1.98797	321	1.45923	357.5	0	0	0	Homo sapiens CDK2-associated protein 2 (CDK2AP2), mRNA.	ILMN_1690653	NM_005851.3
MEIS2	237	2.27418	483	1.40329	360	0	0	0	Homo sapiens Meis1, myeloid ecotropic viral integration site 1 homolog 2 (mouse) (MEIS2), transcript variant e, mRNA.	ILMN_1695945	NM_020149.2
BAIAP2	550	1.85792	171	1.56801	360.5	0	0	0	Homo sapiens BAI1-associated protein 2 (BAIAP2), transcript variant 3, mRNA.	ILMN_2258749	NM_006340.1
C3ORF28	509	1.88461	231	1.50901	370				Homo sapiens chromosome 3 open reading frame 28 (C3orf28), mRNA.	ILMN_1803647	NM_014367.3
DEPDC4	582	1.83541	159	1.57799	370.5	0	0	0	Homo sapiens DEP domain containing 4 (DEPDC4), mRNA.	ILMN_2135527	NM_152317.2
FBXO4	522	1.87607	229	1.51021	375.5	0	0	0	Homo sapiens F-box protein 4 (FBXO4), transcript variant 1, mRNA.	ILMN_1755811	NM_012176.2
IFT81	456	1.92625	302	1.47011	379	0	0	0	Homo sapiens intraflagellar transport 81 homolog (Chlamydomonas) (IFT81), transcript variant 2, mRNA.	ILMN_1743753	NM_031473.2
HSPBP1	289	2.1498	474	1.40583	381.5	0	0	0	Homo sapiens hsp70-interacting protein (HSPBP1), mRNA.	ILMN_1769902	NM_012267.2
NUP62	247	2.25318	523	1.38971	385	0	1	0	Homo sapiens nucleoporin 62kDa (NUP62), transcript variant 1, mRNA.	ILMN_2323491	NM_153719.2
COMMD10	723	1.76602	63	1.82686	393	0	0	0	Homo sapiens COMM domain containing 10 (COMMD10), mRNA.	ILMN_2094905	NM_016144.2
ISOC2	488	1.89906	301	1.47046	394.5	0	0	0	Homo sapiens isochorismatase domain containing 2 (ISOC2), mRNA.	ILMN_1769158	NM_024710.1
PTPN18	347	2.0444	452	1.41431	399.5	0	0	0	Homo sapiens protein tyrosine phosphatase, non-receptor type 18 (brain-derived) (PTPN18), mRNA.	ILMN_1770005	NM_014369.2
TOB1	657	1.79569	145	1.60059	401	0	0	0	Homo sapiens transducer of ERBB2, 1 (TOB1), mRNA.	ILMN_1672004	NM_005749.2
TSC22D4	602	1.82577	202	1.52973	402	0	0	0	Homo sapiens TSC22 domain family, member 4 (TSC22D4), mRNA.	ILMN_1721636	NM_030935.3
PIGH	778	1.73816	34	2.01893	406	0	0	0	Homo sapiens phosphatidylinositol glycan, class H (PIGH), mRNA.	ILMN_1798395	NM_004569.2
HCAP-G	241	2.26719	584	1.37715	412.5				Homo sapiens non-SMC condensin I complex, subunit G (NCAPG), mRNA.	ILMN_1751444	NM_022346.3
STK16	379	2.00352	446	1.41614	412.5	0	0	0	Homo sapiens serine/threonine kinase 16 (STK16), transcript variant 2, mRNA.	ILMN_1742520	NM_003691.2
C14ORF24	462	1.92349	372	1.44064	417				Homo sapiens chromosome 14 open reading frame 24 (C14orf24), mRNA.	ILMN_2287276	NM_173607.2
EXOSC4	5	10.8161	834	1.32787	419.5	0	0	0	Homo sapiens exosome component 4 (EXOSC4), mRNA.	ILMN_1745271	NM_019037.2
GIPC1	392	1.98889	449	1.41523	420.5	0	0	0	Homo sapiens GIPC PDZ domain containing family, member 1 (GIPC1), transcript variant 3, mRNA.	ILMN_2342903	NM_005716.2
LAPTM4B	207	2.38015	648	1.3612	427.5	0	0	0	Homo sapiens lysosomal associated protein transmembrane 4 beta (LAPTM4B), mRNA.	ILMN_2101832	NM_018407.4
MGC22793	57	3.67059	808	1.33181	432.5	0	0	0	Homo sapiens zinc finger protein 620 (ZNF620), mRNA.	ILMN_1741475	NM_145030.1
ZNF620	497	1.89325	368	1.44203	432.5				Homo sapiens chromosome 7 open reading frame 47 (C7orf47), mRNA.	ILMN_1742288	NM_175888.1
USF2	848	1.70388	17	2.3144	432.5	0	0	0	Homo sapiens upstream transcription factor 2, c-fos interacting (USF2), transcript variant 2, mRNA.	ILMN_1756696	NM_003367.2
CAP1	68	3.3537	799	1.33385	433.5	0	0	0	Homo sapiens CAP, adenylate cyclase-associated protein 1 (yeast) (CAP1), mRNA.	ILMN_1797604	NM_006367.2
NANP	401	1.98018	478	1.40495	439.5	0	0	0	Homo sapiens N-acetylneuraminic acid phosphatase (NANP), mRNA.	ILMN_2064132	NM_152667.1
FBXO4	555	1.85485	328	1.45677	441.5	0	0	0	Homo sapiens F-box protein 4 (FBXO4), transcript variant 1, mRNA.	ILMN_1656691	NM_012176.2
CTCF	296	2.13638	602	1.37156	449	0	0	0	Homo sapiens CCCTC-binding factor (zinc finger protein) (CTCF), mRNA.	ILMN_1786015	NM_006565.2
TBCD	370	2.01271	536	1.38594	453	0	0	0	Homo sapiens tubulin-specific chaperone d (TBCD), transcript variant 1, mRNA.	ILMN_1795400	NM_005993.3
ETV5	211	2.36675	700	1.35039	455.5	2	2	2	Homo sapiens ets variant gene 5 (ets-related molecule) (ETV5), mRNA.	ILMN_1739222	NM_004454.1
BAT2	647	1.8001	270	1.4919	458.5	0	0	0	Homo sapiens HLA-B associated transcript 2 (BAT2), transcript variant 1, mRNA.	ILMN_2408179	NM_080686.1
LOC493869	885	1.68801	36	2.00311	460.5	0	0	0	Homo sapiens similar to RIKEN cDNA 2310016C16 (LOC493869), mRNA.	ILMN_1767665	NM_001008397.1
LOC90580	812	1.72275	110	1.66017	461				Homo sapiens chromosome 19 open reading frame 52 (C19orf52), mRNA.	ILMN_1726181	NM_138358.2
NDUFS7	100	2.93816	831	1.32899	465.5	0	0	0	Homo sapiens NADH dehydrogenase (ubiquinone) Fe-S protein 7, 20kDa (NADH-coenzyme Q reductase) (NDUFS7), mRNA.	ILMN_1669966	NM_024407.3
LOC144363	116	2.7868	816	1.33099	466				Homo sapiens hypothetical protein LOC144363 (LOC144363), mRNA.	ILMN_1744534	NM_001001660.1
DYRK1A	498	1.89107	436	1.41809	467	1	1	1	Homo sapiens dual-specificity tyrosine-(Y)-phosphorylation regulated kinase 1A (DYRK1A), transcript variant 4, mRNA.	ILMN_1664560	NM_130437.2
PDRG1	101	2.93221	839	1.32687	470	0	0	0	Homo sapiens p53 and DNA damage regulated 1 (PDRG1), mRNA.	ILMN_1731720	NM_030815.2
CCT2	53	3.7229	906	1.31802	479.5	0	0	0	Homo sapiens chaperonin containing TCP1, subunit 2 (beta) (CCT2), mRNA.	ILMN_1679382	NM_006431.2
SMARCD3	136	2.69529	824	1.3297	480	0	0	0	Homo sapiens SWI/SNF related, matrix associated, actin dependent regulator of chromatin, subfamily d, member 3 (SMARCD3), transcript variant 3, mRNA.	ILMN_2408987	NM_001003802.1
SLC35A2	178	2.4913	790	1.33592	484	0	0	0	Homo sapiens solute carrier family 35 (UDP-galactose transporter), member A2 (SLC35A2), transcript variant 2, mRNA.	ILMN_1792135	NM_001032289.1
CDCA3	125	2.76128	847	1.32562	486	0	0	0	Homo sapiens cell division cycle associated 3 (CDCA3), mRNA.	ILMN_1737728	NM_031299.3
HNRPL	593	1.82933	386	1.43556	489.5	0	0	0	Homo sapiens heterogeneous nuclear ribonucleoprotein L (HNRPL), transcript variant 2, mRNA.	ILMN_2389582	NM_001005335.1
SLC29A1	883	1.68828	100	1.69128	491.5	0	0	0	Homo sapiens solute carrier family 29 (nucleoside transporters), member 1 (SLC29A1), mRNA.	ILMN_1723971	NM_001078177.1
MDK	788	1.73314	201	1.53101	494.5	0	0	0	Homo sapiens midkine (neurite growth-promoting factor 2) (MDK), transcript variant 2, mRNA.	ILMN_1659142	NM_001012334.1
AP2M1	697	1.77815	298	1.47364	497.5	0	0	0	Homo sapiens adaptor-related protein complex 2, mu 1 subunit (AP2M1), transcript variant 1, mRNA.	ILMN_2402798	NM_004068.3
PLEKHJ1	777	1.73982	220	1.51758	498.5	0	0	0	Homo sapiens pleckstrin homology domain containing, family J member 1 (PLEKHJ1), mRNA.	ILMN_1697701	NM_018049.1
SNRP70	496	1.89402	504	1.39698	500	0	0	0	Homo sapiens small nuclear ribonucleoprotein 70kDa polypeptide (RNP antigen) (SNRP70), mRNA.	ILMN_1732053	NM_003089.4
NUDT1	111	2.80853	890	1.32048	500.5	0	0	0	Homo sapiens nudix (nucleoside diphosphate linked moiety X)-type motif 1 (NUDT1), transcript variant 4B, mRNA.	ILMN_1654068	NM_198954.1
SMARCC2	606	1.82301	398	1.42851	502	0	0	0	Homo sapiens SWI/SNF related, matrix associated, actin dependent regulator of chromatin, subfamily c, member 2 (SMARCC2), transcript variant 1, mRNA.	ILMN_1773620	NM_139067.1
AGPS	8	8.62471	1020	1.30541	514	0	1	0	Homo sapiens alkylglycerone phosphate synthase (AGPS), mRNA.	ILMN_1698209	NM_003659.1
TRAF4	1017	1.63916	32	2.02489	524.5	0	0	0	Homo sapiens TNF receptor-associated factor 4 (TRAF4), transcript variant 1, mRNA.	ILMN_1763104	NM_004295.2
PSMC3IP	979	1.65109	72	1.79618	525.5	0	0	0	Homo sapiens PSMC3 interacting protein (PSMC3IP), transcript variant 2, mRNA.	ILMN_2396948	NM_016556.1
SIPA1	336	2.06763	721	1.3454	528.5	0	0	0	Homo sapiens signal-induced proliferation-associated gene 1 (SIPA1), transcript variant 1, mRNA.	ILMN_1682930	NM_153253.28
HHLA3	676	1.78645	389	1.43424	532.5	0	0	0	Homo sapiens HERV-H LTR-associating 3 (HHLA3), transcript variant 1, mRNA.	ILMN_1802338	NM_001031693.1
BXDC5	710	1.77329	378	1.43861	544	0	0	0	Homo sapiens brix domain containing 5 (BXDC5), mRNA.	ILMN_1655734	NM_025065.5
C6ORF66	432	1.94934	673	1.35633	552.5				Homo sapiens chromosome 6 open reading frame 66 (C6orf66), mRNA.	ILMN_2205350	NM_014165.1
WASF2	700	1.7768	406	1.42644	553	0	0	0	Homo sapiens WAS protein family, member 2 (WASF2), mRNA.	ILMN_1684051	NM_006990.2
QKI	861	1.69856	252	1.49961	556.5	0	0	0	PREDICTED: Homo sapiens quaking homolog, KH domain RNA binding (mouse), transcript variant 5 (QKI), mRNA.	ILMN_1690476	NM_206853.1
BRWD1	451	1.93699	667	1.35728	559	0	0	0	Homo sapiens bromodomain and WD repeat domain containing 1 (BRWD1), transcript variant 3, mRNA.	ILMN_1805111	NM_018963.3
PIAS4	137	2.68031	983	1.30838	560	0	0	0	Homo sapiens protein inhibitor of activated STAT, 4 (PIAS4), mRNA.	ILMN_1802905	NM_015897.2
BTG2	135	2.70056	994	1.30778	564.5	0	0	0	Homo sapiens BTG family, member 2 (BTG2), mRNA.	ILMN_1770085	NM_006763.2
LPHN1	190	2.44229	941	1.31295	565.5	0	0	0	Homo sapiens latrophilin 1 (LPHN1), transcript variant 2, mRNA.	ILMN_2342630	NM_014921.3
ITGB4BP	340	2.05684	794	1.33457	567	0	0	0	Homo sapiens integrin beta 4 binding protein (ITGB4BP), transcript variant 3, mRNA.	ILMN_2387636	NM_181466.1
LOC150223	421	1.95842	731	1.34401	576	1	0	0	Homo sapiens LOC150223 protein (LOC150223), mRNA.	ILMN_1812580	NM_001017964.1
MTBP	491	1.89648	672	1.35643	581.5	0	0	0	Homo sapiens Mdm2, transformed 3T3 cell double minute 2, p53 binding protein (mouse) binding protein, 104kDa (MTBP), mRNA.	ILMN_1660222	NM_022045.2
SLC25A14	303	2.12353	866	1.32312	584.5	0	0	0	Homo sapiens solute carrier family 25 (mitochondrial carrier, brain), member 14 (SLC25A14), nuclear gene encoding mitochondrial protein, transcript variant short, mRNA.	ILMN_2347044	NM_022810.1
NOC4L	428	1.95274	757	1.33986	592.5	0	0	0	Homo sapiens nucleolar complex associated 4 homolog (S. cerevisiae) (NOC4L), mRNA.	ILMN_1733107	NM_024078.1
CDK5RAP3	445	1.93917	741	1.34219	593	0	0	0	Homo sapiens CDK5 regulatory subunit associated protein 3 (CDK5RAP3), transcript variant 2, mRNA.	ILMN_2383489	NM_025197.2
TADA2L	761	1.74519	429	1.41939	595	0	0	0	Homo sapiens transcriptional adaptor 2 (ADA2 homolog, yeast)-like (TADA2L), transcript variant 1, mRNA.	ILMN_1680682	NM_133439.2
FAM3C	433	1.94752	759	1.33981	596	0	0	0	Homo sapiens family with sequence similarity 3, member C (FAM3C), mRNA.	ILMN_1777261	NM_014888.1
LOC200810	876	1.69082	319	1.46108	597.5	0	0	0	Homo sapiens similar to beta-1,4-mannosyltransferase; beta-1,4 mannosyltransferase (LOC200810), mRNA.	ILMN_2131293	NM_001015050.1
PRRT3	614	1.81853	583	1.37738	598.5	0	0	0	Homo sapiens proline-rich transmembrane protein 3 (PRRT3), mRNA.	ILMN_1784985	NM_207351.2
ZNF37A	648	1.79956	559	1.38144	603.5	0	0	0	Homo sapiens zinc finger protein 37A (ZNF37A), transcript variant 2, mRNA.	ILMN_1707596	NM_003421.1
RTN4R	1092	1.61497	117	1.64015	604.5	0	0	0	Homo sapiens reticulon 4 receptor (RTN4R), mRNA.	ILMN_1737484	NM_023004.5
AP3D1	513	1.88057	705	1.34885	609	0	0	0	Homo sapiens adaptor-related protein complex 3, delta 1 subunit (AP3D1), transcript variant 1, mRNA.	ILMN_2390114	NM_001077523.1
UCRC	600	1.82648	626	1.36606	613	0	0	0	Homo sapiens ubiquinol-cytochrome c reductase complex (7.2 kD) (UCRC), transcript variant 1, mRNA.	ILMN_2366714	NM_001003684.1
VPS37B	269	2.1999	963	1.31104	616	0	0	0	Homo sapiens vacuolar protein sorting 37 homolog B (S. cerevisiae) (VPS37B), mRNA.	ILMN_1710427	NM_024667.1
HEY1	77	3.18054	1156	1.29194	616.5	0	0	0	Homo sapiens hairy/enhancer-of-split related with YRPW motif 1 (HEY1), transcript variant 2, mRNA.	ILMN_2407308	NM_012258.2
ASB6	1051	1.62803	183	1.5528	617	0	0	0	Homo sapiens ankyrin repeat and SOCS box-containing 6 (ASB6), transcript variant 2, mRNA.	ILMN_1806705	NM_017873.2
ADAR	737	1.75748	507	1.39567	622	0	0	0	Homo sapiens adenosine deaminase, RNA-specific (ADAR), transcript variant 2, mRNA.	ILMN_2320964	NM_015840.2
MPST	746	1.75367	511	1.39394	628.5	0	0	0	Homo sapiens mercaptopyruvate sulfurtransferase (MPST), transcript variant 3, mRNA.	ILMN_1764596	NM_001013440.1
CRIP2	897	1.68332	362	1.44377	629.5	0	0	0	Homo sapiens cysteine-rich protein 2 (CRIP2), mRNA.	ILMN_1694432	NM_001312.2
MGC2803	1176	1.59567	95	1.70084	635.5				Homo sapiens chromosome 19 open reading frame 43 (C19orf43), mRNA.	ILMN_1784299	NM_024038.2
SOX17	215	2.35218	1064	1.30049	639.5	0	0	0	Homo sapiens SRY (sex determining region Y)-box 17 (SOX17), mRNA.	ILMN_1671092	NM_022454.2
PHC2	793	1.73157	489	1.40031	641	0	0	0	Homo sapiens polyhomeotic-like 2 (Drosophila) (PHC2), transcript variant 1, mRNA.	ILMN_1808047	NM_004427.2
CES2	357	2.03028	935	1.31419	646	0	1	0	Homo sapiens carboxylesterase 2 (intestine, liver) (CES2), transcript variant 1, mRNA.	ILMN_1696675	NM_198061.1
RCE1	800	1.72874	497	1.39891	648.5	0	0	0	Homo sapiens RCE1 homolog, prenyl protein peptidase (S. cerevisiae) (RCE1), transcript variant 2, mRNA.	ILMN_1685002	NM_001032279.1
NKD2	599	1.82668	699	1.35113	649	0	0	0	Homo sapiens naked cuticle homolog 2 (Drosophila) (NKD2), mRNA.	ILMN_1731206	NM_033120.2
DSC2	663	1.79383	659	1.35953	661	0	0	0	Homo sapiens desmocollin 2 (DSC2), transcript variant Dsc2b, mRNA.	ILMN_2381257	NM_004949.2
ZWINT	263	2.21694	1077	1.29935	670	0	0	0	Homo sapiens ZW10 interactor (ZWINT), transcript variant 3, mRNA.	ILMN_2362545	NM_032997.2
DUS3L	283	2.16097	1060	1.30054	671.5	0	0	0	Homo sapiens dihydrouridine synthase 3-like (S. cerevisiae) (DUS3L), mRNA.	ILMN_1723235	NM_020175.1
TNRC6B	220	2.33828	1125	1.29415	672.5	0	0	0	Homo sapiens trinucleotide repeat containing 6B (TNRC6B), transcript variant 2, mRNA.	ILMN_1771201	NM_001024843.1
GPRC5C	368	2.01469	987	1.30824	677.5	0	0	0	Homo sapiens G protein-coupled receptor, family C, group 5, member C (GPRC5C), transcript variant 2, mRNA.	ILMN_1724211	NM_018653.3
CBX8	881	1.68974	477	1.40515	679	0	0	0	Homo sapiens chromobox homolog 8 (Pc class homolog, Drosophila) (CBX8), mRNA.	ILMN_1775183	NM_020649.1
ZNF553	338	2.06501	1028	1.30485	683	0	0	0	Homo sapiens zinc finger protein 553 (ZNF553), mRNA.	ILMN_1722302	NM_152652.1
HTR4	874	1.692	494	1.39913	684	0	0	0	Homo sapiens 5-hydroxytryptamine (serotonin) receptor 4 (HTR4), transcript variant g, mRNA.	ILMN_1676350	NM_001040174.1
C20ORF149	748	1.75174	629	1.36562	688.5				Homo sapiens chromosome 20 open reading frame 149 (C20orf149), mRNA.	ILMN_1720430	NM_024299.2
IDH3G	86	3.03792	1305	1.27921	695.5	1	0	0	Homo sapiens isocitrate dehydrogenase 3 (NAD+) gamma (IDH3G), nuclear gene encoding mitochondrial protein, transcript variant 2, mRNA.	ILMN_1682762	NM_004135.2
MGC24665	971	1.65379	423	1.42111	697				Homo sapiens chromosome 16 open reading frame 75 (C16orf75), mRNA.	ILMN_1790537	NM_152308.1
ATAD3A	962	1.65538	433	1.41847	697.5	0	0	0	Homo sapiens ATPase family, AAA domain containing 3A (ATAD3A), mRNA.	ILMN_1738530	NM_018188.2
ARPC5L	760	1.74521	637	1.36469	698.5	0	0	0	Homo sapiens actin related protein 2/3 complex, subunit 5-like (ARPC5L), mRNA.	ILMN_2043816	NM_030978.1
MXRA7	838	1.70802	563	1.38105	700.5	0	0	0	Homo sapiens matrix-remodelling associated 7 (MXRA7), transcript variant 2, mRNA.	ILMN_1692077	NM_198530.2
STARD7	1330	1.56111	73	1.79511	701.5	0	0	0	Homo sapiens START domain containing 7 (STARD7), transcript variant 2, mRNA.	ILMN_2367782	NM_020151.2
SP3	757	1.74691	647	1.36229	702	0	0	0	Homo sapiens Sp3 transcription factor (SP3), transcript variant 2, mRNA.	ILMN_1691171	NM_001017371.3
MAP2K3	431	1.94948	979	1.30876	705	0	0	0	PREDICTED: Homo sapiens mitogen-activated protein kinase kinase 3 (MAP2K3), mRNA.	ILMN_1815238	NM_145109.1
THRAP4	579	1.83603	838	1.32747	708.5	0	0	0	Homo sapiens thyroid hormone receptor associated protein 4 (THRAP4), mRNA.	ILMN_1711853	NM_014815.3
CHKB	316	2.09744	1106	1.29591	711	0	0	0	Homo sapiens choline kinase beta (CHKB), transcript variant 1, mRNA.	ILMN_2331205	NM_005198.3
TSPYL1	901	1.68134	531	1.38671	716	0	0	0	Homo sapiens TSPY-like 1 (TSPYL1), mRNA.	ILMN_1779014	NM_003309.1
GPR177	607	1.82176	826	1.32966	716.5	0	0	0	Homo sapiens G protein-coupled receptor 177 (GPR177), transcript variant 2, mRNA.	ILMN_2399769	NM_001002292.1
DPM3	107	2.87873	1327	1.27677	717	0	0	0	Homo sapiens dolichyl-phosphate mannosyltransferase polypeptide 3 (DPM3), transcript variant 1, mRNA.	ILMN_2402674	NM_018973.3
DPH2	485	1.90002	950	1.31228	717.5	0	0	0	Homo sapiens DPH2 homolog (S. cerevisiae) (DPH2), transcript variant 1, mRNA.	ILMN_1763162	NM_001384.3
EN1	592	1.82938	844	1.32658	718	0	1	0	Homo sapiens engrailed homolog 1 (EN1), mRNA.	ILMN_1709593	NM_001426.2
IMPDH2	1032	1.63519	414	1.42441	723	0	0	0	Homo sapiens IMP (inosine monophosphate) dehydrogenase 2 (IMPDH2), mRNA.	ILMN_1705737	NM_000884.2
MACF1	377	2.00679	1074	1.29956	725.5	0	0	0	Homo sapiens microtubule-actin crosslinking factor 1 (MACF1), transcript variant 1, mRNA.	ILMN_1737935	NM_012090.3
PVRL2	937	1.66945	518	1.39055	727.5	0	0	0	Homo sapiens poliovirus receptor-related 2 (herpesvirus entry mediator B) (PVRL2), transcript variant delta, mRNA.	ILMN_1718303	NM_001042724.1
PUS1	612	1.81939	846	1.32614	729	0	0	0	Homo sapiens pseudouridylate synthase 1 (PUS1), transcript variant 2, mRNA.	ILMN_1672157	NM_025215.4
LRDD	707	1.77479	752	1.34023	729.5	0	0	0	Homo sapiens leucine-rich repeats and death domain containing (LRDD), transcript variant 2, mRNA.	ILMN_2400352	NM_018494.3
KCTD13	733	1.75903	728	1.34463	730.5	1	0	0	Homo sapiens potassium channel tetramerisation domain containing 13 (KCTD13), mRNA.	ILMN_1786843	NM_178863.2
HOXD13	29	4.94619	1433	1.26722	731	0	0	0	Homo sapiens homeobox D13 (HOXD13), mRNA.	ILMN_1706901	NM_000523.2
BCCIP	145	2.63709	1323	1.27704	734	0	0	0	Homo sapiens BRCA2 and CDKN1A interacting protein (BCCIP), transcript variant B, mRNA.	ILMN_1786433	NM_078468.1
DPM3	112	2.80837	1359	1.27359	735.5	0	0	0	Homo sapiens dolichyl-phosphate mannosyltransferase polypeptide 3 (DPM3), transcript variant 2, mRNA.	ILMN_2376408	NM_153741.1
DDIT3	232	2.2924	1241	1.28399	736.5	0	0	0	Homo sapiens DNA-damage-inducible transcript 3 (DDIT3), mRNA.	ILMN_1676984	NM_004083.4
CCM2	553	1.85599	929	1.31524	741	0	0	0	Homo sapiens cerebral cavernous malformation 2 (CCM2), transcript variant 2, mRNA.	ILMN_1692271	NM_031443.3
CCDC55	32	4.70972	1479	1.26271	755.5	0	0	0	Homo sapiens coiled-coil domain containing 55 (CCDC55), transcript variant 1, mRNA.	ILMN_1702541	NM_032141.2
CLDN18	455	1.92851	1057	1.30125	756	0	0	0	Homo sapiens claudin 18 (CLDN18), transcript variant 1, mRNA.	ILMN_1696284	NM_016369.3
RBM4	1328	1.56144	186	1.54932	757	0	0	0	Homo sapiens RNA binding motif protein 4 (RBM4), mRNA.	ILMN_1709042	XM_945490.1
DEDD	660	1.79449	857	1.32432	758.5	0	0	0	Homo sapiens death effector domain containing (DEDD), transcript variant 4, mRNA.	ILMN_1699711	NM_001039712.1
RNF121	1200	1.59002	320	1.46042	760	0	0	0	Homo sapiens ring finger protein 121 (RNF121), transcript variant 1, mRNA.	ILMN_2356031	NM_018320.3
GPR3	149	2.62397	1381	1.2714	765	1	0	0	Homo sapiens G protein-coupled receptor 3 (GPR3), mRNA.	ILMN_1725271	NM_005281.2
ATP1A1	1298	1.56857	233	1.50837	765.5	0	0	0	Homo sapiens ATPase, Na+/K+ transporting, alpha 1 polypeptide (ATP1A1), transcript variant 1, mRNA.	ILMN_1731783	NM_000701.6
PRKCB1	1227	1.58347	314	1.46324	770.5	0	0	0	Homo sapiens protein kinase C, beta 1 (PRKCB1), transcript variant 2, mRNA.	ILMN_1806908	NM_212535.1
BBC3	1221	1.58492	333	1.45502	777	0	0	0	Homo sapiens BCL2 binding component 3 (BBC3), mRNA.	ILMN_1729645	NM_014417.2
DKFZP547C195	396	1.98524	1166	1.29133	781				Homo sapiens hypothetical protein DKFZp547C195 (DKFZp547C195), mRNA.	ILMN_1800420	NM_207343.1
SCAMP3	350	2.04121	1215	1.28632	782.5	0	0	0	Homo sapiens secretory carrier membrane protein 3 (SCAMP3), transcript variant 1, mRNA.	ILMN_2399208	NM_005698.2
UBE2G2	527	1.87306	1038	1.30388	782.5	0	0	0	Homo sapiens ubiquitin-conjugating enzyme E2G 2 (UBC7 homolog, yeast) (UBE2G2), transcript variant 2, mRNA.	ILMN_2297824	NM_182688.1
ABHD12	333	2.07427	1250	1.28337	791.5	0	0	0	Homo sapiens abhydrolase domain containing 12 (ABHD12), transcript variant 1, mRNA.	ILMN_2245305	NM_001042472.1
SAV1	1570	1.51026	15	2.39345	792.5	0	1	0	Homo sapiens salvador homolog 1 (Drosophila) (SAV1), mRNA.	ILMN_2050654	NM_021818.2
INHA	552	1.85686	1048	1.3022	800	0	0	0	Homo sapiens inhibin, alpha (INHA), mRNA.	ILMN_1756443	NM_002191.2
PPIH	16	6.35571	1586	1.25454	801	0	0	0	Homo sapiens peptidylprolyl isomerase H (cyclophilin H) (PPIH), mRNA.	ILMN_1801913	NM_006347.3
WHSC1L1	852	1.70311	751	1.34046	801.5	0	0	0	Homo sapiens Wolf-Hirschhorn syndrome candidate 1-like 1 (WHSC1L1), transcript variant long, mRNA.	ILMN_1697919	NM_023034.1
FLJ36888	998	1.64546	616	1.3678	807				Homo sapiens chromosome 19 open reading frame 47 (C19orf47), mRNA.	ILMN_1735608	NM_178830.2
TOM1L1	1534	1.51526	82	1.73729	808	1	0	0	Homo sapiens target of myb1 (chicken)-like 1 (TOM1L1), mRNA.	ILMN_1802642	NM_005486.1
CHMP4C	685	1.78335	946	1.31263	815.5	0	0	0	Homo sapiens chromatin modifying protein 4C (CHMP4C), mRNA.	ILMN_1711542	NM_152284.3
CD151	763	1.74459	874	1.32241	818.5	0	0	0	Homo sapiens CD151 antigen (CD151), transcript variant 4, mRNA.	ILMN_2326713	NM_004357.3
PPM1B	1066	1.62322	573	1.37867	819.5	0	0	0	Homo sapiens protein phosphatase 1B (formerly 2C), magnesium-dependent, beta isoform (PPM1B), transcript variant 4, mRNA.	ILMN_1796085	NM_177969.2
RTN4	1621	1.50147	21	2.14738	821	0	0	0	Homo sapiens reticulon 4 (RTN4), transcript variant 1, mRNA.	ILMN_1693598	NM_020532.4
TFIP11	758	1.74565	894	1.3199	826	0	0	0	Homo sapiens tuftelin interacting protein 11 (TFIP11), transcript variant 2, mRNA.	ILMN_1672571	NM_012143.2
DLG4	1436	1.535	218	1.5202	827	0	0	0	Homo sapiens discs, large homolog 4 (Drosophila) (DLG4), mRNA.	ILMN_1768595	NM_001365.1
WDR78	1294	1.57037	361	1.44395	827.5	0	0	0	Homo sapiens amyloid beta (A4) precursor protein (peptidase nexin-II, Alzheimer disease) (APP), transcript variant 3, mRNA.	ILMN_1679535	NM_207014.1
APP	1340	1.55704	315	1.46231	827.5	0	0	0	Homo sapiens WD repeat domain 78 (WDR78), transcript variant 1, mRNA.	ILMN_2404065	NM_201414.1
ZNF706	914	1.67729	748	1.3407	831	0	0	0	Homo sapiens zinc finger protein 706 (ZNF706), transcript variant 1, mRNA.	ILMN_2273700	NM_001042511.1
KCND3	580	1.83596	1085	1.29815	832.5	1	1	1	Homo sapiens potassium voltage-gated channel, Shal-related subfamily, member 3 (KCND3), transcript variant 2, mRNA.	ILMN_2337856	NM_004980.3
SEC24B	405	1.9763	1272	1.28155	838.5	0	0	0	PREDICTED: Homo sapiens SEC24 related gene family, member B (S. cerevisiae), transcript variant 3 (SEC24B), mRNA.	ILMN_1735148	NM_001042734.1
HIST3H3	1264	1.57606	419	1.42294	841.5	0	0	0	Homo sapiens histone cluster 3, H3 (HIST3H3), mRNA.	ILMN_1707173	NM_003493.2
AP1S1	889	1.68757	806	1.3327	847.5	0	0	0	Homo sapiens adaptor-related protein complex 1, sigma 1 subunit (AP1S1), transcript variant 2, mRNA.	ILMN_2316173	NM_001283.2
CASP2	1266	1.57605	430	1.41922	848	0	0	0	Homo sapiens caspase 2, apoptosis-related cysteine peptidase (neural precursor cell expressed, developmentally down-regulated 2) (CASP2), transcript variant 2, mRNA.	ILMN_1736568	NM_032982.2
FLJ22688	1582	1.50754	122	1.63144	852				Homo sapiens fuzzy homolog (Drosophila) (FUZ), mRNA.	ILMN_1748836	NM_025129.3
LRRC45	1303	1.56785	412	1.42453	857.5	0	0	0	Homo sapiens leucine rich repeat containing 45 (LRRC45), mRNA.	ILMN_1754827	NM_144999.2
NSF	197	2.43026	1530	1.25888	863.5	0	0	0	Homo sapiens N-ethylmaleimide-sensitive factor (NSF), mRNA.	ILMN_2330845	NM_006178.1
BAD	1188	1.59341	549	1.38395	868.5	0	0	0	Homo sapiens BCL2-antagonist of cell death (BAD), transcript variant 1, mRNA.	ILMN_1720360	NM_032989.1
HMX1	961	1.65697	778	1.33769	869.5	0	0	0	Homo sapiens homeobox (H6 family) 1 (HMX1), mRNA.	ILMN_1811022	NM_018942.1
CTNS	824	1.7154	916	1.31675	870	0	0	0	Homo sapiens cystinosis, nephropathic (CTNS), transcript variant 1, mRNA.	ILMN_1776132	NM_001031681.1
TDP1	1275	1.57412	475	1.40555	875	0	0	0	Homo sapiens tyrosyl-DNA phosphodiesterase 1 (TDP1), transcript variant 1, mRNA.	ILMN_2391789	NM_018319.3
RTN3	1571	1.51011	184	1.55237	877.5	0	0	0	Homo sapiens reticulon 3 (RTN3), transcript variant 1, mRNA.	ILMN_2320906	NM_006054.2
RPS6KA3	857	1.70071	904	1.31848	880.5	0	0	0	PREDICTED: Homo sapiens ribosomal protein S6 kinase, 90kDa, polypeptide 3, transcript variant 3 (RPS6KA3), mRNA.	ILMN_1652736	NM_004586.2
ZNF503	227	2.30065	1548	1.25741	887.5	0	0	0	Homo sapiens zinc finger protein 503 (ZNF503), mRNA.	ILMN_1787265	NM_032772.3
ARRB2	1494	1.52326	282	1.48452	888	0	0	0	Homo sapiens arrestin, beta 2 (ARRB2), transcript variant 2, mRNA.	ILMN_2395711	NM_004313.3
PRKACB	1250	1.57838	535	1.38595	892.5	0	0	0	Homo sapiens protein kinase, cAMP-dependent, catalytic, beta (PRKACB), transcript variant 2, mRNA.	ILMN_2278112	NM_182948.2
UCP2	665	1.79326	1121	1.29425	893	0	0	0	Homo sapiens uncoupling protein 2 (mitochondrial, proton carrier) (UCP2), nuclear gene encoding mitochondrial protein, mRNA.	ILMN_1685625	NM_003355.2
POP7	1270	1.5752	519	1.39052	894.5	0	0	0	Homo sapiens processing of precursor 7, ribonuclease P subunit (S. cerevisiae) (POP7), mRNA.	ILMN_1680091	NM_005837.1
AVEN	1682	1.49236	112	1.64897	897	0	0	0	Homo sapiens apoptosis, caspase activation inhibitor (AVEN), mRNA.	ILMN_1710216	NM_020371.2
TAS1R1	286	2.15394	1518	1.25985	902	0	0	0	Homo sapiens taste receptor, type 1, member 1 (TAS1R1), transcript variant 2, mRNA.	ILMN_1805197	NM_177539.1
AHSA1	1325	1.56231	495	1.39899	910	0	0	0	Homo sapiens AHA1, activator of heat shock 90kDa protein ATPase homolog 1 (yeast) (AHSA1), mRNA.	ILMN_1703617	NM_012111.1
C14ORF130	1740	1.48443	91	1.705	915.5				Homo sapiens chromosome 14 open reading frame 130 (C14orf130), transcript variant 1, mRNA.	ILMN_1758293	NM_175748.1
MBNL3	721	1.76687	1113	1.29519	917	0	0	0	Homo sapiens muscleblind-like 3 (Drosophila) (MBNL3), transcript variant R, mRNA.	ILMN_1765184	NM_133486.1
USF2	1634	1.49961	203	1.52924	918.5	0	0	0	Homo sapiens upstream transcription factor 2, c-fos interacting (USF2), transcript variant 2, mRNA.	ILMN_2324672	NM_207291.1
KTI12	1353	1.5533	501	1.39738	927	0	0	0	Homo sapiens KTI12 homolog, chromatin associated (S. cerevisiae) (KTI12), mRNA.	ILMN_1703226	NM_138417.2
METRNL	666	1.79305	1195	1.28866	930.5	0	0	0	Homo sapiens meteorin, glial cell differentiation regulator-like (METRNL), mRNA.	ILMN_1790014	XM_941466.1
ATP5G1	243	2.26039	1625	1.25168	934	0	0	0	Homo sapiens ATP synthase, H+ transporting, mitochondrial F0 complex, subunit C1 (subunit 9) (ATP5G1), nuclear gene encoding mitochondrial protein, transcript variant 1, mRNA.	ILMN_1712430	NM_005175.2
UNC45A	1391	1.54271	486	1.40183	938.5	0	0	0	Homo sapiens unc-45 homolog A (C. elegans) (UNC45A), transcript variant 2, mRNA.	ILMN_1709860	NM_001039675.1
B3GALT6	773	1.74158	1107	1.29579	940				Homo sapiens hypothetical protein FLJ23436 (FLJ23436), mRNA.	ILMN_1739749	NM_080605.2
FLJ23436	1171	1.59623	709	1.34806	940	0	0	0	Homo sapiens UDP-Gal:betaGal beta 1,3-galactosyltransferase polypeptide 6 (B3GALT6), mRNA.	ILMN_1791820	NM_024671.2
C14ORF173	441	1.94005	1459	1.26486	950				Homo sapiens chromosome 14 open reading frame 173 (C14orf173), transcript variant 2, mRNA.	ILMN_2393450	NM_022489.2
PDPK1	1661	1.49531	242	1.50236	951.5	0	0	0	Homo sapiens 3-phosphoinositide dependent protein kinase-1 (PDPK1), transcript variant 2, mRNA.	ILMN_1653793	XM_939834.1
COPS8	181	2.47352	1724	1.24417	952.5	0	0	0	Homo sapiens COP9 constitutive photomorphogenic homolog subunit 8 (Arabidopsis) (COPS8), transcript variant 1, mRNA.	ILMN_2373779	NM_198189.2
HSPC171	1576	1.50904	329	1.45649	952.5	0	0	0	Homo sapiens HSPC171 protein (HSPC171), mRNA.	ILMN_1700419	NM_014187.1
KCNJ4	1683	1.49207	230	1.50983	956.5	0	0	0	Homo sapiens potassium inwardly-rectifying channel, subfamily J, member 4 (KCNJ4), transcript variant 2, mRNA.	ILMN_1800179	NM_152868.1
FYN	1731	1.48549	187	1.54511	959	0	0	0	Homo sapiens FYN oncogene related to SRC, FGR, YES (FYN), transcript variant 1, mRNA.	ILMN_1781207	NM_002037.3
PSCD2	248	2.25223	1672	1.24841	960	0	0	0	Homo sapiens pleckstrin homology, Sec7 and coiled-coil domains 2 (cytohesin-2) (PSCD2), transcript variant 2, mRNA.	ILMN_2377459	NM_004228.4
S100A13	1000	1.64516	923	1.31581	961.5	0	0	0	Homo sapiens S100 calcium binding protein A13 (S100A13), transcript variant 1, mRNA.	ILMN_1667138	NM_001024213.1
LIG4	1473	1.52763	459	1.41303	966	0	0	0	Homo sapiens ligase IV, DNA, ATP-dependent (LIG4), transcript variant 1, mRNA.	ILMN_1693758	NM_002312.3
HRAS	1297	1.56862	644	1.3631	970.5	0	0	0	Homo sapiens v-Ha-ras Harvey rat sarcoma viral oncogene homolog (HRAS), transcript variant 2, mRNA.	ILMN_1699798	NM_176795.2
RBP7	454	1.93288	1497	1.26136	975.5	0	0	0	Homo sapiens retinol binding protein 7, cellular (RBP7), mRNA.	ILMN_1716465	NM_052960.1
LARP6	1814	1.4743	141	1.60637	977.5	0	0	0	Homo sapiens La ribonucleoprotein domain family, member 6 (LARP6), transcript variant 1, mRNA.	ILMN_1752810	NM_018357.2
TBC1D22B	1194	1.59191	762	1.33949	978	0	0	0	Homo sapiens TBC1 domain family, member 22B (TBC1D22B), mRNA.	ILMN_2123730	NM_017772.2
TUBB2A	329	2.083	1630	1.25126	979.5	0	0	0	Homo sapiens tubulin, beta 2A (TUBB2A), mRNA.	ILMN_2044813	NM_001069.2
DUSP15	661	1.79423	1301	1.27953	981	0	0	0	Homo sapiens dual specificity phosphatase 15 (DUSP15), transcript variant 1, mRNA.	ILMN_1675941	NM_080611.3
MAPK1	345	2.04923	1620	1.25199	982.5	0	0	0	Homo sapiens mitogen-activated protein kinase 1 (MAPK1), transcript variant 2, mRNA.	ILMN_1767320	NM_002745.4
IL1RN	968	1.65429	1000	1.30721	984	0	0	0	Homo sapiens interleukin 1 receptor antagonist (IL1RN), transcript variant 1, mRNA.	ILMN_1689734	NM_173843.1
PRR5	1578	1.50869	420	1.42268	999	0	0	0	Homo sapiens proline rich 5 (renal) (PRR5), transcript variant 4, mRNA.	ILMN_2409754	NM_181333.2
DIO2	825	1.71532	1178	1.29018	1001.5	0	0	0	Homo sapiens deiodinase, iodothyronine, type II (DIO2), transcript variant 1, mRNA.	ILMN_1737650	NM_001007023.1
TAF5L	1963	1.45594	44	1.93638	1003.5	0	0	0	Homo sapiens TAF5-like RNA polymerase II, p300/CBP-associated factor (PCAF)-associated factor, 65kDa (TAF5L), transcript variant 2, mRNA.	ILMN_2252813	NM_001025247.1
ZNF22	1919	1.46176	92	1.7023	1005.5	0	0	0	Homo sapiens zinc finger protein 22 (KOX 15) (ZNF22), mRNA.	ILMN_2117904	NM_006963.3
NELF	1656	1.49634	357	1.44473	1006.5	0	0	0	Homo sapiens nasal embryonic LHRH factor (NELF), mRNA.	ILMN_1665095	NM_015537.3
GGH	1786	1.47803	236	1.50738	1011	0	0	0	Homo sapiens gamma-glutamyl hydrolase (conjugase, folylpolygammaglutamyl hydrolase) (GGH), mRNA.	ILMN_2195914	NM_003878.1
DMD	1246	1.57922	777	1.33782	1011.5	0	0	0	Homo sapiens dystrophin (muscular dystrophy, Duchenne and Becker types) (DMD), transcript variant Dp260-2, mRNA.	ILMN_2373106	NM_004006.1
ABCC11	886	1.68791	1146	1.2926	1016	0	0	0	Homo sapiens ATP-binding cassette, sub-family C (CFTR/MRP), member 11 (ABCC11), transcript variant 3, mRNA.	ILMN_1732140	NM_145186.2
BMP1	1609	1.50392	425	1.42083	1017	0	0	0	Homo sapiens bone morphogenetic protein 1 (BMP1), transcript variant BMP1-5, mRNA.	ILMN_1800412	NM_006128.1
BCOR	933	1.67017	1112	1.29523	1022.5	0	0	0	Homo sapiens small glutamine-rich tetratricopeptide repeat (TPR)-containing, alpha (SGTA), mRNA.	ILMN_1773117	NM_017745.4
SGTA	1022	1.63807	1023	1.30527	1022.5	0	0	0	Homo sapiens BCL6 co-repressor (BCOR), transcript variant 2, mRNA.	ILMN_1677800	NM_003021.3
KLHDC3	1341	1.55608	711	1.34753	1026	0	0	0	Homo sapiens kelch domain containing 3 (KLHDC3), mRNA.	ILMN_1730940	NM_057161.2
THRAP5	1512	1.52118	543	1.38505	1027.5				Homo sapiens mediator complex subunit 16 (MED16), mRNA.	ILMN_1790782	XM_939640.1
WWOX	236	2.27546	1821	1.23843	1028.5	1	0	0	Homo sapiens WW domain containing oxidoreductase (WWOX), transcript variant 3, mRNA.	ILMN_1804841	NM_130791.1
TBC1D10B	1671	1.49384	387	1.43524	1029	0	0	0	Homo sapiens TBC1 domain family, member 10B (TBC1D10B), mRNA.	ILMN_1668639	NM_015527.2
AIG1	23	5.65576	2052	1.22501	1037.5	0	0	0	Homo sapiens androgen-induced 1 (AIG1), mRNA.	ILMN_1797974	NM_016108.2
SF3B5	1589	1.50674	493	1.39952	1041	0	0	0	Homo sapiens splicing factor 3b, subunit 5, 10kDa (SF3B5), mRNA.	ILMN_1689389	NM_031287.2
SMARCD2	1144	1.60334	947	1.31254	1045.5	0	0	0	Homo sapiens SWI/SNF related, matrix associated, actin dependent regulator of chromatin, subfamily d, member 2 (SMARCD2), mRNA.	ILMN_1692684	NM_003077.2
FANCL	24	5.61443	2073	1.22389	1048.5	0	0	0	Homo sapiens Fanconi anemia, complementation group L (FANCL), mRNA.	ILMN_2188909	NM_018062.2
SH3GL2	1228	1.58333	869	1.32287	1048.5	0	0	0	Homo sapiens myelin protein zero-like 1 (MPZL1), transcript variant 2, mRNA.	ILMN_1661491	NM_003026.1
MPZL1	1990	1.45318	107	1.66629	1048.5	0	0	0	Homo sapiens SH3-domain GRB2-like 2 (SH3GL2), mRNA.	ILMN_2386008	NM_003953.4
BCL7A	983	1.6509	1119	1.29436	1051	0	0	0	Homo sapiens B-cell CLL/lymphoma 7A (BCL7A), transcript variant 2, mRNA.	ILMN_1706886	NM_020993.3
TOMM40L	1957	1.45702	146	1.60022	1051.5	0	0	0	Homo sapiens translocase of outer mitochondrial membrane 40 homolog (yeast)-like (TOMM40L), mRNA.	ILMN_2065606	NM_032174.4
UGP2	1705	1.48969	400	1.42796	1052.5	0	0	0	Homo sapiens UDP-glucose pyrophosphorylase 2 (UGP2), transcript variant 1, mRNA.	ILMN_2389151	NM_006759.3
FAM89A	906	1.67978	1209	1.28701	1057.5	0	0	0	Homo sapiens family with sequence similarity 89, member A (FAM89A), mRNA.	ILMN_2285817	NM_198552.1
CRR9	1137	1.60566	985	1.30826	1061				Homo sapiens CLPTM1-like (CLPTM1L), mRNA.	ILMN_1752802	NM_030782.2
ARHGAP8	2007	1.45068	120	1.6336	1063.5	0	0	0	Homo sapiens Rho GTPase activating protein 8 (ARHGAP8), transcript variant 1, mRNA.	ILMN_2297096	NM_181335.2
IMMP2L	307	2.1072	1822	1.23832	1064.5	0	0	0	Homo sapiens IMP2 inner mitochondrial membrane peptidase-like (S. cerevisiae) (IMMP2L), mRNA.	ILMN_1809292	NM_032549.1
ISCA1	2102	1.43847	28	2.05982	1065	0	0	0	Homo sapiens iron-sulfur cluster assembly 1 homolog (S. cerevisiae) (ISCA1), mRNA.	ILMN_2219556	NM_030940.3
TAF10	1723	1.48652	422	1.42137	1072.5	0	0	0	Homo sapiens TAF10 RNA polymerase II, TATA box binding protein (TBP)-associated factor, 30kDa (TAF10), mRNA.	ILMN_1721093	NM_006284.2
CCDC74A	415	1.96294	1736	1.24365	1075.5	0	0	0	Homo sapiens coiled-coil domain containing 74A (CCDC74A), mRNA.	ILMN_1678086	NM_138770.1
NVL	186	2.45834	1970	1.23017	1078	0	0	0	Homo sapiens nuclear VCP-like (NVL), transcript variant 1, mRNA.	ILMN_1712636	NM_002533.2
DMAP1	470	1.90962	1688	1.24712	1079	0	0	0	Homo sapiens DNA methyltransferase 1 associated protein 1 (DMAP1), transcript variant 3, mRNA.	ILMN_2328813	NM_019100.3
PPM1G	991	1.6483	1172	1.29058	1081.5	0	0	0	Homo sapiens protein phosphatase 1G (formerly 2C), magnesium-dependent, gamma isoform (PPM1G), transcript variant 1, mRNA.	ILMN_1765522	NM_177983.1
SUPT16H	481	1.90165	1687	1.24713	1084	0	0	0	Homo sapiens suppressor of Ty 16 homolog (S. cerevisiae) (SUPT16H), mRNA.	ILMN_1781516	NM_007192.2
ESPN	1491	1.52455	681	1.35482	1086	0	0	0	Homo sapiens espin (ESPN), mRNA.	ILMN_1806710	NM_031475.1
MRPL47	2040	1.44704	133	1.61622	1086.5	0	0	0	Homo sapiens mitochondrial ribosomal protein L47 (MRPL47), nuclear gene encoding mitochondrial protein, transcript variant 1, mRNA.	ILMN_1687036	NM_020409.2
CRMP1	335	2.06846	1846	1.23682	1090.5	0	0	0	Homo sapiens N-ethylmaleimide-sensitive factor (NSF), mRNA.	ILMN_1789541	NM_001014809.1
NSF	1562	1.51129	619	1.36734	1090.5	0	0	0	Homo sapiens collapsin response mediator protein 1 (CRMP1), transcript variant 2, mRNA.	ILMN_1680353	NM_006178.1
ALPI	290	2.146	1892	1.23419	1091	0	0	0	Homo sapiens alkaline phosphatase, intestinal (ALPI), mRNA.	ILMN_1752669	NM_001631.2
NPDC1	1675	1.49292	508	1.39514	1091.5	0	0	0	Homo sapiens neural proliferation, differentiation and control, 1 (NPDC1), mRNA.	ILMN_2199313	NM_015392.2
WDR4	654	1.798	1532	1.25877	1093	0	0	0	Homo sapiens WD repeat domain 4 (WDR4), transcript variant 2, mRNA.	ILMN_1793302	NM_033661.3
DISP1	1154	1.60064	1056	1.3013	1105	0	0	0	Homo sapiens dispatched homolog 1 (Drosophila) (DISP1), mRNA.	ILMN_1695745	NM_032890.2
CDCP1	1218	1.58556	995	1.30754	1106.5	0	0	0	Homo sapiens CUB domain containing protein 1 (CDCP1), transcript variant 2, mRNA.	ILMN_2341611	NM_178181.1
JUNB	1240	1.58087	988	1.3082	1114	0	0	0	Homo sapiens jun B proto-oncogene (JUNB), mRNA.	ILMN_2086077	NM_002229.2
GH2	492	1.89586	1746	1.24325	1119	0	0	0	Homo sapiens growth hormone 2 (GH2), transcript variant 3, mRNA.	ILMN_2413473	NM_022557.2
LY6E	966	1.65493	1276	1.2813	1121	0	0	0	Homo sapiens lymphocyte antigen 6 complex, locus E (LY6E), mRNA.	ILMN_1695404	NM_002346.1
FABP6	853	1.70283	1391	1.27064	1122	0	0	0	Homo sapiens fatty acid binding protein 6, ileal (gastrotropin) (FABP6), mRNA.	ILMN_1721559	NM_001445.1
ARL6IP1	2054	1.44545	197	1.5347	1125.5	0	0	0	Homo sapiens ADP-ribosylation factor-like 6 interacting protein 1 (ARL6IP1), mRNA.	ILMN_2113362	NM_015161.1
ZNF266	772	1.74217	1480	1.26269	1126	0	0	0	Homo sapiens zinc finger protein 266 (ZNF266), mRNA.	ILMN_2396786	NM_198058.1
RPE	1751	1.48325	509	1.39466	1130	0	0	0	Homo sapiens ribulose-5-phosphate-3-epimerase (RPE), transcript variant 2, mRNA.	ILMN_1699476	NM_006916.1
OSR1	1773	1.48002	487	1.40139	1130	0	0	0	Homo sapiens odd-skipped related 1 (Drosophila) (OSR1), mRNA.	ILMN_2197128	NM_145260.2
WRB	285	2.15781	1976	1.2299	1130.5	0	0	0	Homo sapiens tryptophan rich basic protein (WRB), mRNA.	ILMN_2085922	NM_004627.2
CD34	1170	1.59625	1097	1.29678	1133.5	0	0	0	Homo sapiens CD34 molecule (CD34), transcript variant 1, mRNA.	ILMN_1732799	NM_001773.2
DPP7	1505	1.52235	769	1.3386	1137	0	0	0	Homo sapiens dipeptidyl-peptidase 7 (DPP7), mRNA.	ILMN_1811328	NM_013379.2
ZNF580	2059	1.44476	219	1.51777	1139	0	0	0	Homo sapiens zinc finger protein 580 (ZNF580), transcript variant 2, mRNA.	ILMN_1653310	NM_207115.1
HNMT	797	1.72923	1482	1.26266	1139.5	0	0	0	Homo sapiens intraflagellar transport 81 homolog (Chlamydomonas) (IFT81), transcript variant 2, mRNA.	ILMN_1790881	NM_001024074.1
IFT81	1429	1.53674	850	1.32524	1139.5	0	0	0	Homo sapiens histamine N-methyltransferase (HNMT), transcript variant 2, mRNA.	ILMN_1655504	NM_014055.2
COMMD1	1525	1.51782	755	1.33994	1140	0	0	0	Homo sapiens copper metabolism (Murr1) domain containing 1 (COMMD1), mRNA.	ILMN_1761242	NM_152516.2
ATG9A	171	2.52704	2111	1.22148	1141	0	0	0	Homo sapiens ATG9 autophagy related 9 homolog A (S. cerevisiae) (ATG9A), mRNA.	ILMN_1739008	NM_001077198.1
MME	1101	1.61361	1184	1.28975	1142.5	0	0	0	Homo sapiens membrane metallo-endopeptidase (neutral endopeptidase, enkephalinase, CALLA, CD10) (MME), transcript variant 1bis, mRNA.	ILMN_1751943	NM_000902.2
DDX31	1959	1.45676	327	1.45718	1143	0	0	0	Homo sapiens DEAD (Asp-Glu-Ala-Asp) box polypeptide 31 (DDX31), transcript variant 2, mRNA.	ILMN_1663156	NM_022779.7
CDC42	366	2.01922	1923	1.23252	1144.5	0	0	0	Homo sapiens cell division cycle 42 (GTP binding protein, 25kDa) (CDC42), transcript variant 1, mRNA.	ILMN_2408139	NM_044472.1
ZFYVE9	1648	1.49723	652	1.36055	1150	0	0	0	Homo sapiens zinc finger, FYVE domain containing 9 (ZFYVE9), transcript variant 2, mRNA.	ILMN_1799622	NM_007323.1
RPGR	353	2.03656	1959	1.23066	1156				Homo sapiens retinitis pigmentosa GTPase regulator (RPGR), transcript variant B, mRNA.	ILMN_2240128	NM_001034853.1
TPK1	505	1.88718	1813	1.23892	1159	0	0	0	Homo sapiens transient receptor potential cation channel, subfamily V, member 1 (TRPV1), transcript variant 2, mRNA.	ILMN_2367063	NM_001042482.1
TRPV1	739	1.75706	1579	1.2553	1159	1	0	0	Homo sapiens thiamin pyrophosphokinase 1 (TPK1), transcript variant 2, mRNA.	ILMN_1654261	NM_080705.2
ARFGAP1	1120	1.6103	1201	1.28827	1160.5	0	0	0	Homo sapiens ADP-ribosylation factor GTPase activating protein 1 (ARFGAP1), transcript variant 2, mRNA.	ILMN_1675709	NM_175609.1
CDC14A	671	1.78767	1665	1.24903	1168	0	0	0	Homo sapiens CDC14 cell division cycle 14 homolog A (S. cerevisiae) (CDC14A), transcript variant 3, mRNA.	ILMN_2244653	NM_003672.2
SCFD1	636	1.80794	1709	1.24515	1172.5	0	0	0	Homo sapiens sec1 family domain containing 1 (SCFD1), transcript variant 1, mRNA.	ILMN_1800543	NM_182835.1
PCDHGA4	1205	1.58908	1141	1.29316	1173	0	0	0	Homo sapiens protocadherin gamma subfamily A, 4 (PCDHGA4), transcript variant 2, mRNA.	ILMN_1717168	NM_032053.1
NOLA3	324	2.09025	2024	1.22737	1174	1	0	0	Homo sapiens nucleolar protein family A, member 3 (H/ACA small nucleolar RNPs) (NOLA3), mRNA.	ILMN_1815479	NM_018648.2
HCCS	2223	1.42443	127	1.62228	1175	0	0	0	Homo sapiens holocytochrome c synthase (cytochrome c heme-lyase) (HCCS), mRNA.	ILMN_2128923	NM_005333.2
HMG20B	547	1.85903	1817	1.23871	1182	0	0	0	Homo sapiens high-mobility group 20B (HMG20B), mRNA.	ILMN_1651315	NM_006339.1
APOL3	1956	1.45732	421	1.42179	1188.5	0	0	0	Homo sapiens apolipoprotein L, 3 (APOL3), transcript variant alpha/a, mRNA.	ILMN_2283195	NM_014349.2
AFG3L1	1006	1.64301	1372	1.27195	1189	0	0	0	Homo sapiens AFG3 ATPase family gene 3-like 1 (yeast) (AFG3L1), transcript variant 2, mRNA.	ILMN_2409898	NM_001031805.1
KIAA1706	1459	1.52982	921	1.31597	1190	0	0	0	Homo sapiens KIAA1706 protein (KIAA1706), mRNA.	ILMN_1811616	NM_030636.2
MARK2	1674	1.49298	706	1.34883	1190	0	0	0	Homo sapiens MAP/microtubule affinity-regulating kinase 2 (MARK2), transcript variant 2, mRNA.	ILMN_2413572	NM_004954.2
BIRC2	957	1.66034	1429	1.26733	1193	0	0	0	Homo sapiens baculoviral IAP repeat-containing 2 (BIRC2), mRNA.	ILMN_2182704	NM_001166.3
CDC37	1107	1.61179	1281	1.28106	1194	0	0	0	Homo sapiens cell division cycle 37 homolog (S. cerevisiae) (CDC37), mRNA.	ILMN_1668369	NM_007065.3
AMY1A	2129	1.43504	262	1.49453	1195.5	0	0	0	Homo sapiens amylase, alpha 1A (salivary) (AMY1A), transcript variant 1, mRNA.	ILMN_2294762	NM_001008221.1
COBRA1	2255	1.42114	151	1.58379	1203	0	0	0	Homo sapiens cofactor of BRCA1 (COBRA1), mRNA.	ILMN_1742432	NM_015456.2
CNOT4	1966	1.45558	445	1.41624	1205.5	0	0	0	Homo sapiens CCR4-NOT transcription complex, subunit 4 (CNOT4), transcript variant 1, mRNA.	ILMN_1772677	NM_013316.2
GRHPR	83	3.09135	2331	1.21068	1207	0	0	0	Homo sapiens glyoxylate reductase/hydroxypyruvate reductase (GRHPR), mRNA.	ILMN_1664798	NM_012203.1
FAM19A1	862	1.69788	1553	1.25675	1207.5	0	0	0	Homo sapiens family with sequence similarity 19 (chemokine (C-C motif)-like), member A1 (FAM19A1), mRNA.	ILMN_1702199	NM_213609.2
MAX	2366	1.41012	51	1.87961	1208.5	0	0	0	Homo sapiens MYC associated factor X (MAX), transcript variant 1, mRNA.	ILMN_1695633	NM_145114.1
SCD5	974	1.65324	1444	1.26575	1209	0	0	0	Homo sapiens stearoyl-CoA desaturase 5 (SCD5), transcript variant 1, mRNA.	ILMN_1746164	NM_024906.1
GRN	2386	1.40766	33	2.02251	1209.5	0	0	0	Homo sapiens granulin (GRN), mRNA.	ILMN_1811702	NM_002087.2
FJX1	554	1.85506	1879	1.23499	1216.5	0	0	0	Homo sapiens four jointed box 1 (Drosophila) (FJX1), mRNA.	ILMN_1746465	NM_014344.2
STAP2	658	1.79482	1779	1.24104	1218.5	0	0	0	Homo sapiens signal-transducing adaptor protein-2 (STAP2), transcript variant 1, mRNA.	ILMN_1704500	NM_017720.2
BAIAP2	954	1.66127	1484	1.26255	1219	0	0	0	Homo sapiens BAI1-associated protein 2 (BAIAP2), transcript variant 3, mRNA.	ILMN_1705922	NM_017450.1
PCOLCE	361	2.02719	2078	1.22343	1219.5	0	0	0	Homo sapiens procollagen C-endopeptidase enhancer (PCOLCE), mRNA.	ILMN_1707070	NM_002593.2
MDS032	287	2.15294	2155	1.21907	1221	0	0	0	Homo sapiens uncharacterized hematopoietic stem/progenitor cells protein MDS032 (MDS032), mRNA.	ILMN_1664243	NM_018467.2
TSPAN4	670	1.78787	1778	1.24112	1224	0	0	0	Homo sapiens tetraspanin 4 (TSPAN4), transcript variant 2, mRNA.	ILMN_1718607	NM_001025237.1
TMEM62	1803	1.47634	646	1.3623	1224.5	0	0	0	Homo sapiens transmembrane protein 62 (TMEM62), mRNA.	ILMN_1745807	NM_024956.3
ECE2	1229	1.58312	1224	1.28553	1226.5	0	0	0	Homo sapiens endothelin converting enzyme 2 (ECE2), transcript variant 1, mRNA.	ILMN_2373207	NM_014693.2
GLRX2	272	2.18895	2195	1.21708	1233.5	0	0	0	Homo sapiens RNA binding protein with multiple splicing (RBPMS), transcript variant 3, mRNA.	ILMN_2258268	NM_197962.1
RBPMS	419	1.95946	2048	1.2253	1233.5	0	0	0	Homo sapiens glutaredoxin 2 (GLRX2), transcript variant 1, mRNA.	ILMN_1708025	NM_001008712.1
SRC	1945	1.4592	534	1.38604	1239.5	0	0	0	Homo sapiens v-src sarcoma (Schmidt-Ruppin A-2) viral oncogene homolog (avian) (SRC), transcript variant 1, mRNA.	ILMN_1685898	NM_198291.1
CLK3	240	2.26958	2242	1.2151	1241	0	0	0	Homo sapiens CDC-like kinase 3 (CLK3), transcript variant phclk3, mRNA.	ILMN_2320336	NM_003992.1
FLJ44635	605	1.82445	1882	1.23469	1243.5	0	0	0	Homo sapiens TPT1-like protein (FLJ44635), mRNA.	ILMN_1773735	NM_207422.1
HSPC111	155	2.60146	2339	1.21011	1247	0	0	0	Homo sapiens hypothetical protein HSPC111 (HSPC111), mRNA.	ILMN_1704055	NM_016391.2
CCM2	985	1.64982	1510	1.26026	1247.5	0	0	0	Homo sapiens cerebral cavernous malformation 2 (CCM2), transcript variant 1, mRNA.	ILMN_1784352	NM_001029835.1
DBNL	789	1.73274	1713	1.24481	1251	0	0	0	Homo sapiens drebrin-like (DBNL), transcript variant 1, mRNA.	ILMN_2376289	NM_014063.5
HABP4	909	1.67891	1604	1.25352	1256.5	0	0	0	Homo sapiens hyaluronan binding protein 4 (HABP4), mRNA.	ILMN_2107991	NM_014282.1
CD247	1815	1.47415	704	1.34896	1259.5	0	0	0	Homo sapiens CD247 molecule (CD247), transcript variant 1, mRNA.	ILMN_1676924	NM_198053.1
TOM1L2	765	1.74336	1756	1.24267	1260.5	0	0	0	Homo sapiens target of myb1-like 2 (chicken) (TOM1L2), transcript variant 2, mRNA.	ILMN_1655068	NM_144678.3
DLX4	1828	1.47226	694	1.35161	1261	0	0	0	Homo sapiens distal-less homeobox 4 (DLX4), transcript variant 2, mRNA.	ILMN_1750941	NM_001934.2
MANBAL	1258	1.57694	1265	1.28234	1261.5	0	0	0	Homo sapiens mannosidase, beta A, lysosomal-like (MANBAL), transcript variant 1, mRNA.	ILMN_1673944	NM_022077.3
KIAA0859	1209	1.58724	1315	1.27805	1262	0	0	0	Homo sapiens KIAA0859 (KIAA0859), transcript variant 1, mRNA.	ILMN_2343624	NM_015935.4
BRD8	2203	1.42606	343	1.44969	1273	0	0	0	Homo sapiens bromodomain containing 8 (BRD8), transcript variant 3, mRNA.	ILMN_2349600	NM_183359.1
RASGEF1C	1139	1.60479	1408	1.26944	1273.5	0	0	0	Homo sapiens RasGEF domain family, member 1C (RASGEF1C), transcript variant 2, mRNA.	ILMN_1663118	NM_175062.3
NFATC1	109	2.83793	2440	1.20544	1274.5	0	0	0	Homo sapiens nuclear factor of activated T-cells, cytoplasmic, calcineurin-dependent 1 (NFATC1), transcript variant 1, mRNA.	ILMN_2384188	NM_172390.1
PDCD5	315	2.09794	2238	1.21543	1276.5	0	0	0	Homo sapiens programmed cell death 5 (PDCD5), mRNA.	ILMN_2228710	NM_004708.2
SFRS11	2115	1.43722	440	1.41788	1277.5	0	0	0	Homo sapiens splicing factor, arginine/serine-rich 11 (SFRS11), mRNA.	ILMN_1657790	NM_004768.2
U2AF2	1284	1.57178	1274	1.28142	1279	0	0	0	Homo sapiens U2 small nuclear RNA auxiliary factor 2 (U2AF2), transcript variant 1, mRNA.	ILMN_1768930	NM_007279.2
WDR50	2372	1.40956	189	1.54354	1280.5				Homo sapiens WD repeat domain 50 (WDR50), mRNA.	ILMN_1779584	NM_016001.1
FOLR1	1533	1.51533	1037	1.304	1285	0	0	0	Homo sapiens folate receptor 1 (adult) (FOLR1), transcript variant 3, mRNA.	ILMN_2346339	NM_016724.1
C1ORF84	1300	1.56826	1277	1.28127	1288.5	0	0	0	Homo sapiens protein phosphatase 2, regulatory subunit B', delta isoform (PPP2R5D), transcript variant 3, mRNA.	ILMN_1657913	NM_001012960.1
PPP2R5D	1454	1.53124	1123	1.29423	1288.5				Homo sapiens chromosome 1 open reading frame 84 (C1orf84), transcript variant 3, mRNA.	ILMN_2359887	NM_006245.2
TUSC2	1440	1.53359	1147	1.29257	1293.5	0	0	0	Homo sapiens tumor suppressor candidate 2 (TUSC2), mRNA.	ILMN_1804329	NM_007275.1
CD86	1909	1.46233	680	1.3551	1294.5	0	0	0	Homo sapiens CD86 antigen (CD28 antigen ligand 2, B7-2 antigen) (CD86), transcript variant 1, mRNA.	ILMN_1672097	NM_175862.2
MGC33887	533	1.87065	2061	1.22435	1297				Homo sapiens hypothetical protein MGC33887 (MGC33887), mRNA.	ILMN_1788629	NM_145036.1
PRKCZ	986	1.64979	1611	1.25321	1298.5	0	0	0	Homo sapiens protein kinase C, zeta (PRKCZ), transcript variant 2, mRNA.	ILMN_1662155	NM_001033582.1
MGC15416	1432	1.53648	1170	1.29078	1301				Homo sapiens chromosome 16 open reading frame 14 (C16orf14), mRNA.	ILMN_1730523	NM_138418.2
ACOT7	1927	1.46108	683	1.35461	1305	0	0	0	Homo sapiens acyl-CoA thioesterase 7 (ACOT7), transcript variant hBACHa, mRNA.	ILMN_1719178	NM_181865.2
AGPAT2	292	2.14525	2321	1.21143	1306.5				Homo sapiens zinc finger protein 182 (ZNF182), transcript variant 1, mRNA.	ILMN_1681081	NM_006412.3
MICAL-L1	358	2.02777	2255	1.21447	1306.5	0	0	0	Homo sapiens 1-acylglycerol-3-phosphate O-acyltransferase 2 (lysophosphatidic acid acyltransferase, beta) (AGPAT2), transcript variant 1, mRNA.	ILMN_1815130	NM_033386.2
ZNF21	2157	1.4321	456	1.4134	1306.5				Homo sapiens MICAL-like 1 (MICALL1), mRNA.	ILMN_1726617	NM_006962.1
SSBP3	1890	1.46511	733	1.34385	1311.5	0	0	0	Homo sapiens integrin, alpha E (antigen CD103, human mucosal lymphocyte antigen 1; alpha polypeptide) (ITGAE), mRNA.	ILMN_2361163	NM_018070.3
ITGAE	2530	1.39235	93	1.70182	1311.5	1	0	0	Homo sapiens single stranded DNA binding protein 3 (SSBP3), transcript variant 2, mRNA.	ILMN_1683927	NM_002208.3
G6PD	1958	1.45678	668	1.35691	1313	0	0	0	Homo sapiens glucose-6-phosphate dehydrogenase (G6PD), nuclear gene encoding mitochondrial protein, mRNA.	ILMN_1697559	NM_000402.2
HSPE1	2034	1.4477	601	1.3719	1317.5	0	0	0	Homo sapiens heat shock 10kDa protein 1 (chaperonin 10) (HSPE1), mRNA.	ILMN_2092536	NM_002157.1
LOC388135	1664	1.49518	973	1.30925	1318.5				Homo sapiens similar to RIKEN cDNA 6030419C18 gene (LOC388135), mRNA.	ILMN_2141118	NM_001039614.1
OR10AG1	1385	1.54387	1256	1.2829	1320.5	0	0	0	Homo sapiens olfactory receptor, family 10, subfamily AG, member 1 (OR10AG1), mRNA.	ILMN_1695533	NM_001005491.1
C7ORF20	131	2.72545	2512	1.20198	1321.5	0	0	0	Homo sapiens chloride channel 7 (CLCN7), mRNA.	ILMN_1701724	XM_946079.1
CLCN7	156	2.59628	2487	1.20355	1321.5	0	0	0	Homo sapiens PRP38 pre-mRNA processing factor 38 (yeast) domain containing A (PRPF38A), transcript variant 1, mRNA.	ILMN_1694731	NM_001287.3
PRPF38A	2384	1.40823	259	1.49551	1321.5				PREDICTED: Homo sapiens chromosome 7 open reading frame 20, transcript variant 6 (C7orf20), mRNA.	ILMN_1675626	NM_032864.2
SEPN1	525	1.87443	2123	1.22092	1324	0	0	0	Homo sapiens selenoprotein N, 1 (SEPN1), transcript variant 2, mRNA.	ILMN_1760890	NM_020451.2
C20ORF22	964	1.65497	1689	1.24711	1326.5				Homo sapiens chromosome 20 open reading frame 22 (C20orf22), mRNA.	ILMN_1745116	NM_015600.2
LOC440686	1889	1.46541	766	1.33904	1327.5				Homo sapiens similar to histone H2B histone family (LOC440686), mRNA.	ILMN_1664706	NM_001025303.1
ANKRD36	1085	1.61644	1573	1.25562	1329	0	0	0	Homo sapiens ankyrin repeat domain 36 (ANKRD36), mRNA.	ILMN_2382431	NM_198555.3
C2ORF17	687	1.78207	1981	1.22952	1334				Homo sapiens chromosome 2 open reading frame 17 (C2orf17), mRNA.	ILMN_1654851	NM_024293.2
NUAK1	2285	1.41771	390	1.43315	1337.5	1	0	0	Homo sapiens NUAK family, SNF1-like kinase, 1 (NUAK1), mRNA.	ILMN_2079786	NM_014840.2
RUNX2	1262	1.57635	1415	1.26887	1338.5	0	0	0	Homo sapiens runt-related transcription factor 2 (RUNX2), transcript variant 1, mRNA.	ILMN_1669066	NM_001015051.2
FCAR	1033	1.6346	1649	1.25005	1341	0	0	0	Homo sapiens Fc fragment of IgA, receptor for (FCAR), transcript variant 10, mRNA.	ILMN_2379967	NM_133279.1
C6ORF48	1043	1.63073	1643	1.25067	1343				Homo sapiens chromosome 6 open reading frame 48 (C6orf48), transcript variant 1, mRNA.	ILMN_2285708	NM_001040437.1
C10ORF30	375	2.0081	2312	1.21198	1343.5				Homo sapiens chromosome 10 open reading frame 30 (C10orf30), mRNA.	ILMN_1723921	NM_152751.1
HRIHFB2122	1078	1.6184	1609	1.25333	1343.5				Homo sapiens Tara-like protein (HRIHFB2122), transcript variant 2, mRNA.	ILMN_1809145	NM_138632.1
BC002942	1142	1.60415	1547	1.25755	1344.5				Homo sapiens transmembrane protein 112B (TMEM112B), mRNA.	ILMN_1716056	NM_033200.1
ST3GAL5	267	2.20407	2425	1.20612	1346	0	0	0	Homo sapiens ST3 beta-galactoside alpha-2,3-sialyltransferase 5 (ST3GAL5), mRNA.	ILMN_1713496	NM_001042437.1
GHRHR	2421	1.40421	274	1.49006	1347.5	0	0	0	Homo sapiens growth hormone releasing hormone receptor (GHRHR), transcript variant 2, mRNA.	ILMN_1714884	NM_001009824.1
PKD2	2441	1.40171	260	1.49518	1350.5	0	0	0	Homo sapiens polycystic kidney disease 2 (autosomal dominant) (PKD2), mRNA.	ILMN_2052891	NM_000297.2
TPRKB	46	4.06956	2662	1.19579	1354	0	0	0	Homo sapiens TP53RK binding protein (TPRKB), mRNA.	ILMN_2118910	NM_016058.1
CLPTM1	2413	1.4053	297	1.47466	1355	0	0	0	Homo sapiens cleft lip and palate associated transmembrane protein 1 (CLPTM1), mRNA.	ILMN_1665831	NM_001294.1
OAS1	1109	1.6117	1606	1.25343	1357.5	0	0	0	Homo sapiens 2',5'-oligoadenylate synthetase 1, 40/46kDa (OAS1), transcript variant 2, mRNA.	ILMN_2410826	NM_016816.2
HADH2	225	2.31739	2497	1.20287	1361				Homo sapiens hydroxyacyl-Coenzyme A dehydrogenase, type II (HADH2), transcript variant 1, mRNA.	ILMN_1691926	NM_004493.1
SGTB	1825	1.47257	899	1.31913	1362	0	0	0	Homo sapiens small glutamine-rich tetratricopeptide repeat (TPR)-containing, beta (SGTB), mRNA.	ILMN_2109343	NM_019072.2
BDNF	1196	1.59161	1529	1.25901	1362.5	0	0	0	Homo sapiens brain-derived neurotrophic factor (BDNF), transcript variant 6, mRNA.	ILMN_1706644	NM_170732.3
GADD45G	2393	1.40718	336	1.45308	1364.5	0	0	0	Homo sapiens growth arrest and DNA-damage-inducible, gamma (GADD45G), mRNA.	ILMN_1651498	NM_006705.2
CSNK2B	273	2.18799	2466	1.20419	1369.5	0	0	0	Homo sapiens casein kinase 2, beta polypeptide (CSNK2B), mRNA.	ILMN_1800461	NM_001320.5
HCFC1R1	2263	1.42016	476	1.40538	1369.5	1	1	1	Homo sapiens host cell factor C1 regulator 1 (XPO1 dependent) (HCFC1R1), transcript variant 2, mRNA.	ILMN_2318568	NM_001002018.1
ADSSL1	337	2.06641	2403	1.20734	1370	0	0	0	Homo sapiens adenylosuccinate synthase like 1 (ADSSL1), transcript variant 1, mRNA.	ILMN_1720235	NM_199165.1
SLC30A5	2189	1.4278	551	1.38301	1370	0	0	0	Homo sapiens solute carrier family 30 (zinc transporter), member 5 (SLC30A5), transcript variant 1, mRNA.	ILMN_2258471	NM_024055.2
TCF3	196	2.4332	2549	1.20046	1372.5	0	0	0	Homo sapiens transmembrane protein 49 (TMEM49), mRNA.	ILMN_1664434	NM_003200.1
TMEM49	2298	1.41669	447	1.41552	1372.5	0	0	0	Homo sapiens transcription factor 3 (E2A immunoglobulin enhancer binding factors E12/E47) (TCF3), mRNA.	ILMN_1692754	NM_030938.2
KPNA6	2140	1.4337	614	1.36864	1377	0	0	0	Homo sapiens karyopherin alpha 6 (importin alpha 7) (KPNA6), mRNA.	ILMN_1696021	NM_012316.3
LGR6	849	1.70374	1912	1.23309	1380.5	0	0	0	Homo sapiens leucine-rich repeat-containing G protein-coupled receptor 6 (LGR6), transcript variant 1, mRNA.	ILMN_1713550	NM_021636.2
PALM	2177	1.42921	594	1.37288	1385.5	0	0	0	Homo sapiens paralemmin (PALM), transcript variant 1, mRNA.	ILMN_2283185	NM_002579.2
EFNA1	2075	1.44237	698	1.35117	1386.5	0	0	0	Homo sapiens ephrin-A1 (EFNA1), transcript variant 1, mRNA.	ILMN_2371053	NM_004428.2
HOXB8	2018	1.44933	758	1.33984	1388	0	0	0	Homo sapiens homeo box B8 (HOXB8), mRNA.	ILMN_1798496	NM_024016.2
WWC1	2281	1.41818	498	1.39868	1389.5	0	0	0	Homo sapiens WW, C2 and coiled-coil domain containing 1 (WWC1), mRNA.	ILMN_1658619	NM_015238.1
SAFB2	2469	1.39894	310	1.4643	1389.5	0	0	0	Homo sapiens scaffold attachment factor B2 (SAFB2), mRNA.	ILMN_2069446	NM_014649.2
FAM13A1	2158	1.4318	625	1.36614	1391.5	0	0	0	Homo sapiens family with sequence similarity 13, member A1 (FAM13A1), transcript variant 2, mRNA.	ILMN_2401253	NM_001015045.1
HAT1	76	3.19112	2713	1.19315	1394.5	0	0	0	Homo sapiens histone acetyltransferase 1 (HAT1), transcript variant 1, mRNA.	ILMN_1725244	NM_003642.2
TEX13A	780	1.73778	2036	1.22655	1408	0	0	0	Homo sapiens testis expressed sequence 13A (TEX13A), mRNA.	ILMN_1741719	NM_031274.2
REPS2	1600	1.50527	1219	1.28611	1409.5	0	0	0	Homo sapiens RALBP1 associated Eps domain containing 2 (REPS2), mRNA.	ILMN_1656934	NM_004726.1
CD276	2260	1.42055	562	1.38117	1411	0	0	0	Homo sapiens CD276 molecule (CD276), transcript variant 1, mRNA. XM_945872 XM_945874	ILMN_1683747	NM_001024736.1
LOC644615	72	3.2944	2756	1.19133	1414				PREDICTED: Homo sapiens similar to Ras-related protein Rab-13 (LOC644615), mRNA.	ILMN_1784005	XM_927730.1
ADPRHL1	943	1.66593	1886	1.23457	1414.5	0	0	0	Homo sapiens ADP-ribosylhydrolase like 1 (ADPRHL1), transcript variant 1, mRNA.	ILMN_1788530	NM_138430.3
METTL2A	2581	1.38773	248	1.50058	1414.5	0	0	0	Homo sapiens methyltransferase like 2A (METTL2A), mRNA.	ILMN_1806314	NM_181725.2
PCID1	1823	1.47292	1015	1.30579	1419				Homo sapiens eukaryotic translation initiation factor 3, subunit M (EIF3M), mRNA.	ILMN_2192694	NM_006360.3
ABCG1	2354	1.41092	484	1.40263	1419	0	0	0	Homo sapiens ATP-binding cassette, sub-family G (WHITE), member 1 (ABCG1), transcript variant 7, mRNA.	ILMN_2329927	NM_207629.1
BARHL1	408	1.97328	2432	1.20575	1420	0	0	0	Homo sapiens BarH-like 1 (Drosophila) (BARHL1), mRNA.	ILMN_1737662	NM_020064.2
SYNE2	529	1.87179	2316	1.2118	1422.5	0	0	0	Homo sapiens spectrin repeat containing, nuclear envelope 2 (SYNE2), transcript variant 1, mRNA.	ILMN_1677009	NM_015180.3
CSTF1	195	2.43527	2664	1.19566	1429.5	1	0	0	Homo sapiens cleavage stimulation factor, 3' pre-RNA, subunit 1, 50kDa (CSTF1), transcript variant 3, mRNA.	ILMN_2236714	NM_001033521.1
USP2	1316	1.5642	1544	1.25768	1430	0	0	0	Homo sapiens ubiquitin specific peptidase 2 (USP2), transcript variant 2, mRNA.	ILMN_1705627	NM_171997.1
APOL4	2424	1.40386	437	1.41797	1430.5	0	0	0	Homo sapiens apolipoprotein L, 4 (APOL4), transcript variant a, mRNA.	ILMN_1704682	NM_030643.3
ABCB9	1213	1.58665	1652	1.24985	1432.5	0	0	0	Homo sapiens ATP-binding cassette, sub-family B (MDR/TAP), member 9 (ABCB9), transcript variant 2, mRNA.	ILMN_2343048	NM_203444.1
PTPN22	1730	1.48551	1135	1.29341	1432.5	0	0	0	Homo sapiens protein tyrosine phosphatase, non-receptor type 22 (lymphoid) (PTPN22), transcript variant 1, mRNA.	ILMN_1715885	NM_012411.2
ARFIP2	317	2.09538	2557	1.20027	1437	0	0	0	Homo sapiens ADP-ribosylation factor interacting protein 2 (arfaptin 2) (ARFIP2), mRNA.	ILMN_1750690	NM_012402.2
AGPAT1	1831	1.472	1046	1.30244	1438.5	0	0	0	Homo sapiens 1-acylglycerol-3-phosphate O-acyltransferase 1 (lysophosphatidic acid acyltransferase, alpha) (AGPAT1), transcript variant 1, mRNA.	ILMN_1697790	NM_032741.3
LRRN6A	563	1.85106	2319	1.21153	1441				Homo sapiens leucine rich repeat and Ig domain containing 1 (LINGO1), mRNA.	ILMN_1756755	NM_032808.5
GPAA1	2435	1.40227	450	1.41503	1442.5	0	0	0	Homo sapiens GPAA1P anchor attachment protein 1 homolog (yeast) (GPAA1), mRNA.	ILMN_1769702	NM_003801.2
TMEM55B	895	1.6844	1994	1.22886	1444.5	0	0	0	Homo sapiens transmembrane protein 55B (TMEM55B), mRNA.	ILMN_1770742	NM_144568.1
FAF1	1016	1.63947	1877	1.23519	1446.5	0	0	0	Homo sapiens Fas (TNFRSF6) associated factor 1 (FAF1), mRNA.	ILMN_1667016	NM_131917.1
PARP8	1111	1.61153	1790	1.24046	1450.5	0	0	0	Homo sapiens poly (ADP-ribose) polymerase family, member 8 (PARP8), mRNA.	ILMN_1806651	NM_024615.2
MUC4	1430	1.53662	1478	1.26275	1454	0	0	0	Homo sapiens mucin 4, cell surface associated (MUC4), transcript variant 1, mRNA.	ILMN_2321153	NM_018406.3
ALG8	542	1.86306	2371	1.20878	1456.5	0	0	0	Homo sapiens asparagine-linked glycosylation 8 homolog (S. cerevisiae, alpha-1,3-glucosyltransferase) (ALG8), transcript variant 2, mRNA.	ILMN_2365686	NM_001007027.2
MAFB	2181	1.42847	744	1.3413	1462.5	0	0	0	Homo sapiens v-maf musculoaponeurotic fibrosarcoma oncogene homolog B (avian) (MAFB), mRNA.	ILMN_1764709	NM_005461.3
NKIRAS2	1198	1.59106	1733	1.24376	1465.5	0	0	0	Homo sapiens NFKB inhibitor interacting Ras-like 2 (NKIRAS2), transcript variant 1, mRNA.	ILMN_1677481	NM_017595.4
DTNBP1	1857	1.46914	1075	1.29953	1466	0	0	0	Homo sapiens dystrobrevin binding protein 1 (DTNBP1), transcript variant 3, mRNA.	ILMN_1783806	NM_183040.1
ITM2C	1163	1.5983	1781	1.24099	1472	0	0	0	Homo sapiens integral membrane protein 2C (ITM2C), transcript variant 1, mRNA.	ILMN_2366041	NM_030926.4
CCDC49	222	2.33449	2725	1.19243	1473.5	1	0	0	Homo sapiens coiled-coil domain containing 49 (CCDC49), mRNA.	ILMN_1720233	NM_017748.3
P2RY10	955	1.66109	1998	1.22873	1476.5	0	0	0	Homo sapiens purinergic receptor P2Y, G-protein coupled, 10 (P2RY10), transcript variant 1, mRNA.	ILMN_1784774	NM_198333.1
ERGIC1	2683	1.37904	278	1.48852	1480.5	0	0	0	Homo sapiens endoplasmic reticulum-golgi intermediate compartment (ERGIC) 1 (ERGIC1), transcript variant 1, mRNA.	ILMN_1778377	NM_001031711.1
COPG2	1155	1.60055	1807	1.23949	1481	0	0	0	Homo sapiens coatomer protein complex, subunit gamma 2 (COPG2), mRNA.	ILMN_1809496	NM_012133.2
LARS2	1360	1.55197	1602	1.25361	1481	0	0	0	Homo sapiens leucyl-tRNA synthetase 2, mitochondrial (LARS2), nuclear gene encoding mitochondrial protein, mRNA.	ILMN_1700168	NM_015340.3
FLJ44290	1742	1.48406	1223	1.28582	1482.5	0	0	0	Homo sapiens dynein, axonemal, heavy chain 7-like (DNAH7L), mRNA.	ILMN_2134416	NM_198564.2
DST	293	2.14343	2676	1.19489	1484.5	1	0	0	Homo sapiens dystonin (DST), transcript variant 1eB, mRNA.	ILMN_1675992	NM_183380.1
DIABLO	1435	1.53527	1543	1.2577	1489	0	0	0	Homo sapiens diablo homolog (Drosophila) (DIABLO), nuclear gene encoding mitochondrial protein, transcript variant 2, mRNA.	ILMN_2332990	NM_138930.2
UBE1DC1	1660	1.49552	1319	1.27774	1489.5	0	0	0	Homo sapiens ubiquitin-activating enzyme E1-domain containing 1 (UBE1DC1), transcript variant 1, mRNA.	ILMN_2408450	NM_024818.2
TMEM52	2305	1.41606	678	1.35557	1491.5	0	0	0	Homo sapiens transmembrane protein 52 (TMEM52), mRNA.	ILMN_1668246	NM_178545.2
MAFF	1197	1.59148	1791	1.24037	1494	0	0	0	Homo sapiens v-maf musculoaponeurotic fibrosarcoma oncogene homolog F (avian) (MAFF), transcript variant 1, mRNA.	ILMN_2322375	NM_152878.1
LASS1	1048	1.62888	1948	1.23113	1498	0	0	0	Homo sapiens LAG1 longevity assurance homolog 1 (S. cerevisiae) (LASS1), transcript variant 1, mRNA.	ILMN_1673232	NM_021267.2
TBC1D9B	1039	1.63197	1969	1.2302	1504	0	0	0	Homo sapiens TBC1 domain family, member 9B (with GRAM domain) (TBC1D9B), transcript variant 2, mRNA.	ILMN_1789909	NM_015043.3
MRPL43	1127	1.60874	1884	1.23466	1505.5	0	0	0	Homo sapiens mitochondrial ribosomal protein L43 (MRPL43), nuclear gene encoding mitochondrial protein, transcript variant 1, mRNA.	ILMN_1700477	NM_032112.2
ZWILCH	2389	1.40759	633	1.36525	1511	0	0	0	Homo sapiens Zwilch, kinetochore associated, homolog (Drosophila) (ZWILCH), mRNA.	ILMN_1806483	NM_017975.2
ERG	2012	1.45004	1017	1.3055	1514.5	0	0	0	Homo sapiens v-ets erythroblastosis virus E26 oncogene homolog (avian) (ERG), transcript variant 2, mRNA.	ILMN_1727426	NM_182918.2
RALY	1788	1.47783	1245	1.2837	1516.5	0	0	0	Homo sapiens RNA binding protein, autoantigenic (hnRNP-associated with lethal yellow homolog (mouse)) (RALY), transcript variant 2, mRNA.	ILMN_2403994	NM_007367.2
DULLARD	2390	1.40757	645	1.36239	1517.5	0	0	0	Homo sapiens dullard homolog (Xenopus laevis) (DULLARD), mRNA.	ILMN_2133638	NM_015343.3
MON1A	1193	1.5922	1857	1.23623	1525	1	0	0	Homo sapiens MON1 homolog A (yeast) (MON1A), mRNA.	ILMN_1696151	NM_032355.2
LOC144983	624	1.81294	2431	1.20575	1527.5	0	0	0	Homo sapiens heterogeneous nuclear ribonucleoprotein A1-like (LOC144983), transcript variant 1, mRNA.	ILMN_2387742	NM_001011724.1
C17ORF81	574	1.84123	2482	1.20366	1528	0	0	0	Homo sapiens START domain containing 10 (STARD10), mRNA.	ILMN_1661351	NM_203413.1
STARD10	1913	1.46219	1143	1.2931	1528				Homo sapiens chromosome 17 open reading frame 81 (C17orf81), transcript variant 3, mRNA.	ILMN_1717052	NM_006645.1
FLJ11806	1702	1.49016	1356	1.27399	1529				Homo sapiens zinc finger CCCH-type containing 14 (ZC3H14), transcript variant 1, mRNA.	ILMN_1768076	NM_207661.2
C17ORF32	2308	1.41568	756	1.33992	1532				Homo sapiens chromosome 17 open reading frame 32 (C17orf32), mRNA.	ILMN_1748481	NM_152464.1
WIPI2	779	1.73799	2290	1.21326	1534.5	0	0	0	Homo sapiens WD repeat domain, phosphoinositide interacting 2 (WIPI2), transcript variant 5, mRNA.	ILMN_2321292	NM_016003.3
BRD4	1217	1.58591	1856	1.23628	1536.5	0	0	0	Homo sapiens bromodomain containing 4 (BRD4), transcript variant long, mRNA.	ILMN_1736981	NM_014299.1
DLX1	434	1.94677	2647	1.19639	1540.5	0	0	0	Homo sapiens distal-less homeobox 1 (DLX1), transcript variant 2, mRNA.	ILMN_2388445	NM_001038493.1
INCENP	820	1.71772	2263	1.21413	1541.5	0	0	0	Homo sapiens inner centromere protein antigens 135/155kDa (INCENP), transcript variant 1, mRNA.	ILMN_2355738	NM_001040694.1
ZFPM1	1128	1.60868	1957	1.2308	1542.5	0	0	0	Homo sapiens zinc finger protein, multitype 1 (ZFPM1), mRNA.	ILMN_1651438	NM_153813.1
BBS5	1550	1.51273	1539	1.25809	1544.5				Homo sapiens Bardet-Biedl syndrome 5 (BBS5), mRNA.	ILMN_1663592	NM_152384.2
ABCA2	1009	1.64134	2088	1.22303	1548.5	0	0	0	Homo sapiens ATP-binding cassette, sub-family A (ABC1), member 2 (ABCA2), transcript variant 2, mRNA.	ILMN_1687636	NM_212533.1
CCNE1	1463	1.52895	1638	1.25104	1550.5	0	0	0	Homo sapiens cyclin E1 (CCNE1), transcript variant 1, mRNA.	ILMN_2374425	NM_001238.1
ABCA9	932	1.67056	2170	1.21848	1551	0	0	0	Homo sapiens glypican 6 (GPC6), mRNA.	ILMN_1668446	NM_080283.2
GPC6	2047	1.44634	1055	1.30132	1551	0	0	0	Homo sapiens ATP-binding cassette, sub-family A (ABC1), member 9 (ABCA9), transcript variant 1, mRNA.	ILMN_1805216	NM_005708.2
HAGH	487	1.89934	2622	1.19734	1554.5	0	0	0	Homo sapiens hydroxyacylglutathione hydrolase (HAGH), mRNA.	ILMN_2379520	NM_005326.3
RAB27A	1288	1.57123	1830	1.23787	1559	0	1	0	Homo sapiens RAB27A, member RAS oncogene family (RAB27A), transcript variant 2, mRNA.	ILMN_1681461	NM_004580.3
SLC39A7	2209	1.42558	909	1.31727	1559	0	0	0	Homo sapiens solute carrier family 39 (zinc transporter), member 7 (SLC39A7), mRNA.	ILMN_1778053	NM_001077516.1
FLYWCH1	1172	1.59617	1954	1.23092	1563	0	0	0	Homo sapiens FLYWCH-type zinc finger 1 (FLYWCH1), transcript variant 2, mRNA.	ILMN_1690035	NM_020912.1
CYFIP2	1390	1.54277	1738	1.24362	1564	0	0	0	Homo sapiens cytoplasmic FMR1 interacting protein 2 (CYFIP2), transcript variant 1, mRNA.	ILMN_2354478	NM_001037333.1
ADAM15	821	1.71691	2309	1.21215	1565	0	0	0	Homo sapiens ADAM metallopeptidase domain 15 (ADAM15), transcript variant 2, mRNA.	ILMN_1756920	NM_003815.3
HYAL2	1493	1.52381	1645	1.25041	1569	0	0	0	Homo sapiens hyaluronoglucosaminidase 2 (HYAL2), transcript variant 2, mRNA.	ILMN_1668283	NM_033158.2
ANXA11	1584	1.50736	1563	1.2561	1573.5	0	0	0	Homo sapiens annexin A11 (ANXA11), transcript variant a, mRNA.	ILMN_2380494	NM_001157.2
FKBP2	130	2.72639	3026	1.18093	1578	0	0	0	Homo sapiens FK506 binding protein 2, 13kDa (FKBP2), transcript variant 1, mRNA.	ILMN_1674337	NM_004470.2
ASAH1	51	3.85334	3107	1.17801	1579	0	0	0	Homo sapiens N-acylsphingosine amidohydrolase (acid ceramidase) 1 (ASAH1), transcript variant 2, mRNA.	ILMN_1655509	NM_177924.1
OR8G2	478	1.90338	2682	1.19467	1580	0	0	0	Homo sapiens olfactory receptor, family 8, subfamily G, member 2 (OR8G2), mRNA.	ILMN_1787330	NM_001007249.1
CRTC2	1559	1.51151	1605	1.25344	1582	0	0	0	Homo sapiens CREB regulated transcription coactivator 2 (CRTC2), mRNA.	ILMN_1657771	NM_181715.1
AKAP12	545	1.8607	2620	1.19736	1582.5	0	0	0	Homo sapiens A kinase (PRKA) anchor protein (gravin) 12 (AKAP12), transcript variant 2, mRNA.	ILMN_1686846	NM_005100.2
PARP10	2144	1.43361	1024	1.30526	1584	0	0	0	Homo sapiens poly (ADP-ribose) polymerase family, member 10 (PARP10), mRNA.	ILMN_2262044	NM_032789.1
HOOK2	2452	1.40007	716	1.34643	1584	0	0	0	Homo sapiens hook homolog 2 (Drosophila) (HOOK2), mRNA.	ILMN_1682147	NM_013312.1
SMARCD3	235	2.27966	2939	1.18419	1587	0	0	0	Homo sapiens SWI/SNF related, matrix associated, actin dependent regulator of chromatin, subfamily d, member 3 (SMARCD3), transcript variant 2, mRNA.	ILMN_2309180	NM_001003801.1
SLC5A10	1790	1.47742	1402	1.26972	1596	0	0	0	Homo sapiens solute carrier family 5 (sodium/glucose cotransporter), member 10 (SLC5A10), mRNA.	ILMN_1751232	NM_152351.2
PNLDC1	1858	1.46911	1335	1.27629	1596.5	0	0	0	Homo sapiens poly(A)-specific ribonuclease (PARN)-like domain containing 1 (PNLDC1), mRNA.	ILMN_1656132	NM_173516.1
CPT1A	1100	1.61369	2097	1.22229	1598.5	0	0	0	Homo sapiens carnitine palmitoyltransferase 1A (liver) (CPT1A), nuclear gene encoding mitochondrial protein, transcript variant 1, mRNA.	ILMN_1710052	NM_001876.2
EHMT2	923	1.67216	2275	1.21369	1599	0	0	0	Homo sapiens euchromatic histone-lysine N-methyltransferase 2 (EHMT2), transcript variant NG36/G9a, mRNA.	ILMN_1751081	NM_006709.2
CKAP4	1954	1.45741	1254	1.28311	1604	0	0	0	Homo sapiens cytoskeleton-associated protein 4 (CKAP4), mRNA.	ILMN_1790891	NM_006825.2
CEP63	2577	1.3881	634	1.36516	1605.5	0	0	0	Homo sapiens centrosomal protein 63kDa (CEP63), transcript variant 4, mRNA.	ILMN_2396011	NM_025180.2
EXOSC3	2596	1.38617	620	1.36705	1608	0	0	0	Homo sapiens exosome component 3 (EXOSC3), transcript variant 1, mRNA.	ILMN_1734194	NM_016042.2
C19ORF29	3052	1.34638	169	1.57041	1610.5				Homo sapiens chromosome 19 open reading frame 29 (C19orf29), transcript variant 1, mRNA.	ILMN_2262462	NM_001080543.1
MGAT5B	452	1.93352	2774	1.19054	1613	0	0	0	Homo sapiens mannosyl (alpha-1,6-)-glycoprotein beta-1,6-N-acetyl-glucosaminyltransferase, isozyme B (MGAT5B), transcript variant 2, mRNA.	ILMN_2293631	NM_144677.2
HS6ST2	2744	1.37422	500	1.3979	1622	0	0	0	Homo sapiens heparan sulfate 6-O-sulfotransferase 2 (HS6ST2), transcript variant L, mRNA.	ILMN_2415583	NM_001077188.1
USP16	2055	1.44532	1193	1.28869	1624	0	0	0	Homo sapiens hypothetical protein FLJ11171 (FLJ11171), mRNA.	ILMN_1713161	NM_006447.2
FLJ11171	2873	1.36257	375	1.43942	1624	0	0	0	Homo sapiens ubiquitin specific peptidase 16 (USP16), transcript variant 1, mRNA.	ILMN_1814573	NM_018348.4
SERINC3	2685	1.37866	565	1.38096	1625	0	0	0	Homo sapiens serine incorporator 3 (SERINC3), transcript variant 1, mRNA.	ILMN_1815656	NM_198941.1
CDC34	1339	1.55795	1913	1.23304	1626				Homo sapiens arginine/proline rich coiled-coil 1 (RPRC1), mRNA.	ILMN_1713006	NM_004359.1
RPRC1	1961	1.45637	1291	1.28056	1626	0	0	0	Homo sapiens cell division cycle 34 homolog (S. cerevisiae) (CDC34), mRNA.	ILMN_1777906	NM_018067.2
MAZ	3169	1.33841	85	1.72621	1627	0	0	0	Homo sapiens MYC-associated zinc finger protein (purine-binding transcription factor) (MAZ), transcript variant 2, mRNA.	ILMN_2295620	NM_002383.1
WDR34	2634	1.38298	627	1.36581	1630.5	0	0	0	Homo sapiens WD repeat domain 34 (WDR34), mRNA.	ILMN_1685928	NM_052844.3
ARHGDIG	3108	1.34256	162	1.57634	1635	0	0	0	Homo sapiens Rho GDP dissociation inhibitor (GDI) gamma (ARHGDIG), mRNA.	ILMN_2049274	NM_001176.2
SPINLW1	1521	1.51865	1750	1.2431	1635.5	0	0	0	Homo sapiens serine peptidase inhibitor-like, with Kunitz and WAP domains 1 (eppin) (SPINLW1), transcript variant 1, mRNA.	ILMN_2356378	NM_020398.2
SURF4	2508	1.39396	764	1.33918	1636	0	0	0	Homo sapiens surfeit 4 (SURF4), mRNA.	ILMN_1690761	NM_033161.2
PLEC1	7	9.29006	3278	1.1718	1642.5	0	0	0	Homo sapiens plectin 1, intermediate filament binding protein 500kDa (PLEC1), transcript variant 2, mRNA.	ILMN_1801899	NM_201384.1
ALDH4A1	835	1.70946	2452	1.2048	1643.5	0	0	0	Homo sapiens aldehyde dehydrogenase 4 family, member A1 (ALDH4A1), nuclear gene encoding mitochondrial protein, transcript variant P5CDhS, mRNA.	ILMN_2244841	NM_003748.2
BAX	297	2.1344	2991	1.18246	1644	0	0	0	Homo sapiens BCL2-associated X protein (BAX), transcript variant sigma, mRNA.	ILMN_2258383	NM_138764.2
ADPRHL2	1910	1.46232	1379	1.27148	1644.5	0	0	0	Homo sapiens ADP-ribosylhydrolase like 2 (ADPRHL2), mRNA.	ILMN_1811480	NM_017825.1
HN1	31	4.82396	3271	1.17212	1651	0	0	0	Homo sapiens hematological and neurological expressed 1 (HN1), transcript variant 1, mRNA.	ILMN_2384591	NM_016185.2
FXR1	1766	1.48066	1537	1.25821	1651.5	0	0	0	Homo sapiens fragile X mental retardation, autosomal homolog 1 (FXR1), transcript variant 1, mRNA.	ILMN_1704335	NM_001013438.1
STK16	944	1.66588	2360	1.20923	1652	0	0	0	Homo sapiens serine/threonine kinase 16 (STK16), transcript variant 1, mRNA.	ILMN_1803774	NM_001008910.1
HOXA9	119	2.77206	3186	1.17493	1652.5	0	0	0	Homo sapiens homeo box A9 (HOXA9), transcript variant 1, mRNA.	ILMN_1702479	NM_152739.2
C17ORF37	282	2.16234	3031	1.18085	1656.5				Homo sapiens chromosome 17 open reading frame 37 (C17orf37), mRNA.	ILMN_1727078	NM_032339.3
CDC42BPB	2151	1.43281	1165	1.29139	1658	0	0	0	Homo sapiens CDC42 binding protein kinase beta (DMPK-like) (CDC42BPB), mRNA.	ILMN_1689989	NM_006035.2
BTBD7	843	1.70608	2475	1.20387	1659	0	0	0	Homo sapiens BTB (POZ) domain containing 7 (BTBD7), transcript variant 1, mRNA.	ILMN_1757298	NM_001002860.2
KLHL5	512	1.88076	2817	1.18914	1664.5	0	0	0	Homo sapiens kelch-like 5 (Drosophila) (KLHL5), transcript variant 2, mRNA.	ILMN_2342437	NM_001007075.1
CMTM3	2078	1.44204	1259	1.28276	1668.5	0	0	0	Homo sapiens CKLF-like MARVEL transmembrane domain containing 3 (CMTM3), transcript variant 5, mRNA.	ILMN_1705442	NM_144601.2
ATP11A	973	1.65329	2365	1.20897	1669	0	0	0	Homo sapiens ATPase, Class VI, type 11A (ATP11A), transcript variant 1, mRNA.	ILMN_1674217	NM_015205.1
TSPAN18	575	1.84067	2764	1.19091	1669.5	0	0	0	Homo sapiens tetraspanin 18 (TSPAN18), transcript variant 2, mRNA.	ILMN_1699980	NM_001031730.1
TUFT1	2503	1.39429	841	1.32677	1672	0	0	0	Homo sapiens tuftelin 1 (TUFT1), mRNA.	ILMN_1781374	NM_020127.1
CLCC1	1639	1.49841	1710	1.24514	1674.5	0	0	0	Homo sapiens chloride channel CLIC-like 1 (CLCC1), mRNA.	ILMN_1809267	NM_015127.2
LGALS8	38	4.32336	3321	1.17031	1679.5				Homo sapiens malonyl-CoA:acyl carrier protein transacylase, mitochondrial (MT), nuclear gene encoding mitochondrial protein, transcript variant 1, mRNA.	ILMN_2356654	NM_201545.1
MT	828	1.71406	2531	1.20102	1679.5	0	0	0	Homo sapiens lectin, galactoside-binding, soluble, 8 (galectin 8) (LGALS8), transcript variant 4, mRNA.	ILMN_1745513	NM_173467.3
PBX2	2113	1.43726	1253	1.28325	1683	0	0	0	Homo sapiens pre-B-cell leukemia transcription factor 2 (PBX2), mRNA.	ILMN_1682699	NM_002586.3
BCKDHB	516	1.87711	2854	1.18762	1685	0	0	0	Homo sapiens branched chain keto acid dehydrogenase E1, beta polypeptide (maple syrup urine disease) (BCKDHB), nuclear gene encoding mitochondrial protein, transcript variant 2, mRNA.	ILMN_2390453	NM_000056.2
C13ORF23	2270	1.41957	1101	1.29648	1685.5				Homo sapiens chromosome 13 open reading frame 23 (C13orf23), transcript variant 1, mRNA.	ILMN_2285585	NM_025138.3
ING3	1447	1.53216	1925	1.23241	1686	0	0	0	Homo sapiens inhibitor of growth family, member 3 (ING3), transcript variant 3, mRNA.	ILMN_1783170	NM_198267.1
C6ORF1	2930	1.35697	443	1.41679	1686.5				Homo sapiens chromosome 6 open reading frame 1 (C6orf1), transcript variant 1, mRNA.	ILMN_1691899	NM_178508.3
EDA	258	2.22234	3116	1.17768	1687	0	0	0	Homo sapiens tripartite motif-containing 36 (TRIM36), transcript variant 2, mRNA.	ILMN_2381655	NM_001005610.1
TRIM36	2110	1.43741	1264	1.28237	1687	0	0	0	Homo sapiens ectodysplasin A (EDA), transcript variant 6, mRNA.	ILMN_1724350	NM_001017398.1
FOXP1	1054	1.62702	2325	1.21121	1689.5	0	0	0	Homo sapiens forkhead box P1 (FOXP1), transcript variant 1, mRNA.	ILMN_1768248	NM_032682.4
KIAA1193	1464	1.52857	1918	1.23274	1691				Homo sapiens mesoderm induction early response 1, family member 2 (MIER2), mRNA.	ILMN_1766159	NM_017550.1
LGALS14	387	1.99265	2999	1.18198	1693	0	0	0	Homo sapiens lectin, galactoside-binding, soluble, 14 (LGALS14), transcript variant 2, mRNA.	ILMN_2397223	NM_020129.2
BRI3BP	2432	1.4028	958	1.31154	1695	0	0	0	Homo sapiens BRI3 binding protein (BRI3BP), mRNA.	ILMN_1797693	NM_080626.5
C7ORF11	2722	1.376	677	1.35593	1699.5				Homo sapiens chromosome 7 open reading frame 11 (C7orf11), mRNA.	ILMN_2183885	NM_138701.1
CCNC	970	1.65414	2434	1.20575	1702	0	0	0	Homo sapiens cyclin C (CCNC), transcript variant 2, mRNA.	ILMN_2409395	NM_005190.3
RBM4	2934	1.35662	473	1.40586	1703.5	0	0	0	PREDICTED: Homo sapiens RNA binding motif protein 4, transcript variant 4 (RBM4), mRNA.	ILMN_1757439	NM_002896.1
PKLR	2329	1.41384	1090	1.29772	1709.5	0	0	0	Homo sapiens pyruvate kinase, liver and RBC (PKLR), nuclear gene encoding mitochondrial protein, transcript variant 1, mRNA.	ILMN_1725172	NM_181871.1
RCOR2	1378	1.54622	2045	1.22552	1711.5	0	0	0	Homo sapiens REST corepressor 2 (RCOR2), mRNA.	ILMN_1791366	NM_173587.2
KCMF1	655	1.79788	2773	1.19065	1714	0	0	0	PREDICTED: Homo sapiens potassium channel modulatory factor 1 (KCMF1), mRNA.	ILMN_1711585	NM_020122.3
DSTN	3316	1.32811	125	1.62688	1720.5	0	0	0	Homo sapiens destrin (actin depolymerizing factor) (DSTN), transcript variant 1, mRNA.	ILMN_1794294	NM_006870.3
ANKRD15	1944	1.45923	1500	1.26126	1722	0	0	0	Homo sapiens ankyrin repeat domain 15 (ANKRD15), transcript variant 2, mRNA.	ILMN_1773427	NM_015158.2
KIAA0152	1021	1.63839	2427	1.20594	1724	0	0	0	Homo sapiens KIAA0152 (KIAA0152), mRNA.	ILMN_1657495	NM_014730.2
CTNNB1	1762	1.48179	1691	1.24695	1726.5	0	0	0	Homo sapiens catenin (cadherin-associated protein), beta 1, 88kDa (CTNNB1), mRNA. XM_945653 XM_945654 XM_945655 XM_945657	ILMN_1757350	NM_001904.2
NUDT10	2450	1.40061	1009	1.30623	1729.5	0	0	0	Homo sapiens nudix (nucleoside diphosphate linked moiety X)-type motif 10 (NUDT10), mRNA.	ILMN_2111294	NM_153183.1
SSB	2120	1.43644	1341	1.27561	1730.5	0	0	0	Homo sapiens Sjogren syndrome antigen B (autoantigen La) (SSB), mRNA.	ILMN_2219628	NM_003142.2
FLJ43855	813	1.72045	2653	1.19618	1733				Homo sapiens similar to sodium- and chloride-dependent creatine transporter (FLJ43855), mRNA.	ILMN_1772482	NM_198857.1
RRBP1	911	1.67757	2555	1.20035	1733	0	0	0	Homo sapiens ribosome binding protein 1 homolog 180kDa (dog) (RRBP1), transcript variant 1, mRNA.	ILMN_2360784	NM_004587.1
TRAF6	629	1.81027	2844	1.18791	1736.5	0	0	0	Homo sapiens TNF receptor-associated factor 6 (TRAF6), transcript variant 2, mRNA.	ILMN_1783910	NM_145803.1
DPAGT1	2304	1.41611	1171	1.29062	1737.5	0	0	0	Homo sapiens dolichyl-phosphate (UDP-N-acetylglucosamine) N-acetylglucosaminephosphotransferase 1 (GlcNAc-1-P transferase) (DPAGT1), transcript variant 1, mRNA.	ILMN_1744244	NM_001382.2
SPPL2A	2303	1.41616	1175	1.29033	1739	0	0	0	Homo sapiens signal peptide peptidase-like 2A (SPPL2A), mRNA.	ILMN_1734229	NM_032802.2
GRB7	1476	1.52726	2003	1.22841	1739.5	0	0	0	Homo sapiens growth factor receptor-bound protein 7 (GRB7), transcript variant 2, mRNA.	ILMN_1740762	NM_005310.2
UAP1L1	782	1.73579	2699	1.19378	1740.5	0	0	0	Homo sapiens UDP-N-acteylglucosamine pyrophosphorylase 1-like 1 (UAP1L1), mRNA.	ILMN_1653712	NM_207309.1
DLEC1	1377	1.54633	2106	1.22172	1741.5	0	0	0	Homo sapiens deleted in lung and esophageal cancer 1 (DLEC1), transcript variant DLEC1-S3, mRNA.	ILMN_1690278	NM_005106.2
SLC29A1	3155	1.33949	332	1.45513	1743.5	0	0	0	Homo sapiens solute carrier family 29 (nucleoside transporters), member 1 (SLC29A1), nuclear gene encoding mitochondrial protein, transcript variant 4, mRNA.	ILMN_2279377	NM_004955.1
STX1A	3173	1.33833	317	1.46131	1745	0	0	0	Homo sapiens syntaxin 1A (brain) (STX1A), mRNA.	ILMN_1760160	NM_004603.1
PPP1R1A	1210	1.58724	2286	1.21334	1748				Homo sapiens protein phosphatase 1, regulatory (inhibitor) subunit 1A (PPP1R1A), mRNA.	ILMN_2056606	NM_006741.2
C14ORF166	2951	1.35509	546	1.38429	1748.5				Homo sapiens chromosome 14 open reading frame 166 (C14orf166), mRNA.	ILMN_1696708	NM_016039.1
MGRN1	2754	1.37321	747	1.34094	1750.5	0	0	0	Homo sapiens mahogunin, ring finger 1 (MGRN1), mRNA.	ILMN_1745697	NM_015246.1
SMC3	3433	1.3203	75	1.78808	1754	0	0	0	Homo sapiens structural maintenance of chromosomes 3 (SMC3), mRNA.	ILMN_2182348	NM_005445.3
PPIL5	3227	1.3345	286	1.48008	1756.5	0	0	0	Homo sapiens peptidylprolyl isomerase (cyclophilin)-like 5 (PPIL5), transcript variant 1, mRNA.	ILMN_2293167	NM_152329.3
SMG7	827	1.71479	2689	1.19424	1758	0	0	0	Homo sapiens Smg-7 homolog, nonsense mediated mRNA decay factor (C. elegans) (SMG7), transcript variant 3, mRNA.	ILMN_1690469	NM_201569.1
UBE2V1	3001	1.34972	515	1.39285	1758	0	0	0	Homo sapiens ubiquitin-conjugating enzyme E2 variant 1 (UBE2V1), transcript variant 3, mRNA.	ILMN_1665862	NM_001032288.1
TCF7	2655	1.38157	862	1.32359	1758.5	0	0	0	Homo sapiens ATP-binding cassette, sub-family A (ABC1), member 7 (ABCA7), transcript variant 1, mRNA.	ILMN_1710746	NM_201632.1
ABCA7	3135	1.34094	382	1.43775	1758.5	0	0	0	Homo sapiens transcription factor 7 (T-cell specific, HMG-box) (TCF7), transcript variant 3, mRNA.	ILMN_1743205	NM_019112.2
ITPK1	3367	1.32506	152	1.58359	1759.5	0	0	0	Homo sapiens inositol 1,3,4-triphosphate 5/6 kinase (ITPK1), mRNA.	ILMN_1715674	NM_014216.3
ALG1	1658	1.4959	1866	1.23583	1762	0	0	0	Homo sapiens asparagine-linked glycosylation 1 homolog (S. cerevisiae, beta-1,4-mannosyltransferase) (ALG1), mRNA.	ILMN_1718093	NM_019109.3
C4ORF18	2563	1.38933	965	1.31071	1764				Homo sapiens chromosome 4 open reading frame 18 (C4orf18), transcript variant 2, mRNA.	ILMN_1761941	NM_016613.4
AZIN1	3033	1.34766	505	1.39634	1769	0	0	0	Homo sapiens antizyme inhibitor 1 (AZIN1), transcript variant 2, mRNA.	ILMN_1656682	NM_015878.4
TGIF	839	1.70761	2700	1.19372	1769.5	0	0	0	Homo sapiens vaccinia related kinase 3 (VRK3), transcript variant 1, mRNA.	ILMN_1702211	NM_173207.1
VRK3	2650	1.38181	889	1.32049	1769.5				Homo sapiens TGFB-induced factor homeobox 1 (TGIF1), transcript variant 5, mRNA.	ILMN_1805535	NM_001025778.1
ZCCHC3	2085	1.44086	1461	1.26454	1773	0	0	0	Homo sapiens zinc finger, CCHC domain containing 3 (ZCCHC3), mRNA.	ILMN_1786852	NM_033089.6
AMID	463	1.9186	3085	1.17894	1774				Homo sapiens apoptosis-inducing factor, mitochondrion-associated, 2 (AIFM2), mRNA.	ILMN_1712639	NM_032797.4
ZNF513	1960	1.45672	1588	1.25443	1774	0	0	0	Homo sapiens zinc finger protein 513 (ZNF513), mRNA.	ILMN_1791069	NM_144631.4
MARVELD2	3162	1.33894	388	1.43513	1775	0	0	0	Homo sapiens MARVEL domain containing 2 (MARVELD2), transcript variant 2, mRNA.	ILMN_1711124	NM_144724.1
CD58	3221	1.33488	335	1.45376	1778	0	0	0	Homo sapiens CD58 molecule (CD58), mRNA.	ILMN_2147517	NM_001779.1
EPOR	3539	1.31137	18	2.26808	1778.5	0	0	0	Homo sapiens erythropoietin receptor (EPOR), mRNA.	ILMN_2168347	NM_000121.2
FAM3C	1047	1.62939	2520	1.20162	1783.5	0	0	0	Homo sapiens family with sequence similarity 3, member C (FAM3C), transcript variant 2, mRNA.	ILMN_2368773	NM_001040020.1
TAOK2	430	1.95086	3142	1.17653	1786	0	0	0	Homo sapiens TAO kinase 2 (TAOK2), transcript variant 2, mRNA.	ILMN_1701487	NM_016151.2
SEMA6B	1776	1.47967	1800	1.23983	1788	0	0	0	Homo sapiens sema domain, transmembrane domain (TM), and cytoplasmic domain, (semaphorin) 6B (SEMA6B), transcript variant SEMA6B.2, mRNA.	ILMN_1712914	NM_020241.2
NUDT1	391	1.9897	3188	1.17485	1789.5	0	0	0	Homo sapiens nudix (nucleoside diphosphate linked moiety X)-type motif 1 (NUDT1), transcript variant 2A, mRNA.	ILMN_2330243	NM_198948.1
C3ORF17	27	5.05271	3553	1.16271	1790				Homo sapiens chromosome 3 open reading frame 17 (C3orf17), transcript variant 1, mRNA.	ILMN_1688372	NM_015412.3
C1QL1	1060	1.62605	2535	1.20087	1797.5	0	0	0	Homo sapiens complement component 1, q subcomponent-like 1 (C1QL1), mRNA.	ILMN_1716957	NM_006688.3
FBXO47	2063	1.44456	1533	1.25862	1798	0	0	0	Homo sapiens F-box protein 47 (FBXO47), mRNA.	ILMN_1797542	NM_001008777.1
SMAD5	2125	1.43551	1471	1.26377	1798	0	0	0	Homo sapiens SMAD family member 5 (SMAD5), transcript variant 1, mRNA.	ILMN_1761994	NM_001001419.1
YWHAE	3538	1.31138	69	1.8086	1803.5	0	0	0	Homo sapiens tyrosine 3-monooxygenase/tryptophan 5-monooxygenase activation protein, epsilon polypeptide (YWHAE), mRNA.	ILMN_2252136	NM_006761.3
UBXD5	2976	1.35286	638	1.36467	1807	0	0	0	Homo sapiens UBX domain containing 5 (UBXD5), transcript variant 2, mRNA.	ILMN_1771390	NM_183008.2
GSS	348	2.04284	3268	1.17217	1808	0	0	0	Homo sapiens glutathione synthetase (GSS), mRNA.	ILMN_1683462	NM_000178.2
CAPG	2484	1.39791	1133	1.29368	1808.5	0	0	0	Homo sapiens capping protein (actin filament), gelsolin-like (CAPG), mRNA.	ILMN_1655821	NM_001747.2
LOC91353	2023	1.44911	1599	1.25385	1811	0	0	0	Homo sapiens similar to omega protein (LOC91353), mRNA.	ILMN_2083066	NM_001013618.1
HLA-A	1520	1.51888	2105	1.2219	1812.5	0	0	0	Homo sapiens major histocompatibility complex, class I, A (HLA-A), mRNA.	ILMN_2203950	NM_002116.5
PILRA	2941	1.35606	685	1.3538	1813	0	0	0	Homo sapiens paired immunoglobin-like type 2 receptor alpha (PILRA), transcript variant 2, mRNA.	ILMN_2362858	NM_178272.1
ARHGAP24	1662	1.49531	1968	1.23024	1815	0	0	0	Homo sapiens Rho GTPase activating protein 24 (ARHGAP24), transcript variant 3, mRNA.	ILMN_1765876	NM_031305.1
SUMF2	2186	1.42812	1445	1.26572	1815.5	0	0	0	Homo sapiens sulfatase modifying factor 2 (SUMF2), mRNA.	ILMN_1685371	NM_015411.1
NFX1	3344	1.32615	288	1.47925	1816	0	0	0	Homo sapiens nuclear transcription factor, X-box binding 1 (NFX1), transcript variant 2, mRNA.	ILMN_1804610	NM_002504.3
TEX11	1450	1.53175	2183	1.21773	1816.5	0	0	0	Homo sapiens testis expressed 11 (TEX11), transcript variant 2, mRNA.	ILMN_1691076	NM_001003811.1
FBXO32	947	1.665	2687	1.19428	1817	0	0	0	Homo sapiens F-box protein 32 (FBXO32), transcript variant 1, mRNA.	ILMN_1760830	NM_058229.2
COL6A2	652	1.79827	2995	1.18224	1823.5	0	0	0	Homo sapiens collagen, type VI, alpha 2 (COL6A2), transcript variant 2C2, mRNA.	ILMN_1783909	NM_058174.1
38596	2066	1.44433	1582	1.25502	1824				Homo sapiens septin 2 (SEPT2), transcript variant 1, mRNA.	ILMN_1676737	NM_004404.3
TTC7B	1133	1.60663	2523	1.20145	1828	0	0	0	Homo sapiens tetratricopeptide repeat domain 7B (TTC7B), mRNA.	ILMN_1718971	NM_001010854.1
PMS2L2	2897	1.36044	760	1.33962	1828.5				Homo sapiens postmeiotic segregation increased 2-like 2 (PMS2L2), mRNA.	ILMN_1787931	NM_002679.1
NLGN4X	1211	1.58717	2448	1.20516	1829.5	0	0	0	Homo sapiens neuroligin 4, X-linked (NLGN4X), transcript variant 1, mRNA.	ILMN_2259730	NM_181332.1
CXCR4	1921	1.46169	1741	1.24337	1831	0	1	0	Homo sapiens chemokine (C-X-C motif) receptor 4 (CXCR4), transcript variant 2, mRNA.	ILMN_1801584	NM_001008540.1
CHMP6	2995	1.35057	669	1.35674	1832	0	0	0	Homo sapiens chromatin modifying protein 6 (CHMP6), mRNA.	ILMN_1731609	NM_024591.3
ACRV1	1406	1.53906	2270	1.21381	1838	0	0	0	Homo sapiens acrosomal vesicle protein 1 (ACRV1), transcript variant 1, mRNA.	ILMN_2320277	NM_001612.4
ASPH	2526	1.39252	1157	1.2919	1841.5	0	0	0	Homo sapiens aspartate beta-hydroxylase (ASPH), transcript variant 1, mRNA.	ILMN_1739719	NM_032468.2
MTP18	1566	1.51105	2118	1.22122	1842	0	0	0	Homo sapiens mitochondrial protein 18 kDa (MTP18), nuclear gene encoding mitochondrial protein, transcript variant 2, mRNA.	ILMN_1657898	NM_001003704.1
INADL	3267	1.33136	428	1.42018	1847.5	0	0	0	Homo sapiens InaD-like (Drosophila) (INADL), transcript variant 1, mRNA.	ILMN_1747318	NM_176877.1
DNAJC7	537	1.86632	3160	1.17591	1848.5	0	0	0	Homo sapiens DnaJ (Hsp40) homolog, subfamily C, member 7 (DNAJC7), mRNA.	ILMN_1663616	NM_003315.1
ARF1	1843	1.47106	1859	1.23612	1851	0	0	0	Homo sapiens ADP-ribosylation factor 1 (ARF1), transcript variant 2, mRNA.	ILMN_2330948	NM_001024228.1
CTDSP1	2743	1.37428	960	1.31125	1851.5	0	0	0	Homo sapiens CTD (carboxy-terminal domain, RNA polymerase II, polypeptide A) small phosphatase 1 (CTDSP1), transcript variant 2, mRNA.	ILMN_1728163	NM_021198.1
JAG2	2621	1.38411	1087	1.298	1854	0	0	0	Homo sapiens jagged 2 (JAG2), transcript variant 2, mRNA.	ILMN_1764729	NM_002226.3
UPP1	1367	1.5503	2342	1.20981	1854.5	0	0	0	Homo sapiens uridine phosphorylase 1 (UPP1), transcript variant 2, mRNA.	ILMN_1798256	NM_003364.2
VPS13A	1789	1.47766	1920	1.23261	1854.5	0	0	0	Homo sapiens vacuolar protein sorting 13 homolog A (S. cerevisiae) (VPS13A), transcript variant B, mRNA.	ILMN_1789828	NM_015186.2
RASSF1	562	1.85119	3155	1.17608	1858.5	0	0	0	Homo sapiens Ras association (RalGDS/AF-6) domain family 1 (RASSF1), transcript variant A, mRNA.	ILMN_2393573	NM_007182.4
DENND1A	3197	1.33673	521	1.3903	1859	0	0	0	Homo sapiens DENN/MADD domain containing 1A (DENND1A), transcript variant 1, mRNA.	ILMN_1727315	NM_024820.2
NET1	514	1.87889	3208	1.17412	1861	0	0	0	Homo sapiens SIN3 homolog B, transcription regulator (yeast) (SIN3B), mRNA.	ILMN_2359345	NM_005863.2
SIN3B	1098	1.6141	2624	1.19732	1861	0	0	0	Homo sapiens neuroepithelial cell transforming gene 1 (NET1), mRNA.	ILMN_1788315	NM_015260.1
NR4A3	1853	1.46963	1871	1.23567	1862	0	0	0	Homo sapiens nuclear receptor subfamily 4, group A, member 3 (NR4A3), transcript variant 4, mRNA.	ILMN_1774586	NM_006981.2
CEACAM19	154	2.60819	3573	1.16192	1863.5	0	0	0	Homo sapiens iroquois homeobox 6 (IRX6), mRNA.	ILMN_1752335	NM_020219.2
IRX6	581	1.83585	3146	1.17639	1863.5	0	0	0	Homo sapiens carcinoembryonic antigen-related cell adhesion molecule 19 (CEACAM19), mRNA.	ILMN_1758705	NM_024335.2
C9ORF142	1251	1.57824	2480	1.20378	1865.5				Homo sapiens chromosome 9 open reading frame 142 (C9orf142), mRNA.	ILMN_1761138	NM_183241.1
PTPLB	3667	1.30343	71	1.79671	1869	0	0	0	Homo sapiens protein tyrosine phosphatase-like (proline instead of catalytic arginine), member b (PTPLB), mRNA.	ILMN_2170353	NM_198402.2
ATXN2L	2523	1.39279	1218	1.28614	1870.5				Homo sapiens ataxin 2-like (ATXN2L), transcript variant A, mRNA.	ILMN_2271627	NM_007245.2
POGZ	819	1.71775	2935	1.18428	1877	0	0	0	Homo sapiens pogo transposable element with ZNF domain (POGZ), transcript variant 3, mRNA.	ILMN_1733441	NM_145796.2
MRCL3	1549	1.51296	2212	1.21653	1880.5	0	0	0	Homo sapiens myosin regulatory light chain MRCL3 (MRCL3), mRNA.	ILMN_1675848	NM_006471.2
NCOA1	1678	1.49273	2083	1.22328	1880.5	0	0	0	Homo sapiens nuclear receptor coactivator 1 (NCOA1), transcript variant 3, mRNA.	ILMN_2335198	NM_147223.2
RARA	378	2.00611	3386	1.16804	1882	0	0	0	Homo sapiens retinoic acid receptor, alpha (RARA), transcript variant 2, mRNA.	ILMN_1659206	NM_000964.2
DYNLL2	163	2.55534	3602	1.16117	1882.5	0	0	0	Homo sapiens dynein, light chain, LC8-type 2 (DYNLL2), mRNA.	ILMN_1772796	NM_080677.1
IL17RE	1607	1.50397	2158	1.21884	1882.5	0	0	0	Homo sapiens interleukin 17 receptor E (IL17RE), transcript variant 5, mRNA.	ILMN_1689718	NM_144640.2
ASB11	2516	1.39321	1255	1.2829	1885.5	0	0	0	Homo sapiens ankyrin repeat and SOCS box-containing 11 (ASB11), transcript variant 2, mRNA.	ILMN_2272251	NM_001012428.1
NME2	3640	1.30495	138	1.61173	1889	0	0	0	Homo sapiens non-metastatic cells 2, protein (NM23B) expressed in (NME2), transcript variant 4, mRNA.	ILMN_2234873	NM_001018137.1
ZNF273	2935	1.35645	848	1.32559	1891.5	0	0	0	Homo sapiens SPOC domain containing 1 (SPOCD1), mRNA.	ILMN_2346562	NM_021148.1
SPOCD1	3403	1.32223	380	1.43837	1891.5	0	0	0	Homo sapiens zinc finger protein 273 (ZNF273), mRNA.	ILMN_1784948	NM_144569.3
C9ORF30	930	1.67124	2856	1.18751	1893				Homo sapiens chromosome 9 open reading frame 30 (C9orf30), mRNA.	ILMN_1714278	NM_080655.1
ARHGEF11	1561	1.51138	2246	1.21486	1903.5	0	0	0	Homo sapiens Rho guanine nucleotide exchange factor (GEF) 11 (ARHGEF11), transcript variant 1, mRNA.	ILMN_2347380	NM_198236.1
TBX20	2993	1.3509	815	1.331	1904	0	0	0	Homo sapiens T-box 20 (TBX20), transcript variant 1, mRNA.	ILMN_2259815	NM_001077653.1
SSSCA1	284	2.15926	3525	1.16371	1904.5	0	0	0	Homo sapiens Sjogren's syndrome/scleroderma autoantigen 1 (SSSCA1), mRNA.	ILMN_1728714	NM_006396.1
ITGB1	1993	1.45287	1818	1.23869	1905.5	0	0	0	Homo sapiens integrin, beta 1 (fibronectin receptor, beta polypeptide, antigen CD29 includes MDF2, MSK12) (ITGB1), transcript variant 1C-2, mRNA.	ILMN_1714820	NM_133376.1
UTF1	1701	1.49043	2119	1.22121	1910	0	0	0	Homo sapiens undifferentiated embryonic cell transcription factor 1 (UTF1), mRNA.	ILMN_1768793	NM_003577.2
PRAME	2617	1.38428	1216	1.28629	1916.5	0	0	0	Homo sapiens preferentially expressed antigen in melanoma (PRAME), transcript variant 2, mRNA.	ILMN_1740744	NM_206953.1
HDCMA18P	2984	1.35206	849	1.32553	1916.5				Homo sapiens HDCMA18P protein (HDCMA18P), mRNA.	ILMN_1756104	NM_016648.1
FGFR4	2981	1.35238	855	1.3246	1918	0	0	0	Homo sapiens fibroblast growth factor receptor 4 (FGFR4), transcript variant 2, mRNA.	ILMN_2241412	NM_213647.1
TRAK1	1376	1.54713	2465	1.20421	1920.5	0	0	0	Homo sapiens trafficking protein, kinesin binding 1 (TRAK1), transcript variant 1, mRNA.	ILMN_2399174	NM_014965.2
PQLC3	2726	1.37577	1118	1.29451	1922	1	0	0	Homo sapiens PQ loop repeat containing 3 (PQLC3), mRNA.	ILMN_1814213	NM_152391.2
LOC346653	2982	1.35214	864	1.32322	1923				Homo sapiens hypothetical protein LOC346653 (LOC346653), mRNA.	ILMN_1788806	NM_001012454.1
KLC2	3053	1.34631	793	1.33498	1923	0	0	0	Homo sapiens kinesin light chain 2 (KLC2), mRNA.	ILMN_1779064	NM_022822.1
C10ORF99	2496	1.39586	1352	1.27424	1924				Homo sapiens chromosome 10 open reading frame 99 (C10orf99), mRNA.	ILMN_1802192	NM_207373.1
CYBA	831	1.71191	3021	1.18117	1926	0	0	0	Homo sapiens cytochrome b-245, alpha polypeptide (CYBA), mRNA.	ILMN_1744604	NM_000101.2
EYA2	3058	1.34585	795	1.33451	1926.5	0	0	0	Homo sapiens eyes absent homolog 2 (Drosophila) (EYA2), transcript variant 4, mRNA.	ILMN_1669813	NM_005244.3
KCNIP4	3554	1.31038	306	1.46615	1930	0	0	0	Homo sapiens Kv channel interacting protein 4 (KCNIP4), transcript variant 3, mRNA.	ILMN_1679580	NM_147183.2
PPGB	1875	1.46695	1989	1.22925	1932				Homo sapiens protective protein for beta-galactosidase (galactosialidosis) (PPGB), mRNA.	ILMN_1719286	NM_000308.1
CML2	916	1.67685	2952	1.18384	1934				Homo sapiens putative N-acetyltransferase Camello 2 (CML2), mRNA.	ILMN_1691264	NM_016347.1
KIAA1543	1793	1.47729	2075	1.22383	1934				Homo sapiens KIAA1543 (KIAA1543), mRNA.	ILMN_2273609	XM_048362.9
SREBF1	2035	1.44752	1835	1.23763	1935	0	0	0	Homo sapiens sterol regulatory element binding transcription factor 1 (SREBF1), transcript variant 2, mRNA.	ILMN_1663035	NM_004176.3
PDE4B	1833	1.4719	2038	1.22629	1935.5	0	0	0	Homo sapiens phosphodiesterase 4B, cAMP-specific (phosphodiesterase E4 dunce homolog, Drosophila) (PDE4B), transcript variant d, mRNA.	ILMN_2296439	NM_002600.3
PIP5K1A	1291	1.5709	2588	1.19902	1939.5	0	0	0	Homo sapiens Scm-like with four mbt domains 1 (SFMBT1), transcript variant 2, mRNA.	ILMN_1769869	NM_003557.1
SFMBT1	1659	1.49569	2220	1.21604	1939.5	0	1	0	Homo sapiens phosphatidylinositol-4-phosphate 5-kinase, type I, alpha (PIP5K1A), mRNA.	ILMN_1741585	NM_001005158.1
CKMT1B	1924	1.46147	1958	1.23066	1941	0	0	0	Homo sapiens creatine kinase, mitochondrial 1B (CKMT1B), nuclear gene encoding mitochondrial protein, mRNA.	ILMN_1763491	NM_020990.3
ALDH1A3	1769	1.48041	2117	1.22125	1943	0	0	0	Homo sapiens aldehyde dehydrogenase 1 family, member A3 (ALDH1A3), mRNA.	ILMN_2139970	NM_000693.1
LOH11CR2A	2264	1.42009	1622	1.25185	1943	0	0	0	Homo sapiens loss of heterozygosity, 11, chromosomal region 2, gene A (LOH11CR2A), transcript variant 2, mRNA.	ILMN_1682996	NM_198315.2
TSPYL2	1809	1.4751	2090	1.22286	1949.5	0	0	0	Homo sapiens TSPY-like 2 (TSPYL2), mRNA.	ILMN_1657554	NM_022117.1
CREB5	2536	1.39187	1366	1.27251	1951	0	0	0	Homo sapiens cAMP responsive element binding protein 5 (CREB5), transcript variant 1, mRNA.	ILMN_1744441	NM_182898.2
FASTK	3374	1.32439	532	1.38633	1953	0	0	0	Homo sapiens Fas-activated serine/threonine kinase (FASTK), transcript variant 1, mRNA.	ILMN_1691861	NM_033015.2
MAFG	3793	1.2953	114	1.64798	1953.5	0	0	0	Homo sapiens v-maf musculoaponeurotic fibrosarcoma oncogene homolog G (avian) (MAFG), transcript variant 1, mRNA.	ILMN_2412761	NM_002359.2
CSPG5	2462	1.39931	1447	1.26556	1954.5	0	0	0	Homo sapiens chondroitin sulfate proteoglycan 5 (neuroglycan C) (CSPG5), mRNA.	ILMN_1688184	NM_006574.2
PSD3	1994	1.45252	1916	1.23288	1955	0	0	0	Homo sapiens pleckstrin and Sec7 domain containing 3 (PSD3), transcript variant 2, mRNA.	ILMN_1717477	NM_015310.2
TAF15	2970	1.35318	940	1.31341	1955	0	0	0	Homo sapiens TAF15 RNA polymerase II, TATA box binding protein (TBP)-associated factor, 68kDa (TAF15), transcript variant 2, mRNA.	ILMN_2402131	NM_003487.2
PPIL2	1135	1.60585	2778	1.1905	1956.5	0	0	0	Homo sapiens peptidylprolyl isomerase (cyclophilin)-like 2 (PPIL2), transcript variant 1, mRNA.	ILMN_1729690	NM_014337.2
PIP5K2B	1519	1.51898	2398	1.20748	1958.5	0	0	0	Homo sapiens phosphatidylinositol-4-phosphate 5-kinase, type II, beta (PIP5K2B), transcript variant 1, mRNA.	ILMN_1741017	NM_138687.1
MAPK10	2257	1.42098	1661	1.24929	1959	0	0	0	Homo sapiens mitogen-activated protein kinase 10 (MAPK10), transcript variant 3, mRNA.	ILMN_1766904	NM_138981.1
PIM3	3833	1.29245	86	1.71743	1959.5	0	0	0	Homo sapiens pim-3 oncogene (PIM3), mRNA.	ILMN_1707748	NM_001001852.2
BAT4	3455	1.31852	466	1.40897	1960.5	0	0	0	Homo sapiens HLA-B associated transcript 4 (BAT4), mRNA.	ILMN_1742782	NM_033177.2
PAK4	2843	1.36494	1080	1.2992	1961.5	0	0	0	Homo sapiens p21(CDKN1A)-activated kinase 4 (PAK4), transcript variant 1, mRNA.	ILMN_1763187	NM_005884.3
NUF2	3441	1.31963	482	1.40333	1961.5	0	0	0	Homo sapiens NUF2, NDC80 kinetochore complex component, homolog (S. cerevisiae) (NUF2), transcript variant 2, mRNA.	ILMN_1658695	NM_031423.3
MRPS12	1498	1.52285	2429	1.20578	1963.5	0	0	0	Homo sapiens mitochondrial ribosomal protein S12 (MRPS12), nuclear gene encoding mitochondrial protein, transcript variant 1, mRNA.	ILMN_1810866	NM_033363.1
ANKRD42	159	2.57543	3769	1.15585	1964	0	0	0	Homo sapiens UDP-Gal:betaGlcNAc beta 1,4- galactosyltransferase, polypeptide 2 (B4GALT2), transcript variant 2, mRNA.	ILMN_1676605	NM_182603.1
B4GALT2	1590	1.50627	2338	1.21017	1964	0	0	0	Homo sapiens vacuolar protein sorting 28 homolog (S. cerevisiae) (VPS28), transcript variant 1, mRNA.	ILMN_1753755	NM_001005417.1
VPS28	1877	1.46667	2051	1.22506	1964	0	0	0	Homo sapiens ankyrin repeat domain 42 (ANKRD42), mRNA.	ILMN_2339863	NM_016208.2
BVES	56	3.68094	3874	1.15276	1965	0	0	0	Homo sapiens formin homology 2 domain containing 1 (FHOD1), mRNA.	ILMN_1702107	NM_147147.2
FHOD1	2692	1.37825	1238	1.28412	1965	0	0	0	Homo sapiens blood vessel epicardial substance (BVES), transcript variant 4, mRNA.	ILMN_1651776	NM_013241.1
B3GTL	3232	1.33415	701	1.35033	1966.5				Homo sapiens beta 3-glycosyltransferase-like (B3GTL), mRNA.	ILMN_1764813	NM_194318.2
KCNJ12	349	2.04237	3595	1.16132	1972	0	0	0	Homo sapiens potassium inwardly-rectifying channel, subfamily J, member 12 (KCNJ12), mRNA.	ILMN_1794200	NM_021012.3
ABLIM1	996	1.64583	2957	1.18346	1976.5	0	0	0	Homo sapiens solute carrier family 23 (nucleobase transporters), member 1 (SLC23A1), transcript variant 2, mRNA.	ILMN_1696682	NM_006720.3
SLC23A1	3447	1.31912	506	1.39632	1976.5	0	0	0	Homo sapiens actin binding LIM protein 1 (ABLIM1), transcript variant 2, mRNA.	ILMN_2376553	NM_152685.2
LOC653216	209	2.37001	3756	1.1562	1982.5	0	0	0	Homo sapiens malic enzyme 3, NADP(+)-dependent, mitochondrial (ME3), nuclear gene encoding mitochondrial protein, transcript variant 1, mRNA.	ILMN_2190541	XM_927227.1
ME3	2258	1.42093	1707	1.24521	1982.5				PREDICTED: Homo sapiens similar to XAGE-2 protein, transcript variant 1 (LOC653216), mRNA.	ILMN_1762445	NM_001014811.1
XRCC4	1554	1.51245	2412	1.20679	1983	0	0	0	Homo sapiens X-ray repair complementing defective repair in Chinese hamster cells 4 (XRCC4), transcript variant 2, mRNA.	ILMN_2379695	NM_022406.1
BICD2	3076	1.3448	893	1.31995	1984.5	0	0	0	Homo sapiens bicaudal D homolog 2 (Drosophila) (BICD2), transcript variant 1, mRNA.	ILMN_2380418	NM_001003800.1
HIVEP2	472	1.90939	3500	1.16446	1986	0	0	0	Homo sapiens human immunodeficiency virus type I enhancer binding protein 2 (HIVEP2), mRNA.	ILMN_1745447	NM_006734.2
MARVELD3	1736	1.48497	2240	1.21523	1988	0	0	0	Homo sapiens MARVEL domain containing 3 (MARVELD3), transcript variant 2, mRNA.	ILMN_2255256	NM_001017967.2
CC2D1A	894	1.68464	3083	1.17904	1988.5	0	0	0	Homo sapiens coiled-coil and C2 domain containing 1A (CC2D1A), mRNA.	ILMN_1701127	NM_017721.2
PPP2R2D	3088	1.34401	891	1.32042	1989.5	0	0	0	Homo sapiens potassium voltage-gated channel, subfamily H (eag-related), member 7 (KCNH7), transcript variant 2, mRNA.	ILMN_1683589	NM_018461.2
KCNH7	3290	1.3296	689	1.35322	1989.5	0	0	0	Homo sapiens protein phosphatase 2, regulatory subunit B, delta isoform (PPP2R2D), transcript variant 1, mRNA.	ILMN_1788664	NM_173162.1
MGC70863	847	1.70496	3151	1.17624	1999	1	0	0	Homo sapiens similar to RPL23AP7 protein (MGC70863), transcript variant 2, mRNA.	ILMN_1654823	NM_203477.1
TMEPAI	1922	1.46164	2077	1.22351	1999.5	0	0	0	Homo sapiens transmembrane, prostate androgen induced RNA (TMEPAI), transcript variant 2, mRNA.	ILMN_1734276	NM_199169.1
KCNIP1	623	1.81338	3379	1.1683	2001	0	0	0	Homo sapiens Kv channel interacting protein 1 (KCNIP1), transcript variant 2, mRNA.	ILMN_1744387	NM_001034838.1
MAP2K4	1624	1.50116	2383	1.2081	2003.5	0	0	0	Homo sapiens mitogen-activated protein kinase kinase 4 (MAP2K4), mRNA.	ILMN_2100689	NM_003010.2
STAMBP	1485	1.52598	2526	1.20131	2005.5	0	1	0	Homo sapiens STAM binding protein (STAMBP), transcript variant 3, mRNA.	ILMN_1665521	NM_201647.1
PDLIM7	3037	1.3474	977	1.30898	2007	0	0	0	Homo sapiens PDZ and LIM domain 7 (enigma) (PDLIM7), transcript variant 4, mRNA.	ILMN_1814985	NM_213636.1
SDS	322	2.09414	3699	1.15818	2010.5	0	0	0	Homo sapiens serine dehydratase (SDS), mRNA.	ILMN_1811114	NM_006843.2
PSRC1	675	1.78665	3347	1.16949	2011	0	0	0	Homo sapiens proline/serine-rich coiled-coil 1 (PSRC1), transcript variant 3, mRNA.	ILMN_1671843	NM_001005290.2
STARD13	2430	1.40352	1593	1.25419	2011.5	0	0	0	Homo sapiens START domain containing 13 (STARD13), transcript variant gamma, mRNA.	ILMN_2257607	NM_052851.1
TMTC4	3315	1.32813	710	1.34774	2012.5	0	0	0	Homo sapiens transmembrane and tetratricopeptide repeat containing 4 (TMTC4), mRNA.	ILMN_2259223	NM_032813.1
FUT6	1737	1.48495	2307	1.21229	2022	0	0	0	Homo sapiens fucosyltransferase 6 (alpha (1,3) fucosyltransferase) (FUT6), transcript variant 1, mRNA.	ILMN_1761275	NM_000150.2
LOC497661	2327	1.41401	1718	1.24459	2022.5				Homo sapiens chromosome 18 open reading frame 32 (C18orf32), mRNA.	ILMN_2196588	NM_001035005.2
WTIP	767	1.74317	3279	1.17178	2023				Homo sapiens Wilms tumor 1 interacting protein (WTIP), mRNA.	ILMN_1801223	NM_001080436.1
SLC39A3	1574	1.50951	2474	1.20388	2024	0	0	0	Homo sapiens solute carrier family 39 (zinc transporter), member 3 (SLC39A3), transcript variant 1, mRNA.	ILMN_2234970	NM_144564.4
MGC20255	2426	1.40378	1636	1.25109	2031				Homo sapiens coiled-coil domain containing 97 (CCDC97), mRNA.	ILMN_1801600	NM_052848.1
BAT1	3786	1.29547	280	1.48635	2033	0	0	0	Homo sapiens HLA-B associated transcript 1 (BAT1), transcript variant 1, mRNA.	ILMN_2357976	NM_004640.4
TRAF5	3476	1.31699	593	1.37342	2034.5	0	0	0	Homo sapiens TNF receptor-associated factor 5 (TRAF5), transcript variant 1, mRNA.	ILMN_1699447	NM_004619.3
PARP2	1145	1.60307	2927	1.18449	2036	0	0	0	Homo sapiens poly (ADP-ribose) polymerase family, member 2 (PARP2), mRNA.	ILMN_2354237	NM_005484.2
HMGN3	2106	1.43794	1975	1.23007	2040.5	0	0	0	Homo sapiens high mobility group nucleosomal binding domain 3 (HMGN3), transcript variant 1, mRNA.	ILMN_2355004	NM_004242.2
MAF1	3239	1.33351	842	1.32674	2040.5	0	0	0	Homo sapiens MAF1 homolog (S. cerevisiae) (MAF1), mRNA.	ILMN_1713985	NM_032272.3
ITGA6	2778	1.37074	1309	1.27861	2043.5	0	0	0	Homo sapiens integrin, alpha 6 (ITGA6), transcript variant 2, mRNA.	ILMN_2359287	NM_000210.2
TICAM1	3092	1.34393	997	1.30738	2044.5	0	0	0	Homo sapiens toll-like receptor adaptor molecule 1 (TICAM1), transcript variant 1, mRNA.	ILMN_1724863	NM_014261.1
TSEN34	96	2.96088	4003	1.14902	2049.5	0	0	0	Homo sapiens tRNA splicing endonuclease 34 homolog (S. cerevisiae) (TSEN34), transcript variant 2, mRNA.	ILMN_2368292	NM_024075.1
GPIAP1	1451	1.53148	2649	1.19628	2050				Homo sapiens GPI-anchored membrane protein 1 (GPIAP1), transcript variant 1, mRNA.	ILMN_1754145	NM_005898.4
HCN3	3571	1.30968	530	1.38682	2050.5	0	0	0	Homo sapiens hyperpolarization activated cyclic nucleotide-gated potassium channel 3 (HCN3), mRNA.	ILMN_1787256	NM_020897.1
RAVER1	380	2.00258	3723	1.15729	2051.5	0	0	0	Homo sapiens RAVER1 (RAVER1), mRNA.	ILMN_1740395	NM_133452.1
RASAL2	3241	1.33331	870	1.32284	2055.5	0	0	0	Homo sapiens RAS protein activator like 2 (RASAL2), transcript variant 1, mRNA.	ILMN_1652952	NM_170692.1
ST6GALNAC4	325	2.08965	3787	1.15508	2056	0	0	0	Homo sapiens ST6 (alpha-N-acetyl-neuraminyl-2,3-beta-galactosyl-1, 3)-N-acetylgalactosaminide alpha-2,6-sialyltransferase 4 (ST6GALNAC4), transcript variant 1, mRNA.	ILMN_1687857	NM_175040.1
GAS2L2	147	2.63489	3967	1.15006	2057	0	0	0	Homo sapiens queuine tRNA-ribosyltransferase 1 (tRNA-guanine transglycosylase) (QTRT1), mRNA.	ILMN_2045576	NM_139285.2
QTRT1	1302	1.56799	2812	1.18932	2057	0	0	0	Homo sapiens growth arrest-specific 2 like 2 (GAS2L2), mRNA.	ILMN_1780153	NM_031209.1
RIOK1	1601	1.50522	2530	1.2011	2065.5	0	0	0	Homo sapiens RIO kinase 1 (yeast) (RIOK1), transcript variant 2, mRNA.	ILMN_1652487	NM_031480.2
ZNF212	1285	1.57171	2847	1.1878	2066	0	0	0	Homo sapiens zinc finger protein 212 (ZNF212), mRNA.	ILMN_1684964	NM_012256.2
TCF12	3253	1.33261	885	1.32131	2069	0	0	0	Homo sapiens transcription factor 12 (HTF4, helix-loop-helix transcription factors 4) (TCF12), transcript variant 2, mRNA.	ILMN_2314007	NM_207037.1
TLOC1	913	1.67741	3229	1.17374	2071	0	0	0	Homo sapiens translocation protein 1 (TLOC1), mRNA.	ILMN_1762003	NM_003262.3
RASSF5	2272	1.41886	1872	1.23553	2072	0	0	0	Homo sapiens Ras association (RalGDS/AF-6) domain family 5 (RASSF5), transcript variant 3, mRNA.	ILMN_2362902	NM_182664.2
LEO1	411	1.96634	3734	1.15696	2072.5	0	0	0	Homo sapiens Leo1, Paf1/RNA polymerase II complex component, homolog (S. cerevisiae) (LEO1), mRNA.	ILMN_1804451	NM_138792.2
TMEM113	3751	1.29831	396	1.42879	2073.5				Homo sapiens transmembrane protein 113 (TMEM113), mRNA.	ILMN_1679655	NM_025222.2
RFNG	3780	1.29632	373	1.4406	2076.5				PREDICTED: Homo sapiens radical fringe homolog (Drosophila) (RFNG), mRNA.	ILMN_1661427	XM_941367.1
TRAF7	2580	1.38785	1574	1.25551	2077	0	0	0	Homo sapiens TNF receptor-associated factor 7 (TRAF7), mRNA.	ILMN_2405991	NM_032271.2
GAD1	62	3.56419	4094	1.14682	2078	0	0	0	Homo sapiens glutamate decarboxylase 1 (brain, 67kDa) (GAD1), transcript variant GAD25, mRNA.	ILMN_1660973	NM_013445.3
STGC3	1810	1.47477	2347	1.20958	2078.5	0	0	0	Homo sapiens hypothetical STGC3 (STGC3), mRNA.	ILMN_1807244	NM_001006608.1
PEX16	416	1.96255	3742	1.15683	2079	0	0	0	Homo sapiens protein phosphatase methylesterase 1 (PPME1), mRNA.	ILMN_1678292	NM_004813.1
PPME1	1997	1.45233	2161	1.21874	2079	0	1	0	Homo sapiens peroxisomal biogenesis factor 16 (PEX16), transcript variant 1, mRNA.	ILMN_1732772	NM_016147.1
ARMC8	2155	1.43224	2004	1.22839	2079.5	2	0	0	Homo sapiens armadillo repeat containing 8 (ARMC8), transcript variant 1, mRNA.	ILMN_1781151	NM_015396.3
C11ORF17	1018	1.63881	3148	1.17637	2083				Homo sapiens chromosome 11 open reading frame 17 (C11orf17), transcript variant 2, mRNA.	ILMN_1752988	NM_020642.3
ARHGAP25	879	1.69062	3293	1.17117	2086	0	0	0	Homo sapiens Rho GTPase activating protein 25 (ARHGAP25), transcript variant 1, mRNA.	ILMN_1777998	NM_001007231.1
PCDH11Y	872	1.69311	3301	1.17085	2086.5	1	1	1	Homo sapiens protocadherin 11 Y-linked (PCDH11Y), transcript variant c, mRNA.	ILMN_1688861	NM_032973.1
TRAF3IP2	3471	1.31747	715	1.34645	2093	0	0	0	Homo sapiens TRAF3 interacting protein 2 (TRAF3IP2), transcript variant 2, mRNA.	ILMN_1663381	NM_147686.1
HOXC8	1113	1.61141	3075	1.17923	2094	0	0	0	Homo sapiens homeobox C8 (HOXC8), mRNA.	ILMN_1718285	NM_022658.3
NFKBIB	3339	1.32672	854	1.32466	2096.5	0	0	0	Homo sapiens nuclear factor of kappa light polypeptide gene enhancer in B-cells inhibitor, beta (NFKBIB), transcript variant 1, mRNA.	ILMN_1674152	NM_002503.3
ABTB1	3845	1.2919	348	1.44798	2096.5	0	0	0	Homo sapiens ankyrin repeat and BTB (POZ) domain containing 1 (ABTB1), transcript variant 3, mRNA.	ILMN_2367165	NM_172027.1
ACCN2	1025	1.63722	3170	1.17564	2097.5	0	0	0	Homo sapiens amiloride-sensitive cation channel 2, neuronal (ACCN2), transcript variant 1, mRNA.	ILMN_1727251	NM_020039.2
MGAT4B	3709	1.30102	492	1.39957	2100.5	0	0	0	Homo sapiens mannosyl (alpha-1,3-)-glycoprotein beta-1,4-N-acetylglucosaminyltransferase, isoenzyme B (MGAT4B), transcript variant 2, mRNA.	ILMN_1796106	NM_014275.2
CBLN1	3561	1.30998	643	1.36345	2102	0	0	0	Homo sapiens cerebellin 1 precursor (CBLN1), mRNA.	ILMN_1712461	NM_004352.1
UTY	1605	1.50427	2604	1.1983	2104.5	0	0	0	Homo sapiens ubiquitously transcribed tetratricopeptide repeat gene, Y-linked (UTY), transcript variant 3, mRNA.	ILMN_1739587	NM_182659.1
LOXL3	1614	1.50319	2598	1.19847	2106	0	0	0	Homo sapiens lysyl oxidase-like 3 (LOXL3), mRNA.	ILMN_1733515	NM_032603.2
KLF12	1495	1.52322	2729	1.19232	2112	0	0	0	Homo sapiens Kruppel-like factor 12 (KLF12), transcript variant 1, mRNA.	ILMN_1762801	NM_007249.3
LBR	1599	1.5053	2626	1.19703	2112.5	0	0	0	Homo sapiens lamin B receptor (LBR), transcript variant 1, mRNA.	ILMN_2285480	NM_002296.2
ACHE	511	1.88096	3717	1.15747	2114	0	0	0	Homo sapiens acetylcholinesterase (YT blood group) (ACHE), transcript variant E4-E5, mRNA.	ILMN_2333219	NM_000665.3
CCL26	2682	1.37933	1546	1.25755	2114	0	0	0	Homo sapiens chemokine (C-C motif) ligand 26 (CCL26), mRNA.	ILMN_1659601	NM_006072.4
ISG15	457	1.92569	3778	1.15541	2117.5	0	0	0	Homo sapiens ISG15 ubiquitin-like modifier (ISG15), mRNA.	ILMN_2054019	NM_005101.1
USMG5	684	1.78397	3552	1.16273	2118	0	0	0	Homo sapiens upregulated during skeletal muscle growth 5 homolog (mouse) (USMG5), mRNA.	ILMN_1773313	NM_032747.1
OCIAD1	1497	1.52299	2740	1.19185	2118.5	0	0	0	Homo sapiens OCIA domain containing 1 (OCIAD1), transcript variant 5, mRNA.	ILMN_1799604	NM_001079842.1
MGC33486	1420	1.53799	2819	1.18884	2119.5				PREDICTED: Homo sapiens hypothetical protein MGC33486 (MGC33486), mRNA.	ILMN_1710553	XM_938846.1
PPM1E	3211	1.33548	1034	1.30433	2122.5	0	0	0	Homo sapiens protein phosphatase 1E (PP2C domain containing) (PPM1E), mRNA.	ILMN_1708508	NM_014906.3
PDE11A	1405	1.53931	2852	1.18764	2128.5	0	0	0	Homo sapiens phosphodiesterase 11A (PDE11A), mRNA.	ILMN_2278246	NM_001077358.1
AKNA	1309	1.56671	2959	1.18341	2134	0	0	0	Homo sapiens AT-hook transcription factor (AKNA), mRNA.	ILMN_1770673	NM_030767.2
MAP3K7IP2	3099	1.34324	1176	1.29025	2137.5	0	0	0	Homo sapiens mitogen-activated protein kinase kinase kinase 7 interacting protein 2 (MAP3K7IP2), transcript variant 2, mRNA.	ILMN_1672331	NM_145342.1
AIF1	720	1.76795	3559	1.16248	2139.5	0	0	0	Homo sapiens legumain (LGMN), transcript variant 2, mRNA.	ILMN_1771827	NM_001623.3
LGMN	834	1.71013	3445	1.16579	2139.5	0	0	0	Homo sapiens allograft inflammatory factor 1 (AIF1), transcript variant 3, mRNA.	ILMN_2253017	NM_001008530.1
DISC1	2654	1.38157	1627	1.2516	2140.5	0	0	0	Homo sapiens disrupted in schizophrenia 1 (DISC1), transcript variant Es, mRNA.	ILMN_1695871	NM_001012959.1
TAZ	2313	1.41513	1973	1.2301	2143	1	0	0	Homo sapiens tafazzin (cardiomyopathy, dilated 3A (X-linked); endocardial fibroelastosis 2; Barth syndrome) (TAZ), transcript variant 3, mRNA.	ILMN_1707791	NM_181312.1
AAA1	965	1.65495	3322	1.17031	2143.5				Homo sapiens AAA1 protein (AAA1), transcript variant III, mRNA.	ILMN_1675204	NM_207284.1
ARHGEF18	738	1.75709	3550	1.16285	2144	0	0	0	Homo sapiens rho/rac guanine nucleotide exchange factor (GEF) 18 (ARHGEF18), mRNA.	ILMN_1664016	NM_015318.2
SLC13A3	703	1.77576	3593	1.16135	2148	0	0	0	Homo sapiens solute carrier family 13 (sodium-dependent dicarboxylate transporter), member 3 (SLC13A3), transcript variant 1, mRNA.	ILMN_1658519	NM_022829.4
ETV4	467	1.91342	3831	1.15378	2149	0	0	0	Homo sapiens ets variant gene 4 (E1A enhancer binding protein, E1AF) (ETV4), mRNA.	ILMN_1753830	NM_001986.1
DCAMKL1	3609	1.30734	691	1.35228	2150				Homo sapiens doublecortin and CaM kinase-like 1 (DCAMKL1), mRNA.	ILMN_2165354	NM_004734.2
CNBP	787	1.73315	3514	1.16412	2150.5	0	0	0	Homo sapiens platelet-derived growth factor receptor-like (PDGFRL), mRNA.	ILMN_2169839	NM_003418.1
PDGFRL	3715	1.30073	586	1.37699	2150.5	0	0	0	Homo sapiens CCHC-type zinc finger, nucleic acid binding protein (CNBP), mRNA.	ILMN_1680339	NM_006207.1
FUT8	1478	1.52705	2824	1.18857	2151	0	0	0	Homo sapiens fucosyltransferase 8 (alpha (1,6) fucosyltransferase) (FUT8), transcript variant 2, mRNA.	ILMN_1741422	NM_178154.1
SHMT1	3765	1.29737	537	1.38577	2151	1	0	0	Homo sapiens serine hydroxymethyltransferase 1 (soluble) (SHMT1), transcript variant 2, mRNA.	ILMN_1743784	NM_148918.1
P4HA1	1257	1.57699	3047	1.18039	2152				Homo sapiens ring finger protein 5 pseudogene 1 (RNF5P1) on chromosome 8.	ILMN_1747442	NM_001017962.1
RNF5P1	1752	1.48311	2552	1.20038	2152	0	0	0	Homo sapiens procollagen-proline, 2-oxoglutarate 4-dioxygenase (proline 4-hydroxylase), alpha polypeptide I (P4HA1), transcript variant 1, mRNA.	ILMN_2052863	XR_000528.1
KCTD2	3003	1.34962	1310	1.27852	2156.5	0	0	0	Homo sapiens potassium channel tetramerisation domain containing 2 (KCTD2), mRNA.	ILMN_1718900	NM_015353.1
SNHG8	1096	1.61432	3221	1.17386	2158.5				Homo sapiens small nucleolar RNA host gene (non-protein coding) 8 (SNHG8) on chromosome 3.	ILMN_2050921	NR_003192.1
GTPBP8	75	3.20399	4243	1.14246	2159	0	0	0	Homo sapiens GTP-binding protein 8 (putative) (GTPBP8), transcript variant 2, mRNA.	ILMN_1660698	NM_138485.1
PARD6A	1696	1.49071	2630	1.19698	2163	0	0	0	Homo sapiens par-6 partitioning defective 6 homolog alpha (C. elegans) (PARD6A), transcript variant 1, mRNA.	ILMN_2323848	NM_016948.1
MUC1	2832	1.36623	1506	1.26069	2169	0	0	0	Homo sapiens mucin 1, cell surface associated (MUC1), transcript variant 1, mRNA.	ILMN_1677314	NM_002456.4
CHST1	2004	1.45138	2336	1.21027	2170	0	0	0	Homo sapiens carbohydrate (keratan sulfate Gal-6) sulfotransferase 1 (CHST1), mRNA.	ILMN_1677719	NM_003654.2
TRMU	2498	1.39553	1843	1.23707	2170.5	0	0	0	Homo sapiens tRNA 5-methylaminomethyl-2-thiouridylate methyltransferase (TRMU), nuclear gene encoding mitochondrial protein, transcript variant 5, mRNA.	ILMN_1733703	NM_001008571.1
DYRK1B	4023	1.28089	323	1.45847	2173	0	0	0	Homo sapiens dual-specificity tyrosine-(Y)-phosphorylation regulated kinase 1B (DYRK1B), transcript variant c, mRNA.	ILMN_2354617	NM_006484.1
UCN3	2043	1.4467	2313	1.21197	2178	0	0	0	Homo sapiens urocortin 3 (stresscopin) (UCN3), mRNA.	ILMN_1750469	NM_053049.2
ATPIF1	1241	1.5802	3118	1.17766	2179.5	0	0	0	Homo sapiens integrin, alpha 4 (antigen CD49D, alpha 4 subunit of VLA-4 receptor) (ITGA4), mRNA.	ILMN_1685978	NM_016311.3
ITGA4	1666	1.49504	2693	1.19414	2179.5	0	0	0	Homo sapiens ATPase inhibitory factor 1 (ATPIF1), nuclear gene encoding mitochondrial protein, transcript variant 3, mRNA.	ILMN_1747052	NM_000885.4
FBXO11	1897	1.4642	2464	1.20426	2180.5	0	0	0	Homo sapiens F-box protein 11 (FBXO11), transcript variant 3, mRNA.	ILMN_1733164	NM_018693.2
NSUN5	2510	1.3938	1851	1.23661	2180.5	0	0	0	Homo sapiens NOL1/NOP2/Sun domain family, member 5 (NSUN5), transcript variant 2, mRNA.	ILMN_2408400	NM_148956.1
NBL1	1573	1.50958	2790	1.19015	2181.5	0	0	0	Homo sapiens neuroblastoma, suppression of tumorigenicity 1 (NBL1), transcript variant 2, mRNA.	ILMN_2405009	NM_182744.1
RIBC2	2479	1.39825	1885	1.23459	2182	0	0	0	Homo sapiens RIB43A domain with coiled-coils 2 (RIBC2), mRNA.	ILMN_1680349	NM_015653.2
PGBD5	3632	1.30542	732	1.34397	2182	0	0	0	Homo sapiens piggyBac transposable element derived 5 (PGBD5), mRNA.	ILMN_1733831	NM_024554.2
UBQLN1	3648	1.30454	717	1.34624	2182.5	0	0	0	Homo sapiens ubiquilin 1 (UBQLN1), transcript variant 1, mRNA.	ILMN_2351611	NM_053067.1
KLC4	811	1.72376	3556	1.16261	2183.5	0	0	0	Homo sapiens kinesin light chain 4 (KLC4), transcript variant 2, mRNA.	ILMN_2258363	NM_138343.2
DSCR2	751	1.7505	3617	1.16071	2184	0	0	0	Homo sapiens Down syndrome critical region gene 2 (DSCR2), transcript variant 1, mRNA.	ILMN_1779264	NM_203433.1
AMPD1	2804	1.36811	1569	1.25586	2186.5	0	0	0	Homo sapiens adenosine monophosphate deaminase 1 (isoform M) (AMPD1), mRNA.	ILMN_1759312	NM_000036.1
GOT1L1	334	2.07397	4041	1.14822	2187.5	0	0	0	Homo sapiens glutamic-oxaloacetic transaminase 1-like 1 (GOT1L1), mRNA.	ILMN_1778726	NM_152413.1
HAK	2278	1.41839	2104	1.2219	2191				Homo sapiens heart alpha-kinase (HAK), mRNA.	ILMN_1811238	NM_052947.2
PILRB	3275	1.33064	1111	1.29534	2193	0	0	0	Homo sapiens paired immunoglobin-like type 2 receptor beta (PILRB), transcript variant 2, mRNA.	ILMN_1685534	NM_013440.3
MAP2K3	1480	1.5264	2907	1.1852	2193.5	0	0	0	Homo sapiens mitogen-activated protein kinase kinase 3 (MAP2K3), transcript variant B, mRNA.	ILMN_1680777	NM_145110.1
PEX6	2999	1.3499	1396	1.27007	2197.5	0	0	0	Homo sapiens peroxisomal biogenesis factor 6 (PEX6), mRNA.	ILMN_1683279	NM_000287.2
ASB16	2460	1.39956	1939	1.2315	2199.5	0	0	0	Homo sapiens ankyrin repeat and SOCS box-containing 16 (ASB16), mRNA.	ILMN_1810881	NM_080863.4
MAX	2996	1.35043	1405	1.26964	2200.5	0	0	0	Homo sapiens MYC associated factor X (MAX), transcript variant 6, mRNA.	ILMN_2363426	NM_002382.3
ARID4B	2232	1.42365	2172	1.21825	2202	0	0	0	Homo sapiens AT rich interactive domain 4B (RBP1- like) (ARID4B), transcript variant 1, mRNA.	ILMN_2362982	NM_016374.4
GALK2	2200	1.42623	2226	1.21589	2213	0	0	0	Homo sapiens galactokinase 2 (GALK2), transcript variant 2, mRNA.	ILMN_1659682	NM_002044.2
COL9A1	3822	1.29335	604	1.37083	2213	0	0	0	Homo sapiens collagen, type IX, alpha 1 (COL9A1), transcript variant 1, mRNA.	ILMN_2284647	NM_001851.3
RHBDL1	1655	1.49638	2772	1.19067	2213.5	0	0	0	Homo sapiens rhomboid, veinlet-like 1 (Drosophila) (RHBDL1), mRNA.	ILMN_1660864	NM_003961.1
FKBP1A	420	1.95893	4010	1.14894	2215	0	0	0	Homo sapiens stathmin 1/oncoprotein 18 (STMN1), transcript variant 2, mRNA.	ILMN_2333367	NM_054014.1
STMN1	3703	1.3012	727	1.34469	2215	0	0	0	Homo sapiens FK506 binding protein 1A, 12kDa (FKBP1A), transcript variant 12B, mRNA.	ILMN_2294086	NM_203399.1
ARL6IP4	213	2.35422	4224	1.14292	2218.5	0	0	0	Homo sapiens ADP-ribosylation-like factor 6 interacting protein 4 (ARL6IP4), transcript variant 1, mRNA.	ILMN_1791149	NM_018694.2
LTBP4	2202	1.42609	2237	1.21545	2219.5	0	0	0	Homo sapiens latent transforming growth factor beta binding protein 4 (LTBP4), mRNA.	ILMN_1665219	NM_003573.2
KCNC2	858	1.6998	3594	1.16134	2226	0	0	0	Homo sapiens potassium voltage-gated channel, Shaw-related subfamily, member 2 (KCNC2), transcript variant 2, mRNA.	ILMN_2303010	NM_139137.2
PRMT6	2790	1.3699	1662	1.24921	2226	0	0	0	Homo sapiens protein arginine methyltransferase 6 (PRMT6), mRNA.	ILMN_2234229	NM_018137.1
MAZ	4144	1.27416	308	1.46505	2226	0	0	0	Homo sapiens MYC-associated zinc finger protein (purine-binding transcription factor) (MAZ), transcript variant 2, mRNA.	ILMN_2409793	NM_001042539.1
C17ORF47	863	1.69702	3591	1.1614	2227				PREDICTED: Homo sapiens chromosome 17 open reading frame 47 (C17orf47), mRNA.	ILMN_2075221	XR_000576.1
DMBX1	764	1.74435	3704	1.15795	2234	0	0	0	Homo sapiens diencephalon/mesencephalon homeobox 1 (DMBX1), transcript variant 1, mRNA.	ILMN_1765993	NM_172225.1
PTK7	2854	1.36446	1616	1.25246	2235	0	0	0	Homo sapiens PTK7 protein tyrosine kinase 7 (PTK7), transcript variant PTK7-4, mRNA.	ILMN_1662166	NM_152882.2
CCNB1IP1	1581	1.50764	2893	1.18583	2237	0	0	0	Homo sapiens cyclin B1 interacting protein 1 (CCNB1IP1), transcript variant 3, mRNA.	ILMN_2347349	NM_182851.1
AP2B1	4280	1.26677	194	1.53718	2237	0	0	0	Homo sapiens adaptor-related protein complex 2, beta 1 subunit (AP2B1), transcript variant 2, mRNA.	ILMN_1681998	NM_001282.2
ATP1A1	3631	1.3057	845	1.32623	2238	0	0	0	Homo sapiens ATPase, Na+/K+ transporting, alpha 1 polypeptide (ATP1A1), transcript variant 2, mRNA.	ILMN_1775566	NM_001001586.1
SIRT5	1487	1.52591	2990	1.18253	2238.5	0	0	0	Homo sapiens sirtuin (silent mating type information regulation 2 homolog) 5 (S. cerevisiae) (SIRT5), transcript variant 1, mRNA.	ILMN_1683059	NM_031244.1
FTHL12	3246	1.33275	1235	1.28436	2240.5				Homo sapiens ferritin, heavy polypeptide-like 12 (FTHL12) on chromosome 9.	ILMN_2073235	NR_002205.1
TRIM7	769	1.74284	3713	1.15765	2241	0	0	0	Homo sapiens tripartite motif-containing 7 (TRIM7), transcript variant 3, mRNA.	ILMN_1756657	NM_203296.1
FAM71A	846	1.70515	3641	1.16001	2243.5	0	0	0	Homo sapiens family with sequence similarity 71, member A (FAM71A), mRNA.	ILMN_1709472	NM_153606.1
MAP3K14	2615	1.38455	1876	1.23522	2245.5	0	0	0	Homo sapiens mitogen-activated protein kinase kinase kinase 14 (MAP3K14), mRNA.	ILMN_1724070	NM_003954.1
FRS2	1950	1.45826	2543	1.20061	2246.5	0	0	0	Homo sapiens glutamate receptor, metabotropic 5 (GRM5), mRNA.	ILMN_2335893	NM_006654.2
GRM5	3198	1.33669	1295	1.28031	2246.5	0	0	0	Homo sapiens fibroblast growth factor receptor substrate 2 (FRS2), mRNA.	ILMN_1688614	NM_000842.1
FOXP4	3661	1.30374	833	1.32804	2247	0	0	0	Homo sapiens forkhead box P4 (FOXP4), transcript variant 3, mRNA.	ILMN_1773809	NM_001012427.1
CCDC74B	2440	1.40186	2055	1.2249	2247.5	0	0	0	Homo sapiens hypothetical protein LOC348840 (LOC348840), mRNA.	ILMN_1747655	NM_207310.1
LOC348840	2713	1.37676	1782	1.24091	2247.5	0	0	0	Homo sapiens ubiquitin-conjugating enzyme E2, J2 (UBC6 homolog, yeast) (UBE2J2), transcript variant 4, mRNA.	ILMN_1681751	NM_182631.1
UBE2J2	3292	1.3295	1203	1.288	2247.5	0	0	0	Homo sapiens coiled-coil domain containing 74B (CCDC74B), mRNA.	ILMN_2387990	NM_194457.1
CLIP2	2811	1.36762	1699	1.24612	2255	0	0	0	Homo sapiens CAP-GLY domain containing linker protein 2 (CLIP2), transcript variant 2, mRNA.	ILMN_1811682	NM_032421.2
PTPRU	2975	1.35293	1536	1.25828	2255.5	0	0	0	Homo sapiens protein tyrosine phosphatase, receptor type, U (PTPRU), transcript variant 1, mRNA.	ILMN_2383300	NM_005704.3
EDARADD	3056	1.34598	1458	1.2649	2257	0	0	0	Homo sapiens EDAR-associated death domain (EDARADD), transcript variant B, mRNA.	ILMN_1719206	NM_145861.1
DEAF1	4232	1.26903	290	1.47741	2261	0	0	0	Homo sapiens deformed epidermal autoregulatory factor 1 (Drosophila) (DEAF1), mRNA.	ILMN_2387784	NM_021008.2
PPP2R5C	732	1.75923	3794	1.15482	2263	0	0	0	Homo sapiens ST6 (alpha-N-acetyl-neuraminyl-2,3-beta-galactosyl-1, 3)-N-acetylgalactosaminide alpha-2,6-sialyltransferase 2 (ST6GALNAC2), mRNA.	ILMN_1795846	NM_178588.1
ST6GALNAC2	2378	1.40929	2148	1.21958	2263	0	0	0	Homo sapiens protein phosphatase 2, regulatory subunit B (B56), gamma isoform (PPP2R5C), transcript variant 1, mRNA.	ILMN_1658706	NM_006456.1
ATG4D	446	1.93891	4081	1.14722	2263.5	0	0	0	Homo sapiens ATG4 autophagy related 4 homolog D (S. cerevisiae) (ATG4D), mRNA.	ILMN_2180315	NM_032885.4
LOC652020	1524	1.51793	3003	1.18192	2263.5	1	0	0	Homo sapiens protein tyrosine phosphatase, receptor type, F (PTPRF), transcript variant 2, mRNA.	ILMN_1663963	XM_945117.1
PTPRF	3635	1.30533	892	1.32029	2263.5				PREDICTED: Homo sapiens hypothetical protein LOC652020 (LOC652020), mRNA.	ILMN_2380163	NM_002840.3
C6ORF168	1034	1.63378	3495	1.1645	2264.5				Homo sapiens chromosome 6 open reading frame 168 (C6orf168), mRNA.	ILMN_1715096	NM_032511.1
PGM5P2	1179	1.5951	3350	1.16944	2264.5				PREDICTED: Homo sapiens phosphoglucomutase 5 pseudogene 2 (PGM5P2), misc RNA.	ILMN_1702760	NR_002836.1
STOM	1190	1.59284	3341	1.16963	2265.5	0	0	0	Homo sapiens stomatin (STOM), transcript variant 1, mRNA.	ILMN_1696419	NM_004099.4
HSPBP1	2176	1.42921	2356	1.20932	2266	0	0	0	PREDICTED: Homo sapiens hsp70-interacting protein (HSPBP1), mRNA.	ILMN_1678949	XM_938008.1
C10ORF4	2891	1.36104	1644	1.25055	2267.5				Homo sapiens chromosome 10 open reading frame 4 (C10orf4), transcript variant FRA10AC1-2, mRNA.	ILMN_1672711	NM_203441.2
KIAA0963	2783	1.37047	1753	1.24285	2268				Homo sapiens strawberry notch homolog 2 (Drosophila) (SBNO2), mRNA.	ILMN_1808811	NM_014963.1
DVL2	1665	1.49516	2873	1.18663	2269	0	0	0	Homo sapiens dishevelled, dsh homolog 2 (Drosophila) (DVL2), mRNA.	ILMN_1652163	NM_004422.2
SCARF2	2771	1.3716	1768	1.24191	2269.5	0	0	0	Homo sapiens scavenger receptor class F, member 2 (SCARF2), transcript variant 1, mRNA.	ILMN_1655405	NM_153334.3
ARHGDIA	3079	1.34457	1463	1.26451	2271	0	0	0	Homo sapiens Rho GDP dissociation inhibitor (GDI) alpha (ARHGDIA), mRNA.	ILMN_1734742	NM_004309.3
BCL11B	1708	1.48913	2836	1.1883	2272	0	0	0	Homo sapiens B-cell CLL/lymphoma 11B (zinc finger protein) (BCL11B), transcript variant 1, mRNA.	ILMN_1667885	NM_022898.1
EI24	4514	1.25376	37	1.98391	2275.5	0	0	0	Homo sapiens etoposide induced 2.4 mRNA (EI24), transcript variant 1, mRNA.	ILMN_1726138	NM_004879.3
PABPN1	382	1.99805	4176	1.14432	2279	0	0	0	Homo sapiens poly(A) binding protein, nuclear 1 (PABPN1), mRNA.	ILMN_1759154	NM_004643.1
MICAL2	1527	1.51727	3034	1.18072	2280.5	0	0	0	Homo sapiens microtubule associated monoxygenase, calponin and LIM domain containing 2 (MICAL2), mRNA.	ILMN_1785141	NM_014632.2
HMGCLL1	3083	1.34443	1481	1.26266	2282	0	0	0	Homo sapiens 3-hydroxymethyl-3-methylglutaryl-Coenzyme A lyase-like 1 (HMGCLL1), mRNA.	ILMN_2256482	NM_019036.1
C14ORF43	3078	1.34479	1490	1.26209	2284				Homo sapiens chromosome 14 open reading frame 43 (C14orf43), transcript variant 1, mRNA.	ILMN_2412922	NM_194278.3
PHF1	2485	1.39782	2084	1.22328	2284.5	0	0	0	Homo sapiens testis derived transcript (3 LIM domains) (TES), transcript variant 2, mRNA.	ILMN_1746968	NM_024165.1
TES	3491	1.31589	1078	1.29931	2284.5				Homo sapiens cyclin Y (CCNY), transcript variant 2, mRNA.	ILMN_2311796	NM_152829.1
C10ORF9	4172	1.27267	397	1.42855	2284.5	0	0	0	Homo sapiens PHD finger protein 1 (PHF1), transcript variant 1, mRNA.	ILMN_1708991	NM_181698.1
RHOV	2850	1.36466	1725	1.24415	2287.5	0	0	0	Homo sapiens ras homolog gene family, member V (RHOV), mRNA.	ILMN_1698484	NM_133639.2
MAP6	3526	1.31268	1052	1.30139	2289	0	0	0	Homo sapiens microtubule-associated protein 6 (MAP6), transcript variant 1, mRNA.	ILMN_1724671	NM_033063.1
CBX2	3164	1.33888	1425	1.26769	2294.5	0	0	0	Homo sapiens chromobox homolog 2 (Pc class homolog, Drosophila) (CBX2), transcript variant 2, mRNA.	ILMN_1709645	NM_032647.2
ZNF444	2316	1.41495	2274	1.2137	2295	0	0	0	Homo sapiens zinc finger protein 444 (ZNF444), mRNA.	ILMN_1727300	NM_018337.2
EPS8L1	3503	1.31449	1093	1.29744	2298	0	0	0	Homo sapiens EPS8-like 1 (EPS8L1), transcript variant 1, mRNA.	ILMN_1659522	NM_139204.1
NOL1	1150	1.601	3449	1.16568	2299.5	0	0	0	Homo sapiens nucleolar protein 1, 120kDa (NOL1), transcript variant 2, mRNA.	ILMN_1666960	NM_006170.2
DLST	14	6.43897	4588	1.13324	2301	0	0	0	Homo sapiens dihydrolipoamide S-succinyltransferase (E2 component of 2-oxo-glutarate complex) (DLST), mRNA.	ILMN_1773228	NM_001933.3
IHPK1	218	2.346	4385	1.13895	2301.5	0	0	0	Homo sapiens inositol hexaphosphate kinase 1 (IHPK1), transcript variant 1, mRNA.	ILMN_1700231	NM_153273.3
SOX12	3181	1.33775	1428	1.26751	2304.5	0	0	0	Homo sapiens SRY (sex determining region Y)-box 12 (SOX12), mRNA.	ILMN_1736974	NM_006943.2
DSCAML1	3154	1.33969	1457	1.26497	2305.5	0	0	0	Homo sapiens Down syndrome cell adhesion molecule like 1 (DSCAML1), mRNA.	ILMN_2075962	NM_020693.2
PCBP4	3172	1.33836	1440	1.26635	2306	0	0	0	Homo sapiens pyrimidinergic receptor P2Y, G-protein coupled, 6 (P2RY6), transcript variant 2, mRNA.	ILMN_2358842	NM_033009.1
P2RY6	4092	1.27678	520	1.39033	2306	0	0	0	Homo sapiens poly(rC) binding protein 4 (PCBP4), transcript variant 3, mRNA.	ILMN_1782275	NM_176798.1
FAM55D	3475	1.31707	1158	1.29176	2316.5	0	0	0	Homo sapiens family with sequence similarity 55, member D (FAM55D), transcript variant 1, mRNA.	ILMN_2278984	NM_017678.1
SYNJ1	3005	1.34949	1629	1.25132	2317	0	0	0	Homo sapiens synaptojanin 1 (SYNJ1), transcript variant 1, mRNA.	ILMN_2393968	NM_203446.1
ING1	3860	1.29104	781	1.33705	2320.5	0	0	0	Homo sapiens inhibitor of growth family, member 1 (ING1), transcript variant 1, mRNA.	ILMN_1730817	NM_005537.3
C19ORF28	837	1.70838	3806	1.15448	2321.5				Homo sapiens chromosome 19 open reading frame 28 (C19orf28), transcript variant 2, mRNA.	ILMN_2408796	NM_001042680.1
LOC388886	2097	1.43886	2551	1.2004	2324				Homo sapiens similar to hypothetical protein LOC192734 (LOC388886), mRNA.	ILMN_1737255	NM_207644.1
MGC39715	475	1.906	4177	1.1443	2326	0	0	0	Homo sapiens neurotrophic tyrosine kinase, receptor, type 1 (NTRK1), transcript variant 3, mRNA.	ILMN_1766770	NM_152628.2
NTRK1	2277	1.41851	2375	1.20857	2326	0	0	0	Homo sapiens hypothetical protein MGC39715 (MGC39715), mRNA.	ILMN_1770307	NM_001007792.1
SLC15A4	3523	1.31277	1132	1.29372	2327.5	0	0	0	Homo sapiens solute carrier family 15, member 4 (SLC15A4), mRNA.	ILMN_2076463	NM_145648.1
FLJ90652	4594	1.24912	66	1.82532	2330				Homo sapiens coiled-coil domain containing 95 (CCDC95), mRNA.	ILMN_1724406	NM_173618.1
RBM4B	1679	1.49258	2983	1.18271	2331	0	0	0	Homo sapiens RNA binding motif protein 4B (RBM4B), mRNA.	ILMN_1743104	NM_031492.2
BSDC1	230	2.29526	4437	1.1376	2333.5	0	0	0	Homo sapiens BSD domain containing 1 (BSDC1), mRNA.	ILMN_1734483	NM_018045.4
TMEM15	2361	1.41051	2310	1.21209	2335.5				Homo sapiens transmembrane protein 15 (TMEM15), mRNA.	ILMN_1753627	NM_014908.3
ANKRD35	55	3.69197	4619	1.13244	2337	0	0	0	Homo sapiens ankyrin repeat domain 35 (ANKRD35), mRNA.	ILMN_2145153	NM_144698.3
GALNACT-2	1754	1.48293	2924	1.18468	2339	0	0	0	Homo sapiens chondroitin sulfate GalNAcT-2 (GALNACT-2), mRNA.	ILMN_1799208	NM_018590.3
CABP2	1424	1.53749	3255	1.17291	2339.5	0	0	0	Homo sapiens calcium binding protein 2 (CABP2), transcript variant 2, mRNA.	ILMN_2398815	NM_031204.2
CCDC71	3506	1.3141	1194	1.28866	2350	0	0	0	Homo sapiens coiled-coil domain containing 71 (CCDC71), mRNA.	ILMN_1768433	NM_022903.2
LRRC20	1920	1.46174	2789	1.19018	2354.5	0	0	0	Homo sapiens leucine rich repeat containing 20 (LRRC20), transcript variant 2, mRNA.	ILMN_2408938	NM_207119.1
PHF17	801	1.72767	3915	1.1514	2358	0	0	0	Homo sapiens PHD finger protein 17 (PHF17), transcript variant L, mRNA.	ILMN_1794473	NM_199320.1
SVIL	804	1.72677	3912	1.15146	2358	0	0	0	Homo sapiens supervillin (SVIL), transcript variant 1, mRNA.	ILMN_1671404	NM_021738.1
TBCC	1686	1.49187	3030	1.18086	2358	0	0	0	Homo sapiens tubulin-specific chaperone c (TBCC), mRNA.	ILMN_1743352	NM_003192.1
PEBP1	3356	1.32559	1361	1.27336	2358.5	0	0	0	Homo sapiens phosphatidylethanolamine binding protein 1 (PEBP1), mRNA.	ILMN_1688089	NM_002567.2
C11ORF63	1175	1.59582	3547	1.16299	2361				Homo sapiens chromosome 11 open reading frame 63 (C11orf63), transcript variant 2, mRNA.	ILMN_2243516	NM_024806.2
VEGFB	3887	1.28901	836	1.32757	2361.5	0	0	0	Homo sapiens vascular endothelial growth factor B (VEGFB), mRNA.	ILMN_1801814	XM_938483.1
KCNRG	189	2.44575	4535	1.13481	2362	0	0	0	Homo sapiens potassium channel regulator (KCNRG), transcript variant 1, mRNA.	ILMN_1688938	NM_173605.1
PPFIA2	1976	1.45448	2751	1.19144	2363.5	0	0	0	Homo sapiens protein tyrosine phosphatase, receptor type, f polypeptide (PTPRF), interacting protein (liprin), alpha 2 (PPFIA2), mRNA.	ILMN_1803318	NM_003625.2
AGL	3057	1.34591	1674	1.24827	2365.5	0	0	0	Homo sapiens amylo-1, 6-glucosidase, 4-alpha-glucanotransferase (glycogen debranching enzyme, glycogen storage disease type III) (AGL), transcript variant 6, mRNA.	ILMN_2274377	NM_000642.1
LSP1	4107	1.27594	628	1.36563	2367.5	0	0	0	Homo sapiens lymphocyte-specific protein 1 (LSP1), transcript variant 4, mRNA.	ILMN_1791623	NM_001013255.1
CRAT	1771	1.48004	2967	1.18312	2369	0	0	0	Homo sapiens carnitine acetyltransferase (CRAT), transcript variant 1, mRNA.	ILMN_1705767	NM_000755.2
RASGRP4	1934	1.46057	2806	1.18958	2370	0	0	0	Homo sapiens RAS guanyl releasing protein 4 (RASGRP4), transcript variant 4, mRNA.	ILMN_1714650	NM_170603.1
LSR	982	1.65092	3760	1.1561	2371	0	0	0	Homo sapiens lipolysis stimulated lipoprotein receptor (LSR), transcript variant 3, mRNA.	ILMN_2363498	NM_205835.2
NCBP2	4372	1.26171	370	1.44163	2371	0	0	0	Homo sapiens nuclear cap binding protein subunit 2, 20kDa (NCBP2), mRNA.	ILMN_1720442	NM_007362.2
DKFZP547C195	1563	1.51128	3183	1.17509	2373				Homo sapiens hypothetical protein DKFZp547C195 (DKFZp547C195), mRNA.	ILMN_2357777	NM_207343.1
PLAC4	2922	1.35791	1825	1.23803	2373.5	0	0	0	Homo sapiens placenta-specific 4 (PLAC4), mRNA.	ILMN_1654466	NM_182832.1
PKMYT1	632	1.80873	4121	1.14611	2376.5	0	0	0	Homo sapiens protein kinase, membrane associated tyrosine/threonine 1 (PKMYT1), transcript variant 2, mRNA.	ILMN_2401436	NM_182687.1
RIMS4	2589	1.38706	2166	1.21857	2377.5	0	0	0	Homo sapiens regulating synaptic membrane exocytosis 4 (RIMS4), mRNA.	ILMN_1746031	NM_182970.2
NGRN	1030	1.63559	3726	1.15727	2378	0	0	0	Homo sapiens toll-interleukin 1 receptor (TIR) domain containing adaptor protein (TIRAP), transcript variant 3, mRNA.	ILMN_1660345	NM_016645.2
TIRAP	2104	1.43813	2652	1.19623	2378	0	0	0	Homo sapiens neugrin, neurite outgrowth associated (NGRN), transcript variant 1, mRNA.	ILMN_2400603	NM_148910.1
BACE2	253	2.23693	4505	1.13555	2379	0	0	0	Homo sapiens beta-site APP-cleaving enzyme 2 (BACE2), transcript variant a, mRNA.	ILMN_1669323	NM_138991.1
PCDHGB3	3610	1.30722	1148	1.2925	2379	0	0	0	Homo sapiens protocadherin gamma subfamily B, 3 (PCDHGB3), transcript variant 2, mRNA.	ILMN_1746708	NM_032097.1
ATP13A1	1379	1.54602	3384	1.16819	2381.5	0	0	0	Homo sapiens ATPase type 13A1 (ATP13A1), mRNA.	ILMN_2134224	NM_020410.1
SDCCAG3	1237	1.58236	3528	1.1636	2382.5	0	0	0	Homo sapiens serologically defined colon cancer antigen 3 (SDCCAG3), transcript variant 3, mRNA.	ILMN_2271379	NM_001039708.1
KNS2	3050	1.34643	1716	1.24465	2383				Homo sapiens kinesin 2 (KNS2), transcript variant 2, mRNA.	ILMN_1726901	NM_005552.3
CRI2	2238	1.42302	2529	1.20113	2383.5				Homo sapiens EP300 interacting inhibitor of differentiation 2 (EID2), mRNA.	ILMN_1704472	NM_153232.3
LOC150383	2057	1.44519	2715	1.193	2386	0	0	0	Homo sapiens similar to RIKEN cDNA 2210021J22 (LOC150383), mRNA.	ILMN_1660379	NM_001008917.1
MBD2	3284	1.33005	1489	1.2621	2386.5	0	0	0	Homo sapiens methyl-CpG binding domain protein 2 (MBD2), transcript variant testis-specific, mRNA.	ILMN_1717195	NM_003927.3
ABCC5	557	1.85458	4217	1.14313	2387	0	0	0	Homo sapiens LY6/PLAUR domain containing 2 (LYPD2), mRNA.	ILMN_2302358	NM_001023587.1
LYPD2	2665	1.38079	2109	1.22163	2387	0	0	0	Homo sapiens ATP-binding cassette, sub-family C (CFTR/MRP), member 5 (ABCC5), transcript variant 2, mRNA.	ILMN_1724266	NM_205545.1
PPP2R1B	2572	1.38842	2203	1.2167	2387.5	0	0	0	Homo sapiens protein phosphatase 2 (formerly 2A), regulatory subunit A (PR 65), beta isoform (PPP2R1B), transcript variant 2, mRNA.	ILMN_1704656	NM_002716.3
FAM129B	718	1.76838	4059	1.14792	2388.5	0	0	0	Homo sapiens family with sequence similarity 129, member B (FAM129B), transcript variant 2, mRNA.	ILMN_2294989	NM_001035534.1
ZC3HAV1	1412	1.53863	3366	1.16884	2389	0	0	0	Homo sapiens zinc finger CCCH-type, antiviral 1 (ZC3HAV1), transcript variant 2, mRNA.	ILMN_1724837	NM_024625.3
LYPD5	3323	1.32783	1456	1.265	2389.5	0	0	0	Homo sapiens LY6/PLAUR domain containing 5 (LYPD5), mRNA.	ILMN_2322597	NM_182573.1
PAX6	2887	1.36158	1898	1.2337	2392.5	1	0	0	Homo sapiens paired box 6 (PAX6), transcript variant 1, mRNA.	ILMN_1789905	NM_001604.3
GPR161	4519	1.25358	269	1.49204	2394				Homo sapiens G protein-coupled receptor 161 (GPR161), transcript variant 1, mRNA.	ILMN_1773940	NM_007369.1
SLC25A25	1265	1.57605	3533	1.16347	2399	0	0	0	Homo sapiens solute carrier family 25 (mitochondrial carrier; phosphate carrier), member 25 (SLC25A25), nuclear gene encoding mitochondrial protein, transcript variant 2, mRNA.	ILMN_1791728	NM_052901.2
TNFRSF10B	3510	1.31357	1293	1.28039	2401.5	0	0	0	Homo sapiens tumor necrosis factor receptor superfamily, member 10b (TNFRSF10B), transcript variant 1, mRNA.	ILMN_1699265	NM_147187.1
RHBDF2	3755	1.2979	1049	1.30174	2402	0	0	0	Homo sapiens rhomboid 5 homolog 2 (Drosophila) (RHBDF2), transcript variant 2, mRNA.	ILMN_1735792	NM_024599.3
BCAP29	3490	1.3159	1316	1.27793	2403	0	0	0	Homo sapiens B-cell receptor-associated protein 29 (BCAP29), transcript variant 3, mRNA.	ILMN_1705568	NM_001008406.1
ZNF557	3533	1.31183	1275	1.28137	2404	0	0	0	Homo sapiens zinc finger protein 557 (ZNF557), transcript variant 2, mRNA.	ILMN_1719163	NM_024341.1
ARHGEF1	4183	1.27206	635	1.3649	2409	0	0	0	Homo sapiens Rho guanine nucleotide exchange factor (GEF) 1 (ARHGEF1), transcript variant 1, mRNA.	ILMN_2293131	NM_199002.1
WWOX	425	1.95718	4395	1.13873	2410	1	0	0	Homo sapiens WW domain containing oxidoreductase (WWOX), transcript variant 2, mRNA.	ILMN_1734600	NM_018560.4
MEST	2534	1.39211	2288	1.21332	2411	0	0	0	Homo sapiens mesoderm specific transcript homolog (mouse) (MEST), transcript variant 3, mRNA.	ILMN_2278590	NM_002402.2
MRPL4	3128	1.34129	1695	1.24672	2411.5	0	0	0	Homo sapiens mitochondrial ribosomal protein L4 (MRPL4), nuclear gene encoding mitochondrial protein, transcript variant 2, mRNA.	ILMN_2352042	NM_146388.1
VAT1	98	2.95729	4727	1.13029	2412.5	0	0	0	Homo sapiens vesicle amine transport protein 1 homolog (T californica) (VAT1), mRNA.	ILMN_1700690	NM_006373.2
RAPH1	3222	1.33473	1607	1.25342	2414.5	0	0	0	Homo sapiens Ras association (RalGDS/AF-6) and pleckstrin homology domains 1 (RAPH1), transcript variant 2, mRNA.	ILMN_1691787	NM_203365.2
HIF3A	499	1.89104	4331	1.14043	2415	0	0	0	Homo sapiens hypoxia inducible factor 3, alpha subunit (HIF3A), transcript variant 2, mRNA.	ILMN_2287061	NM_152796.1
IFI35	2477	1.39829	2357	1.2093	2417	0	0	0	Homo sapiens interferon-induced protein 35 (IFI35), mRNA.	ILMN_1745374	NM_005533.2
FLJ23577	1191	1.59278	3644	1.15983	2417.5	0	0	0	Homo sapiens KPL2 protein (FLJ23577), transcript variant 1, mRNA.	ILMN_1678391	NM_144722.2
ZNF483	2928	1.35726	1910	1.23315	2419	0	0	0	Homo sapiens zinc finger protein 483 (ZNF483), transcript variant 2, mRNA.	ILMN_1653867	NM_001007169.1
IRF2BP2	2978	1.3528	1867	1.23581	2422.5	0	0	0	Homo sapiens interferon regulatory factor 2 binding protein 2 (IRF2BP2), mRNA.	ILMN_2394561	NM_182972.1
SRRP35	3013	1.34881	1832	1.23776	2422.5				Homo sapiens serine-arginine repressor protein (35 kDa) (SRrp35), mRNA.	ILMN_1775345	NM_080743.2
CEP72	2774	1.37125	2072	1.22392	2423	0	0	0	Homo sapiens centrosomal protein 72kDa (CEP72), mRNA.	ILMN_1800611	NM_018140.2
SYNGR3	1492	1.52422	3355	1.1692	2423.5	0	0	0	Homo sapiens synaptogyrin 3 (SYNGR3), mRNA.	ILMN_1786379	NM_004209.4
PROSC	1056	1.62681	3796	1.15475	2426	0	0	0	Homo sapiens proline synthetase co-transcribed homolog (bacterial) (PROSC), mRNA.	ILMN_1748908	NM_007198.2
PRPF40B	2718	1.37649	2136	1.22033	2427	0	0	0	Homo sapiens PRP40 pre-mRNA processing factor 40 homolog B (S. cerevisiae) (PRPF40B), transcript variant 1, mRNA.	ILMN_1722200	NM_001031698.1
NPTX2	1045	1.6301	3814	1.15435	2429.5	0	0	0	Homo sapiens neuronal pentraxin II (NPTX2), mRNA.	ILMN_1685608	NM_002523.1
RAD52B	1472	1.52769	3390	1.16798	2431				Homo sapiens RAD52 homolog B (S. cerevisiae) (RAD52B), mRNA.	ILMN_1786361	NM_145654.2
PCTK3	2118	1.4366	2752	1.19139	2435	0	0	0	Homo sapiens PCTAIRE protein kinase 3 (PCTK3), transcript variant 3, mRNA.	ILMN_2389218	NM_212503.1
YTHDC1	4035	1.28018	840	1.3268	2437.5	0	0	0	Homo sapiens YTH domain containing 1 (YTHDC1), transcript variant 1, mRNA.	ILMN_1670878	NM_001031732.1
SLC26A9	1580	1.50788	3305	1.1707	2442.5	0	0	0	Homo sapiens solute carrier family 26, member 9 (SLC26A9), transcript variant 2, mRNA.	ILMN_1726081	NM_052934.2
RFC2	2668	1.38039	2218	1.21616	2443	0	0	0	Homo sapiens replication factor C (activator 1) 2, 40kDa (RFC2), transcript variant 1, mRNA.	ILMN_1655733	NM_002914.3
PHF7	2355	1.41084	2538	1.20081	2446.5	0	0	0	Homo sapiens PHD finger protein 7 (PHF7), transcript variant 1, mRNA.	ILMN_2375160	NM_173341.1
LARP5	2292	1.41704	2610	1.19795	2451	0	0	0	Homo sapiens La ribonucleoprotein domain family, member 5 (LARP5), mRNA.	ILMN_1766222	NM_015155.1
FOXK2	4805	1.23911	103	1.68043	2454				Homo sapiens forkhead box K2 (FOXK2), mRNA.	ILMN_2310685	NM_004514.3
ARID4A	1409	1.53894	3503	1.16437	2456	0	0	0	Homo sapiens pregnancy specific beta-1-glycoprotein 6 (PSG6), transcript variant 1, mRNA.	ILMN_2338447	NM_023000.2
PSG6	1894	1.46463	3018	1.18136	2456	0	0	0	Homo sapiens AT rich interactive domain 4A (RBP1-like) (ARID4A), transcript variant 2, mRNA.	ILMN_1763018	NM_002782.3
CCL11	2486	1.3978	2430	1.20575	2458	0	0	0	Homo sapiens chemokine (C-C motif) ligand 11 (CCL11), mRNA.	ILMN_1725519	NM_002986.2
ASGR2	4504	1.25427	413	1.42453	2458.5	0	0	0	Homo sapiens asialoglycoprotein receptor 2 (ASGR2), transcript variant H2', mRNA.	ILMN_2342638	NM_080912.1
LILRA5	4134	1.27456	791	1.33585	2462.5	0	0	0	Homo sapiens leukocyte immunoglobulin-like receptor, subfamily A (with TM domain), member 5 (LILRA5), transcript variant 1, mRNA.	ILMN_1726545	NM_181986.1
CENTG3	1029	1.63617	3897	1.15204	2463	0	0	0	Homo sapiens selenoprotein N, 1 (SEPN1), transcript variant 1, mRNA.	ILMN_1795918	NM_001042535.1
SEPN1	3918	1.28695	1008	1.30644	2463	0	0	0	Homo sapiens centaurin, gamma 3 (CENTG3), transcript variant 2, mRNA.	ILMN_2399036	NM_020451.2
SPG21	3273	1.33082	1654	1.24971	2463.5	0	0	0	Homo sapiens ATPase, H+ transporting, lysosomal 21kDa, V0 subunit b (ATP6V0B), transcript variant 2, mRNA.	ILMN_1657423	NM_016630.3
ATP6V0B	3560	1.31001	1367	1.2724	2463.5	0	0	0	PREDICTED: Homo sapiens spastic paraplegia 21 (autosomal recessive, Mast syndrome), transcript variant 4 (SPG21), mRNA.	ILMN_2353642	NM_004047.2
SLC25A1	1615	1.50292	3316	1.17041	2465.5	0	0	0	Homo sapiens solute carrier family 25 (mitochondrial carrier; citrate transporter), member 1 (SLC25A1), mRNA.	ILMN_1813671	NM_005984.1
PURA	4882	1.23479	49	1.88657	2465.5	0	0	0	Homo sapiens purine-rich element binding protein A (PURA), mRNA.	ILMN_2127328	NM_005859.3
SERF1A	3774	1.29682	1160	1.29167	2467				Homo sapiens small EDRK-rich factor 1A (telomeric) (SERF1A), mRNA.	ILMN_2382558	NM_021967.1
SOD2	2207	1.4257	2731	1.19229	2469	0	0	0	Homo sapiens superoxide dismutase 2, mitochondrial (SOD2), nuclear gene encoding mitochondrial protein, transcript variant 3, mRNA.	ILMN_1792922	NM_001024466.1
SCPEP1	299	2.1329	4648	1.13191	2473.5	0	0	0	Homo sapiens serine carboxypeptidase 1 (SCPEP1), mRNA.	ILMN_1767470	NM_021626.1
PTPRT	4032	1.2803	919	1.31616	2475.5	0	0	0	Homo sapiens protein tyrosine phosphatase, receptor type, T (PTPRT), transcript variant 1, mRNA.	ILMN_1743175	NM_133170.2
EIF2B4	3008	1.34932	1947	1.23121	2477.5	0	0	0	Homo sapiens eukaryotic translation initiation factor 2B, subunit 4 delta, 67kDa (EIF2B4), transcript variant 2, mRNA.	ILMN_1687430	NM_015636.2
NT5M	2678	1.37943	2278	1.21357	2478	0	0	0	Homo sapiens 5',3'-nucleotidase, mitochondrial (NT5M), nuclear gene encoding mitochondrial protein, mRNA.	ILMN_1675617	NM_020201.3
CTSB	4158	1.27314	801	1.33373	2479.5	0	0	0	Homo sapiens cathepsin B (CTSB), transcript variant 1, mRNA.	ILMN_2359742	NM_001908.3
ISLR	2297	1.4167	2668	1.19536	2482.5	0	0	0	Homo sapiens immunoglobulin superfamily containing leucine-rich repeat (ISLR), transcript variant 1, mRNA.	ILMN_1747593	NM_005545.3
KCNAB1	3101	1.34289	1868	1.23578	2484.5	0	0	0	Homo sapiens potassium voltage-gated channel, shaker-related subfamily, beta member 1 (KCNAB1), transcript variant 2, mRNA.	ILMN_1696189	NM_172159.2
SCYL1	3271	1.33093	1698	1.24613	2484.5	0	0	0	Homo sapiens SCY1-like 1 (S. cerevisiae) (SCYL1), mRNA.	ILMN_1731991	NM_020680.2
LAMP2	1504	1.52242	3469	1.16509	2486.5	0	0	0	Homo sapiens lysosomal-associated membrane protein 2 (LAMP2), transcript variant LAMP2A, mRNA.	ILMN_2243687	NM_013995.1
KIAA1967	2360	1.4106	2619	1.19737	2489.5	0	0	0	Homo sapiens KIAA1967 (KIAA1967), transcript variant 1, mRNA.	ILMN_1804789	NM_021174.4
RAB39	1883	1.46597	3098	1.17834	2490.5	0	0	0	Homo sapiens RAB39, member RAS oncogene family (RAB39), mRNA.	ILMN_1805255	NM_017516.1
MIB2	3200	1.33663	1787	1.24056	2493.5	0	0	0	Homo sapiens mindbomb homolog 2 (Drosophila) (MIB2), mRNA.	ILMN_2282077	NM_080875.1
PI4KII	2211	1.42551	2782	1.19037	2496.5				Homo sapiens phosphatidylinositol 4-kinase type 2 alpha (PI4K2A), mRNA.	ILMN_1750549	NM_018425.2
PLEKHA7	2966	1.35366	2027	1.22728	2496.5	0	0	0	Homo sapiens pleckstrin homology domain containing, family A member 7 (PLEKHA7), mRNA.	ILMN_1702899	NM_175058.3
TPD52L3	4362	1.26214	632	1.36529	2497	0	0	0	Homo sapiens tumor protein D52-like 3 (TPD52L3), transcript variant 1, mRNA.	ILMN_1673190	NM_001001874.1
DDT	3549	1.3107	1448	1.26546	2498.5	0	0	0	Homo sapiens D-dopachrome tautomerase (DDT), mRNA.	ILMN_1690982	NM_001355.2
CNTFR	476	1.90401	4522	1.13513	2499	0	0	0	Homo sapiens SCAN domain containing 1 (SCAND1), transcript variant 1, mRNA.	ILMN_1725910	NM_147164.1
SCAND1	2863	1.3631	2135	1.22033	2499	0	0	0	Homo sapiens ciliary neurotrophic factor receptor (CNTFR), transcript variant 1, mRNA.	ILMN_1794230	NM_033630.1
PHF23	4734	1.24249	264	1.49364	2499	0	0	0	Homo sapiens PHD finger protein 23 (PHF23), mRNA.	ILMN_1746135	NM_024297.1
BAI1	3873	1.29018	1126	1.29399	2499.5	0	0	0	Homo sapiens brain-specific angiogenesis inhibitor 1 (BAI1), mRNA.	ILMN_1729529	XM_940726.1
ILVBL	1126	1.60912	3881	1.15253	2503.5	0	0	0	Homo sapiens ilvB (bacterial acetolactate synthase)-like (ILVBL), mRNA.	ILMN_1759419	NM_006844.3
FLJ20625	438	1.94413	4576	1.13344	2507				Homo sapiens chromosome 11 open reading frame 59 (C11orf59), mRNA.	ILMN_1815878	NM_017907.1
KIAA1622	3439	1.31969	1576	1.25546	2507.5	0	0	0	Homo sapiens KIAA1622 (KIAA1622), transcript variant 2, mRNA.	ILMN_2370019	NM_020958.2
GART	4331	1.26385	687	1.35342	2509	0	0	0	Homo sapiens phosphoribosylglycinamide formyltransferase, phosphoribosylglycinamide synthetase, phosphoribosylaminoimidazole synthetase (GART), transcript variant 2, mRNA.	ILMN_1679476	NM_000819.3
TLK2	3985	1.28311	1044	1.3025	2514.5	1	0	0	Homo sapiens tousled-like kinase 2 (TLK2), mRNA.	ILMN_1663486	NM_006852.2
SERPINB7	3710	1.301	1324	1.27687	2517	0	0	0	Homo sapiens serpin peptidase inhibitor, clade B (ovalbumin), member 7 (SERPINB7), mRNA.	ILMN_1767685	NM_003784.1
SART2	2691	1.37828	2346	1.20962	2518.5				Homo sapiens squamous cell carcinoma antigen recognized by T cells 2 (SART2), mRNA.	ILMN_2386849	NM_013352.1
CDKN2C	2724	1.37593	2314	1.21197	2519	1	0	0	Homo sapiens cyclin-dependent kinase inhibitor 2C (p18, inhibits CDK4) (CDKN2C), transcript variant 1, mRNA.	ILMN_1656415	NM_078626.1
SLC39A6	3270	1.331	1769	1.24179	2519.5	0	0	0	Homo sapiens solute carrier family 39 (zinc transporter), member 6 (SLC39A6), mRNA.	ILMN_2143566	NM_012319.2
LOC152573	3190	1.33709	1853	1.2364	2521.5				Homo sapiens hypothetical protein BC012029 (LOC152573), mRNA.	ILMN_2287543	NM_001080505.1
WASF3	4718	1.24308	326	1.45762	2522	0	0	0	Homo sapiens WAS protein family, member 3 (WASF3), mRNA.	ILMN_1810797	NM_006646.4
RKHD1	3919	1.28687	1136	1.29331	2527.5				Homo sapiens ring finger and KH domain containing 1 (RKHD1), mRNA.	ILMN_2162465	NM_203304.1
STIP1	2681	1.37935	2380	1.20823	2530.5	0	0	0	Homo sapiens stress-induced-phosphoprotein 1 (Hsp70/Hsp90-organizing protein) (STIP1), mRNA.	ILMN_1789510	NM_006819.1
CSNK2A1	4293	1.26564	768	1.3387	2530.5	0	0	0	Homo sapiens casein kinase 2, alpha 1 polypeptide (CSNK2A1), transcript variant 2, mRNA.	ILMN_2386354	NM_001895.3
PORCN	3277	1.33061	1786	1.24061	2531.5	0	0	0	Homo sapiens porcupine homolog (Drosophila) (PORCN), transcript variant A, mRNA.	ILMN_1761112	NM_022825.2
SESN2	3781	1.29599	1284	1.28087	2532.5	0	0	0	Homo sapiens sestrin 2 (SESN2), mRNA.	ILMN_1751598	NM_031459.3
UNC45A	2866	1.36278	2201	1.21678	2533.5	0	0	0	Homo sapiens unc-45 homolog A (C. elegans) (UNC45A), transcript variant 3, mRNA.	ILMN_2288254	NM_017979.1
CALU	2352	1.41129	2719	1.19269	2535.5	0	0	0	Homo sapiens calumenin (CALU), mRNA.	ILMN_1727194	NM_001219.2
CHORDC1	4030	1.28039	1043	1.30293	2536.5	0	0	0	Homo sapiens cysteine and histidine-rich domain (CHORD)-containing 1 (CHORDC1), mRNA.	ILMN_2223836	NM_012124.1
GALE	3388	1.32338	1697	1.24623	2542.5	0	0	0	Homo sapiens UDP-galactose-4-epimerase (GALE), transcript variant 2, mRNA.	ILMN_1792168	NM_001008216.1
ATP1B4	526	1.87443	4563	1.1339	2544.5	0	0	0	Homo sapiens phosphoenolpyruvate carboxykinase 2 (mitochondrial) (PCK2), nuclear gene encoding mitochondrial protein, transcript variant 2, mRNA.	ILMN_1653211	NM_012069.2
PCK2	734	1.75865	4355	1.13984	2544.5	0	0	0	Homo sapiens ATPase, (Na+)/K+ transporting, beta 4 polypeptide (ATP1B4), mRNA.	ILMN_1760649	NM_001018073.1
KCNG1	3929	1.28638	1164	1.29142	2546.5	0	0	0	Homo sapiens potassium voltage-gated channel, subfamily G, member 1 (KCNG1), transcript variant 2, mRNA.	ILMN_2293363	NM_002237.2
CA7	4437	1.25832	663	1.35829	2550	0	0	0	Homo sapiens carbonic anhydrase VII (CA7), transcript variant 1, mRNA.	ILMN_1761789	NM_005182.2
PPHLN1	2902	1.36009	2204	1.21669	2553	0	0	0	Homo sapiens periphilin 1 (PPHLN1), transcript variant 4, mRNA.	ILMN_1791093	NM_201440.1
HDLBP	2099	1.43868	3010	1.18165	2554.5	0	0	0	Homo sapiens high density lipoprotein binding protein (vigilin) (HDLBP), mRNA.	ILMN_1756426	NM_005336.2
TBCCD1	3010	1.34899	2099	1.22209	2554.5	0	0	0	Homo sapiens TBCC domain containing 1 (TBCCD1), mRNA.	ILMN_2076415	NM_018138.1
ABHD12	1289	1.57119	3824	1.15392	2556.5	0	0	0	Homo sapiens abhydrolase domain containing 12 (ABHD12), transcript variant 1, mRNA.	ILMN_2318685	NM_001042472.1
CACNG5	628	1.81081	4489	1.13582	2558.5	0	0	0	Homo sapiens calcium channel, voltage-dependent, gamma subunit 5 (CACNG5), transcript variant 1, mRNA.	ILMN_2242309	NM_145811.1
GAB2	2342	1.41259	2776	1.19053	2559	0	0	0	Homo sapiens GRB2-associated binding protein 2 (GAB2), transcript variant 1, mRNA.	ILMN_1815758	NM_080491.1
CLMN	2280	1.41819	2841	1.18809	2560.5	0	0	0	Homo sapiens calmin (calponin-like, transmembrane) (CLMN), mRNA.	ILMN_1714522	NM_024734.2
NFIX	925	1.6717	4201	1.14363	2563	0	0	0	Homo sapiens nuclear factor I/X (CCAAT-binding transcription factor) (NFIX), mRNA.	ILMN_1694325	NM_002501.2
IRF7	4792	1.23999	349	1.44721	2570.5	0	0	0	Homo sapiens interferon regulatory factor 7 (IRF7), transcript variant b, mRNA.	ILMN_1674646	NM_004029.2
PLK2	1274	1.57465	3871	1.15281	2572.5	0	0	0	Homo sapiens polo-like kinase 2 (Drosophila) (PLK2), mRNA.	ILMN_1717706	NM_006622.1
LAPTM4A	2586	1.38732	2560	1.20022	2573	0	0	0	Homo sapiens lysosomal-associated protein transmembrane 4 alpha (LAPTM4A), mRNA.	ILMN_1745110	NM_014713.3
ZNF16	1518	1.51929	3636	1.16017	2577	0	0	0	Homo sapiens zinc finger protein 16 (KOX 9) (ZNF16), transcript variant 2, mRNA.	ILMN_1713992	NM_006958.2
MAPK8IP2	1978	1.45426	3181	1.17513	2579.5	0	0	0	Homo sapiens mitogen-activated protein kinase 8 interacting protein 2 (MAPK8IP2), transcript variant 2, mRNA.	ILMN_1710762	NM_012324.3
MATK	3077	1.34479	2089	1.22297	2583	0	0	0	Homo sapiens megakaryocyte-associated tyrosine kinase (MATK), transcript variant 1, mRNA.	ILMN_1669321	NM_002378.2
SNRP70	1652	1.49711	3523	1.16374	2587.5	0	0	0	Homo sapiens small nuclear ribonucleoprotein 70kDa polypeptide (RNP antigen) (SNRP70), transcript variant 2, mRNA.	ILMN_2380839	NM_003089.4
CPN2	1403	1.53932	3774	1.15559	2588.5				PREDICTED: Homo sapiens carboxypeptidase N, polypeptide 2, 83kD (CPN2), mRNA.	ILMN_1781013	XM_942072.1
SHC1	4878	1.23493	300	1.47135	2589	0	0	0	Homo sapiens SHC (Src homology 2 domain containing) transforming protein 1 (SHC1), transcript variant 1, mRNA.	ILMN_1812570	NM_183001.3
OPRM1	620	1.81436	4565	1.13381	2592.5	0	0	0	Homo sapiens opioid receptor, mu 1 (OPRM1), transcript variant MOR-1, mRNA.	ILMN_1803261	NM_001008505.1
MAPRE3	1395	1.54124	3792	1.1549	2593.5	0	0	0	Homo sapiens microtubule-associated protein, RP/EB family, member 3 (MAPRE3), mRNA.	ILMN_1734290	NM_012326.2
RNF43	2612	1.38468	2577	1.19949	2594.5	0	0	0	Homo sapiens ring finger protein 43 (RNF43), mRNA.	ILMN_1700606	NM_017763.3
SPCS2	940	1.66792	4255	1.14227	2597.5	0	0	0	Homo sapiens signal peptidase complex subunit 2 homolog (S. cerevisiae) (SPCS2), mRNA.	ILMN_2213247	NM_014752.1
DGKA	2279	1.41822	2917	1.18497	2598	0	0	0	Homo sapiens diacylglycerol kinase, alpha 80kDa (DGKA), transcript variant 2, mRNA.	ILMN_1747132	NM_001345.4
C15ORF48	146	2.6352	5054	1.1224	2600				Homo sapiens chromosome 15 open reading frame 48 (C15orf48), transcript variant 2, mRNA.	ILMN_2389064	NM_032413.2
DNALI1	644	1.80308	4556	1.13428	2600	0	0	0	Homo sapiens dynein, axonemal, light intermediate chain 1 (DNALI1), mRNA.	ILMN_1745501	NM_003462.3
OR10A2	1516	1.51992	3685	1.15851	2600.5	0	0	0	Homo sapiens olfactory receptor, family 10, subfamily A, member 2 (OR10A2), mRNA.	ILMN_1687046	NM_001004460.1
SH2B1	3386	1.32344	1815	1.23881	2600.5	0	0	0	Homo sapiens SH2B adaptor protein 1 (SH2B1), mRNA.	ILMN_2061185	NM_015503.1
LCE2C	3352	1.32579	1850	1.23664	2601	0	0	0	Homo sapiens late cornified envelope 2C (LCE2C), mRNA.	ILMN_1709708	NM_178429.2
FLJ36492	2311	1.4155	2894	1.18582	2602.5	0	0	0	PREDICTED: Homo sapiens hypothetical protein FLJ36492 (FLJ36492), mRNA.	ILMN_1707277	XM_945320.1
NKX6-2	1279	1.57349	3927	1.15095	2603	0	0	0	Homo sapiens NK6 transcription factor related, locus 2 (Drosophila) (NKX6-2), mRNA.	ILMN_1786989	NM_177400.1
FBXO17	4394	1.26058	814	1.33104	2604	0	0	0	Homo sapiens F-box protein 17 (FBXO17), transcript variant 2, mRNA.	ILMN_1789274	NM_024907.5
TRIM3	1813	1.4743	3397	1.16764	2605	0	0	0	Homo sapiens tripartite motif-containing 3 (TRIM3), transcript variant 1, mRNA.	ILMN_1810441	NM_006458.2
SDHB	47	4.05513	5164	1.12004	2605.5	0	0	0	Homo sapiens succinate dehydrogenase complex, subunit B, iron sulfur (Ip) (SDHB), mRNA.	ILMN_1667257	NM_003000.1
CDK5RAP3	610	1.81997	4604	1.13278	2607	0	0	0	Homo sapiens CDK5 regulatory subunit associated protein 3 (CDK5RAP3), mRNA.	ILMN_1812557	NM_176095.1
PRCC	5005	1.22924	212	1.52553	2608.5	0	0	0	Homo sapiens papillary renal cell carcinoma (translocation-associated) (PRCC), transcript variant 1, mRNA.	ILMN_1809818	NM_005973.4
LARP1	2409	1.4057	2809	1.18949	2609	0	0	0	Homo sapiens La ribonucleoprotein domain family, member 1 (LARP1), transcript variant 1, mRNA.	ILMN_1681590	NM_015315.3
CCDC91	4289	1.26605	932	1.31477	2610.5	0	0	0	Homo sapiens coiled-coil domain containing 91 (CCDC91), mRNA.	ILMN_2190051	NM_018318.3
RERE	531	1.87118	4694	1.13083	2612.5	0	0	0	Homo sapiens arginine-glutamic acid dipeptide (RE) repeats (RERE), mRNA.	ILMN_2327795	NM_012102.2
SSX4	3296	1.32922	1929	1.2321	2612.5				Homo sapiens synovial sarcoma, X breakpoint 4 (SSX4), transcript variant 2, mRNA.	ILMN_2322346	NM_175729.1
KIAA0179	3326	1.32751	1902	1.23355	2614	0	0	0	Homo sapiens KIAA0179 (KIAA0179), mRNA.	ILMN_1812973	NM_015056.1
AQP12A	1389	1.54284	3841	1.15351	2615	0	0	0	Homo sapiens aquaporin 12A (AQP12A), mRNA.	ILMN_1757036	NM_198998.1
RASGRP2	1256	1.57712	3975	1.14989	2615.5	0	0	0	Homo sapiens RAS guanyl releasing protein 2 (calcium and DAG-regulated) (RASGRP2), transcript variant 1, mRNA.	ILMN_2375319	NM_005825.2
FAM83A	3341	1.32639	1893	1.23417	2617	0	0	0	Homo sapiens family with sequence similarity 83, member A (FAM83A), transcript variant 2, mRNA.	ILMN_2239774	NM_207006.1
PRDM1	1888	1.46548	3349	1.16945	2618.5	0	0	0	Homo sapiens PR domain containing 1, with ZNF domain (PRDM1), transcript variant 1, mRNA.	ILMN_2294784	NM_182907.1
CHST8	3009	1.34914	2231	1.21574	2620	1	1	1	Homo sapiens carbohydrate (N-acetylgalactosamine 4-0) sulfotransferase 8 (CHST8), mRNA.	ILMN_1795845	NM_022467.3
PVRL2	1394	1.54201	3848	1.1533	2621	0	0	0	Homo sapiens poliovirus receptor-related 2 (herpesvirus entry mediator B) (PVRL2), transcript variant delta, mRNA.	ILMN_2337336	NM_002856.1
HDGF2	3398	1.3229	1848	1.23668	2623	0	0	0	Homo sapiens hepatoma-derived growth factor-related protein 2 (HDGF2), transcript variant 1, mRNA.	ILMN_2325978	NM_001001520.1
KCNMA1	4231	1.26911	1016	1.30554	2623.5	0	0	0	Homo sapiens potassium large conductance calcium-activated channel, subfamily M, alpha member 1 (KCNMA1), transcript variant 2, mRNA.	ILMN_1794282	NM_001014797.1
DKK3	3569	1.30973	1682	1.24725	2625.5	0	0	0	Homo sapiens dickkopf homolog 3 (Xenopus laevis) (DKK3), transcript variant 2, mRNA.	ILMN_2398159	NM_015881.5
STARD3	1636	1.49887	3619	1.16057	2627.5	0	0	0	Homo sapiens START domain containing 3 (STARD3), mRNA.	ILMN_1657095	NM_006804.2
LYPLA2	1792	1.47733	3466	1.16532	2629	0	0	0	Homo sapiens lysophospholipase II (LYPLA2), mRNA.	ILMN_1764628	NM_007260.2
ATF3	4984	1.23029	283	1.48436	2633.5	0	0	0	Homo sapiens activating transcription factor 3 (ATF3), transcript variant 4, mRNA.	ILMN_2374865	NM_001040619.1
MBNL1	4515	1.25367	753	1.34017	2634	0	0	0	Homo sapiens muscleblind-like (Drosophila) (MBNL1), transcript variant 5, mRNA.	ILMN_1748358	NM_207295.1
GRIN1	320	2.09487	4966	1.12451	2643	0	0	0	Homo sapiens glutamate receptor, ionotropic, N-methyl D-aspartate 1 (GRIN1), transcript variant NR1-3, mRNA.	ILMN_2321301	NM_007327.1
PSMB3	2048	1.44625	3239	1.17348	2643.5	1	1	1	Homo sapiens proteasome (prosome, macropain) subunit, beta type, 3 (PSMB3), mRNA.	ILMN_1748651	NM_002795.2
GEFT	2096	1.43938	3198	1.17449	2647	0	0	0	Homo sapiens RAC/CDC42 exchange factor (GEFT), transcript variant 1, mRNA.	ILMN_2388965	NM_133483.1
KCNJ14	2820	1.36712	2476	1.20385	2648	0	0	0	Homo sapiens potassium inwardly-rectifying channel, subfamily J, member 14 (KCNJ14), transcript variant 2, mRNA.	ILMN_1717327	NM_170720.1
GLRX2	2229	1.42417	3077	1.17915	2653	0	0	0	Homo sapiens glutaredoxin 2 (GLRX2), transcript variant 2, mRNA.	ILMN_1737912	NM_016066.3
ITGB4	4689	1.24442	618	1.36742	2653.5	0	0	0	Homo sapiens integrin, beta 4 (ITGB4), transcript variant 2, mRNA.	ILMN_2334210	NM_001005731.1
LAMB1	3159	1.33906	2154	1.21914	2656.5	0	0	0	Homo sapiens laminin, beta 1 (LAMB1), mRNA.	ILMN_2214790	NM_002291.1
PRB1	948	1.66409	4372	1.13935	2660	0	0	0	Homo sapiens proline-rich protein BstNI subfamily 1 (PRB1), transcript variant 2, mRNA.	ILMN_2350301	NM_199354.1
PRKAR1A	1587	1.50687	3736	1.15693	2661.5	0	0	0	Homo sapiens protein kinase, cAMP-dependent, regulatory, type I, alpha (tissue specific extinguisher 1) (PRKAR1A), transcript variant 1, mRNA.	ILMN_2277077	NM_212471.1
CYP4Z1	1278	1.57351	4050	1.14812	2664	0	0	0	Homo sapiens cytochrome P450, family 4, subfamily Z, polypeptide 1 (CYP4Z1), mRNA.	ILMN_1693594	NM_178134.2
MYBPC1	4141	1.27424	1191	1.28901	2666	0	0	0	Homo sapiens myosin binding protein C, slow type (MYBPC1), transcript variant 3, mRNA.	ILMN_2330170	NM_002465.2
METTL9	4151	1.27374	1190	1.28912	2670.5	0	0	0	Homo sapiens calsyntenin 1 (CLSTN1), transcript variant 1, mRNA.	ILMN_2402629	NM_001077180.1
CLSTN1	5207	1.22015	134	1.61556	2670.5	0	0	0	Homo sapiens methyltransferase like 9 (METTL9), transcript variant 2, mRNA.	ILMN_1720181	NM_001009566.1
APRT	691	1.78152	4652	1.13185	2671.5	0	0	0	Homo sapiens adenine phosphoribosyltransferase (APRT), transcript variant 2, mRNA.	ILMN_1722491	NM_001030018.1
IBRDC3	2225	1.42439	3119	1.17765	2672	0	0	0	Homo sapiens IBR domain containing 3 (IBRDC3), mRNA.	ILMN_1682081	NM_153341.1
NRG1	3837	1.29215	1508	1.26041	2672.5	0	0	0	Homo sapiens neuregulin 1 (NRG1), transcript variant GGF2, mRNA.	ILMN_2298888	NM_013959.1
PCDH9	1867	1.46756	3480	1.16484	2673.5	0	0	0	Homo sapiens protocadherin 9 (PCDH9), transcript variant 2, mRNA.	ILMN_1752294	NM_203487.1
LIMS2	869	1.69362	4485	1.13592	2677	0	0	0	Homo sapiens LIM and senescent cell antigen-like domains 2 (LIMS2), mRNA.	ILMN_1760493	NM_017980.2
FLJ22184	2507	1.39399	2848	1.1878	2677.5				PREDICTED: Homo sapiens hypothetical protein FLJ22184 (FLJ22184), mRNA.	ILMN_1765636	XM_940456.1
VLDLR	4106	1.27596	1251	1.28331	2678.5	0	0	0	Homo sapiens very low density lipoprotein receptor (VLDLR), transcript variant 2, mRNA.	ILMN_2361862	NM_001018056.1
LENG4	799	1.72906	4560	1.13406	2679.5	0	0	0	Homo sapiens leukocyte receptor cluster (LRC) member 4 (LENG4), mRNA.	ILMN_1722218	NM_024298.2
TUBD1	4016	1.28126	1344	1.27536	2680	0	0	0	Homo sapiens tubulin, delta 1 (TUBD1), mRNA.	ILMN_1749253	NM_016261.2
RHBDD3	4409	1.25997	953	1.31213	2681	0	0	0	Homo sapiens rhomboid domain containing 3 (RHBDD3), mRNA.	ILMN_1815264	NM_012265.1
MYOD1	2905	1.35983	2473	1.20389	2689	0	0	0	Homo sapiens myogenic differentiation 1 (MYOD1), mRNA.	ILMN_1740048	NM_002478.3
RPA1	638	1.80674	4743	1.13005	2690.5	1	0	0	Homo sapiens replication protein A1, 70kDa (RPA1), mRNA.	ILMN_2049642	NM_002945.2
SIVA	4356	1.26235	1027	1.305	2691.5				Homo sapiens CD27-binding (Siva) protein (SIVA), transcript variant 1, mRNA.	ILMN_1787248	NM_021709.1
LAT2	3307	1.32874	2081	1.2234	2694	0	0	0	Homo sapiens linker for activation of T cells family, member 2 (LAT2), transcript variant 1, mRNA.	ILMN_1803560	NM_032464.2
CDKN1A	3593	1.30879	1799	1.24007	2696	0	0	0	Homo sapiens cyclin-dependent kinase inhibitor 1A (p21, Cip1) (CDKN1A), transcript variant 2, mRNA.	ILMN_1784602	NM_078467.1
ADCY4	3811	1.294	1591	1.25425	2701	0	0	0	Homo sapiens adenylate cyclase 4 (ADCY4), mRNA.	ILMN_2148944	NM_139247.2
C20ORF77	1509	1.52172	3902	1.15187	2705.5				Homo sapiens chromosome 20 open reading frame 77 (C20orf77), mRNA.	ILMN_1765400	NM_021215.2
FAM83F	3394	1.32323	2017	1.22765	2705.5	0	0	0	Homo sapiens family with sequence similarity 83, member F (FAM83F), mRNA.	ILMN_1683231	NM_138435.1
OXT	2969	1.35321	2451	1.20497	2710	0	0	0	Homo sapiens oxytocin, prepro- (neurophysin I) (OXT), mRNA.	ILMN_1735124	NM_000915.2
RALGPS2	1916	1.46205	3520	1.16381	2718	0	0	0	Homo sapiens Ral GEF with PH domain and SH3 binding motif 2 (RALGPS2), transcript variant 1, mRNA.	ILMN_2276290	NM_018037.1
RAB28	3357	1.32555	2085	1.22325	2721	0	0	0	Homo sapiens RAB28, member RAS oncogene family (RAB28), transcript variant 2, mRNA.	ILMN_2410864	NM_004249.1
SCYL3	2960	1.35411	2485	1.20362	2722.5	0	0	0	Homo sapiens SCY1-like 3 (S. cerevisiae) (SCYL3), transcript variant 2, mRNA.	ILMN_1651949	NM_020423.4
C1ORF86	2750	1.37382	2698	1.19387	2724				Homo sapiens chromosome 1 open reading frame 86 (C1orf86), mRNA.	ILMN_2097790	NM_182533.2
RORA	1031	1.63523	4424	1.1379	2727.5	0	0	0	Homo sapiens RAR-related orphan receptor A (RORA), transcript variant 3, mRNA.	ILMN_1805614	NM_002943.2
TM6SF2	4062	1.27898	1393	1.27051	2727.5	0	0	0	Homo sapiens transmembrane 6 superfamily member 2 (TM6SF2), transcript variant 2, mRNA.	ILMN_1706419	NM_001001524.1
LOC340527	1943	1.4595	3517	1.16387	2730	0	0	0	Homo sapiens similar to Nance-Horan syndrome protein (LOC340527), mRNA.	ILMN_1728334	XM_936425.1
MRPL41	1093	1.61466	4368	1.13946	2730.5	0	0	0	Homo sapiens mitochondrial ribosomal protein L41 (MRPL41), nuclear gene encoding mitochondrial protein, mRNA.	ILMN_1705464	NM_032477.1
LYSMD3	1650	1.4972	3820	1.15401	2735				PREDICTED: Homo sapiens LysM, putative peptidoglycan-binding, domain containing 3 (LYSMD3), mRNA.	ILMN_2074401	XM_938559.1
LIMA1	637	1.80743	4838	1.12746	2737.5	0	0	0	Homo sapiens LIM domain and actin binding 1 (LIMA1), mRNA.	ILMN_1704369	NM_016357.3
LOC653542	4745	1.24207	730	1.34412	2737.5				PREDICTED: Homo sapiens similar to dual-specificity tyrosine-(Y)-phosphorylation regulated kinase 1A (LOC653542), mRNA.	ILMN_1660663	XM_927999.1
C9ORF24	3865	1.29086	1612	1.25304	2738.5				Homo sapiens chromosome 9 open reading frame 24 (C9orf24), transcript variant 1, mRNA.	ILMN_2365023	NM_147168.1
KIF17	3347	1.32609	2131	1.22057	2739	0	0	0	Homo sapiens kinesin family member 17 (KIF17), mRNA.	ILMN_1666625	NM_020816.1
ECOP	5313	1.21595	166	1.57211	2739.5	0	0	0	Homo sapiens EGFR-coamplified and overexpressed protein (ECOP), mRNA.	ILMN_2226955	NM_030796.3
SIM1	1441	1.53343	4042	1.14821	2741.5	0	0	0	Homo sapiens single-minded homolog 1 (Drosophila) (SIM1), mRNA.	ILMN_2073279	NM_005068.2
ARRDC1	4724	1.24291	761	1.33954	2742.5	0	0	0	Homo sapiens arrestin domain containing 1 (ARRDC1), mRNA.	ILMN_1661492	NM_152285.2
SEC6L1	1998	1.45206	3489	1.16461	2743.5				Homo sapiens SEC6-like 1 (S. cerevisiae) (SEC6L1), mRNA.	ILMN_1789419	NM_007277.3
USH1G	2020	1.4493	3471	1.16508	2745.5	0	0	0	Homo sapiens Usher syndrome 1G (autosomal recessive) (USH1G), mRNA.	ILMN_1717852	NM_173477.2
PCDHA3	4153	1.27372	1345	1.27526	2749	0	0	0	Homo sapiens protocadherin alpha 3 (PCDHA3), transcript variant 1, mRNA.	ILMN_1796787	NM_018906.2
HIATL1	4378	1.26107	1120	1.29425	2749	0	0	0	Homo sapiens hippocampus abundant transcript-like 1 (HIATL1), mRNA.	ILMN_1737964	NM_032558.1
REG3A	3020	1.34818	2484	1.20366	2752	0	0	0	Homo sapiens regenerating islet-derived 3 alpha (REG3A), transcript variant 2, mRNA.	ILMN_1757504	NM_138938.1
SERINC1	1727	1.48579	3783	1.15517	2755	0	0	0	Homo sapiens serine incorporator 1 (SERINC1), mRNA.	ILMN_1741613	NM_020755.2
PRKAG1	1320	1.56355	4191	1.14389	2755.5	0	0	0	Homo sapiens protein kinase, AMP-activated, gamma 1 non-catalytic subunit (PRKAG1), transcript variant 2, mRNA.	ILMN_1751984	NM_212461.1
LOC652744	1881	1.46616	3635	1.16021	2758				PREDICTED: Homo sapiens similar to ATPase, Ca++ transporting, fast twitch 1 isoform b (LOC652744), mRNA.	ILMN_1674460	XM_942375.1
BRE	2250	1.4218	3284	1.17167	2767	0	0	0	Homo sapiens brain and reproductive organ-expressed (TNFRSF1A modulator) (BRE), transcript variant 3, mRNA.	ILMN_2363489	NM_199191.1
LYSMD4	2219	1.42507	3317	1.17039	2768	0	0	0	Homo sapiens LysM, putative peptidoglycan-binding, domain containing 4 (LYSMD4), mRNA.	ILMN_2159859	NM_152449.2
FLJ46247	2590	1.38691	2949	1.18395	2769.5				Homo sapiens FLJ46247 protein (FLJ46247), transcript variant 1, mRNA.	ILMN_1762233	NM_001033562.1
CTBP1	4972	1.23071	568	1.37983	2770	0	0	0	Homo sapiens C-terminal binding protein 1 (CTBP1), transcript variant 2, mRNA.	ILMN_2379734	NM_001012614.1
DPM2	3206	1.33585	2335	1.21046	2770.5	0	0	0	Homo sapiens dolichyl-phosphate mannosyltransferase polypeptide 2, regulatory subunit (DPM2), mRNA.	ILMN_1732049	NM_003863.2
FNTB	1851	1.46973	3692	1.15835	2771.5	0	0	0	Homo sapiens farnesyltransferase, CAAX box, beta (FNTB), mRNA.	ILMN_1728517	NM_002028.3
GRINA	969	1.65423	4578	1.13341	2773.5	0	0	0	Homo sapiens glutamate receptor, ionotropic, N-methyl D-asparate-associated protein 1 (glutamate binding) (GRINA), transcript variant 2, mRNA.	ILMN_2370872	NM_001009184.1
DDX17	5285	1.21704	267	1.49259	2776	0	0	0	Homo sapiens DEAD (Asp-Glu-Ala-Asp) box polypeptide 17 (DDX17), transcript variant 2, mRNA.	ILMN_2371590	NM_030881.2
PCDHA12	1871	1.46709	3682	1.1586	2776.5	0	0	0	Homo sapiens protocadherin alpha 12 (PCDHA12), transcript variant 1, mRNA.	ILMN_2288582	NM_031864.1
RAB41	1326	1.5623	4231	1.14277	2778.5	0	0	0	Homo sapiens RAB41, member RAS homolog family (RAB41), mRNA.	ILMN_1725649	NM_001032726.1
PIB5PA	280	2.16605	5281	1.117	2780.5				Homo sapiens phosphatidylinositol (4,5) bisphosphate 5-phosphatase, A (PIB5PA), transcript variant 1, mRNA.	ILMN_1777644	NM_014422.2
TNR	4482	1.25571	1082	1.2986	2782	0	0	0	Homo sapiens tenascin R (restrictin, janusin) (TNR), mRNA.	ILMN_1806492	NM_003285.1
FAIM	4825	1.23819	739	1.34267	2782	0	0	0	Homo sapiens Fas apoptotic inhibitory molecule (FAIM), transcript variant 3, mRNA.	ILMN_1723268	NM_001033032.1
SFI1	842	1.70671	4726	1.1303	2784	0	0	0	Homo sapiens Sfi1 homolog, spindle assembly associated (yeast) (SFI1), transcript variant 2, mRNA.	ILMN_2414679	NM_001007467.1
AKAP9	5169	1.22193	401	1.42791	2785	0	0	0	Homo sapiens A kinase (PRKA) anchor protein (yotiao) 9 (AKAP9), transcript variant 4, mRNA.	ILMN_2396691	NM_147185.1
CCPG1	2415	1.40515	3159	1.17596	2787	0	0	0	Homo sapiens cell cycle progression 1 (CCPG1), transcript variant 2, mRNA.	ILMN_2409290	NM_020739.2
ZNF3	3545	1.31088	2029	1.22712	2787	0	0	0	Homo sapiens zinc finger protein 3 (ZNF3), transcript variant 1, mRNA.	ILMN_1786215	NM_017715.2
GAS7	4467	1.25662	1108	1.29576	2787.5	0	0	0	Homo sapiens growth arrest-specific 7 (GAS7), transcript variant c, mRNA.	ILMN_1687018	NM_201432.1
AADAT	1058	1.62668	4524	1.13512	2791	0	0	0	Homo sapiens aminoadipate aminotransferase (AADAT), transcript variant 2, mRNA.	ILMN_2357031	NM_016228.3
AES	4939	1.23233	649	1.361	2794	0	0	0	Homo sapiens amino-terminal enhancer of split (AES), transcript variant 3, mRNA.	ILMN_1712944	NM_198969.1
TRIM34	2154	1.43238	3441	1.16583	2797.5	0	0	0	Homo sapiens tripartite motif-containing 34 (TRIM34), transcript variant 3, mRNA.	ILMN_1657709	NM_001003827.1
UBE2E1	4406	1.26011	1205	1.28728	2805.5	0	0	0	Homo sapiens glycosyltransferase 1 domain containing 1 (GLT1D1), mRNA.	ILMN_1806778	NM_003341.3
GLT1D1	4509	1.254	1102	1.29647	2805.5	0	0	0	Homo sapiens ubiquitin-conjugating enzyme E2E 1 (UBC4/5 homolog, yeast) (UBE2E1), transcript variant 1, mRNA.	ILMN_1656327	NM_144669.1
ALOX15B	2081	1.44162	3531	1.16351	2806	0	0	0	Homo sapiens arachidonate 15-lipoxygenase, type B (ALOX15B), transcript variant b, mRNA.	ILMN_2276904	NM_001141.2
M-RIP	2953	1.3549	2660	1.1958	2806.5	0	0	0	Homo sapiens myosin phosphatase-Rho interacting protein (M-RIP), transcript variant 2, mRNA.	ILMN_1774547	NM_201274.2
H1FX	4838	1.23748	775	1.33797	2806.5	0	0	0	Homo sapiens H1 histone family, member X (H1FX), mRNA.	ILMN_1773964	NM_006026.2
TPD52L1	3098	1.34336	2516	1.20177	2807	0	0	0	Homo sapiens tumor protein D52-like 1 (TPD52L1), transcript variant 3, mRNA.	ILMN_1714383	NM_001003396.1
NFATC3	2569	1.38888	3053	1.18025	2811	0	0	0	Homo sapiens nuclear factor of activated T-cells, cytoplasmic, calcineurin-dependent 3 (NFATC3), transcript variant 2, mRNA.	ILMN_1800976	NM_173165.1
C16ORF25	5016	1.22852	607	1.36982	2811.5				Homo sapiens coiled-coil domain containing 78 (CCDC78), transcript variant 2, mRNA.	ILMN_1811397	NM_173476.2
C20ORF142	1471	1.52773	4162	1.14466	2816.5	0	0	0	Homo sapiens excision repair cross-complementing rodent repair deficiency, complementation group 2 (xeroderma pigmentosum D) (ERCC2), mRNA.	ILMN_2338593	NM_001080472.1
ERCC2	2434	1.4024	3199	1.17443	2816.5				Homo sapiens chromosome 20 open reading frame 142 (C20orf142), mRNA.	ILMN_1815859	NM_000400.2
PCSK2	3770	1.29701	1864	1.23592	2817	0	0	0	Homo sapiens proprotein convertase subtilisin/kexin type 2 (PCSK2), mRNA.	ILMN_1695003	NM_002594.2
HPS4	4421	1.25913	1214	1.28651	2817.5	0	0	0	Homo sapiens Hermansky-Pudlak syndrome 4 (HPS4), transcript variant 2, mRNA.	ILMN_1727862	NM_152841.1
RNF157	4453	1.25761	1183	1.28977	2818	0	0	0	Homo sapiens ring finger protein 157 (RNF157), mRNA.	ILMN_1706266	NM_052916.1
SLC31A2	1753	1.48305	3887	1.15228	2820	0	0	0	Homo sapiens solute carrier family 31 (copper transporters), member 2 (SLC31A2), mRNA.	ILMN_1758938	NM_001860.1
A1BG	2175	1.42937	3479	1.16491	2827	0	0	0	Homo sapiens alpha-1-B glycoprotein (A1BG), mRNA.	ILMN_2055271	NM_130786.2
FADS1	4804	1.23914	851	1.32506	2827.5	0	0	0	Homo sapiens fatty acid desaturase 1 (FADS1), mRNA.	ILMN_1670134	NM_013402.3
SLC37A3	4714	1.24331	955	1.31178	2834.5	0	0	0	Homo sapiens solute carrier family 37 (glycerol-3-phosphate transporter), member 3 (SLC37A3), transcript variant 1, mRNA.	ILMN_2307598	NM_032295.2
CASP9	2869	1.3627	2802	1.18968	2835.5	0	0	0	Homo sapiens caspase 9, apoptosis-related cysteine peptidase (CASP9), transcript variant alpha, mRNA.	ILMN_1786046	NM_001229.2
PDIA3P	500	1.891	5176	1.11976	2838				Homo sapiens protein disulfide isomerase family A, member 3 pseudogene (PDIA3P) on chromosome 1.	ILMN_2075436	NR_002305.1
SDF4	4161	1.27307	1515	1.26003	2838	0	0	0	Homo sapiens stromal cell derived factor 4 (SDF4), mRNA.	ILMN_2378257	NM_016547.1
ZNF703	1357	1.55282	4320	1.14071	2838.5				Homo sapiens zinc finger protein 703 (ZNF703), mRNA.	ILMN_2415128	NM_025069.1
CXXC5	5661	1.20265	16	2.35737	2838.5	0	0	0	Homo sapiens CXXC finger 5 (CXXC5), mRNA.	ILMN_1745256	NM_016463.5
FRMPD2	1053	1.62717	4630	1.13229	2841.5	0	0	0	Homo sapiens FERM and PDZ domain containing 2 (FRMPD2), transcript variant 2, mRNA.	ILMN_1658081	NM_152428.3
VCX2	4104	1.27606	1580	1.25523	2842	0	0	0	Homo sapiens variable charge, X-linked 2 (VCX2), mRNA.	ILMN_2278413	NM_016378.2
SLC25A15	1499	1.52265	4186	1.14396	2842.5	0	0	0	Homo sapiens solute carrier family 25 (mitochondrial carrier; ornithine transporter) member 15 (SLC25A15), nuclear gene encoding mitochondrial protein, mRNA.	ILMN_2070013	NM_014252.2
VANGL2	3938	1.28566	1748	1.24317	2843	0	0	0	Homo sapiens vang-like 2 (van gogh, Drosophila) (VANGL2), mRNA.	ILMN_1715647	NM_020335.1
HLXB9	5424	1.21174	266	1.4927	2845	0	0	0	Homo sapiens homeobox HB9 (HLXB9), mRNA.	ILMN_1697812	NM_005515.2
TUBB4	3707	1.30109	1984	1.22939	2845.5	0	0	0	Homo sapiens tubulin, beta 4 (TUBB4), mRNA.	ILMN_1682459	NM_006087.2
ADRA2B	118	2.78004	5574	1.10998	2846	0	0	0	Homo sapiens adrenergic, alpha-2B-, receptor (ADRA2B), mRNA.	ILMN_1677868	NM_000682.4
C1ORF115	2524	1.39264	3169	1.17568	2846.5				Homo sapiens chromosome 1 open reading frame 115 (C1orf115), mRNA.	ILMN_1674817	NM_024709.2
FAM70A	4596	1.2491	1098	1.29652	2847	0	0	0	Homo sapiens family with sequence similarity 70, member A (FAM70A), mRNA.	ILMN_2180252	NM_017938.2
CCNT2	3726	1.30012	1972	1.23011	2849	0	0	0	Homo sapiens cyclin T2 (CCNT2), transcript variant a, mRNA.	ILMN_1787877	NM_001241.2
PPM1A	4237	1.26889	1462	1.26453	2849.5	0	0	0	Homo sapiens cathepsin K (CTSK), mRNA.	ILMN_2296045	NM_177952.1
CTSK	4391	1.26064	1308	1.2787	2849.5	0	0	0	Homo sapiens protein phosphatase 1A (formerly 2C), magnesium-dependent, alpha isoform (PPM1A), transcript variant 3, mRNA.	ILMN_1758895	NM_000396.2
MRPS18C	2712	1.37679	2988	1.18258	2850	0	0	0	Homo sapiens mitochondrial ribosomal protein S18C (MRPS18C), nuclear gene encoding mitochondrial protein, mRNA.	ILMN_2085903	NM_016067.1
HM13	1252	1.57769	4451	1.13727	2851.5				Homo sapiens ubiquitin specific peptidase 43 (USP43), mRNA.	ILMN_2236655	NM_178580.1
USP43	2458	1.3996	3245	1.17332	2851.5	0	0	0	Homo sapiens histocompatibility (minor) 13 (HM13), transcript variant 1, mRNA.	ILMN_2093188	NM_153210.2
SFRS16	122	2.76627	5583	1.10988	2852.5	0	0	0	Homo sapiens splicing factor, arginine/serine-rich 16 (SFRS16), mRNA.	ILMN_2146566	NM_007056.1
SORBS1	656	1.79604	5058	1.12234	2857	0	0	0	Homo sapiens sorbin and SH3 domain containing 1 (SORBS1), transcript variant 1, mRNA.	ILMN_1663446	NM_015385.1
HELLS	541	1.86374	5174	1.11982	2857.5	0	1	0	Homo sapiens helicase, lymphoid-specific (HELLS), mRNA.	ILMN_2202423	NM_018063.3
GPR32	2515	1.39328	3206	1.17415	2860.5	0	0	0	Homo sapiens G protein-coupled receptor 32 (GPR32), mRNA.	ILMN_1651457	NM_001506.1
PCDHGA1	4423	1.259	1298	1.27972	2860.5	0	0	0	Homo sapiens protocadherin gamma subfamily A, 1 (PCDHGA1), transcript variant 1, mRNA.	ILMN_2404516	NM_031993.1
VTCN1	3530	1.31209	2192	1.21723	2861	0	0	0	Homo sapiens V-set domain containing T cell activation inhibitor 1 (VTCN1), mRNA.	ILMN_1753101	NM_024626.1
SLC23A2	3542	1.31118	2182	1.21775	2862	0	0	0	Homo sapiens solute carrier family 23 (nucleobase transporters), member 2 (SLC23A2), transcript variant 1, mRNA.	ILMN_1666361	NM_203327.1
FBXO9	4565	1.25109	1161	1.29165	2863	0	0	0	Homo sapiens F-box protein 9 (FBXO9), transcript variant 2, mRNA.	ILMN_1717063	NM_012347.3
RAPTOR	668	1.791	5060	1.12229	2864				Homo sapiens raptor (raptor), mRNA.	ILMN_1793514	NM_020761.1
ASTN2	3617	1.30681	2116	1.22136	2866.5	0	0	0	Homo sapiens astrotactin 2 (ASTN2), transcript variant 4, mRNA.	ILMN_1744118	NM_014010.3
GPR34	3935	1.28581	1798	1.24009	2866.5	0	0	0	Homo sapiens G protein-coupled receptor 34 (GPR34), transcript variant 1, mRNA.	ILMN_1701947	NM_005300.2
KIAA0241	4375	1.26157	1360	1.2734	2867.5	0	0	0	Homo sapiens KIAA0241 (KIAA0241), mRNA.	ILMN_1722292	NM_015060.1
AKT1S1	3881	1.28961	1855	1.23632	2868	0	0	0	Homo sapiens AKT1 substrate 1 (proline-rich) (AKT1S1), mRNA.	ILMN_1726906	NM_032375.2
GAS2L1	627	1.81168	5116	1.12113	2871.5	0	0	0	Homo sapiens growth arrest-specific 2 like 1 (GAS2L1), transcript variant 1, mRNA.	ILMN_1724059	NM_006478.3
ULBP3	4087	1.27707	1656	1.24965	2871.5	0	0	0	Homo sapiens UL16 binding protein 3 (ULBP3), mRNA.	ILMN_1769910	NM_024518.1
YSK4	2764	1.3722	2989	1.18256	2876.5	0	0	0	Homo sapiens ubiquitin specific peptidase 39 (USP39), mRNA.	ILMN_2235115	NM_025052.3
USP39	5205	1.22026	548	1.38398	2876.5	0	0	0	Homo sapiens yeast Sps1/Ste20-related kinase 4 (S. cerevisiae) (YSK4), transcript variant 2, mRNA.	ILMN_1659523	NM_006590.2
STAR	2252	1.42135	3507	1.16421	2879.5	0	0	0	Homo sapiens steroidogenic acute regulator (STAR), nuclear gene encoding mitochondrial protein, transcript variant 1, mRNA.	ILMN_2391178	NM_001007243.1
HAGHL	2283	1.41799	3478	1.16491	2880.5	0	0	0	Homo sapiens hydroxyacylglutathione hydrolase-like (HAGHL), transcript variant 1, mRNA.	ILMN_2298860	NM_207112.1
TRPV1	3716	1.3007	2046	1.22546	2881	0	0	0	Homo sapiens transient receptor potential cation channel, subfamily V, member 1 (TRPV1), transcript variant 4, mRNA.	ILMN_1651238	NM_080706.2
KIF15	4264	1.26776	1501	1.26124	2882.5	0	0	0	Homo sapiens kinesin family member 15 (KIF15), mRNA.	ILMN_1753063	NM_020242.1
METTL1	3082	1.34448	2684	1.19444	2883	0	0	0	Homo sapiens methyltransferase like 1 (METTL1), transcript variant 1, mRNA.	ILMN_1676424	NM_005371.3
NDEL1	4154	1.27362	1614	1.25256	2884	0	0	0	Homo sapiens nudE nuclear distribution gene E homolog (A. nidulans)-like 1 (NDEL1), transcript variant 2, mRNA.	ILMN_2397199	NM_030808.3
SKIP	5161	1.22219	609	1.36943	2885	0	0	0	Homo sapiens SPHK1 (sphingosine kinase type 1) interacting protein (SKIP), mRNA.	ILMN_1712423	NM_130766.1
ARTN	981	1.65099	4791	1.12879	2886	0	0	0	Homo sapiens artemin (ARTN), transcript variant 3, mRNA.	ILMN_1803691	NM_057091.1
MPST	1503	1.52244	4271	1.14185	2887	0	0	0	Homo sapiens mercaptopyruvate sulfurtransferase (MPST), transcript variant 3, mRNA.	ILMN_1800096	NM_001013436.1
ETNK2	5213	1.21999	566	1.38028	2889.5	0	0	0	Homo sapiens ethanolamine kinase 2 (ETNK2), mRNA.	ILMN_1800130	NM_018208.1
LY6G5C	3387	1.32341	2394	1.20771	2890.5	0	0	0	Homo sapiens lymphocyte antigen 6 complex, locus G5C (LY6G5C), transcript variant 1, mRNA.	ILMN_1763467	NM_025262.2
NGDN	4168	1.27277	1613	1.25273	2890.5				Homo sapiens neuroguidin, EIF4E binding protein (NGDN), transcript variant 2, mRNA. XM_941350 XM_945161 XM_945163 XM_945166 XM_945170	ILMN_2324998	NM_015514.1
ACSL3	4458	1.25726	1328	1.27673	2893	0	1	0	Homo sapiens acyl-CoA synthetase long-chain family member 3 (ACSL3), transcript variant 1, mRNA.	ILMN_1666096	NM_203372.1
DHX57	2445	1.40115	3343	1.16961	2894	0	0	0	Homo sapiens DEAH (Asp-Glu-Ala-Asp/His) box polypeptide 57 (DHX57), mRNA.	ILMN_1796082	NM_144995.2
MRPL33	3598	1.30846	2191	1.21723	2894.5	0	0	0	Homo sapiens mitochondrial ribosomal protein L33 (MRPL33), nuclear gene encoding mitochondrial protein, transcript variant 1, mRNA.	ILMN_1706326	NM_004891.2
LOC653281	2780	1.37055	3015	1.18148	2897.5				PREDICTED: Homo sapiens similar to FK506-binding protein 9 (Peptidyl-prolyl cis-trans isomerase) (PPIase) (Rotamase) (LOC653281), mRNA.	ILMN_1666121	XM_926684.1
C11ORF65	484	1.90083	5315	1.11561	2899.5				Homo sapiens chromosome 11 open reading frame 65 (C11orf65), mRNA.	ILMN_2045800	NM_152587.3
CEPT1	1461	1.52962	4344	1.14026	2902.5	0	0	0	Homo sapiens choline/ethanolamine phosphotransferase 1 (CEPT1), transcript variant 2, mRNA.	ILMN_2356838	NM_001007794.1
MSH5	3147	1.34021	2658	1.19595	2902.5	0	0	0	Homo sapiens mutS homolog 5 (E. coli) (MSH5), transcript variant 3, mRNA.	ILMN_1651787	NM_002441.2
PPP4R2	4374	1.2616	1449	1.26541	2911.5	0	0	0	Homo sapiens protein phosphatase 4, regulatory subunit 2 (PPP4R2), mRNA.	ILMN_2060891	NM_174907.1
EVX1	2383	1.40866	3447	1.16572	2915	0	0	0	Homo sapiens eve, even-skipped homeo box homolog 1 (Drosophila) (EVX1), mRNA.	ILMN_1766888	NM_001989.2
STUB1	4863	1.23601	970	1.30959	2916.5	0	0	0	Homo sapiens STIP1 homology and U-box containing protein 1 (STUB1), mRNA.	ILMN_2157421	NM_005861.2
FOSL1	786	1.73399	5049	1.12251	2917.5	0	0	0	Homo sapiens FOS-like antigen 1 (FOSL1), mRNA.	ILMN_1771841	NM_005438.2
LAIR2	1982	1.45383	3857	1.15309	2919.5	0	0	0	Homo sapiens leukocyte-associated Ig-like receptor 2 (LAIR2), transcript variant 1, mRNA.	ILMN_2323933	NM_002288.3
C1ORF25	4033	1.28028	1809	1.23944	2921				Homo sapiens chromosome 1 open reading frame 25 (C1orf25), mRNA.	ILMN_2193498	NM_030934.3
GATA2	410	1.97112	5436	1.11282	2923				Homo sapiens family with sequence similarity 134, member C (FAM134C), mRNA.	ILMN_2102670	NM_032638.3
LOC162427	1819	1.47377	4027	1.14857	2923	0	0	0	Homo sapiens GATA binding protein 2 (GATA2), mRNA.	ILMN_1666449	NM_178126.2
KTN1	1720	1.48688	4128	1.14584	2924	0	0	0	Homo sapiens kinectin 1 (kinesin receptor) (KTN1), transcript variant 4, mRNA.	ILMN_1740523	NM_004986.2
GABBR1	1787	1.47802	4062	1.14775	2924.5	0	0	0	Homo sapiens serine palmitoyltransferase, long chain base subunit 1 (SPTLC1), transcript variant 2, mRNA.	ILMN_1658965	NM_021905.1
GAL	2481	1.3982	3368	1.16877	2924.5	0	0	0	Homo sapiens galanin (GAL), mRNA.	ILMN_1682015	NM_015973.2
SPTLC1	3456	1.31849	2393	1.20773	2924.5	0	0	0	Homo sapiens gamma-aminobutyric acid (GABA) B receptor, 1 (GABBR1), transcript variant 4, mRNA.	ILMN_1799853	NM_178324.1
CACNB1	2919	1.35825	2931	1.18438	2925	0	0	0	Homo sapiens calcium channel, voltage-dependent, beta 1 subunit (CACNB1), transcript variant 2, mRNA.	ILMN_2271304	NM_000723.3
ZNF441	2890	1.36129	2961	1.18332	2925.5	0	0	0	Homo sapiens zinc finger protein 441 (ZNF441), mRNA.	ILMN_1799529	NM_152355.1
RPN2	2198	1.42646	3654	1.15955	2926	0	0	0	Homo sapiens ribophorin II (RPN2), mRNA.	ILMN_1693421	NM_002951.2
SLITRK5	4402	1.26032	1465	1.2644	2933.5	0	0	0	Homo sapiens SLIT and NTRK-like family, member 5 (SLITRK5), mRNA.	ILMN_1789040	NM_015567.1
LOC723972	26	5.0592	5842	1.10435	2934				Homo sapiens hepatopoietin PCn127 (LOC723972) on chromosome 15.	ILMN_2056002	NR_003144.1
MCM7	4024	1.28084	1845	1.23692	2934.5	0	0	0	Homo sapiens minichromosome maintenance complex component 7 (MCM7), transcript variant 1, mRNA.	ILMN_1663195	NM_005916.3
DGCR14	934	1.66988	4947	1.12501	2940.5	0	0	0	Homo sapiens surfactant, pulmonary-associated protein B (SFTPB), transcript variant 1, mRNA.	ILMN_1719232	NM_022719.1
SFTPB	4495	1.25508	1386	1.27115	2940.5	0	0	0	Homo sapiens DiGeorge syndrome critical region gene 14 (DGCR14), mRNA.	ILMN_1727017	NM_000542.2
FXYD2	5262	1.21815	621	1.36702	2941.5	0	0	0	Homo sapiens FXYD domain containing ion transport regulator 2 (FXYD2), transcript variant a, mRNA.	ILMN_2289593	NM_001680.3
GTDC1	199	2.4275	5689	1.10763	2944	0	0	0	Homo sapiens glycosyltransferase-like domain containing 1 (GTDC1), transcript variant 1, mRNA.	ILMN_1762167	NM_001006636.1
SPTBN1	3205	1.3363	2685	1.19442	2945	0	0	0	Homo sapiens spectrin, beta, non-erythrocytic 1 (SPTBN1), transcript variant 2, mRNA.	ILMN_1690708	NM_178313.1
CRYM	3886	1.28908	2005	1.22839	2945.5	0	0	0	Homo sapiens crystallin, mu (CRYM), transcript variant 2, mRNA.	ILMN_2241187	NM_001888.2
C10ORF46	1535	1.51455	4357	1.13982	2946				Homo sapiens chromosome 10 open reading frame 46 (C10orf46), mRNA.	ILMN_1792270	NM_153810.3
LOC132203	3678	1.3028	2219	1.21615	2948.5	1	0	0	Homo sapiens SNRPN upstream reading frame (SNURF), transcript variant 2, mRNA.	ILMN_1663024	XM_935351.1
SNURF	3867	1.29076	2030	1.22706	2948.5				PREDICTED: Homo sapiens similar to S-100 protein, alpha chain, transcript variant 3 (LOC132203), mRNA.	ILMN_1656537	NM_005678.3
PTHLH	4481	1.25575	1422	1.26817	2951.5	0	0	0	Homo sapiens parathyroid hormone-like hormone (PTHLH), transcript variant 1, mRNA.	ILMN_2314169	NM_198966.1
XKR6	2687	1.37853	3219	1.17389	2953	0	0	0	Homo sapiens XK, Kell blood group complex subunit-related family, member 6 (XKR6), transcript variant 1, mRNA.	ILMN_1731175	NM_001012239.1
ADRM1	2835	1.366	3072	1.17936	2953.5	0	0	0	Homo sapiens adhesion regulating molecule 1 (ADRM1), transcript variant 2, mRNA.	ILMN_2389013	NM_175573.1
MASK-BP3	2661	1.38099	3249	1.1732	2955	0	0	0	Homo sapiens ribonuclease, RNase A family, 1 (pancreatic) (RNASE1), transcript variant 1, mRNA.	ILMN_1766560	NM_020690.4
RNASE1	4647	1.24647	1263	1.28247	2955	0	0	0	Homo sapiens MASK-4E-BP3 alternate reading frame gene (MASK-BP3), mRNA.	ILMN_1795183	NM_198232.1
C21ORF87	413	1.96607	5499	1.11151	2956				Homo sapiens chromosome 21 open reading frame 87 (C21orf87), mRNA.	ILMN_1683036	XR_001009.1
RUNX1T1	3712	1.3009	2202	1.21671	2957				Homo sapiens chromosome 1 open reading frame 103 (C1orf103), transcript variant 2, mRNA.	ILMN_1812795	NM_175634.1
C1ORF103	5034	1.22753	880	1.32195	2957	0	0	0	Homo sapiens runt-related transcription factor 1; translocated to, 1 (cyclin D-related) (RUNX1T1), transcript variant 3, mRNA.	ILMN_1756811	NM_001006945.1
RHOBTB1	4697	1.244	1220	1.28593	2958.5	0	0	0	Homo sapiens Rho-related BTB domain containing 1 (RHOBTB1), transcript variant 2, mRNA.	ILMN_2376502	NM_198225.1
GCK	3408	1.32158	2521	1.20153	2964.5	0	0	0	Homo sapiens glucokinase (hexokinase 4, maturity onset diabetes of the young 2) (GCK), transcript variant 1, mRNA.	ILMN_1694472	NM_000162.2
ID2	5403	1.21252	527	1.38864	2965	0	0	0	Homo sapiens inhibitor of DNA binding 2, dominant negative helix-loop-helix protein (ID2), mRNA.	ILMN_2086095	NM_002166.4
SIRT2	2261	1.42034	3671	1.15895	2966	1	0	0	Homo sapiens sirtuin (silent mating type information regulation 2 homolog) 2 (S. cerevisiae) (SIRT2), transcript variant 2, mRNA.	ILMN_2398711	NM_030593.1
MAPK8	3084	1.34434	2849	1.18773	2966.5	0	0	0	Homo sapiens mitogen-activated protein kinase 8 (MAPK8), transcript variant JNK1-a2, mRNA.	ILMN_2364574	NM_002750.2
RASSF2	4364	1.26201	1571	1.2557	2967.5	0	0	0	Homo sapiens Ras association (RalGDS/AF-6) domain family 2 (RASSF2), transcript variant 2, mRNA.	ILMN_2352303	NM_170774.1
SYNE1	4472	1.25622	1464	1.2645	2968	0	0	0	Homo sapiens spectrin repeat containing, nuclear envelope 1 (SYNE1), transcript variant beta, mRNA.	ILMN_1785427	NM_133650.1
BAD	2425	1.40382	3512	1.16414	2968.5	0	0	0	Homo sapiens BCL2-antagonist of cell death (BAD), transcript variant 1, mRNA.	ILMN_1685398	NM_004322.2
MYL4	4290	1.26592	1648	1.2501	2969	0	0	0	Homo sapiens myosin, light chain 4, alkali; atrial, embryonic (MYL4), transcript variant 2, mRNA.	ILMN_1716062	NM_002476.2
MAPK11	3990	1.283	1950	1.23107	2970	0	0	0	Homo sapiens mitogen-activated protein kinase 11 (MAPK11), transcript variant 2, mRNA.	ILMN_1735361	NM_002751.5
FAM3D	1508	1.52177	4440	1.13757	2974	0	0	0	Homo sapiens family with sequence similarity 3, member D (FAM3D), mRNA.	ILMN_1720433	NM_138805.2
ZAP70	2086	1.44061	3863	1.15299	2974.5	0	0	0	Homo sapiens zinc finger protein 395 (ZNF395), mRNA.	ILMN_1804104	NM_207519.1
ZNF395	2090	1.43993	3859	1.15306	2974.5	0	0	0	Homo sapiens zeta-chain (TCR) associated protein kinase 70kDa (ZAP70), transcript variant 2, mRNA.	ILMN_1772876	NM_018660.2
C21ORF33	5151	1.22272	804	1.3334	2977.5				Homo sapiens chromosome 21 open reading frame 33 (C21orf33), nuclear gene encoding mitochondrial protein, transcript variant 1, mRNA.	ILMN_2386205	NM_004649.4
KCNC4	4524	1.25313	1435	1.26685	2979.5	0	0	0	Homo sapiens potassium voltage-gated channel, Shaw-related subfamily, member 4 (KCNC4), transcript variant 1, mRNA.	ILMN_1792382	NM_153763.1
VPS26	4028	1.28046	1936	1.23159	2982				Homo sapiens vacuolar protein sorting 26 (yeast) (VPS26), mRNA.	ILMN_1781039	NM_004896.2
FKRP	1866	1.46758	4099	1.14667	2982.5	0	0	0	Homo sapiens fukutin related protein (FKRP), transcript variant 1, mRNA.	ILMN_2368617	NM_024301.3
SP140	4597	1.24905	1370	1.272	2983.5	0	0	0	Homo sapiens SP140 nuclear body protein (SP140), transcript variant 1, mRNA.	ILMN_1778599	NM_001005176.1
ADARB1	503	1.88841	5466	1.11213	2984.5	0	0	0	Homo sapiens adenosine deaminase, RNA-specific, B1 (RED1 homolog rat) (ADARB1), transcript variant 4, mRNA.	ILMN_1679797	NM_001112.2
RGMB	1380	1.54564	4593	1.13309	2986.5	0	0	0	Homo sapiens RGM domain family, member B (RGMB), transcript variant 2, mRNA.	ILMN_1710479	NM_173670.2
FBXO43	584	1.83404	5390	1.11375	2987	0	1	0	Homo sapiens F-box protein 43 (FBXO43), mRNA.	ILMN_2344907	NM_001029860.1
RSU1	3268	1.3313	2709	1.19342	2988.5	0	0	0	Homo sapiens Ras suppressor protein 1 (RSU1), transcript variant 2, mRNA.	ILMN_2383344	NM_152724.2
BRWD1	1384	1.5442	4599	1.13284	2991.5				Homo sapiens carboxylesterase 4-like (CES4) on chromosome 16.	ILMN_2296011	NM_001007246.1
CES4	3472	1.31731	2511	1.20206	2991.5	0	0	0	Homo sapiens bromodomain and WD repeat domain containing 1 (BRWD1), transcript variant 3, mRNA.	ILMN_2150095	NR_003276.1
DNAJB2	4175	1.27243	1811	1.23927	2993	0	0	0	Homo sapiens DnaJ (Hsp40) homolog, subfamily B, member 2 (DNAJB2), transcript variant 2, mRNA.	ILMN_2390974	NM_006736.5
SDCCAG33	5736	1.19957	255	1.49792	2995.5				Homo sapiens serologically defined colon cancer antigen 33 (SDCCAG33), mRNA.	ILMN_1718907	NM_005786.3
LOC440145	5882	1.19387	111	1.65144	2996.5				Homo sapiens similar to RIKEN cDNA 2410129H14 (LOC440145), mRNA.	ILMN_1809662	XM_933946.1
AHNAK	1354	1.55319	4641	1.13201	2997.5	0	0	0	Homo sapiens AHNAK nucleoprotein (AHNAK), transcript variant 2, mRNA.	ILMN_1752159	NM_001620.1
LOC201164	3116	1.34186	2881	1.18648	2998.5	0	0	0	Homo sapiens similar to CG12314 gene product (LOC201164), mRNA.	ILMN_1731518	NM_178836.2
LOC728643	2511	1.39365	3488	1.16467	2999.5				Homo sapiens heterogeneous nuclear ribonucleoprotein A1 pseudogene (LOC728643) on chromosome 10.	ILMN_2125675	NR_003277.1
SLC5A12	1941	1.4596	4063	1.1477	3002	0	0	0	Homo sapiens solute carrier family 5 (sodium/glucose cotransporter), member 12 (SLC5A12), transcript variant 1, mRNA.	ILMN_1734676	NM_001042366.1
BXDC1	374	2.00914	5639	1.10869	3006.5	0	0	0	Homo sapiens brix domain containing 1 (BXDC1), mRNA.	ILMN_1664167	NM_032194.1
DNASE1L1	5319	1.21569	695	1.35153	3007	0	0	0	Homo sapiens deoxyribonuclease I-like 1 (DNASE1L1), transcript variant 4, mRNA.	ILMN_2256081	NM_001009934.1
PVRL1	1555	1.51223	4460	1.13687	3007.5	0	0	0	Homo sapiens poliovirus receptor-related 1 (herpesvirus entry mediator C) (PVRL1), transcript variant 2, mRNA.	ILMN_1695549	NM_203285.1
TPM3	1067	1.62244	4950	1.12497	3008.5	0	0	0	Homo sapiens tropomyosin 3 (TPM3), transcript variant 2, mRNA.	ILMN_1697567	NM_153649.2
ILF3	641	1.80558	5377	1.11409	3009	0	0	0	Homo sapiens tuberous sclerosis 2 (TSC2), transcript variant 2, mRNA.	ILMN_1789018	NM_012218.2
SPDY1	1402	1.53941	4616	1.13249	3009	0	0	0	Homo sapiens interleukin enhancer binding factor 3, 90kDa (ILF3), transcript variant 2, mRNA.	ILMN_1781221	NM_001008779.1
TSC2	2275	1.41866	3743	1.15677	3009				Homo sapiens speedy homolog 1 (Drosophila) (SPDY1), transcript variant 2, mRNA.	ILMN_1714216	NM_021055.1
PCDHGC5	1244	1.5794	4782	1.12902	3013	0	0	0	Homo sapiens protocadherin gamma subfamily C, 5 (PCDHGC5), transcript variant 1, mRNA.	ILMN_1767649	NM_018929.2
GDPD3	577	1.8393	5453	1.11243	3015	0	0	0	Homo sapiens glycerophosphodiester phosphodiesterase domain containing 3 (GDPD3), transcript variant 2, mRNA.	ILMN_1731870	NM_001031718.1
WDR79	2599	1.38596	3442	1.16583	3020.5	0	0	0	Homo sapiens WD repeat domain 79 (WDR79), mRNA.	ILMN_1693669	NM_018081.1
PSMC6	5840	1.19556	207	1.52784	3023.5	0	0	0	Homo sapiens proteasome (prosome, macropain) 26S subunit, ATPase, 6 (PSMC6), mRNA.	ILMN_2096759	NM_002806.2
GPBAR1	3721	1.30039	2329	1.21095	3025	0	0	0	Homo sapiens G protein-coupled bile acid receptor 1 (GPBAR1), mRNA.	ILMN_1727709	NM_170699.1
ST3GAL4	1583	1.50751	4470	1.13655	3026.5	0	0	0	Homo sapiens ST3 beta-galactoside alpha-2,3-sialyltransferase 4 (ST3GAL4), mRNA.	ILMN_2204545	NM_006278.1
KLHL7	2857	1.36423	3197	1.17451	3027	0	0	0	Homo sapiens kelch-like 7 (Drosophila) (KLHL7), transcript variant 2, mRNA.	ILMN_1653666	NM_001031710.1
38412	479	1.90325	5590	1.10972	3034.5				PREDICTED: Homo sapiens membrane-associated ring finger (C3HC4) 2 (MARCH2), mRNA.	ILMN_2337789	NM_001005415.1
PHKG2	1971	1.45492	4102	1.14659	3036.5	0	0	0	Homo sapiens phosphorylase kinase, gamma 2 (testis) (PHKG2), mRNA.	ILMN_1669607	NM_000294.1
SLCO4A1	4459	1.25712	1619	1.25214	3039	0	0	0	Homo sapiens solute carrier organic anion transporter family, member 4A1 (SLCO4A1), mRNA.	ILMN_1727200	NM_016354.3
FAM69B	5561	1.20621	517	1.39148	3039				Homo sapiens family with sequence similarity 69, member B (FAM69B), mRNA.	ILMN_1718446	XM_942503.1
CASP2	2845	1.36486	3238	1.1735	3041.5				Homo sapiens myosin VB (MYO5B), mRNA.	ILMN_2410540	NM_032982.2
MYO5B	3017	1.34844	3066	1.17973	3041.5	0	0	0	Homo sapiens caspase 2, apoptosis-related cysteine peptidase (neural precursor cell expressed, developmentally down-regulated 2) (CASP2), transcript variant 1, mRNA.	ILMN_2341548	NM_001080467.1
POT1	3952	1.28487	2132	1.22046	3042	0	0	0	Homo sapiens POT1 protection of telomeres 1 homolog (S. pombe) (POT1), transcript variant 5, transcribed RNA.	ILMN_1692041	NM_015450.1
CSAG2	2836	1.36564	3251	1.17317	3043.5	0	0	0	Homo sapiens CSAG family, member 3B (CSAG3B), mRNA.	ILMN_2412880	NM_004909.1
B3GNT6	172	2.5268	5923	1.10301	3047.5	0	0	0	Homo sapiens poly (ADP-ribose) polymerase family, member 3 (PARP3), transcript variant 1, mRNA.	ILMN_1715384	NM_006876.1
PARP3	1688	1.49177	4407	1.13834	3047.5	0	0	0	Homo sapiens UDP-GlcNAc:betaGal beta-1,3-N-acetylglucosaminyltransferase 6 (B3GNT6), mRNA.	ILMN_1796682	NM_001003935.1
LOC144404	844	1.70571	5256	1.1179	3050	0	0	0	Homo sapiens nuclear RNA export factor 1 (NXF1), mRNA.	ILMN_1720498	NM_001080825.1
NXF1	1061	1.626	5039	1.12271	3050				PREDICTED: Homo sapiens hypothetical LOC144404 (LOC144404), mRNA.	ILMN_2358652	NM_006362.3
VPS16	1088	1.61581	5014	1.12333	3051	0	0	0	Homo sapiens vacuolar protein sorting 16 homolog (S. cerevisiae) (VPS16), transcript variant 1, mRNA.	ILMN_1734736	NM_022575.2
KIF25	367	2.01725	5739	1.10669	3053	0	0	0	Homo sapiens kinesin family member 25 (KIF25), transcript variant 2, mRNA.	ILMN_1676679	NM_030615.1
IPPK	1716	1.48722	4393	1.13878	3054.5	0	0	0	Homo sapiens inositol 1,3,4,5,6-pentakisphosphate 2-kinase (IPPK), mRNA.	ILMN_1732873	NM_022755.4
PSMC3IP	5678	1.202	431	1.41885	3054.5	0	0	0	Homo sapiens PSMC3 interacting protein (PSMC3IP), transcript variant 2, mRNA.	ILMN_2396947	NM_016556.1
FLJ20323	5275	1.21734	835	1.32778	3055	0	0	0	Homo sapiens hypothetical protein FLJ20323 (FLJ20323), mRNA.	ILMN_1680644	NM_019005.2
NALP12	4828	1.23802	1287	1.28067	3057.5				Homo sapiens NLR family, pyrin domain containing 12 (NLRP12), transcript variant 1, mRNA.	ILMN_1739815	NM_033297.1
AATK	5336	1.21526	779	1.33739	3057.5				Homo sapiens apoptosis-associated tyrosine kinase (AATK), mRNA.	ILMN_1687609	XM_927215.1
KIAA1688	183	2.4647	5934	1.10292	3058.5	0	0	0	Homo sapiens KIAA1688 protein (KIAA1688), mRNA.	ILMN_1784436	NM_025251.1
SERPINA1	2989	1.3511	3134	1.17695	3061.5	0	0	0	Homo sapiens serpin peptidase inhibitor, clade A (alpha-1 antiproteinase, antitrypsin), member 1 (SERPINA1), transcript variant 3, mRNA.	ILMN_1764980	NM_001002236.1
ABCF2	1764	1.48085	4364	1.13961	3064	0	0	0	Homo sapiens ATP-binding cassette, sub-family F (GCN20), member 2 (ABCF2), nuclear gene encoding mitochondrial protein, transcript variant 2, mRNA.	ILMN_1669201	NM_005692.3
NAP5	2073	1.44258	4056	1.14798	3064.5				Homo sapiens Nck-associated protein 5 (NAP5), transcript variant 1, mRNA.	ILMN_1809490	NM_207363.2
MTO1	3522	1.31281	2609	1.19806	3065.5	0	0	0	Homo sapiens mitochondrial translation optimization 1 homolog (S. cerevisiae) (MTO1), transcript variant 1, mRNA.	ILMN_1748147	NM_133645.1
C1ORF177	2392	1.40719	3740	1.15685	3066				Homo sapiens chromosome 1 open reading frame 177 (C1orf177), mRNA.	ILMN_1777437	NM_152607.1
GOLGA7	2870	1.36269	3262	1.17263	3066	0	0	0	Homo sapiens golgi autoantigen, golgin subfamily a, 7 (GOLGA7), transcript variant 2, mRNA.	ILMN_2268921	NM_001002296.1
SNTB2	5072	1.22588	1062	1.30051	3067	0	0	0	Homo sapiens syntrophin, beta 2 (dystrophin-associated protein A1, 59kDa, basic component 2) (SNTB2), transcript variant 1, mRNA.	ILMN_1786766	NM_006750.2
PACRG	5318	1.21573	821	1.3301	3069.5	0	0	0	Homo sapiens PARK2 co-regulated (PACRG), transcript variant 3, mRNA.	ILMN_1802674	NM_152410.1
PHF16	4431	1.25868	1712	1.24505	3071.5	0	0	0	Homo sapiens PHD finger protein 16 (PHF16), transcript variant 1, mRNA.	ILMN_2279144	NM_014735.2
STX5A	3704	1.30116	2443	1.20537	3073.5	0	0	0	Homo sapiens microphthalmia-associated transcription factor (MITF), transcript variant 5, mRNA.	ILMN_1749345	NM_003164.2
MITF	5061	1.22643	1086	1.29805	3073.5				PREDICTED: Homo sapiens syntaxin 5A (STX5A), mRNA.	ILMN_2304186	NM_198158.1
SLC43A3	120	2.77066	6032	1.10089	3076	0	0	0	Homo sapiens solute carrier family 43, member 3 (SLC43A3), mRNA.	ILMN_2330307	NM_017611.2
C20ORF117	1343	1.55571	4811	1.12816	3077				Homo sapiens chromosome 20 open reading frame 117 (C20orf117), transcript variant 2, mRNA.	ILMN_1693004	NM_199181.2
PKM2	5861	1.19479	295	1.47486	3078	0	0	0	Homo sapiens pyruvate kinase, muscle (PKM2), transcript variant 2, mRNA.	ILMN_1775327	NM_182471.1
AKAP1	6101	1.18516	55	1.86476	3078	0	0	0	Homo sapiens A kinase (PRKA) anchor protein 1 (AKAP1), nuclear gene encoding mitochondrial protein, transcript variant 1, mRNA.	ILMN_1712530	NM_003488.2
GOSR2	4560	1.25126	1597	1.2541	3078.5	0	0	0	Homo sapiens golgi SNAP receptor complex member 2 (GOSR2), transcript variant C, mRNA.	ILMN_1807072	NM_001012511.1
B3GALT3	1458	1.53003	4700	1.13078	3079	0	0	0	Homo sapiens UDP-Gal:betaGlcNAc beta 1,3-galactosyltransferase, polypeptide 3 (B3GALT3), transcript variant 1, mRNA.	ILMN_1726840	NM_003781.2
PTN	517	1.87708	5642	1.10863	3079.5	0	0	0	Homo sapiens pleiotrophin (heparin binding growth factor 8, neurite growth-promoting factor 1) (PTN), mRNA.	ILMN_1813753	NM_002825.5
EIF3S5	2877	1.36229	3285	1.17166	3081				Homo sapiens eukaryotic translation initiation factor 3, subunit 5 epsilon, 47kDa (EIF3S5), mRNA.	ILMN_1694398	NM_003754.1
AKAP13	3859	1.29107	2304	1.21247	3081.5	0	0	0	Homo sapiens A kinase (PRKA) anchor protein 13 (AKAP13), transcript variant 1, mRNA.	ILMN_2396956	NM_006738.4
TNRC6A	5402	1.21255	763	1.33927	3082.5	0	0	0	Homo sapiens trinucleotide repeat containing 6A (TNRC6A), transcript variant 1, mRNA.	ILMN_1752409	NM_020847.1
ZNF654	5881	1.19388	285	1.4814	3083	0	0	0	Homo sapiens zinc finger protein 654 (ZNF654), mRNA.	ILMN_1744471	NM_018293.2
RPL9	5938	1.19181	235	1.50749	3086.5	0	0	0	Homo sapiens ribosomal protein L9 (RPL9), transcript variant 2, mRNA.	ILMN_1729033	NM_001024921.2
C15ORF2	1901	1.46377	4273	1.14183	3087				Homo sapiens chromosome 15 open reading frame 2 (C15orf2), mRNA.	ILMN_1801053	NM_018958.1
PPP2R3A	4405	1.26014	1770	1.24173	3087.5	0	0	0	Homo sapiens protein phosphatase 2 (formerly 2A), regulatory subunit B'', alpha (PPP2R3A), transcript variant 1, mRNA.	ILMN_1718805	NM_181897.1
PRR5	4705	1.24357	1475	1.26319	3090	0	0	0	Homo sapiens proline rich 5 (renal) (PRR5), transcript variant 4, mRNA.	ILMN_1692664	NM_001017530.1
SLC35A2	4349	1.26258	1836	1.2376	3092.5	0	0	0	Homo sapiens solute carrier family 35 (UDP-galactose transporter), member A2 (SLC35A2), transcript variant 1, mRNA.	ILMN_1742731	NM_001032289.1
UBE2L6	591	1.83019	5600	1.10939	3095.5	0	0	0	Homo sapiens ubiquitin-conjugating enzyme E2L 6 (UBE2L6), transcript variant 1, mRNA.	ILMN_1769520	NM_198183.1
ASPH	4136	1.27454	2056	1.2248	3096	0	0	0	Homo sapiens aspartate beta-hydroxylase (ASPH), transcript variant 5, mRNA.	ILMN_1693771	NM_020164.2
PLD3	4234	1.269	1960	1.23064	3097	0	0	0	Homo sapiens phospholipase D family, member 3 (PLD3), transcript variant 1, mRNA.	ILMN_1713013	NM_001031696.1
PTPRA	1181	1.5949	5015	1.1233	3098	0	0	0	Homo sapiens protein tyrosine phosphatase, receptor type, A (PTPRA), transcript variant 3, mRNA.	ILMN_1695461	NM_080841.2
POU4F2	1855	1.46932	4343	1.14028	3099	0	0	0	Homo sapiens POU domain, class 4, transcription factor 2 (POU4F2), mRNA.	ILMN_1740035	NM_004575.1
EVI2A	2846	1.36486	3360	1.16906	3103	0	0	0	Homo sapiens ecotropic viral integration site 2A (EVI2A), transcript variant 2, mRNA.	ILMN_2369018	NM_014210.2
SH3BP5	3295	1.32923	2918	1.18495	3106.5	0	0	0	Homo sapiens SH3-domain binding protein 5 (BTK-associated) (SH3BP5), transcript variant 1, mRNA.	ILMN_1683799	NM_004844.2
KIAA1627	4691	1.24425	1523	1.25957	3107	0	0	0	Homo sapiens KIAA1627 protein (KIAA1627), mRNA.	ILMN_2124523	NM_020961.2
C14ORF161	1848	1.47005	4374	1.13934	3111				Homo sapiens chromosome 14 open reading frame 161 (C14orf161), mRNA.	ILMN_1762091	NM_024764.2
MS4A3	2465	1.39911	3761	1.15609	3113	0	0	0	Homo sapiens membrane-spanning 4-domains, subfamily A, member 3 (hematopoietic cell-specific) (MS4A3), transcript variant 3, mRNA.	ILMN_2374904	NM_006138.4
PLAUR	4979	1.23049	1247	1.28364	3113	0	0	0	Homo sapiens plasminogen activator, urokinase receptor (PLAUR), transcript variant 1, mRNA.	ILMN_1691508	NM_001005376.1
OATL1	2955	1.35484	3273	1.17185	3114				Homo sapiens ornithine aminotransferase-like 1 (OATL1), transcript variant 1, mRNA.	ILMN_1681855	NM_002536.1
TRIM41	4926	1.23283	1303	1.27947	3114.5	0	0	0	Homo sapiens tripartite motif-containing 41 (TRIM41), transcript variant 1, mRNA.	ILMN_1729495	NM_201627.1
NRL	4834	1.23773	1397	1.27006	3115.5	0	0	0	Homo sapiens neural retina leucine zipper (NRL), mRNA.	ILMN_1740383	NM_006177.2
MALL	2314	1.41499	3919	1.15122	3116.5	0	0	0	Homo sapiens THAP domain containing 5 (THAP5), mRNA.	ILMN_2063168	NM_005434.3
THAP5	3828	1.29272	2405	1.20723	3116.5	0	0	0	Homo sapiens mal, T-cell differentiation protein-like (MALL), mRNA.	ILMN_2189915	NM_182529.1
CENTD1	884	1.68807	5350	1.11472	3117	0	0	0	Homo sapiens centaurin, delta 1 (CENTD1), transcript variant 2, mRNA.	ILMN_1767541	NM_015230.2
TM2D3	2463	1.39927	3775	1.15554	3119	0	0	0	Homo sapiens TM2 domain containing 3 (TM2D3), transcript variant 2, mRNA.	ILMN_1697472	NM_078474.1
DEFB136	1808	1.47522	4433	1.13767	3120.5	0	0	0	Homo sapiens beta-defensin 136 (DEFB136), mRNA.	ILMN_1711790	NM_001033017.1
METRNL	2373	1.40956	3869	1.15282	3121	0	0	0	PREDICTED: Homo sapiens meteorin, glial cell differentiation regulator-like (METRNL), mRNA.	ILMN_2342066	NM_001004431.1
NFAM1	829	1.71394	5416	1.11321	3122.5	0	0	0	Homo sapiens NFAT activating protein with ITAM motif 1 (NFAM1), mRNA.	ILMN_1791925	NM_145912.4
HNT	4847	1.23707	1403	1.26968	3125	0	0	0	Homo sapiens neurotrimin (HNT), transcript variant 2, mRNA.	ILMN_2263086	NM_016522.2
KIAA0523	3562	1.30996	2691	1.19416	3126.5				Homo sapiens WSC domain containing 1 (WSCD1), mRNA.	ILMN_1774330	NM_015253.1
MARS	3041	1.34693	3213	1.17405	3127	0	0	0	Homo sapiens methionyl-tRNA synthetase (MARS), mRNA.	ILMN_1799819	NM_004990.2
STX8	103	2.90421	6154	1.09838	3128.5	0	0	0	Homo sapiens syntaxin 8 (STX8), mRNA.	ILMN_1752895	NM_004853.1
ZNF342	427	1.95441	5832	1.10456	3129.5	0	0	0	Homo sapiens zinc finger protein 342 (ZNF342), mRNA.	ILMN_1693242	NM_145288.1
LOC388955	5901	1.19311	360	1.44408	3130.5				Homo sapiens PX19 protein pseudogene (LOC388955) on chromosome 2.	ILMN_2163315	NR_003131.1
C1ORF2	6018	1.18857	243	1.50223	3130.5				Homo sapiens chromosome 1 open reading frame 2 (C1orf2), transcript variant 2, mRNA.	ILMN_1795026	NM_006589.2
ATG4A	417	1.96226	5846	1.10427	3131.5	0	0	0	Homo sapiens ATG4 autophagy related 4 homolog A (S. cerevisiae) (ATG4A), transcript variant 3, mRNA.	ILMN_2313782	NM_178270.1
SSTR2	5012	1.22872	1252	1.28331	3132	0	0	0	Homo sapiens somatostatin receptor 2 (SSTR2), mRNA.	ILMN_2152257	NM_001050.2
METRN	2338	1.41319	3928	1.15092	3133	0	0	0	Homo sapiens TAP binding protein (tapasin) (TAPBP), transcript variant 1, mRNA.	ILMN_1712583	NM_024042.2
TAPBP	2688	1.37848	3578	1.16173	3133	0	0	0	Homo sapiens meteorin, glial cell differentiation regulator (METRN), mRNA.	ILMN_1773031	NM_003190.3
GRB2	3165	1.33881	3104	1.17815	3134.5	0	0	0	Homo sapiens growth factor receptor-bound protein 2 (GRB2), transcript variant 1, mRNA.	ILMN_1742521	NM_002086.3
RAB15	794	1.73045	5476	1.11198	3135	0	0	0	Homo sapiens RAB15, member RAS onocogene family (RAB15), mRNA.	ILMN_1731699	NM_198686.1
ZNF334	3007	1.34933	3265	1.17224	3136	0	0	0	Homo sapiens zinc finger protein 334 (ZNF334), transcript variant 2, mRNA.	ILMN_1661332	NM_199441.1
ACE	4004	1.28204	2271	1.21381	3137.5	0	0	0	Homo sapiens angiotensin I converting enzyme (peptidyl-dipeptidase A) 1 (ACE), transcript variant 1, mRNA.	ILMN_2339410	NM_152831.1
MS4A1	4460	1.25707	1819	1.2386	3139.5	0	0	0	Homo sapiens membrane-spanning 4-domains, subfamily A, member 1 (MS4A1), transcript variant 1, mRNA.	ILMN_1776939	NM_021950.3
DAD1	1259	1.57688	5021	1.12317	3140	0	0	0	Homo sapiens defender against cell death 1 (DAD1), mRNA.	ILMN_1731619	NM_001344.1
AKR1A1	2852	1.36456	3431	1.16617	3141.5	0	0	0	Homo sapiens microfibrillar-associated protein 3-like (MFAP3L), transcript variant 1, mRNA.	ILMN_1728047	NM_006066.2
MFAP3L	4099	1.2763	2184	1.21768	3141.5	0	0	0	Homo sapiens aldo-keto reductase family 1, member A1 (aldehyde reductase) (AKR1A1), transcript variant 1, mRNA.	ILMN_1723277	NM_021647.5
ALKBH1	1077	1.61913	5207	1.11895	3142	0	0	0	Homo sapiens alkB, alkylation repair homolog 1 (E. coli) (ALKBH1), mRNA.	ILMN_2276750	NM_006020.2
NUDT3	566	1.8483	5721	1.10707	3143.5	0	0	0	Homo sapiens nudix (nucleoside diphosphate linked moiety X)-type motif 3 (NUDT3), mRNA.	ILMN_1724907	NM_006703.2
P2RX2	4868	1.23567	1423	1.26801	3145.5	0	0	0	Homo sapiens purinergic receptor P2X, ligand-gated ion channel, 2 (P2RX2), transcript variant 2, mRNA.	ILMN_1669239	NM_170682.2
B3GALT5	3659	1.30382	2634	1.19683	3146.5	0	0	0	Homo sapiens UDP-Gal:betaGlcNAc beta 1,3-galactosyltransferase, polypeptide 5 (B3GALT5), transcript variant 4, mRNA.	ILMN_1698756	NM_033172.1
STX10	1878	1.46662	4416	1.13818	3147	0	0	0	Homo sapiens syntaxin 10 (STX10), mRNA.	ILMN_1753712	NM_003765.1
SCDR10	1408	1.53898	4889	1.12616	3148.5				Homo sapiens hydroxysteroid (11-beta) dehydrogenase 1-like (HSD11B1L), transcript variant e, mRNA.	ILMN_1708987	NM_198533.1
JUP	2374	1.40956	3931	1.1509	3152.5	0	0	0	Homo sapiens junction plakoglobin (JUP), transcript variant 1, mRNA.	ILMN_1741970	NM_021991.1
TSC22D3	4973	1.2307	1336	1.27626	3154.5	0	0	0	Homo sapiens TSC22 domain family, member 3 (TSC22D3), transcript variant 2, mRNA.	ILMN_1748124	NM_004089.3
PDPN	4941	1.23218	1371	1.27196	3156	0	0	0	Homo sapiens podoplanin (PDPN), transcript variant 2, mRNA.	ILMN_2404903	NM_001006625.1
EPN2	1168	1.59696	5157	1.12017	3162.5	0	0	0	Homo sapiens epsin 2 (EPN2), transcript variant 2, mRNA.	ILMN_1815519	NM_148921.2
ABCG1	5013	1.22865	1322	1.27739	3167.5	0	0	0	Homo sapiens ATP-binding cassette, sub-family G (WHITE), member 1 (ABCG1), transcript variant 4, mRNA.	ILMN_2262362	NM_207627.1
POLR2J2	3171	1.33837	3165	1.17583	3168				Homo sapiens DNA directed RNA polymerase II polypeptide J-related gene (POLR2J2), transcript variant 1, mRNA.	ILMN_1661516	NM_145325.2
LRRCC1	4415	1.25971	1922	1.23253	3168.5	0	0	0	Homo sapiens leucine rich repeat and coiled-coil domain containing 1 (LRRCC1), mRNA.	ILMN_2281881	NM_033402.2
TRIM9	4010	1.28169	2330	1.21083	3170	0	0	0	Homo sapiens tripartite motif-containing 9 (TRIM9), transcript variant 2, mRNA.	ILMN_1763433	NM_052978.3
ODF2	6229	1.18058	119	1.63461	3174	0	0	0	Homo sapiens outer dense fiber of sperm tails 2 (ODF2), transcript variant 1, mRNA.	ILMN_1730698	NM_153437.1
RFP	2449	1.40072	3903	1.1518	3176				Homo sapiens ret finger protein (RFP), transcript variant alpha, mRNA.	ILMN_1655482	NM_006510.3
KRT13	3446	1.31912	2908	1.18519	3177	0	0	0	Homo sapiens keratin 13 (KRT13), transcript variant 2, mRNA.	ILMN_1721218	NM_002274.2
BET1L	356	2.03132	6003	1.10145	3179.5	0	0	0	Homo sapiens synovial sarcoma, X breakpoint 1 (SSX1), mRNA.	ILMN_2060652	NM_016526.3
SSX1	5132	1.22318	1227	1.2852	3179.5	0	0	0	Homo sapiens blocked early in transport 1 homolog (S. cerevisiae)-like (BET1L), mRNA.	ILMN_2247572	NM_005635.2
SENP6	1691	1.49138	4674	1.13132	3182.5	0	0	0	Homo sapiens SUMO1/sentrin specific peptidase 6 (SENP6), mRNA.	ILMN_2054236	NM_015571.1
C3ORF32	544	1.86084	5822	1.10468	3183				Homo sapiens chromosome 3 open reading frame 32 (C3orf32), mRNA.	ILMN_1666731	NM_015931.1
ARL6IP2	4751	1.24167	1618	1.25233	3184.5	0	0	0	Homo sapiens ADP-ribosylation factor-like 6 interacting protein 2 (ARL6IP2), mRNA.	ILMN_1716384	NM_022374.1
RTEL1	4256	1.26801	2115	1.22137	3185.5	0	0	0	Homo sapiens regulator of telomere elongation helicase 1 (RTEL1), transcript variant 1, mRNA.	ILMN_1778629	NM_032957.2
FTHL11	4353	1.26244	2023	1.22739	3188				Homo sapiens ferritin, heavy polypeptide-like 11 (FTHL11) on chromosome 8.	ILMN_2134538	NR_002204.1
CFDP1	523	1.8755	5861	1.10405	3192	0	0	0	Homo sapiens craniofacial development protein 1 (CFDP1), mRNA.	ILMN_1800837	NM_006324.2
LOC283129	321	2.09439	6066	1.10019	3193.5				PREDICTED: Homo sapiens hypothetical protein LOC283129, transcript variant 1 (LOC283129), mRNA.	ILMN_1808914	XM_929824.1
MGLL	572	1.84196	5819	1.10476	3195.5	0	0	0	Homo sapiens monoglyceride lipase (MGLL), transcript variant 1, mRNA.	ILMN_1738589	NM_007283.5
INVS	4138	1.27437	2259	1.21425	3198.5	0	0	0	Homo sapiens inversin (INVS), transcript variant 1, mRNA.	ILMN_1683766	NM_183245.1
ANAPC2	5270	1.21763	1129	1.29382	3199.5	0	0	0	Homo sapiens anaphase promoting complex subunit 2 (ANAPC2), mRNA.	ILMN_1813243	NM_013366.3
ATP1B1	4263	1.26779	2145	1.21981	3204	0	0	0	Homo sapiens ATPase, Na+/K+ transporting, beta 1 polypeptide (ATP1B1), transcript variant 2, mRNA.	ILMN_2407824	NM_001001787.1
UNG	4282	1.2667	2126	1.22081	3204	0	0	0	Homo sapiens uracil-DNA glycosylase (UNG), transcript variant 2, mRNA.	ILMN_1683120	NM_080911.1
POLD3	2541	1.39143	3870	1.15282	3205.5	0	0	0	Homo sapiens polymerase (DNA-directed), delta 3, accessory subunit (POLD3), mRNA.	ILMN_2233552	NM_006591.1
FLJ12949	2751	1.37359	3663	1.15919	3207				Homo sapiens hypothetical protein FLJ12949 (FLJ12949), transcript variant 1, mRNA.	ILMN_2347748	NM_178159.1
HFE	4408	1.26003	2006	1.22838	3207	0	0	0	Homo sapiens hemochromatosis (HFE), transcript variant 5, mRNA.	ILMN_2302632	NM_139005.2
SQLE	4690	1.24434	1728	1.24398	3209	0	0	0	Homo sapiens glutamate receptor, ionotrophic, AMPA 4 (GRIA4), mRNA.	ILMN_2041293	NM_003129.3
GRIA4	5873	1.19412	545	1.3843	3209	0	0	0	Homo sapiens squalene epoxidase (SQLE), mRNA.	ILMN_1692094	NM_001077244.1
BLZF1	3582	1.30934	2837	1.18829	3209.5	0	0	0	Homo sapiens basic leucine zipper nuclear factor 1 (JEM-1) (BLZF1), mRNA.	ILMN_2106656	NM_003666.2
FAM101B	1697	1.49066	4733	1.13025	3215	0	0	0	Homo sapiens olfactory receptor, family 10, subfamily X, member 1 (OR10X1), mRNA.	ILMN_1714418	NM_182705.1
OR10X1	2597	1.38617	3833	1.15372	3215	0	0	0	Homo sapiens family with sequence similarity 101, member B (FAM101B), mRNA.	ILMN_1799327	NM_001004477.1
RET	3061	1.34566	3372	1.16864	3216.5	0	0	0	Homo sapiens ret proto-oncogene (multiple endocrine neoplasia and medullary thyroid carcinoma 1, Hirschsprung disease) (RET), transcript variant 4, mRNA.	ILMN_1706301	NM_020630.3
LDOC1	3540	1.31132	2901	1.18558	3220.5	0	0	0	Homo sapiens leucine zipper, down-regulated in cancer 1 (LDOC1), mRNA.	ILMN_1788250	NM_012317.2
SLC6A8	1893	1.46493	4555	1.13432	3224	0	0	0	Homo sapiens solute carrier family 6 (neurotransmitter transporter, creatine), member 8 (SLC6A8), mRNA.	ILMN_1806349	NM_005629.1
FLJ13946	4139	1.27429	2311	1.21207	3225				Homo sapiens hypothetical protein FLJ13946 (FLJ13946), mRNA.	ILMN_1735822	NM_152275.2
UNC13A	1174	1.59613	5278	1.11711	3226				Homo sapiens unc-13 homolog A (C. elegans) (UNC13A), mRNA.	ILMN_2316148	NM_001080421.1
MINK1	3136	1.34092	3318	1.17035	3227	0	0	0	Homo sapiens misshapen-like kinase 1 (zebrafish) (MINK1), transcript variant 3, mRNA.	ILMN_2306692	NM_153827.3
FKBP1A	2972	1.35308	3483	1.16479	3227.5	0	0	0	Homo sapiens Treacher Collins-Franceschetti syndrome 1 (TCOF1), transcript variant 2, mRNA.	ILMN_1702237	NM_054014.1
TCOF1	4658	1.24569	1797	1.24014	3227.5	0	0	0	Homo sapiens FK506 binding protein 1A, 12kDa (FKBP1A), transcript variant 12A, mRNA.	ILMN_2377025	NM_001008657.1
ELMO2	953	1.66171	5506	1.11142	3229.5	0	0	0	Homo sapiens engulfment and cell motility 2 (ced-12 homolog, C. elegans) (ELMO2), transcript variant 2, mRNA.	ILMN_2317730	NM_022086.6
PPP2R4	2321	1.41477	4146	1.14503	3233.5	0	0	0	Homo sapiens protein phosphatase 2A activator, regulatory subunit 4 (PPP2R4), transcript variant 5, mRNA.	ILMN_1729123	NM_178001.1
KIAA0427	1027	1.63681	5445	1.11257	3236	0	0	0	Homo sapiens KIAA0427 (KIAA0427), mRNA.	ILMN_1655563	NM_014772.1
LOC440295	870	1.69323	5608	1.10926	3239	0	0	0	Homo sapiens hypothetical protein LOC440295 (LOC440295), mRNA.	ILMN_1719993	NM_198181.1
JUB	3193	1.33691	3295	1.1711	3244	0	0	0	Homo sapiens jub, ajuba homolog (Xenopus laevis) (JUB), transcript variant 2, mRNA.	ILMN_1811535	NM_032876.4
SPRR2G	3743	1.29914	2745	1.19173	3244	0	0	0	Homo sapiens small proline-rich protein 2G (SPRR2G), mRNA.	ILMN_1702127	NM_001014291.1
NETO1	2871	1.36269	3622	1.16046	3246.5	0	0	0	Homo sapiens neuropilin (NRP) and tolloid (TLL)-like 1 (NETO1), transcript variant 3, mRNA.	ILMN_1783168	NM_138966.2
DNAJB12	5055	1.22662	1439	1.26649	3247	0	0	0	Homo sapiens DnaJ (Hsp40) homolog, subfamily B, member 12 (DNAJB12), transcript variant 2, mRNA.	ILMN_1712929	NM_017626.3
COLQ	2192	1.42761	4311	1.14095	3251.5	0	0	0	Homo sapiens collagen-like tail subunit (single strand of homotrimer) of asymmetric acetylcholinesterase (COLQ), transcript variant VI, mRNA.	ILMN_1728707	NM_080540.2
SCARA3	5038	1.22744	1466	1.26434	3252	0	0	0	Homo sapiens scavenger receptor class A, member 3 (SCARA3), transcript variant 2, mRNA.	ILMN_1746376	NM_182826.1
APITD1	2247	1.42188	4259	1.14215	3253	0	1	0	Homo sapiens apoptosis-inducing, TAF9-like domain 1 (APITD1), transcript variant C, mRNA.	ILMN_1793360	NM_199295.1
CTPS2	2787	1.37009	3731	1.15709	3259	0	0	0	Homo sapiens CTP synthase II (CTPS2), transcript variant 2, mRNA.	ILMN_2392352	NM_019857.3
ZNF626	3768	1.29716	2750	1.19144	3259	0	0	0	Homo sapiens zinc finger protein 626 (ZNF626), transcript variant 1, mRNA.	ILMN_2290732	NM_145297.1
ZBTB16	5176	1.22167	1342	1.27541	3259	0	0	0	Homo sapiens zinc finger and BTB domain containing 16 (ZBTB16), transcript variant 2, mRNA.	ILMN_2305407	NM_001018011.1
ARHGEF10L	5475	1.20955	1045	1.30245	3260	0	0	0	Homo sapiens Rho guanine nucleotide exchange factor (GEF) 10-like (ARHGEF10L), transcript variant 2, mRNA.	ILMN_1727205	NM_001011722.2
CACNB2	2977	1.35282	3545	1.16301	3261	0	0	0	Homo sapiens calcium channel, voltage-dependent, beta 2 subunit (CACNB2), transcript variant 7, mRNA.	ILMN_1721601	NM_201572.1
AYTL2	1629	1.50022	4896	1.12602	3262.5	0	0	0	Homo sapiens acyltransferase like 2 (AYTL2), mRNA.	ILMN_1702171	NM_024830.3
FBXW8	332	2.07631	6195	1.09742	3263.5	0	0	0	Homo sapiens F-box and WD-40 domain protein 8 (FBXW8), transcript variant 1, mRNA.	ILMN_1812359	NM_153348.2
MAP4K3	389	1.9912	6140	1.09863	3264.5	0	0	0	Homo sapiens tripartite motif-containing 32 (TRIM32), mRNA.	ILMN_1813120	NM_003618.2
TRIM32	1052	1.62724	5477	1.11193	3264.5	0	0	0	Homo sapiens mitogen-activated protein kinase kinase kinase kinase 3 (MAP4K3), mRNA.	ILMN_1654737	NM_012210.2
KIAA0195	3243	1.33298	3287	1.17156	3265	0	0	0	Homo sapiens KIAA0195 (KIAA0195), mRNA.	ILMN_2059211	NM_014738.2
MAP2	3081	1.34453	3456	1.16552	3268.5	0	0	0	Homo sapiens microtubule-associated protein 2 (MAP2), transcript variant 5, mRNA.	ILMN_1764201	NM_002374.3
ELAVL4	4069	1.27843	2470	1.20402	3269.5	0	0	0	Homo sapiens ELAV (embryonic lethal, abnormal vision, Drosophila)-like 4 (Hu antigen D) (ELAVL4), mRNA.	ILMN_2065254	NM_021952.2
ENDOG	915	1.67715	5626	1.10885	3270.5	0	0	0	Homo sapiens endonuclease G (ENDOG), nuclear gene encoding mitochondrial protein, mRNA.	ILMN_1722309	NM_004435.2
NPAL2	4875	1.23498	1669	1.24874	3272	0	0	0	Homo sapiens NIPA-like domain containing 2 (NPAL2), mRNA.	ILMN_2145708	NM_024759.1
MDGA1	5465	1.20985	1079	1.29924	3272	0	0	0	Homo sapiens MAM domain containing glycosylphosphatidylinositol anchor 1 (MDGA1), mRNA.	ILMN_1720595	NM_153487.2
SMG6	5057	1.22652	1488	1.26224	3272.5	0	0	0	Homo sapiens Smg-6 homolog, nonsense mediated mRNA decay factor (C. elegans) (SMG6), mRNA.	ILMN_1695280	NM_017575.3
GALNT10	4039	1.27999	2507	1.20232	3273	0	0	0	Homo sapiens sodium channel, voltage-gated, type III, alpha (SCN3A), mRNA.	ILMN_1681984	NM_198321.2
SCN3A	4339	1.26312	2207	1.21665	3273	0	0	0	Homo sapiens UDP-N-acetyl-alpha-D-galactosamine:polypeptide N-acetylgalactosaminyltransferase 10 (GalNAc-T10) (GALNT10), transcript variant 1, mRNA.	ILMN_2283293	NM_006922.2
P518	2720	1.3763	3835	1.15363	3277.5				Homo sapiens pyroglutamylated RFamide peptide (QRFP), mRNA.	ILMN_1718848	NM_198180.1
IL17RD	5767	1.19807	789	1.33593	3278	0	0	0	Homo sapiens interleukin 17 receptor D (IL17RD), transcript variant 1, mRNA.	ILMN_1728663	NM_017563.1
DHX30	6172	1.18286	385	1.43698	3278.5	0	0	0	Homo sapiens DEAH (Asp-Glu-Ala-His) box polypeptide 30 (DHX30), transcript variant 2, mRNA.	ILMN_1795218	NM_014966.2
TRIB2	5944	1.19153	617	1.36759	3280.5	0	0	0	Homo sapiens tribbles homolog 2 (Drosophila) (TRIB2), mRNA.	ILMN_1714700	NM_021643.1
BOLL	1301	1.56823	5263	1.11761	3282				Homo sapiens hypothetical protein LOC284361 (LOC284361), transcript variant 1, mRNA.	ILMN_1670746	NM_033030.3
LOC284361	4002	1.28211	2562	1.20018	3282	0	0	0	Homo sapiens bol, boule-like (Drosophila) (BOLL), transcript variant 1, mRNA.	ILMN_1786707	NM_175063.3
GLRA3	3724	1.30019	2845	1.18788	3284.5	0	0	0	Homo sapiens glycine receptor, alpha 3 (GLRA3), transcript variant 2, mRNA.	ILMN_2354287	NM_006529.1
SBF2	1419	1.53804	5152	1.12028	3285.5	0	0	0	Homo sapiens SET binding factor 2 (SBF2), mRNA.	ILMN_2123665	NM_030962.2
ZDHHC9	1134	1.60625	5443	1.11267	3288.5	0	0	0	Homo sapiens zinc finger, DHHC-type containing 9 (ZDHHC9), transcript variant 1, mRNA.	ILMN_2254574	NM_016032.2
LIPK	1369	1.54976	5212	1.11882	3290.5				Homo sapiens lipase, family member K (LIPK), mRNA.	ILMN_2204467	NM_001080518.1
KIAA1804	6420	1.17282	161	1.57728	3290.5	0	0	0	Homo sapiens mixed lineage kinase 4 (KIAA1804), mRNA.	ILMN_2174380	NM_032435.1
DYNC2LI1	5073	1.22587	1514	1.26011	3293.5	0	0	0	Homo sapiens dynein, cytoplasmic 2, light intermediate chain 1 (DYNC2LI1), transcript variant 3, mRNA.	ILMN_1811836	NM_016008.2
PCDHGC4	3219	1.33494	3373	1.16863	3296	0	0	0	Homo sapiens protocadherin gamma subfamily C, 4 (PCDHGC4), transcript variant 2, mRNA.	ILMN_1714858	NM_032406.1
PCNA	1565	1.51117	5029	1.12307	3297	0	0	0	Homo sapiens RAB24, member RAS oncogene family (RAB24), transcript variant 1, mRNA.	ILMN_1706958	NM_002592.2
RAB24	3978	1.28351	2616	1.19744	3297	0	0	0	Homo sapiens sperm associated antigen 8 (SPAG8), transcript variant 1, mRNA.	ILMN_2278850	NM_001031677.2
SPAG8	4170	1.27272	2424	1.20612	3297	0	0	0	Homo sapiens proliferating cell nuclear antigen (PCNA), transcript variant 2, mRNA.	ILMN_2354222	NM_172312.1
ZNF41	3821	1.29351	2775	1.19054	3298	0	0	0	Homo sapiens zinc finger protein 41 (ZNF41), transcript variant 1, mRNA.	ILMN_2299260	NM_153380.1
SYCP3	157	2.59486	6445	1.09267	3301	0	0	0	Homo sapiens synaptonemal complex protein 3 (SYCP3), mRNA.	ILMN_2123525	NM_153694.3
GNLY	1159	1.59955	5444	1.11258	3301.5	0	0	0	Homo sapiens transmembrane protein 10 (TMEM10), transcript variant 2, mRNA.	ILMN_1790692	NM_012483.1
TMEM10	4500	1.25455	2103	1.22191	3301.5	0	0	0	Homo sapiens granulysin (GNLY), transcript variant 519, mRNA.	ILMN_2373236	NM_033207.2
MLC1	5310	1.21612	1300	1.27955	3305	0	0	0	Homo sapiens megalencephalic leukoencephalopathy with subcortical cysts 1 (MLC1), transcript variant 1, mRNA.	ILMN_1653783	NM_015166.2
FSCN2	4324	1.26408	2287	1.21333	3305.5	0	0	0	Homo sapiens fascin homolog 2, actin-bundling protein, retinal (Strongylocentrotus purpuratus) (FSCN2), transcript variant 2, mRNA.	ILMN_2364901	NM_001077182.1
PNKD	1842	1.47121	4773	1.12929	3307.5	0	0	0	Homo sapiens paroxysmal nonkinesiogenic dyskinesia (PNKD), transcript variant 2, mRNA.	ILMN_1774604	NM_022572.2
TCP1	2135	1.43417	4481	1.13612	3308	0	0	0	Homo sapiens t-complex 1 (TCP1), transcript variant 1, mRNA.	ILMN_1660661	NM_030752.2
IGSF10	2228	1.42426	4394	1.13874	3311	0	0	0	Homo sapiens spectrin, beta, non-erythrocytic 4 (SPTBN4), transcript variant sigma5, mRNA.	ILMN_1682100	NM_178822.3
SPTBN4	2715	1.3766	3907	1.15169	3311	0	0	0	Homo sapiens immunoglobulin superfamily, member 10 (IGSF10), mRNA.	ILMN_2406439	NM_025213.2
MRPL40	4995	1.22978	1628	1.25145	3311.5	0	0	0	Homo sapiens glycine receptor, beta (GLRB), mRNA.	ILMN_1687403	NM_003776.2
GLRB	6521	1.16888	102	1.68059	3311.5	0	0	0	Homo sapiens mitochondrial ribosomal protein L40 (MRPL40), nuclear gene encoding mitochondrial protein, mRNA.	ILMN_1669631	NM_000824.2
FBS1	2015	1.44966	4612	1.13261	3313.5				Homo sapiens fibrosin 1 (FBS1), mRNA.	ILMN_1752559	NM_022452.1
PCDHGA3	3577	1.30949	3050	1.18031	3313.5	0	0	0	Homo sapiens protocadherin gamma subfamily A, 3 (PCDHGA3), transcript variant 2, mRNA.	ILMN_1654228	NM_032011.1
TCEAL1	4450	1.25788	2178	1.2179	3314	0	0	0	Homo sapiens transcription elongation factor A (SII)-like 1 (TCEAL1), transcript variant 2, mRNA.	ILMN_1809552	NM_001006639.1
IL1R2	1859	1.46892	4770	1.12934	3314.5	0	0	0	Homo sapiens interleukin 1 receptor, type II (IL1R2), transcript variant 2, mRNA.	ILMN_2251766	NM_004633.3
ATP1B2	2003	1.45152	4629	1.1323	3316	0	0	0	Homo sapiens ATPase, Na+/K+ transporting, beta 2 polypeptide (ATP1B2), mRNA.	ILMN_1747271	NM_001678.3
RSPO4	1738	1.4848	4906	1.12573	3322	0	0	0	Homo sapiens R-spondin family, member 4 (RSPO4), transcript variant 2, mRNA.	ILMN_2347249	NM_001029871.1
ALS2CL	3803	1.29458	2855	1.18752	3329	0	0	0	Homo sapiens ALS2 C-terminal like (ALS2CL), transcript variant 1, mRNA.	ILMN_1690636	NM_147129.2
NUPL1	3646	1.30459	3017	1.18146	3331.5	0	0	0	Homo sapiens nucleoporin like 1 (NUPL1), transcript variant 1, mRNA.	ILMN_2378316	NM_001008565.1
CECR1	5255	1.21855	1412	1.26909	3333.5	0	0	0	Homo sapiens cat eye syndrome chromosome region, candidate 1 (CECR1), transcript variant 1, mRNA.	ILMN_1751851	NM_017424.2
TRIM14	890	1.68747	5789	1.10542	3339.5	0	0	0	Homo sapiens tripartite motif-containing 14 (TRIM14), transcript variant 3, mRNA.	ILMN_1772689	NM_033221.1
KRTHA7	3413	1.32137	3276	1.17182	3344.5				Homo sapiens keratin, hair, acidic, 7 (KRTHA7), mRNA.	ILMN_1740813	NM_003770.4
AIRE	5353	1.21459	1339	1.27566	3346	0	0	0	Homo sapiens autoimmune regulator (autoimmune polyendocrinopathy candidiasis ectodermal dystrophy) (AIRE), transcript variant 3, mRNA.	ILMN_1670282	NM_000659.1
USP21	6084	1.18566	613	1.36881	3348.5	0	0	0	Homo sapiens ubiquitin specific peptidase 21 (USP21), transcript variant 1, mRNA.	ILMN_2349006	NM_012475.4
ARID5A	5733	1.1997	966	1.31071	3349.5	0	0	0	Homo sapiens AT rich interactive domain 5A (MRF1-like) (ARID5A), mRNA.	ILMN_2298567	NM_212481.1
NRBP1	1287	1.57143	5413	1.1133	3350	0	0	0	Homo sapiens nuclear receptor binding protein 1 (NRBP1), mRNA.	ILMN_1670096	NM_013392.2
DDX3X	5430	1.21142	1271	1.28166	3350.5	0	0	0	Homo sapiens DEAD (Asp-Glu-Ala-Asp) box polypeptide 3, X-linked (DDX3X), transcript variant 2, mRNA.	ILMN_1728870	NM_024005.1
TOP1P1	6041	1.18754	661	1.35912	3351				Homo sapiens topoisomerase (DNA) I pseudogene 1 (TOP1P1) on chromosome 1.	ILMN_2086952	NR_002719.1
ZNF167	2638	1.38274	4066	1.14765	3352	0	0	0	Homo sapiens zinc finger protein 167 (ZNF167), transcript variant 1, mRNA.	ILMN_1794597	NM_018651.2
OMD	2708	1.37692	3997	1.14923	3352.5	0	0	0	Homo sapiens osteomodulin (OMD), mRNA.	ILMN_1749846	NM_005014.1
ITGA3	534	1.87046	6174	1.09791	3354	0	0	0	Homo sapiens integrin, alpha 3 (antigen CD49C, alpha 3 subunit of VLA-3 receptor) (ITGA3), transcript variant a, mRNA.	ILMN_1685397	NM_002204.1
CHPF	752	1.7498	5958	1.10253	3355	0	0	0	Homo sapiens chondroitin polymerizing factor (CHPF), mRNA.	ILMN_1731353	NM_024536.4
CHD8	3256	1.3325	3455	1.16552	3355.5	0	0	0	Homo sapiens chromodomain helicase DNA binding protein 8 (CHD8), mRNA.	ILMN_1806122	NM_020920.1
38600	2913	1.35873	3802	1.15453	3357.5				Homo sapiens septin 6 (SEPT6), transcript variant V, mRNA.	ILMN_1681798	NM_145802.2
ATAD3B	6460	1.17151	256	1.49693	3358	0	0	0	Homo sapiens ATPase family, AAA domain containing 3B (ATAD3B), mRNA.	ILMN_2131936	NM_031921.4
HIP1R	3885	1.28911	2835	1.18831	3360				Homo sapiens huntingtin interacting protein 1 related (HIP1R), mRNA.	ILMN_2396148	NM_003959.1
C1ORF183	5625	1.2039	1095	1.29729	3360				Homo sapiens chromosome 1 open reading frame 183 (C1orf183), transcript variant 2, mRNA.	ILMN_2388955	NM_019099.3
CCR3	4893	1.23429	1828	1.23798	3360.5	0	0	0	Homo sapiens chemokine (C-C motif) receptor 3 (CCR3), transcript variant 2, mRNA.	ILMN_1656684	NM_178329.1
EXOC6	2752	1.37339	3974	1.1499	3363	0	0	0	Homo sapiens exocyst complex component 6 (EXOC6), transcript variant 2, mRNA.	ILMN_1667686	NM_001013848.1
NFATC1	2480	1.39823	4250	1.14232	3365	0	0	0	Homo sapiens nuclear factor of activated T-cells, cytoplasmic, calcineurin-dependent 1 (NFATC1), transcript variant 3, mRNA.	ILMN_1707051	NM_172388.1
PEX14	3602	1.30804	3129	1.17716	3365.5	0	0	0	Homo sapiens peroxisomal biogenesis factor 14 (PEX14), mRNA.	ILMN_1763634	NM_004565.1
ADRA1A	2904	1.35995	3828	1.15384	3366	0	0	0	Homo sapiens adrenergic, alpha-1A-, receptor (ADRA1A), transcript variant 1, mRNA.	ILMN_1813598	NM_000680.1
ATP5J2	6461	1.1715	273	1.4901	3367	0	0	0	Homo sapiens ATP synthase, H+ transporting, mitochondrial F0 complex, subunit F2 (ATP5J2), nuclear gene encoding mitochondrial protein, transcript variant 3, mRNA.	ILMN_2307883	NM_001003714.1
UBE2C	1844	1.47082	4891	1.12612	3367.5	0	0	0	Homo sapiens ubiquitin-conjugating enzyme E2C (UBE2C), transcript variant 6, mRNA.	ILMN_1714730	NM_181800.1
HGF	1046	1.63009	5694	1.10758	3370	0	0	0	Homo sapiens mitogen-activated protein kinase kinase kinase kinase 1 (MAP4K1), transcript variant 1, mRNA.	ILMN_1757838	NM_001010934.1
MAP4K1	3664	1.30359	3076	1.17923	3370	0	0	0	Homo sapiens leukocyte specific transcript 1 (LST1), transcript variant 2, mRNA.	ILMN_1665943	NM_007181.3
LST1	5472	1.2096	1268	1.28206	3370	0	0	0	Homo sapiens hepatocyte growth factor (hepapoietin A; scatter factor) (HGF), transcript variant 2, mRNA.	ILMN_2345353	NM_007161.2
VENTXP7	722	1.7668	6024	1.10102	3373				Homo sapiens VENT homeobox (Xenopus laevis) pseudogene 7 (VENTXP7) on chromosome 3.	ILMN_2203753	NR_002311.1
DCT	4120	1.27543	2629	1.19701	3374.5	0	0	0	Homo sapiens dopachrome tautomerase (dopachrome delta-isomerase, tyrosine-related protein 2) (DCT), mRNA.	ILMN_1701783	NM_001922.2
SKI	2727	1.37563	4025	1.14863	3376	0	0	0	Homo sapiens v-ski sarcoma viral oncogene homolog (avian) (SKI), mRNA.	ILMN_1710598	NM_003036.1
HDDC2	2880	1.36197	3875	1.15273	3377.5	0	0	0	Homo sapiens HD domain containing 2 (HDDC2), mRNA.	ILMN_1753745	NM_016063.1
FLJ40172	4865	1.23594	1894	1.23397	3379.5				Homo sapiens chromosome 2 open reading frame 61 (C2orf61), mRNA.	ILMN_1790070	NM_173649.1
RTKN	892	1.68604	5868	1.10392	3380	0	0	0	Homo sapiens rhotekin (RTKN), transcript variant 2, mRNA.	ILMN_1688256	NM_001015056.1
ST5	5996	1.18936	772	1.33819	3384	0	0	0	Homo sapiens suppression of tumorigenicity 5 (ST5), transcript variant 1, mRNA.	ILMN_1686988	NM_139157.2
SLC7A6	5984	1.18983	788	1.33598	3386	0	0	0	Homo sapiens solute carrier family 7 (cationic amino acid transporter, y+ system), member 6 (SLC7A6), transcript variant 2, mRNA.	ILMN_2324561	NM_003983.3
ANKFY1	6427	1.17258	347	1.44802	3387	0	0	0	Homo sapiens ankyrin repeat and FYVE domain containing 1 (ANKFY1), transcript variant 2, mRNA.	ILMN_1801464	NM_016376.2
TMEM24	2901	1.36021	3877	1.1526	3389	0	0	0	Homo sapiens transmembrane protein 24 (TMEM24), mRNA.	ILMN_1778132	NM_014807.3
EEF1B2	3298	1.32915	3491	1.1646	3394.5	0	0	0	Homo sapiens eukaryotic translation elongation factor 1 beta 2 (EEF1B2), transcript variant 1, mRNA.	ILMN_1685678	NM_021121.2
BOP1	1868	1.46742	4922	1.12548	3395	0	0	0	Homo sapiens block of proliferation 1 (BOP1), mRNA.	ILMN_1715583	NM_015201.3
LRCH1	1952	1.45789	4839	1.12738	3395.5	0	0	0	Homo sapiens leucine-rich repeats and calponin homology (CH) domain containing 1 (LRCH1), mRNA.	ILMN_2199614	NM_015116.1
RSRC2	5496	1.20862	1297	1.28015	3396.5	0	0	0	Homo sapiens arginine/serine-rich coiled-coil 2 (RSRC2), transcript variant 1, mRNA.	ILMN_2358277	NM_023012.4
PKD1L2	3112	1.34208	3690	1.15842	3401	0	0	0	Homo sapiens polycystic kidney disease 1-like 2 (PKD1L2), transcript variant 2, mRNA.	ILMN_1742788	NM_001076780.1
SS18L1	4397	1.26047	2406	1.20718	3401.5	0	0	0	Homo sapiens synovial sarcoma translocation gene on chromosome 18-like 1 (SS18L1), transcript variant 1, mRNA.	ILMN_1676625	NM_015558.3
PRO0611	3216	1.33509	3588	1.16146	3402				Homo sapiens PRO0611 protein (PRO0611) on chromosome 1.	ILMN_2230374	NR_002762.1
C1ORF108	6280	1.17795	526	1.38916	3403				Homo sapiens chromosome 1 open reading frame 108 (C1orf108), mRNA.	ILMN_1679383	NM_024595.1
SLC7A2	5862	1.19476	949	1.31235	3405.5	0	0	0	Homo sapiens solute carrier family 7 (cationic amino acid transporter, y+ system), member 2 (SLC7A2), transcript variant 2, mRNA.	ILMN_1685830	NM_001008539.1
OR4N2	2716	1.37653	4097	1.1467	3406.5	0	0	0	Homo sapiens olfactory receptor, family 4, subfamily N, member 2 (OR4N2), mRNA.	ILMN_1706649	NM_001004723.1
ASCIZ	6699	1.16228	115	1.6429	3407	0	0	0	Homo sapiens ATM/ATR-Substrate Chk2-Interacting Zn2+-finger protein (ASCIZ), mRNA.	ILMN_2223720	NM_015251.2
PDIA6	1569	1.51035	5246	1.11813	3407.5	0	0	0	Homo sapiens protein disulfide isomerase family A, member 6 (PDIA6), mRNA.	ILMN_1680626	NM_005742.2
CBFA2T3	4803	1.23927	2016	1.22773	3409.5	0	0	0	Homo sapiens core-binding factor, runt domain, alpha subunit 2; translocated to, 3 (CBFA2T3), transcript variant 2, mRNA.	ILMN_1720616	NM_005187.4
GLMN	755	1.74926	6067	1.10011	3411	0	0	0	Homo sapiens glomulin, FKBP associated protein (GLMN), transcript variant 1, mRNA.	ILMN_1739397	NM_053274.1
GABRG2	4075	1.27822	2748	1.19158	3411.5	0	0	0	Homo sapiens gamma-aminobutyric acid (GABA) A receptor, gamma 2 (GABRG2), transcript variant 1, mRNA.	ILMN_2413964	NM_198904.1
MDK	5279	1.21725	1545	1.25758	3412	0	0	0	Homo sapiens midkine (neurite growth-promoting factor 2) (MDK), transcript variant 1, mRNA.	ILMN_1706440	NM_001012334.1
BRMS1L	2499	1.39515	4328	1.14047	3413.5	0	0	0	Homo sapiens breast cancer metastasis-suppressor 1-like (BRMS1L), mRNA.	ILMN_2225511	NM_032352.3
COX4NB	3391	1.32328	3438	1.16598	3414.5	0	0	0	Homo sapiens C-type lectin domain family 4, member F (CLEC4F), mRNA.	ILMN_1722583	NM_006067.3
CLEC4F	6664	1.1636	165	1.57229	3414.5	0	0	0	Homo sapiens COX4 neighbor (COX4NB), mRNA.	ILMN_1723115	NM_173535.2
CTSE	1626	1.50076	5209	1.11894	3417.5	0	0	0	Homo sapiens cathepsin E (CTSE), transcript variant 1, mRNA.	ILMN_1693738	NM_148964.1
SEC63	2083	1.44131	4759	1.12973	3421	0	0	0	Homo sapiens SEC63 homolog (S. cerevisiae) (SEC63), mRNA.	ILMN_2136068	NM_007214.3
DIABLO	4335	1.2633	2508	1.20231	3421.5	0	0	0	Homo sapiens diablo homolog (Drosophila) (DIABLO), nuclear gene encoding mitochondrial protein, transcript variant 1, mRNA.	ILMN_1665335	NM_019887.3
VPS28	3787	1.29544	3058	1.18013	3422.5	0	0	0	Homo sapiens vacuolar protein sorting 28 homolog (S. cerevisiae) (VPS28), transcript variant 1, mRNA.	ILMN_1790797	NM_016208.2
SORD	5921	1.19247	927	1.31547	3424				Homo sapiens sorbitol dehydrogenase (SORD), mRNA.	ILMN_2391231	NM_003104.3
GMPR2	548	1.85877	6302	1.09529	3425	0	0	0	Homo sapiens guanosine monophosphate reductase 2 (GMPR2), transcript variant 2, mRNA.	ILMN_1677919	NM_001002002.1
SPRED3	3673	1.3032	3177	1.1753	3425				PREDICTED: Homo sapiens sprouty-related, EVH1 domain containing 3, transcript variant 4 (SPRED3), mRNA.	ILMN_1651609	XM_946006.1
VASP	3548	1.31075	3306	1.17066	3427	0	0	0	Homo sapiens vasodilator-stimulated phosphoprotein (VASP), transcript variant 2, mRNA.	ILMN_1743646	NM_001008736.1
C20ORF19	5112	1.2241	1744	1.24328	3428				Homo sapiens chromosome 20 open reading frame 19 (C20orf19), mRNA.	ILMN_1779536	NM_018474.2
CAMK2N2	6061	1.18694	800	1.33374	3430.5	0	0	0	Homo sapiens calcium/calmodulin-dependent protein kinase II inhibitor 2 (CAMK2N2), mRNA.	ILMN_1660633	NM_033259.2
LOC643853	1433	1.53634	5432	1.11285	3432.5				PREDICTED: Homo sapiens similar to F40B5.2b, transcript variant 1 (LOC643853), mRNA.	ILMN_1758102	XM_929395.1
MADCAM1	5716	1.20031	1149	1.29238	3432.5	0	0	0	Homo sapiens mucosal vascular addressin cell adhesion molecule 1 (MADCAM1), transcript variant 3, mRNA.	ILMN_1767973	NM_130760.1
LIPG	2950	1.35566	3921	1.15115	3435.5	0	0	0	Homo sapiens lipase, endothelial (LIPG), mRNA.	ILMN_2189027	NM_006033.2
LGR8	1055	1.627	5820	1.10471	3437.5				Homo sapiens leucine-rich repeat-containing G protein-coupled receptor 8 (LGR8), mRNA.	ILMN_1679152	NM_130806.2
AP2A1	2841	1.36515	4035	1.14832	3438	0	0	0	Homo sapiens adaptor-related protein complex 2, alpha 1 subunit (AP2A1), transcript variant 2, mRNA.	ILMN_2359211	NM_130787.2
TCP11L2	6365	1.17482	513	1.39299	3439	0	0	0	Homo sapiens t-complex 11 (mouse)-like 2 (TCP11L2), mRNA.	ILMN_2231051	NM_152772.1
TMPRSS6	4922	1.23292	1963	1.23045	3442.5	0	0	0	Homo sapiens transmembrane protease, serine 6 (TMPRSS6), mRNA.	ILMN_1725014	NM_153609.2
ACAA1	4965	1.231	1924	1.23247	3444.5	0	0	0	Homo sapiens acetyl-Coenzyme A acyltransferase 1 (peroxisomal 3-oxoacyl-Coenzyme A thiolase) (ACAA1), nuclear gene encoding mitochondrial protein, mRNA.	ILMN_1738921	NM_001607.2
KALRN	480	1.90289	6411	1.09336	3445.5	0	0	0	Homo sapiens Ras association (RalGDS/AF-6) domain family 4 (RASSF4), transcript variant 2, mRNA.	ILMN_1812233	NM_001024660.1
RASSF4	2049	1.44618	4842	1.1273	3445.5	0	0	0	Homo sapiens surfeit 1 (SURF1), nuclear gene encoding mitochondrial protein, mRNA.	ILMN_1708890	NM_178145.1
SURF1	2801	1.36838	4090	1.14697	3445.5	0	0	0	Homo sapiens kalirin, RhoGEF kinase (KALRN), transcript variant 2, mRNA.	ILMN_1663407	NM_003172.2
WHSC2	2642	1.38244	4257	1.14219	3449.5	0	0	0	Homo sapiens Wolf-Hirschhorn syndrome candidate 2 (WHSC2), mRNA.	ILMN_1815083	NM_005663.2
HDAC10	1413	1.53859	5487	1.1118	3450				Homo sapiens histone deacetylase 10 (HDAC10), mRNA.	ILMN_2102787	NM_032019.4
KIAA1026	4677	1.24506	2223	1.21597	3450	0	0	0	Homo sapiens kazrin (KIAA1026), transcript variant A, mRNA.	ILMN_1680399	NM_001017999.1
BRD9	3694	1.30188	3211	1.17406	3452.5	0	0	0	Homo sapiens bromodomain containing 9 (BRD9), transcript variant 1, mRNA.	ILMN_1651405	NM_023924.2
EYA1	6133	1.18414	773	1.33819	3453	0	0	0	Homo sapiens eyes absent homolog 1 (Drosophila) (EYA1), transcript variant 4, mRNA.	ILMN_1807554	NM_000503.3
APP	2391	1.40735	4516	1.13527	3453.5	0	0	0	Homo sapiens amyloid beta (A4) precursor protein (peptidase nexin-II, Alzheimer disease) (APP), transcript variant 1, mRNA.	ILMN_1653283	NM_000484.2
FGF12	2268	1.41976	4644	1.13197	3456	0	0	0	Homo sapiens fibroblast growth factor 12 (FGF12), transcript variant 2, mRNA.	ILMN_1672229	NM_004113.3
C16ORF61	6335	1.17599	578	1.37768	3456.5				Homo sapiens chromosome 16 open reading frame 61 (C16orf61), mRNA.	ILMN_1783333	NM_020188.2
INSIG1	6400	1.17385	514	1.39293	3457	0	0	0	Homo sapiens insulin induced gene 1 (INSIG1), transcript variant 2, mRNA.	ILMN_1686989	NM_198336.1
PFKFB2	5035	1.22751	1880	1.23484	3457.5	0	0	0	Homo sapiens 6-phosphofructo-2-kinase/fructose-2,6-biphosphatase 2 (PFKFB2), transcript variant 2, mRNA.	ILMN_1796560	NM_006212.2
C17ORF28	490	1.89672	6426	1.09304	3458				Homo sapiens chromosome 17 open reading frame 28 (C17orf28), mRNA.	ILMN_1654013	NM_030630.1
EFS	5632	1.2035	1286	1.28071	3459	0	0	0	Homo sapiens embryonal Fyn-associated substrate (EFS), transcript variant 1, mRNA.	ILMN_1702105	NM_005864.2
RNASE4	1281	1.57275	5640	1.10869	3460.5	0	0	0	Homo sapiens ribonuclease, RNase A family, 4 (RNASE4), transcript variant 1, mRNA.	ILMN_2408572	NM_194431.1
DUSP10	2513	1.39346	4414	1.13821	3463.5	0	0	0	Homo sapiens dual specificity phosphatase 10 (DUSP10), transcript variant 1, mRNA.	ILMN_1759175	NM_007207.3
GPSN2	4163	1.27302	2769	1.1907	3466	0	0	0	Homo sapiens glycoprotein, synaptic 2 (GPSN2), mRNA.	ILMN_1720799	NM_138501.4
LRRC48	4206	1.2708	2732	1.19224	3469	0	0	0	Homo sapiens leucine rich repeat containing 48 (LRRC48), mRNA.	ILMN_1693762	NM_031294.2
BNC1	1548	1.51319	5391	1.11374	3469.5	0	0	0	Homo sapiens basonuclin 1 (BNC1), mRNA.	ILMN_2298301	NM_001717.2
HAX1	4488	1.25558	2455	1.20471	3471.5	0	0	0	Homo sapiens HCLS1 associated protein X-1 (HAX1), transcript variant 1, mRNA.	ILMN_2289775	NM_001018837.1
MYO18A	4536	1.25232	2410	1.20692	3473	0	0	0	Homo sapiens myosin XVIIIA (MYO18A), transcript variant 1, mRNA.	ILMN_1780560	NM_203318.1
KCNIP4	5190	1.22069	1759	1.24237	3474.5	0	0	0	Homo sapiens Kv channel interacting protein 4 (KCNIP4), transcript variant 1, mRNA.	ILMN_1699469	NM_147182.2
CREB1	2160	1.43177	4794	1.12874	3477	0	0	0	Homo sapiens NOL1/NOP2/Sun domain family, member 5B (NSUN5B), transcript variant 2, mRNA.	ILMN_2334242	NM_004379.2
NSUN5B	5022	1.22831	1932	1.23192	3477	0	0	0	Homo sapiens cAMP responsive element binding protein 1 (CREB1), transcript variant A, mRNA.	ILMN_2352448	NM_145645.2
NDRG2	4564	1.25111	2399	1.20743	3481.5	0	0	0	Homo sapiens NDRG family member 2 (NDRG2), transcript variant 6, mRNA.	ILMN_1670535	NM_201535.1
MLZE	1437	1.53419	5534	1.11081	3485.5	0	0	0	Homo sapiens melanoma-derived leucine zipper, extra-nuclear factor (MLZE), mRNA.	ILMN_1721732	NM_031415.1
LOC284274	2442	1.40166	4530	1.13494	3486	0	0	0	Homo sapiens RNA binding motif protein 10 (RBM10), transcript variant 1, mRNA.	ILMN_2054382	NM_001037331.1
RBM10	2860	1.36365	4112	1.14628	3486				Homo sapiens hypothetical protein LOC284274 (LOC284274), mRNA.	ILMN_1765082	NM_005676.3
HNRPH1	6775	1.15984	200	1.53139	3487.5	0	0	0	Homo sapiens heterogeneous nuclear ribonucleoprotein H1 (H) (HNRPH1), mRNA.	ILMN_2101928	NM_005520.1
CEBPD	6191	1.18222	785	1.33637	3488	0	0	0	Homo sapiens CCAAT/enhancer binding protein (C/EBP), delta (CEBPD), mRNA.	ILMN_1782050	NM_005195.2
C10ORF53	4217	1.26971	2761	1.19099	3489				Homo sapiens chromosome 10 open reading frame 53 (C10orf53), transcript variant 2, mRNA.	ILMN_2298611	NM_182554.2
HAL	2549	1.39062	4430	1.13769	3489.5	0	0	0	Homo sapiens histidine ammonia-lyase (HAL), mRNA.	ILMN_2074748	NM_002108.2
CEACAM1	5498	1.20847	1483	1.26261	3490.5	0	0	0	Homo sapiens carcinoembryonic antigen-related cell adhesion molecule 1 (biliary glycoprotein) (CEACAM1), transcript variant 1, mRNA.	ILMN_1716815	NM_001024912.1
AGPAT3	1975	1.45458	5009	1.12354	3492	0	0	0	Homo sapiens 1-acylglycerol-3-phosphate O-acyltransferase 3 (AGPAT3), mRNA.	ILMN_1654010	NM_020132.4
DUS1L	5041	1.22736	1943	1.2314	3492	0	0	0	Homo sapiens dihydrouridine synthase 1-like (S. cerevisiae) (DUS1L), mRNA.	ILMN_1653342	NM_022156.3
ARL6	6169	1.18293	817	1.33099	3493	0	0	0	Homo sapiens ADP-ribosylation factor-like 6 (ARL6), transcript variant 2, mRNA.	ILMN_1750488	NM_032146.3
OR4C12	2649	1.3819	4339	1.1403	3494	0	0	0	Homo sapiens olfactory receptor, family 4, subfamily C, member 12 (OR4C12), mRNA.	ILMN_2066904	NM_001005270.1
POLD1	3148	1.34017	3840	1.15352	3494	0	0	0	Homo sapiens polymerase (DNA directed), delta 1, catalytic subunit 125kDa (POLD1), mRNA.	ILMN_1652580	NM_002691.1
CASP6	4325	1.26407	2666	1.19552	3495.5	0	0	0	Homo sapiens caspase 6, apoptosis-related cysteine peptidase (CASP6), transcript variant beta, mRNA.	ILMN_2367113	NM_032992.2
ELL3	5366	1.21385	1626	1.25161	3496	0	0	0	Homo sapiens elongation factor RNA polymerase II-like 3 (ELL3), mRNA.	ILMN_1771264	NM_025165.2
EPHA6	1543	1.51365	5451	1.11245	3497				Homo sapiens EPH receptor A6 (EPHA6), mRNA.	ILMN_1719531	NM_001080448.1
CASD1	3508	1.31397	3487	1.16471	3497.5	0	0	0	Homo sapiens CAS1 domain containing 1 (CASD1), mRNA.	ILMN_2139035	NM_022900.3
SLC6A20	5312	1.21602	1683	1.24724	3497.5	0	0	0	Homo sapiens solute carrier family 6 (proline IMINO transporter), member 20 (SLC6A20), transcript variant 2, mRNA.	ILMN_1687986	NM_020208.2
NCBP2	1140	1.6045	5858	1.1041	3499	0	0	0	Homo sapiens tumor suppressor candidate 5 (TUSC5), mRNA.	ILMN_2412564	NM_007362.2
TUSC5	6168	1.183	830	1.32912	3499	0	0	0	Homo sapiens nuclear cap binding protein subunit 2, 20kDa (NCBP2), mRNA.	ILMN_1776852	NM_172367.1
ENPP1	270	2.19816	6729	1.08704	3499.5	0	0	0	Homo sapiens ectonucleotide pyrophosphatase/phosphodiesterase 1 (ENPP1), mRNA.	ILMN_1700888	NM_006208.1
ZNF490	4764	1.2412	2235	1.21548	3499.5	0	0	0	Homo sapiens zinc finger protein 490 (ZNF490), mRNA.	ILMN_1791206	NM_020714.1
PTPRO	4585	1.24983	2416	1.20656	3500.5	0	0	0	Homo sapiens protein tyrosine phosphatase, receptor type, O (PTPRO), transcript variant 6, mRNA.	ILMN_2316878	NM_030670.1
DBN1	1892	1.4651	5113	1.12121	3502.5	0	0	0	Homo sapiens drebrin 1 (DBN1), transcript variant 1, mRNA.	ILMN_1757270	NM_004395.2
DNTT	2289	1.41731	4716	1.13041	3502.5	0	0	0	Homo sapiens deoxynucleotidyltransferase, terminal (DNTT), transcript variant 2, mRNA.	ILMN_1746515	NM_001017520.1
MYO3B	1981	1.45392	5026	1.12312	3503.5	0	0	0	Homo sapiens myosin IIIB (MYO3B), mRNA.	ILMN_2096970	NM_138995.1
ZFP95	4367	1.26186	2642	1.1965	3504.5				Homo sapiens zinc finger protein 95 homolog (mouse) (ZFP95), transcript variant 2, mRNA.	ILMN_1695847	NM_145102.1
CASP4	450	1.93704	6560	1.09055	3505	0	0	0	Homo sapiens similar to CG14903-PA (LOC391356), mRNA.	ILMN_1678454	NM_033307.2
LOC391356	4303	1.26514	2707	1.19355	3505	0	0	0	Homo sapiens caspase 4, apoptosis-related cysteine peptidase (CASP4), transcript variant gamma, mRNA.	ILMN_1692707	NM_001013663.1
CD79B	972	1.65341	6043	1.10074	3507.5	1	0	0	Homo sapiens CD79b molecule, immunoglobulin-associated beta (CD79B), transcript variant 3, mRNA.	ILMN_1785439	NM_001039933.1
C1QTNF1	3137	1.34086	3879	1.15255	3508	0	0	0	Homo sapiens C1q and tumor necrosis factor related protein 1 (C1QTNF1), transcript variant 1, mRNA.	ILMN_1694608	NM_198593.1
DPH2	3085	1.34432	3939	1.15079	3512	0	0	0	Homo sapiens DPH2 homolog (S. cerevisiae) (DPH2), transcript variant 1, mRNA.	ILMN_2375418	NM_001384.4
PTP4A3	4017	1.2812	3008	1.18176	3512.5	0	0	0	Homo sapiens protein tyrosine phosphatase type IVA, member 3 (PTP4A3), transcript variant 2, mRNA.	ILMN_2359710	NM_007079.2
TNFRSF19L	341	2.05417	6686	1.08807	3513.5				Homo sapiens tumor necrosis factor receptor superfamily, member 19-like (TNFRSF19L), transcript variant 1, mRNA.	ILMN_1748614	NM_152222.1
URP2	1069	1.62215	5960	1.10246	3514.5	0	0	0	Homo sapiens UNC-112 related protein 2 (URP2), transcript variant URP2SF, mRNA.	ILMN_2366334	NM_031471.4
NCAPG2	729	1.76188	6308	1.0952	3518.5				Homo sapiens non-SMC condensin II complex, subunit G2 (NCAPG2), mRNA.	ILMN_2066756	NM_017760.5
MCM4	5514	1.20799	1525	1.25935	3519.5	0	0	0	Homo sapiens minichromosome maintenance complex component 4 (MCM4), transcript variant 2, mRNA.	ILMN_2412860	NM_182746.1
DPP3	702	1.77577	6338	1.09462	3520	0	0	0	Homo sapiens dipeptidylpeptidase 3 (DPP3), transcript variant 1, mRNA.	ILMN_1700822	NM_130443.1
BAT2	4930	1.23268	2113	1.22147	3521.5	0	0	0	Homo sapiens HLA-B associated transcript 2 (BAT2), transcript variant 1, mRNA.	ILMN_1760563	NM_080686.1
PPP2CA	6998	1.15118	53	1.87458	3525.5	0	0	0	Homo sapiens protein phosphatase 2 (formerly 2A), catalytic subunit, alpha isoform (PPP2CA), mRNA.	ILMN_2196097	NM_002715.2
PMS2	6063	1.18672	992	1.30785	3527.5	0	0	0	Homo sapiens PMS2 postmeiotic segregation increased 2 (S. cerevisiae) (PMS2), transcript variant 2, mRNA.	ILMN_1677887	NM_001018040.1
FRZB	1076	1.61969	5981	1.10204	3528.5	0	0	0	Homo sapiens frizzled-related protein (FRZB), mRNA.	ILMN_1716246	NM_001463.2
UBL7	2933	1.35671	4124	1.14598	3528.5	0	0	0	Homo sapiens ubiquitin-like 7 (bone marrow stromal cell-derived) (UBL7), transcript variant 1, mRNA.	ILMN_1653646	NM_032907.3
C1QTNF6	2669	1.38029	4392	1.13881	3530.5	0	0	0	Homo sapiens ER lipid raft associated 2 (ERLIN2), transcript variant 3, mRNA.	ILMN_2361181	NM_031910.3
ERLIN2	5150	1.22274	1911	1.23313	3530.5	0	0	0	Homo sapiens C1q and tumor necrosis factor related protein 6 (C1QTNF6), transcript variant 1, mRNA.	ILMN_2378664	NM_001003791.1
MAGI1	2269	1.41963	4799	1.12852	3534	0	0	0	Homo sapiens P antigen family, member 1 (prostate associated) (PAGE1), mRNA.	ILMN_1775853	NM_001033057.1
PAGE1	4100	1.27628	2968	1.18312	3534	0	0	0	Homo sapiens membrane associated guanylate kinase, WW and PDZ domain containing 1 (MAGI1), transcript variant 2, mRNA.	ILMN_1778623	NM_003785.3
STK35	5077	1.22567	1997	1.22876	3537	0	0	0	Homo sapiens serine/threonine kinase 35 (STK35), mRNA.	ILMN_1727809	NM_080836.2
SIGLEC7	5742	1.1992	1333	1.27635	3537.5	0	0	0	Homo sapiens sialic acid binding Ig-like lectin 7 (SIGLEC7), transcript variant 1, mRNA.	ILMN_1686706	NM_014385.1
TXNDC8	2194	1.42734	4883	1.12629	3538.5	0	0	0	Homo sapiens thioredoxin domain containing 8 (TXNDC8), mRNA.	ILMN_1707461	NM_001003936.1
USP26	3869	1.29063	3209	1.17411	3539	0	0	0	Homo sapiens ubiquitin specific peptidase 26 (USP26), mRNA.	ILMN_1744794	NM_031907.1
TNFRSF19	1745	1.48399	5334	1.11504	3539.5	0	0	0	Homo sapiens tumor necrosis factor receptor superfamily, member 19 (TNFRSF19), transcript variant 1, mRNA.	ILMN_1704154	NM_018647.2
HBEGF	1625	1.50103	5457	1.11233	3541	0	0	0	Homo sapiens heparin-binding EGF-like growth factor (HBEGF), mRNA.	ILMN_2121408	NM_001945.1
PTGFR	1735	1.48501	5347	1.11476	3541	0	0	0	Homo sapiens prostaglandin F receptor (FP) (PTGFR), transcript variant 1, mRNA.	ILMN_2395652	NM_000959.3
OR6W1P	3252	1.33264	3834	1.15371	3543				Homo sapiens olfactory receptor, family 6, subfamily W, member 1 pseudogene (OR6W1P) on chromosome 7.	ILMN_2140895	NR_002140.1
ADAM12	2300	1.41648	4788	1.12889	3544	0	0	0	Homo sapiens ADAM metallopeptidase domain 12 (meltrin alpha) (ADAM12), transcript variant 2, mRNA.	ILMN_1785393	NM_021641.2
SPR	4701	1.24371	2390	1.20776	3545.5	0	0	0	Homo sapiens sepiapterin reductase (7,8-dihydrobiopterin:NADP+ oxidoreductase) (SPR), mRNA.	ILMN_1705849	NM_003124.3
DXS9879E	1038	1.63213	6058	1.10036	3548	0	0	0	Homo sapiens potassium channel, subfamily K, member 2 (KCNK2), transcript variant 1, mRNA.	ILMN_1708151	NM_006014.2
KCNK2	1631	1.50013	5465	1.11213	3548				Homo sapiens DNA segment on chromosome X (unique) 9879 expressed sequence (DXS9879E), mRNA.	ILMN_1765990	NM_001017425.2
DET1	6390	1.17414	707	1.34841	3548.5	0	0	0	Homo sapiens de-etiolated homolog 1 (Arabidopsis) (DET1), mRNA.	ILMN_2145423	NM_017996.2
OSBPL2	3031	1.34779	4071	1.14757	3551	0	0	0	Homo sapiens oxysterol binding protein-like 2 (OSBPL2), transcript variant 2, mRNA.	ILMN_2349124	NM_144498.1
PAX1	4600	1.24892	2502	1.2026	3551	0	0	0	Homo sapiens paired box gene 1 (PAX1), mRNA.	ILMN_1682096	NM_006192.1
C2ORF16	1268	1.57559	5838	1.10439	3553				Homo sapiens chromosome 2 open reading frame 16 (C2orf16), mRNA.	ILMN_1780840	NM_032266.2
DEFB104B	604	1.82454	6504	1.09154	3554				Homo sapiens defensin, beta 104B (DEFB104B), mRNA.	ILMN_2177234	NM_001040702.1
ANXA13	952	1.66176	6159	1.09824	3555.5	0	0	0	Homo sapiens annexin A13 (ANXA13), transcript variant 2, mRNA.	ILMN_1737612	NM_004306.2
OSTALPHA	2686	1.37862	4428	1.13776	3557	0	0	0	Homo sapiens polymerase (DNA-directed), delta interacting protein 3 (POLDIP3), transcript variant 1, mRNA.	ILMN_1789096	NM_152672.3
POLDIP3	4205	1.2709	2909	1.18518	3557				Homo sapiens organic solute transporter alpha (OSTalpha), mRNA.	ILMN_1685845	NM_032311.3
LY9	5097	1.22457	2021	1.22748	3559	0	0	0	Homo sapiens lymphocyte antigen 9 (LY9), transcript variant 2, mRNA.	ILMN_1756275	NM_001033667.1
C6ORF25	2560	1.39	4559	1.13415	3559.5				Homo sapiens chromosome 6 open reading frame 25 (C6orf25), transcript variant 7, mRNA.	ILMN_1709799	NM_138276.1
DIRAS1	4608	1.24839	2517	1.20169	3562.5	0	0	0	Homo sapiens DIRAS family, GTP-binding RAS-like 1 (DIRAS1), mRNA.	ILMN_1775048	NM_145173.1
KCNQ1	5082	1.22552	2044	1.22586	3563	0	0	0	Homo sapiens potassium voltage-gated channel, KQT-like subfamily, member 1 (KCNQ1), transcript variant 2, mRNA.	ILMN_2409520	NM_000218.2
GPT2	6597	1.16577	529	1.38706	3563	0	0	0	Homo sapiens glutamic pyruvate transaminase (alanine aminotransferase) 2 (GPT2), mRNA.	ILMN_1684158	NM_133443.1
LRRC17	3611	1.3071	3519	1.16385	3565	0	0	0	Homo sapiens leucine rich repeat containing 17 (LRRC17), transcript variant 2, mRNA.	ILMN_2406815	NM_001031692.1
C10ORF59	1184	1.5942	5947	1.10265	3565.5				Homo sapiens chromosome 10 open reading frame 59 (C10orf59), transcript variant 1, mRNA.	ILMN_1765232	NM_018363.1
RAI17	2112	1.43727	5020	1.12318	3566				Homo sapiens zinc finger, MIZ-type containing 1 (ZMIZ1), mRNA.	ILMN_1771627	NM_020338.2
GPM6A	1606	1.50414	5530	1.11088	3568	0	0	0	Homo sapiens glycoprotein M6A (GPM6A), transcript variant 3, mRNA.	ILMN_2397646	NM_201591.1
RGPD1	4730	1.24275	2407	1.20715	3568.5	0	0	0	Homo sapiens RANBP2-like and GRIP domain containing 1 (RGPD1), mRNA.	ILMN_2116827	NM_001024457.1
ATR	4370	1.26183	2768	1.19072	3569	0	0	0	Homo sapiens G protein-coupled receptor 55 (GPR55), mRNA.	ILMN_2376771	NM_001184.2
GPR55	4776	1.24075	2362	1.20911	3569				Homo sapiens ataxia telangiectasia and Rad3 related (ATR), mRNA.	ILMN_1723274	NM_005683.2
CKMT2	1479	1.52642	5665	1.10811	3572	0	0	0	Homo sapiens creatine kinase, mitochondrial 2 (sarcomeric) (CKMT2), nuclear gene encoding mitochondrial protein, mRNA.	ILMN_1764266	NM_001825.1
CAMSAP1	1338	1.55809	5808	1.10501	3573	0	0	0	Homo sapiens leucine-rich repeats and immunoglobulin-like domains 1 (LRIG1), mRNA.	ILMN_1811957	NM_015447.1
LRIG1	5461	1.21017	1685	1.24719	3573	0	0	0	Homo sapiens calmodulin regulated spectrin-associated protein 1 (CAMSAP1), mRNA.	ILMN_2128795	NM_015541.2
PTHR2	2965	1.3537	4182	1.14404	3573.5	0	0	0	Homo sapiens parathyroid hormone receptor 2 (PTHR2), mRNA.	ILMN_1729075	NM_005048.2
OR1L4	4416	1.25967	2741	1.19185	3578.5	0	0	0	Homo sapiens olfactory receptor, family 1, subfamily L, member 4 (OR1L4), mRNA.	ILMN_2067813	NM_001005235.1
C9ORF85	3223	1.33473	3935	1.15084	3579	0	0	0	Homo sapiens histone deacetylase 5 (HDAC5), transcript variant 1, mRNA.	ILMN_1678477	NM_182505.3
HDAC5	3509	1.31387	3649	1.15965	3579				Homo sapiens chromosome 9 open reading frame 85 (C9orf85), mRNA.	ILMN_2388166	NM_005474.4
CAPN13	814	1.72028	6345	1.09445	3579.5	0	0	0	Homo sapiens pregnancy upregulated non-ubiquitously expressed CaM kinase (PNCK), mRNA.	ILMN_1677108	NM_144575.2
PNCK	3532	1.31183	3627	1.1604	3579.5	0	0	0	Homo sapiens calpain 13 (CAPN13), mRNA.	ILMN_1697189	NM_198452.1
SPRY4	2916	1.35854	4245	1.14242	3580.5	1	1	1	Homo sapiens sprouty homolog 4 (Drosophila) (SPRY4), mRNA.	ILMN_2086105	NM_030964.2
WIPF3	4265	1.2677	2899	1.1857	3582	0	0	0	Homo sapiens retinoic acid receptor responder (tazarotene induced) 1 (RARRES1), transcript variant 1, mRNA.	ILMN_2161971	NM_001080529.1
RARRES1	6219	1.18092	945	1.31267	3582				Homo sapiens WAS/WASL interacting protein family, member 3 (WIPF3), mRNA.	ILMN_1800091	NM_002888.2
CPZ	1219	1.58556	5949	1.10265	3584	0	0	0	Homo sapiens carboxypeptidase Z (CPZ), transcript variant 1, mRNA.	ILMN_1690945	NM_001014447.1
SNORD36A	3696	1.30185	3472	1.16508	3584				Homo sapiens small nucleolar RNA, C/D box 36A (SNORD36A) on chromosome 9.	ILMN_2135175	NR_002448.1
AOC2	2345	1.41183	4826	1.12781	3585.5	0	0	0	Homo sapiens amine oxidase, copper containing 2 (retina-specific) (AOC2), transcript variant 1, mRNA.	ILMN_1741431	NM_009590.2
ALDOA	6577	1.16648	596	1.37284	3586.5	0	0	0	Homo sapiens aldolase A, fructose-bisphosphate (ALDOA), transcript variant 2, mRNA.	ILMN_1681374	NM_000034.2
SNX16	4579	1.25016	2595	1.19857	3587	0	0	0	Homo sapiens Rho guanine nucleotide exchange factor (GEF) 4 (ARHGEF4), transcript variant 2, mRNA.	ILMN_2348808	NM_022133.2
ARHGEF4	7053	1.1498	121	1.63255	3587	0	0	0	Homo sapiens sorting nexin 16 (SNX16), transcript variant 3, mRNA.	ILMN_1666076	NM_032995.1
ARHGAP8	3234	1.33375	3942	1.15075	3588	0	0	0	Homo sapiens Rho GTPase activating protein 8 (ARHGAP8), transcript variant 1, mRNA.	ILMN_2412475	NM_001017526.1
EFNB1	3429	1.32041	3754	1.15627	3591.5	0	0	0	Homo sapiens ephrin-B1 (EFNB1), mRNA.	ILMN_1654563	NM_004429.3
IL21R	1416	1.53831	5768	1.10579	3592	0	0	0	Homo sapiens interleukin 21 receptor (IL21R), transcript variant 3, mRNA.	ILMN_1722209	NM_181078.1
PTPN5	4410	1.25996	2780	1.19044	3595	0	0	0	Homo sapiens protein tyrosine phosphatase, non-receptor type 5 (striatum-enriched) (PTPN5), transcript variant 3, mRNA.	ILMN_2363966	NM_032781.2
KLHL17	1282	1.57231	5915	1.10309	3598.5	0	0	0	PREDICTED: Homo sapiens kelch-like 17 (Drosophila) (KLHL17), mRNA.	ILMN_1705602	NM_198317.1
CA9	4938	1.23236	2265	1.21396	3601.5	0	0	0	Homo sapiens carbonic anhydrase IX (CA9), mRNA.	ILMN_1725139	NM_001216.1
HAT1	461	1.9236	6747	1.08668	3604	0	0	0	Homo sapiens histone acetyltransferase 1 (HAT1), transcript variant 1, mRNA.	ILMN_1693905	NM_003642.2
CNOT10	1202	1.58988	6007	1.10135	3604.5	0	0	0	Homo sapiens CCR4-NOT transcription complex, subunit 10 (CNOT10), mRNA.	ILMN_2078334	NM_015442.1
PMM2	704	1.77567	6507	1.09145	3605.5	0	0	0	Homo sapiens phosphomannomutase 2 (PMM2), mRNA.	ILMN_1785336	NM_000303.1
IL17E	2704	1.37731	4514	1.13536	3609				Homo sapiens interleukin 25 (IL25), transcript variant 1, mRNA.	ILMN_1720243	NM_022789.2
LOC155100	4301	1.26522	2921	1.18481	3611	0	0	0	Homo sapiens similar to T-complex protein 1 (LOC155100), mRNA.	ILMN_1761210	NM_001029866.1
OR3A2	1955	1.4574	5268	1.11734	3611.5	0	0	0	Homo sapiens olfactory receptor, family 3, subfamily A, member 2 (OR3A2), mRNA.	ILMN_1719848	NM_002551.2
DIP	4259	1.2679	2965	1.18322	3612	0	0	0	Homo sapiens death-inducing-protein (DIP), mRNA.	ILMN_1723706	NM_015124.2
CA14	1162	1.59866	6065	1.10019	3613.5	0	0	0	Homo sapiens myeloid/lymphoid or mixed-lineage leukemia 5 (trithorax homolog, Drosophila) (MLL5), transcript variant 1, mRNA.	ILMN_1742358	NM_012113.1
MLL5	3779	1.29637	3448	1.16571	3613.5	0	0	0	Homo sapiens carbonic anhydrase XIV (CA14), mRNA.	ILMN_1783606	NM_018682.2
CLEC11A	1663	1.49529	5567	1.11019	3615	0	0	0	Homo sapiens C-type lectin domain family 11, member A (CLEC11A), mRNA.	ILMN_1807359	NM_002975.2
KCNQ2	5276	1.21732	1956	1.23085	3616	0	0	0	Homo sapiens potassium voltage-gated channel, KQT-like subfamily, member 2 (KCNQ2), transcript variant 4, mRNA.	ILMN_2300894	NM_172109.1
IPO9	5828	1.19598	1410	1.26936	3619	0	0	0	Homo sapiens importin 9 (IPO9), mRNA.	ILMN_1723117	NM_018085.3
ATP2A2	1082	1.61734	6166	1.09806	3624	0	0	0	Homo sapiens c-src tyrosine kinase (CSK), mRNA.	ILMN_1687375	NM_001681.2
CSK	6036	1.1879	1212	1.28687	3624	0	0	0	Homo sapiens ATPase, Ca++ transporting, cardiac muscle, slow twitch 2 (ATP2A2), transcript variant 2, mRNA.	ILMN_1754121	NM_004383.1
PPAP2A	1711	1.48782	5538	1.11069	3624.5				Homo sapiens testis-specific transcript, Y-linked 17A (TTTY17A) on chromosome Y.	ILMN_2343278	NM_003711.2
TTTY17A	4948	1.23193	2301	1.21263	3624.5	0	0	0	Homo sapiens phosphatidic acid phosphatase type 2A (PPAP2A), transcript variant 1, mRNA.	ILMN_2055391	NR_001526.1
RYK	2948	1.35574	4303	1.14103	3625.5	0	0	0	Homo sapiens RYK receptor-like tyrosine kinase (RYK), transcript variant 2, mRNA.	ILMN_1658526	NM_002958.3
H19	7047	1.15007	205	1.52911	3626				Homo sapiens H19, imprinted maternally expressed untranslated mRNA (H19) on chromosome 11.	ILMN_2148527	NR_002196.1
STARD5	5063	1.22631	2197	1.21688	3630	0	0	0	Homo sapiens START domain containing 5 (STARD5), mRNA.	ILMN_1783998	NM_181900.2
CSNK1G1	2456	1.39973	4805	1.12829	3630.5	0	0	0	Homo sapiens casein kinase 1, gamma 1 (CSNK1G1), transcript variant 1, mRNA.	ILMN_1723398	NM_022048.2
TFAP2A	3672	1.30326	3590	1.16141	3631	0	0	0	Homo sapiens transcription factor AP-2 alpha (activating enhancer binding protein 2 alpha) (TFAP2A), transcript variant 1, mRNA.	ILMN_2275760	NM_003220.2
STK38	495	1.89432	6768	1.08637	3631.5	0	0	0	Homo sapiens serine/threonine kinase 38 (STK38), mRNA.	ILMN_2152581	NM_007271.2
CUTA	2912	1.359	4352	1.13997	3632	0	0	0	Homo sapiens cutA divalent cation tolerance homolog (E. coli) (CUTA), transcript variant 5, mRNA.	ILMN_2311989	NM_001014433.2
P2RY10	1750	1.48332	5515	1.11122	3632.5	0	0	0	Homo sapiens purinergic receptor P2Y, G-protein coupled, 10 (P2RY10), transcript variant 2, mRNA.	ILMN_2321578	NM_014499.2
BMF	5445	1.2107	1831	1.23782	3638	0	0	0	Homo sapiens Bcl2 modifying factor (BMF), transcript variant 2, mRNA.	ILMN_1695354	NM_001003942.1
G1P3	597	1.82719	6681	1.08816	3639				Homo sapiens interferon, alpha-inducible protein (clone IFI-6-16) (G1P3), transcript variant 1, mRNA.	ILMN_1687384	NM_002038.2
C9ORF58	3922	1.28669	3357	1.16916	3639.5				Homo sapiens chromosome 9 open reading frame 58 (C9orf58), transcript variant 2, mRNA.	ILMN_2323508	NM_031426.2
SLCO1B1	6177	1.18263	1104	1.29612	3640.5	0	0	0	Homo sapiens solute carrier organic anion transporter family, member 1B1 (SLCO1B1), mRNA.	ILMN_2084745	NM_006446.2
MDM2	2693	1.37819	4592	1.13311	3642.5	0	0	0	Homo sapiens Mdm2, transformed 3T3 cell double minute 2, p53 binding protein (mouse) (MDM2), transcript variant MDM2b, mRNA.	ILMN_2389851	NM_002392.2
UPP1	3026	1.34795	4262	1.14199	3644	0	0	0	Homo sapiens uridine phosphorylase 1 (UPP1), transcript variant 1, mRNA.	ILMN_1742764	NM_181597.1
WTAP	6415	1.17301	875	1.32241	3645	0	0	0	Homo sapiens Wilms tumor 1 associated protein (WTAP), transcript variant 3, mRNA.	ILMN_2260725	NM_004906.3
SNX7	2608	1.38493	4688	1.13091	3648	0	0	0	Homo sapiens nucleoporin 210kDa (NUP210), mRNA.	ILMN_2400613	NM_152238.1
NUP210	6784	1.15947	512	1.3931	3648	0	0	0	Homo sapiens sorting nexin 7 (SNX7), transcript variant 2, mRNA.	ILMN_1784467	NM_024923.2
FBXO44	4589	1.24946	2714	1.19314	3651.5	0	0	0	Homo sapiens F-box protein 44 (FBXO44), transcript variant 1, mRNA.	ILMN_1732182	NM_183412.2
IFT140	2493	1.39618	4813	1.12812	3653	0	0	0	Homo sapiens intraflagellar transport 140 homolog (Chlamydomonas) (IFT140), mRNA.	ILMN_1687037	NM_014714.2
PTK2	2398	1.40652	4911	1.12565	3654.5	0	0	0	Homo sapiens PTK2 protein tyrosine kinase 2 (PTK2), transcript variant 1, mRNA.	ILMN_1714364	NM_153831.2
WDR68	3927	1.28646	3388	1.16803	3657.5	0	0	0	Homo sapiens WD repeat domain 68 (WDR68), transcript variant 1, mRNA.	ILMN_1682264	NM_005828.2
MGC24381	5354	1.21452	1962	1.23053	3658				Homo sapiens chromosome 16 open reading frame 42 (C16orf42), mRNA.	ILMN_1713884	NM_001001410.2
RGS2	2336	1.41325	4988	1.12395	3662	0	0	0	Homo sapiens regulator of G-protein signalling 2, 24kDa (RGS2), mRNA.	ILMN_2197365	NM_002923.1
LUZP4	4572	1.25069	2754	1.19136	3663	0	0	0	Homo sapiens leucine zipper protein 4 (LUZP4), mRNA.	ILMN_1783905	NM_016383.2
UMOD	2022	1.44919	5308	1.1159	3665	0	0	0	Homo sapiens uromodulin (uromucoid, Tamm-Horsfall glycoprotein) (UMOD), transcript variant 1, mRNA.	ILMN_2406151	NM_001008389.1
GPR154	958	1.66021	6373	1.09405	3665.5	0	0	0	Homo sapiens kallikrein-related peptidase 2 (KLK2), transcript variant 1, mRNA.	ILMN_1720468	NM_207173.1
KLK2	4446	1.25798	2885	1.18635	3665.5				Homo sapiens neuropeptide S receptor 1 (NPSR1), transcript variant 1, mRNA.	ILMN_2371917	NM_001002232.1
C9ORF89	3603	1.30789	3730	1.15712	3666.5				Homo sapiens chromosome 9 open reading frame 89 (C9orf89), mRNA.	ILMN_1659189	NM_032310.2
RORA	1248	1.57883	6088	1.09971	3668	0	0	0	Homo sapiens RAR-related orphan receptor A (RORA), transcript variant 2, mRNA.	ILMN_1813134	NM_002943.2
CTBP2	6514	1.16929	823	1.3298	3668.5	0	0	0	Homo sapiens C-terminal binding protein 2 (CTBP2), transcript variant 1, mRNA.	ILMN_1781031	NM_001329.1
PC	385	1.99399	6953	1.08269	3669	0	0	0	Homo sapiens pyruvate carboxylase (PC), nuclear gene encoding mitochondrial protein, transcript variant 2, mRNA.	ILMN_1671489	NM_000920.2
INPP4A	2641	1.38254	4698	1.13079	3669.5	0	0	0	Homo sapiens MARVEL domain containing 3 (MARVELD3), transcript variant 2, mRNA.	ILMN_1655283	NM_004027.1
MARVELD3	3662	1.30371	3677	1.1588	3669.5	0	0	0	Homo sapiens inositol polyphosphate-4-phosphatase, type I, 107kDa (INPP4A), transcript variant b, mRNA.	ILMN_1716616	NM_052858.3
MYADM	6935	1.15375	405	1.42716	3670	0	0	0	Homo sapiens myeloid-associated differentiation marker (MYADM), transcript variant 2, mRNA.	ILMN_2308849	NM_001020821.1
CDAN1	3504	1.3144	3837	1.1536	3670.5	0	0	0	Homo sapiens TEA domain family member 4 (TEAD4), transcript variant 1, mRNA.	ILMN_1659727	NM_138477.2
TEAD4	4640	1.24686	2701	1.1937	3670.5				Homo sapiens congenital dyserythropoietic anemia, type I (CDAN1), mRNA.	ILMN_1722824	NM_201443.1
OR52B4	5062	1.22637	2281	1.21351	3671.5				PREDICTED: Homo sapiens similar to Ephrin type-A receptor 6 precursor (Tyrosine-protein kinase receptor EHK-2) (EPH homology kinase 2), transcript variant 3 (LOC647649), mRNA.	ILMN_1776846	NM_001005161.1
OR6T1	5113	1.22405	2230	1.21575	3671.5	0	0	0	Homo sapiens olfactory receptor, family 52, subfamily B, member 4 (OR52B4), mRNA.	ILMN_1744886	NM_001005187.1
LOC647649	5357	1.21437	1986	1.22933	3671.5	0	0	0	Homo sapiens olfactory receptor, family 6, subfamily T, member 1 (OR6T1), mRNA.	ILMN_1657349	XM_936717.1
GNA12	3161	1.339	4183	1.14403	3672	0	0	0	Homo sapiens guanine nucleotide binding protein (G protein) alpha 12 (GNA12), mRNA.	ILMN_2216157	NM_007353.2
LAIR1	5521	1.20775	1823	1.23819	3672	0	0	0	Homo sapiens leukocyte-associated Ig-like receptor 1 (LAIR1), transcript variant c, mRNA.	ILMN_1768598	NM_021708.1
ST6GALNAC6	2333	1.41348	5012	1.12341	3672.5	0	0	0	Homo sapiens ST6 (alpha-N-acetyl-neuraminyl-2,3-beta-galactosyl-1, 3)-N-acetylgalactosaminide alpha-2,6-sialyltransferase 6 (ST6GALNAC6), mRNA.	ILMN_1691736	NM_013443.3
PTPRE	4652	1.24608	2695	1.19396	3673.5	0	0	0	Homo sapiens protein tyrosine phosphatase, receptor type, E (PTPRE), transcript variant 2, mRNA.	ILMN_1756814	NM_130435.2
L3MBTL	4478	1.25584	2871	1.18665	3674.5	0	0	0	Homo sapiens l(3)mbt-like (Drosophila) (L3MBTL), transcript variant I, mRNA.	ILMN_2400940	NM_032107.2
AES	5847	1.19526	1503	1.26107	3675	0	0	0	Homo sapiens amino-terminal enhancer of split (AES), transcript variant 1, mRNA.	ILMN_2333107	NM_198970.1
MS4A13	2446	1.40091	4908	1.12569	3677	0	0	0	Homo sapiens membrane-spanning 4-domains, subfamily A, member 13 (MS4A13), mRNA.	ILMN_2233689	NM_001012417.1
GSG1	1173	1.59613	6182	1.09767	3677.5	0	0	0	Homo sapiens PDZ and LIM domain 5 (PDLIM5), transcript variant 4, mRNA.	ILMN_2363988	NM_001080554.1
PDLIM5	3928	1.28645	3427	1.1664	3677.5	0	0	0	Homo sapiens germ cell associated 1 (GSG1), transcript variant 3, mRNA.	ILMN_2361478	NM_001011515.1
PSMB8	4413	1.2598	2943	1.18412	3678	0	0	0	Homo sapiens proteasome (prosome, macropain) subunit, beta type, 8 (large multifunctional peptidase 7) (PSMB8), transcript variant 1, mRNA.	ILMN_2284794	NM_148919.3
BUB3	7143	1.14693	215	1.52348	3679	0	0	0	Homo sapiens BUB3 budding uninhibited by benzimidazoles 3 homolog (yeast) (BUB3), transcript variant 1, mRNA.	ILMN_2386100	NM_004725.2
CLN3	3196	1.33675	4164	1.14465	3680	0	0	0	Homo sapiens ceroid-lipofuscinosis, neuronal 3, juvenile (Batten, Spielmeyer-Vogt disease) (CLN3), mRNA.	ILMN_1669281	NM_000086.1
FAM63A	4796	1.23981	2568	1.19982	3682	0	0	0	Homo sapiens family with sequence similarity 63, member A (FAM63A), mRNA.	ILMN_1689552	NM_018379.2
ASAHL	2101	1.43847	5265	1.11757	3683	0	0	0	Homo sapiens N-acylsphingosine amidohydrolase (acid ceramidase)-like (ASAHL), mRNA.	ILMN_2285568	NM_014435.2
PDF	5293	1.21673	2076	1.22357	3684.5	0	0	0	Homo sapiens peptide deformylase (mitochondrial) (PDF), mRNA.	ILMN_2159044	NM_022341.1
NRP2	3000	1.34977	4371	1.13937	3685.5	0	0	0	Homo sapiens neuropilin 2 (NRP2), transcript variant 4, mRNA.	ILMN_2376484	NM_201264.1
COL11A2	2714	1.37667	4658	1.13174	3686	0	0	0	Homo sapiens collagen, type XI, alpha 2 (COL11A2), transcript variant 1, mRNA.	ILMN_2311456	NM_080681.2
CSAD	3783	1.29569	3592	1.16139	3687.5	0	0	0	Homo sapiens follistatin (FST), transcript variant FST317, mRNA.	ILMN_2119692	NM_015989.3
FST	4115	1.27572	3260	1.17272	3687.5	0	0	0	Homo sapiens ATPase, H+ transporting, lysosomal V0 subunit a4 (ATP6V0A4), transcript variant 2, mRNA.	ILMN_1712896	NM_006350.2
ATP6V0A4	7041	1.15024	334	1.4544	3687.5	0	0	0	Homo sapiens cysteine sulfinic acid decarboxylase (CSAD), mRNA.	ILMN_2394287	NM_020632.1
TMEM9	1749	1.48342	5627	1.10884	3688	0	0	0	Homo sapiens transmembrane protein 9 (TMEM9), mRNA.	ILMN_1686748	NM_016456.2
LOC260339	1595	1.50578	5785	1.10554	3690				Homo sapiens processed pseudogene mtTFA 3 (LOC260339) on chromosome 6.	ILMN_2096442	NR_001286.1
PML	1062	1.62526	6319	1.09502	3690.5	0	0	0	Homo sapiens promyelocytic leukemia (PML), transcript variant 7, mRNA.	ILMN_1750861	NM_033246.2
LOC285359	1899	1.46415	5488	1.11179	3693.5				Homo sapiens phosducin-like 3 pseudogene (LOC285359) on chromosome 3.	ILMN_2128623	NR_002941.1
TNXB	4667	1.24545	2720	1.19267	3693.5	0	0	0	Homo sapiens tenascin XB (TNXB), transcript variant XB-S, mRNA.	ILMN_1708615	NM_032470.2
LBP	1015	1.63964	6375	1.09401	3695	0	0	0	Homo sapiens lipopolysaccharide binding protein (LBP), mRNA.	ILMN_1732538	NM_004139.2
FAM20C	4548	1.25178	2843	1.18801	3695.5	0	0	0	PREDICTED: Homo sapiens family with sequence similarity 20, member C (FAM20C), mRNA.	ILMN_1712684	XM_928334.1
OAS1	2436	1.40222	4956	1.12476	3696	0	0	0	Homo sapiens 2',5'-oligoadenylate synthetase 1, 40/46kDa (OAS1), transcript variant 1, mRNA.	ILMN_1658247	NM_001032409.1
PCDHGA7	4052	1.27954	3340	1.16967	3696	0	0	0	Homo sapiens protocadherin gamma subfamily A, 7 (PCDHGA7), transcript variant 2, mRNA.	ILMN_1748889	NM_032087.1
C10ORF132	6284	1.17776	1116	1.29505	3700				Homo sapiens chromosome 10 open reading frame 132 (C10orf132), mRNA.	ILMN_1717887	NM_001010917.1
CD300C	4636	1.24705	2767	1.19072	3701.5	0	0	0	Homo sapiens CD300c molecule (CD300C), mRNA.	ILMN_1701906	NM_006678.2
SCN5A	1930	1.46082	5480	1.11189	3705	0	0	0	Homo sapiens sodium channel, voltage-gated, type V, alpha (long QT syndrome 3) (SCN5A), transcript variant 2, mRNA.	ILMN_1690160	XM_940695.1
TCF7	3934	1.28603	3476	1.16499	3705	0	0	0	Homo sapiens transcription factor 7 (T-cell specific, HMG-box) (TCF7), transcript variant 3, mRNA.	ILMN_1683986	NM_201633.1
SERPINB1	4976	1.23061	2438	1.20552	3707	0	0	0	Homo sapiens serpin peptidase inhibitor, clade B (ovalbumin), member 1 (SERPINB1), mRNA.	ILMN_1679133	NM_030666.2
SLC44A1	1706	1.4895	5709	1.10729	3707.5	0	0	0	Homo sapiens solute carrier family 44, member 1 (SLC44A1), transcript variant 1, mRNA.	ILMN_1758673	NM_080546.2
CAND2	4506	1.25413	2914	1.18499	3710				PREDICTED: Homo sapiens cullin-associated and neddylation-dissociated 2 (putative), transcript variant 2 (CAND2), mRNA.	ILMN_2073592	XM_932503.1
SIGLECP16	2506	1.39402	4915	1.1256	3710.5				Homo sapiens sialic acid binding Ig-like lectin, pseudogene 16 (SIGLECP16) on chromosome 19.	ILMN_2229261	NR_002825.1
CACNA1B	477	1.90345	6949	1.08272	3713	0	0	0	Homo sapiens calcium channel, voltage-dependent, L type, alpha 1B subunit (CACNA1B), mRNA.	ILMN_1691855	NM_000718.1
FLJ10324	5178	1.22152	2249	1.21471	3713.5	0	0	0	Homo sapiens hypothetical protein FLJ10324 (FLJ10324), mRNA.	ILMN_2098297	NM_018059.3
PFN2	5524	1.20771	1904	1.23345	3714	0	0	0	Homo sapiens profilin 2 (PFN2), transcript variant 1, mRNA.	ILMN_1710512	NM_053024.2
TPM2	6266	1.17859	1168	1.29088	3717	0	0	0	Homo sapiens tropomyosin 2 (beta) (TPM2), transcript variant 1, mRNA.	ILMN_1757604	NM_213674.1
PDGFB	1898	1.46418	5544	1.11062	3721	0	0	0	Homo sapiens platelet-derived growth factor beta polypeptide (simian sarcoma viral (v-sis) oncogene homolog) (PDGFB), transcript variant 2, mRNA.	ILMN_1775822	NM_002608.1
POU2AF1	5891	1.19357	1555	1.25664	3723	0	0	0	Homo sapiens POU domain, class 2, associating factor 1 (POU2AF1), mRNA.	ILMN_1811049	NM_006235.1
KNDC1	3113	1.34199	4334	1.14039	3723.5	0	0	0	Homo sapiens vesicle-associated membrane protein 8 (endobrevin) (VAMP8), mRNA.	ILMN_1702789	NM_033404.2
VAMP8	3752	1.29812	3695	1.15824	3723.5	0	0	0	Homo sapiens kinase non-catalytic C-lobe domain (KIND) containing 1 (KNDC1), transcript variant 1, mRNA.	ILMN_2190084	NM_003761.2
F11R	3094	1.34366	4358	1.13974	3726				Homo sapiens chromosome 22 open reading frame 31 (C22orf31), mRNA.	ILMN_2270053	NM_016946.3
HS747E2A	5080	1.22555	2372	1.20867	3726	0	1	0	Homo sapiens F11 receptor (F11R), transcript variant 1, mRNA.	ILMN_1757114	NM_015370.1
CDH18	6065	1.18662	1388	1.27085	3726.5	0	0	0	Homo sapiens cadherin 18, type 2 (CDH18), mRNA.	ILMN_1733669	NM_004934.2
DDEF1	7151	1.1467	304	1.4677	3727.5	0	0	0	Homo sapiens development and differentiation enhancing factor 1 (DDEF1), mRNA.	ILMN_2233366	NM_018482.2
COBRA1	7145	1.14689	313	1.46371	3729	0	0	0	Homo sapiens cofactor of BRCA1 (COBRA1), mRNA.	ILMN_2399328	NM_015456.2
GLRX5	3725	1.30018	3735	1.15696	3730	0	0	0	Homo sapiens glutaredoxin 5 homolog (S. cerevisiae) (GLRX5), mRNA.	ILMN_1796165	NM_016417.2
VKORC1	3796	1.29515	3664	1.15909	3730	0	0	0	Homo sapiens vitamin K epoxide reductase complex, subunit 1 (VKORC1), transcript variant 1, mRNA.	ILMN_1786139	NM_024006.4
TMTC2	2142	1.43364	5321	1.1154	3731.5	0	0	0	Homo sapiens transmembrane and tetratricopeptide repeat containing 2 (TMTC2), mRNA.	ILMN_1805645	NM_152588.1
GRIA3	2862	1.36344	4608	1.13269	3735	0	0	0	Homo sapiens glutamate receptor, ionotrophic, AMPA 3 (GRIA3), transcript variant flip, mRNA.	ILMN_2388669	NM_181894.1
LIMD2	6498	1.16998	974	1.30919	3736	0	0	0	Homo sapiens LIM domain containing 2 (LIMD2), mRNA.	ILMN_1673867	NM_030576.2
IL12RB1	3835	1.29218	3639	1.16012	3737	0	0	0	Homo sapiens interleukin 12 receptor, beta 1 (IL12RB1), transcript variant 1, mRNA.	ILMN_1699908	NM_005535.1
FCGRT	4020	1.28114	3457	1.1655	3738.5	0	0	0	Homo sapiens Fc fragment of IgG, receptor, transporter, alpha (FCGRT), mRNA.	ILMN_1705302	NM_004107.3
MTRF1L	6791	1.15914	692	1.35186	3741.5	0	0	0	Homo sapiens mitochondrial translational release factor 1-like (MTRF1L), mRNA.	ILMN_2175474	NM_019041.3
C14ORF138	4333	1.2634	3154	1.17609	3743.5	0	0	0	Homo sapiens transmembrane protein 51 (TMEM51), mRNA.	ILMN_2287082	NM_024558.1
TMEM51	5045	1.22733	2442	1.20543	3743.5				Homo sapiens chromosome 14 open reading frame 138 (C14orf138), mRNA.	ILMN_1674985	NM_018022.1
GNAO1	1596	1.50568	5893	1.10345	3744.5	0	0	0	Homo sapiens guanine nucleotide binding protein (G protein), alpha activating activity polypeptide O (GNAO1), transcript variant 2, mRNA.	ILMN_1730546	NM_020988.1
FBLN1	5134	1.22308	2359	1.20927	3746.5	0	0	0	Homo sapiens fibulin 1 (FBLN1), transcript variant C, mRNA.	ILMN_1686952	NM_006487.2
SPFH2	2234	1.42359	5260	1.11771	3747				Homo sapiens SPFH domain family, member 2 (SPFH2), transcript variant 1, mRNA.	ILMN_1700549	NM_001003790.1
TTN	5503	1.2083	1992	1.22899	3747.5	0	0	0	Homo sapiens titin (TTN), transcript variant novex-1, mRNA.	ILMN_1667504	NM_133432.1
TNC	2911	1.35921	4586	1.1333	3748.5	0	0	0	Homo sapiens tenascin C (hexabrachion) (TNC), mRNA.	ILMN_2145670	NM_002160.1
REPS2	2622	1.38408	4877	1.12642	3749.5	0	0	0	PREDICTED: Homo sapiens RALBP1 associated Eps domain containing 2 (REPS2), mRNA.	ILMN_1766425	NM_001080975.1
DMRT2	5831	1.19588	1675	1.24808	3753	0	0	0	Homo sapiens doublesex and mab-3 related transcription factor 2 (DMRT2), transcript variant 2, mRNA.	ILMN_1751785	NM_181872.1
SAA1	5030	1.22796	2478	1.20381	3754	0	0	0	Homo sapiens serum amyloid A1 (SAA1), transcript variant 1, mRNA.	ILMN_2304512	NM_199161.1
GABRB3	3621	1.30634	3889	1.15213	3755	0	0	0	PREDICTED: Homo sapiens gamma-aminobutyric acid (GABA) A receptor, beta 3 (GABRB3), mRNA.	ILMN_1709681	XM_937254.1
MBD3	3212	1.33545	4299	1.14109	3755.5	0	0	0	Homo sapiens methyl-CpG binding domain protein 3 (MBD3), mRNA.	ILMN_1698491	NM_003926.5
SPI1	3340	1.32646	4173	1.14442	3756.5	0	0	0	Homo sapiens spleen focus forming virus (SFFV) proviral integration oncogene spi1 (SPI1), mRNA.	ILMN_2392043	NM_003120.2
TCEA1	4239	1.2688	3274	1.17185	3756.5	0	0	0	Homo sapiens EPH receptor A5 (EPHA5), transcript variant 2, mRNA.	ILMN_2357770	NM_201437.1
EPHA5	7365	1.13935	148	1.59462	3756.5	0	0	0	Homo sapiens transcription elongation factor A (SII), 1 (TCEA1), transcript variant 1, mRNA.	ILMN_1767342	NM_182472.1
SF3B4	180	2.47977	7335	1.07564	3757.5	0	0	0	Homo sapiens splicing factor 3b, subunit 4, 49kDa (SF3B4), mRNA.	ILMN_1722648	NM_005850.3
TTLL10	4365	1.262	3152	1.17621	3758.5	0	0	0	Homo sapiens tubulin tyrosine ligase-like family, member 10 (TTLL10), mRNA.	ILMN_1799329	NM_153254.1
TXNDC14	817	1.7187	6705	1.08756	3761	0	0	0	Homo sapiens thioredoxin domain containing 14 (TXNDC14), mRNA.	ILMN_1799367	NM_015959.1
CYB561	4890	1.2344	2633	1.19689	3761.5	0	0	0	Homo sapiens cytochrome b-561 (CYB561), transcript variant 3, mRNA.	ILMN_1679721	NM_001017916.1
FOXK1	4252	1.26815	3275	1.17185	3763.5				Homo sapiens zinc finger protein 773 (ZNF773), mRNA.	ILMN_2082244	NM_001037165.1
MGC4728	5688	1.20164	1839	1.23745	3763.5				Homo sapiens forkhead box K1 (FOXK1), mRNA.	ILMN_1685365	NM_198542.1
PIK3R1	5438	1.2111	2098	1.22213	3768				Homo sapiens hypothetical gene supported by AK096951; BC066547 (LOC440157), mRNA.	ILMN_2398235	NM_181504.2
LOC440157	6769	1.16005	767	1.33895	3768	0	0	0	Homo sapiens phosphoinositide-3-kinase, regulatory subunit 1 (p85 alpha) (PIK3R1), transcript variant 1, mRNA.	ILMN_2082893	NM_001013701.1
ACSM2	3436	1.32007	4101	1.14662	3768.5				Homo sapiens acyl-CoA synthetase medium-chain family member 2 (ACSM2), nuclear gene encoding mitochondrial protein, mRNA.	ILMN_1765912	XM_936876.1
C14ORF140	1003	1.64389	6536	1.09096	3769.5				Homo sapiens chromosome 14 open reading frame 140 (C14orf140), mRNA.	ILMN_2354269	NM_024643.1
C1D	6537	1.16824	1004	1.30694	3770.5	0	0	0	Homo sapiens nuclear DNA-binding protein (C1D), transcript variant 1, mRNA.	ILMN_1762330	NM_006333.2
C11ORF61	6660	1.16373	888	1.3208	3774				Homo sapiens chromosome 11 open reading frame 61 (C11orf61), mRNA.	ILMN_2073263	NM_024631.1
ATP2C1	2459	1.39958	5090	1.12175	3774.5	0	0	0	Homo sapiens ATPase, Ca++ transporting, type 2C, member 1 (ATP2C1), transcript variant 2, mRNA.	ILMN_1758784	NM_014382.2
XAGE3	878	1.69066	6673	1.08832	3775.5	0	0	0	Homo sapiens X antigen family, member 3 (XAGE3), transcript variant 1, mRNA.	ILMN_1680454	NM_133179.1
VAV3	3237	1.3336	4315	1.14078	3776	0	0	0	Homo sapiens vav 3 guanine nucleotide exchange factor (VAV3), transcript variant 1, mRNA.	ILMN_2290068	NM_006113.4
RALBP1	1071	1.62156	6488	1.09181	3779.5	0	0	0	Homo sapiens solute carrier family 6 (neurotransmitter transporter, taurine), member 6 (SLC6A6), mRNA.	ILMN_1791840	NM_006788.3
SLC6A6	4050	1.27973	3509	1.1642	3779.5	0	0	0	Homo sapiens ralA binding protein 1 (RALBP1), mRNA.	ILMN_1673586	NM_003043.2
ZNF365	4298	1.26535	3261	1.17267	3779.5	0	0	0	Homo sapiens zinc finger protein 365 (ZNF365), transcript variant D, mRNA.	ILMN_1658094	NM_199452.1
TMEM93	2024	1.449	5536	1.11076	3780	0	0	0	Homo sapiens transmembrane protein 93 (TMEM93), transcript variant 1, mRNA.	ILMN_1794560	NM_031298.2
PHF12	784	1.73495	6777	1.08611	3780.5	0	0	0	Homo sapiens brain-specific protein p25 alpha (TPPP), mRNA.	ILMN_1772253	NM_020889.2
TPPP	4194	1.27116	3367	1.16878	3780.5	0	0	0	Homo sapiens PHD finger protein 12 (PHF12), transcript variant 1, mRNA.	ILMN_1718687	NM_007030.1
GIMAP5	2697	1.37794	4874	1.12657	3785.5	0	0	0	Homo sapiens GTPase, IMAP family member 5 (GIMAP5), mRNA.	ILMN_1769383	NM_018384.3
UQCRC1	1383	1.54464	6191	1.09749	3787	0	0	0	Homo sapiens ubiquinol-cytochrome c reductase core protein I (UQCRC1), mRNA.	ILMN_1671191	NM_003365.2
DVL3	6868	1.15604	708	1.34817	3788	0	0	0	Homo sapiens dishevelled, dsh homolog 3 (Drosophila) (DVL3), mRNA.	ILMN_2137464	NM_004423.3
PPA2	6572	1.16687	1010	1.30616	3791	0	0	0	Homo sapiens pyrophosphatase (inorganic) 2 (PPA2), nuclear gene encoding mitochondrial protein, transcript variant 2, mRNA.	ILMN_1687785	NM_006903.3
GMPPB	3349	1.326	4234	1.1427	3791.5	0	0	0	Homo sapiens GDP-mannose pyrophosphorylase B (GMPPB), transcript variant 2, mRNA.	ILMN_2412927	NM_021971.1
GRB10	535	1.86908	7050	1.08112	3792.5	0	0	0	Homo sapiens growth factor receptor-bound protein 10 (GRB10), transcript variant 1, mRNA.	ILMN_1669617	NM_001001550.1
TNFSF13	3565	1.30979	4022	1.14874	3793.5	0	0	0	Homo sapiens tumor necrosis factor (ligand) superfamily, member 13 (TNFSF13), transcript variant gamma, mRNA.	ILMN_1784264	NM_172087.1
DYRK2	6346	1.17554	1242	1.28386	3794	0	0	0	Homo sapiens dual-specificity tyrosine-(Y)-phosphorylation regulated kinase 2 (DYRK2), transcript variant 1, mRNA.	ILMN_1684184	NM_003583.2
PDLIM2	1513	1.52097	6077	1.09998	3795	0	0	0	Homo sapiens PDZ and LIM domain 2 (mystique) (PDLIM2), transcript variant 3, mRNA.	ILMN_1669667	NM_176871.2
C14ORF8	1849	1.47	5744	1.10647	3796.5	0	0	0	Homo sapiens microfibrillar-associated protein 2 (MFAP2), transcript variant 2, mRNA.	ILMN_2196409	NM_173846.3
FLJ44894	2082	1.44147	5511	1.1113	3796.5				Homo sapiens similar to zinc finger protein 91 (FLJ44894), mRNA.	ILMN_2175737	NM_001039884.1
MFAP2	5787	1.19747	1806	1.2395	3796.5				Homo sapiens tubulin polymerization-promoting protein family member 2 (TPPP2), mRNA.	ILMN_1787981	NM_017459.1
APH1A	7453	1.13677	142	1.60627	3797.5	0	0	0	Homo sapiens anterior pharynx defective 1 homolog A (C. elegans) (APH1A), transcript variant 1, mRNA.	ILMN_1658472	NM_016022.1
OR52L1	4927	1.23281	2669	1.19535	3798	0	0	0	Homo sapiens olfactory receptor, family 52, subfamily L, member 1 (OR52L1), mRNA.	ILMN_1765613	NM_001005173.1
ARF3	5566	1.20612	2033	1.22664	3799.5	0	0	0	Homo sapiens ADP-ribosylation factor 3 (ARF3), mRNA.	ILMN_1682938	NM_001659.1
FUNDC1	5547	1.20672	2054	1.22491	3800.5	0	0	0	Homo sapiens FUN14 domain containing 1 (FUNDC1), mRNA.	ILMN_1728540	NM_173794.2
C20ORF174	1104	1.61243	6499	1.09164	3801.5				PREDICTED: Homo sapiens chromosome 20 open reading frame 174 (C20orf174), mRNA.	ILMN_1658016	XM_940057.1
NSL1	2512	1.39347	5091	1.12169	3801.5	0	0	0	Homo sapiens ring finger protein 12 (RNF12), transcript variant 2, mRNA.	ILMN_2376160	NM_001042549.1
RNF12	4662	1.24559	2941	1.18417	3801.5	0	0	0	Homo sapiens NSL1, MIND kinetochore complex component, homolog (S. cerevisiae) (NSL1), transcript variant 2, mRNA.	ILMN_2254182	NM_183353.1
UTS2R	5155	1.22244	2449	1.20508	3802	0	0	0	Homo sapiens urotensin 2 receptor (UTS2R), mRNA.	ILMN_1747962	NM_018949.1
LRDD	2132	1.43457	5474	1.11203	3803	0	0	0	Homo sapiens leucine-rich repeats and death domain containing (LRDD), transcript variant 2, mRNA.	ILMN_2406552	NM_145887.2
DGKD	2251	1.42136	5357	1.11458	3804	0	0	0	Homo sapiens diacylglycerol kinase, delta 130kDa (DGKD), transcript variant 2, mRNA.	ILMN_1765326	NM_152879.2
PPARG	6337	1.17588	1280	1.28108	3808.5	0	0	0	Homo sapiens peroxisome proliferative activated receptor, gamma (PPARG), transcript variant 2, mRNA.	ILMN_2364384	NM_015869.3
CHMP1B	2786	1.37025	4835	1.12752	3810.5	0	0	0	Homo sapiens chromatin modifying protein 1B (CHMP1B), mRNA.	ILMN_1763265	NM_020412.3
MAP1A	4313	1.26462	3310	1.17058	3811.5	0	0	0	Homo sapiens microtubule-associated protein 1A (MAP1A), mRNA.	ILMN_1701558	NM_002373.4
EGFR	4735	1.24239	2892	1.18584	3813.5	0	0	0	Homo sapiens T-box 2 (TBX2), mRNA.	ILMN_1696521	NM_005228.3
TBX2	5223	1.21953	2404	1.20724	3813.5	0	0	0	Homo sapiens epidermal growth factor receptor (erythroblastic leukemia viral (v-erb-b) oncogene homolog, avian) (EGFR), transcript variant 4, mRNA.	ILMN_1792256	NM_005994.3
ADPN	3230	1.3342	4400	1.13858	3815				Homo sapiens patatin-like phospholipase domain containing 3 (PNPLA3), mRNA.	ILMN_1691007	NM_025225.2
SPAM1	5603	1.20465	2031	1.22698	3817	0	0	0	Homo sapiens sperm adhesion molecule 1 (PH-20 hyaluronidase, zona pellucida binding) (SPAM1), transcript variant 2, mRNA.	ILMN_1754438	NM_003117.3
PRLHR	4493	1.25514	3145	1.1764	3819	0	0	0	Homo sapiens prolactin releasing hormone receptor (PRLHR), mRNA.	ILMN_1655711	NM_004248.1
APEX1	3831	1.29266	3809	1.15442	3820	0	0	0	Homo sapiens APEX nuclease (multifunctional DNA repair enzyme) 1 (APEX1), transcript variant 3, mRNA.	ILMN_1661886	NM_001641.2
DUSP4	5360	1.21424	2284	1.21343	3822	0	0	0	Homo sapiens dual specificity phosphatase 4 (DUSP4), transcript variant 1, mRNA.	ILMN_1808391	NM_057158.2
KIAA1946	5835	1.19573	1814	1.23892	3824.5	0	0	0	Homo sapiens KIAA1946 (KIAA1946), mRNA.	ILMN_1653376	NM_177454.2
GOLGA8F	5582	1.20555	2068	1.22399	3825				PREDICTED: Homo sapiens golgi autoantigen, golgin subfamily a, 8F, transcript variant 1 (GOLGA8F), mRNA.	ILMN_1790740	XM_370843.4
C9ORF96	365	2.02007	7286	1.07664	3825.5				Homo sapiens chromosome 9 open reading frame 96 (C9orf96), mRNA.	ILMN_1745713	NM_153710.3
TMCO4	5895	1.19334	1758	1.24259	3826.5	0	0	0	Homo sapiens transmembrane and coiled-coil domains 4 (TMCO4), mRNA.	ILMN_1781276	NM_181719.2
LAMB2	1876	1.4668	5779	1.10564	3827.5	0	0	0	Homo sapiens laminin, beta 2 (laminin S) (LAMB2), mRNA.	ILMN_1752968	NM_002292.2
PDE4B	4354	1.2624	3302	1.17075	3828	0	0	0	Homo sapiens phosphodiesterase 4B, cAMP-specific (phosphodiesterase E4 dunce homolog, Drosophila) (PDE4B), transcript variant c, mRNA.	ILMN_2340259	NM_002600.2
LAT1-3TM	900	1.68162	6760	1.08651	3830	0	0	0	Homo sapiens tyrosylprotein sulfotransferase 2 (TPST2), transcript variant 1, mRNA.	ILMN_1729367	XR_000518.1
TPST2	2607	1.38496	5053	1.12242	3830				PREDICTED: Homo sapiens SLC7A5 pseudogene, transcript variant 3 (LAT1-3TM), misc RNA.	ILMN_2329679	NM_001008566.1
RXRA	1800	1.47641	5864	1.10404	3832	0	0	0	Homo sapiens retinoid X receptor, alpha (RXRA), mRNA.	ILMN_1687315	NM_002957.3
ATP2B2	651	1.79844	7023	1.08173	3837	0	0	0	Homo sapiens ATPase, Ca++ transporting, plasma membrane 2 (ATP2B2), transcript variant 2, mRNA.	ILMN_1802223	NM_001683.2
HYDIN	4029	1.28041	3647	1.1597	3838	0	0	0	Homo sapiens hydrocephalus inducing homolog (mouse) (HYDIN), transcript variant 1, mRNA.	ILMN_1677326	NM_017558.2
OCLN	743	1.75476	6934	1.08304	3838.5	0	0	0	Homo sapiens occludin (OCLN), mRNA.	ILMN_1731729	NM_002538.2
FLJ11795	4177	1.27239	3502	1.16442	3839.5				Homo sapiens FLJ11795 protein (FLJ11795), mRNA.	ILMN_1798947	NM_024669.1
WDHD1	3788	1.29543	3892	1.1521	3840	0	0	0	Homo sapiens WD repeat and HMG-box DNA binding protein 1 (WDHD1), transcript variant 1, mRNA.	ILMN_1756043	NM_001008396.1
SFXN4	2433	1.40261	5248	1.11812	3840.5	0	0	0	Homo sapiens sideroflexin 4 (SFXN4), transcript variant 3, mRNA.	ILMN_2363361	NM_213650.1
ATP5G2	7431	1.13727	250	1.49966	3840.5	0	0	0	Homo sapiens ATP synthase, H+ transporting, mitochondrial F0 complex, subunit c (subunit 9), isoform 2 (ATP5G2), nuclear gene encoding mitochondrial protein, transcript variant 1, mRNA.	ILMN_1660577	NM_001002031.1
ITGB1BP3	6371	1.17453	1317	1.27782	3844	0	0	0	Homo sapiens integrin beta 1 binding protein 3 (ITGB1BP3), transcript variant 1, mRNA.	ILMN_1776850	NM_014446.1
FLJ30046	4159	1.27311	3530	1.16355	3844.5				Homo sapiens hypothetical protein FLJ30046 (FLJ30046), mRNA.	ILMN_2397795	NM_144595.2
CLK1	7573	1.13274	116	1.64204	3844.5	0	0	0	Homo sapiens CDC-like kinase 1 (CLK1), transcript variant 1, mRNA.	ILMN_1652790	NM_001024646.1
GPT	1336	1.55878	6359	1.09423	3847.5	0	0	0	Homo sapiens glutamic-pyruvate transaminase (alanine aminotransferase) (GPT), mRNA.	ILMN_1795257	NM_005309.1
ASB3	3974	1.2838	3724	1.15729	3849	0	0	0	Homo sapiens IQ motif and Sec7 domain 2 (IQSEC2), mRNA.	ILMN_1699606	NM_145863.1
IQSEC2	4496	1.25494	3202	1.17432	3849	0	0	0	Homo sapiens ankyrin repeat and SOCS box-containing 3 (ASB3), transcript variant 2, mRNA.	ILMN_1658513	NM_015075.1
CD2	1253	1.57762	6447	1.09264	3850	0	0	0	Homo sapiens CD2 antigen (p50), sheep red blood cell receptor (CD2), mRNA.	ILMN_1695025	NM_001767.2
ACADVL	1484	1.5261	6219	1.09697	3851.5	0	0	0	Homo sapiens acyl-Coenzyme A dehydrogenase, very long chain (ACADVL), nuclear gene encoding mitochondrial protein, transcript variant 1, mRNA.	ILMN_2352009	NM_000018.2
SYT16	1770	1.48014	5933	1.10293	3851.5	0	0	0	Homo sapiens ubiquitin associated protein 2-like (UBAP2L), mRNA.	ILMN_1670725	NM_031914.1
UBAP2L	5185	1.22105	2518	1.20167	3851.5	0	0	0	Homo sapiens synaptotagmin XVI (SYT16), mRNA.	ILMN_1814789	NM_014847.2
ADAM9	2531	1.39218	5175	1.11977	3853	0	0	0	Homo sapiens ADAM metallopeptidase domain 9 (meltrin gamma) (ADAM9), transcript variant 1, mRNA.	ILMN_1727524	NM_003816.2
C16ORF35	3124	1.34149	4583	1.13334	3853.5				Homo sapiens chromosome 16 open reading frame 35 (C16orf35), transcript variant 1, mRNA.	ILMN_2273447	NM_001077350.1
ADAMTS18	4440	1.25813	3269	1.17214	3854.5	0	0	0	Homo sapiens ADAM metallopeptidase with thrombospondin type 1 motif, 18 (ADAMTS18), transcript variant 2, mRNA.	ILMN_1739872	NM_139054.2
GPHB5	2651	1.38179	5059	1.12232	3855	0	0	0	Homo sapiens glycoprotein hormone beta 5 (GPHB5), mRNA.	ILMN_1788650	NM_145171.2
LAT	4773	1.24079	2937	1.18424	3855	0	0	0	Homo sapiens linker for activation of T cells (LAT), transcript variant 1, mRNA.	ILMN_2281320	NM_001014987.1
KLK3	929	1.67139	6783	1.08603	3856	0	0	0	Homo sapiens kallikrein-related peptidase 3 (KLK3), transcript variant 3, mRNA.	ILMN_1663787	NM_001030050.1
OR52W1	3557	1.31019	4155	1.14485	3856	0	0	0	Homo sapiens olfactory receptor, family 52, subfamily W, member 1 (OR52W1), mRNA.	ILMN_1702824	NM_001005178.1
DUSP19	6960	1.15268	754	1.33998	3857	0	0	0	Homo sapiens dual specificity phosphatase 19 (DUSP19), mRNA.	ILMN_1722492	NM_080876.2
ARID4B	2875	1.36241	4844	1.12724	3859.5	0	0	0	Homo sapiens AT rich interactive domain 4B (RBP1-like) (ARID4B), transcript variant 1, mRNA.	ILMN_1761334	NM_016374.5
C6ORF27	4845	1.2372	2875	1.18662	3860				Homo sapiens chromosome 6 open reading frame 27 (C6orf27), mRNA.	ILMN_1712836	NM_025258.1
CASZ1	3019	1.34823	4703	1.13074	3861	0	0	0	Homo sapiens castor zinc finger 1 (CASZ1), transcript variant 1, mRNA.	ILMN_1655191	NM_017766.2
[truncated: 22,528 more rows]
